# Supplementary material for: ADAR1 Regulates Alternative Splicing Through an RNA Editing-Independent Mechanism
Source: Int J Mol Sci. 2026 Apr 29;27(9):3952. doi: 10.3390/ijms27093952 (PMC13164374; doi:10.3390/ijms27093952)
Supplement: Supplementary file 1 [file ijms-27-03952-s001.zip]

Archive with 13 entries (13 files):
- Supplementary Materials Captions.pdf
- Supplementary Table 1 (normalised GFP).xlsx
- Supplementary Table 2.xlsx
- Supplementary Table 3.xlsx
- Supplementary Table 4.xlsx
- Supplementary Table 5.xlsx
- Supplementary Table 6.xlsx
- Supplementary Table 7.xlsx
- Supp_fig1_April_v22026.pdf
- Supp_fig2_April_v22026.pdf
- Supp_fig3_April_v22026.pdf
- Supp_fig4_April_v22026.pdf
- Supp_fig5_April_v22026.pdf
