# Supplementary material for: ADAR1 Regulates Alternative Splicing Through an RNA Editing-Independent Mechanism
Source: Int J Mol Sci. 2026 Apr 29;27(9):3952. doi: 10.3390/ijms27093952 (PMC13164374; doi:10.3390/ijms27093952)
Supplement: Supplementary file 1 [file ijms-27-03952-s001.zip › Supplementary Table 1 (normalised GFP).xlsx]

## Sheet: Sheet1
Intensity ADAR_N1	Intensity ADAR_N2	Intensity ADAR_N3	Intensity GFP_N1	Intensity GFP_N2	Intensity GFP_N3	iBAQ ADAR_N1	iBAQ ADAR_N2	iBAQ ADAR_N3	iBAQ GFP_N1	iBAQ GFP_N2	iBAQ GFP_N3	C: Student's T-test Significant ADAR_GFP	C: Student's T-test significant	N: Peptides	N: Sequence coverage [%]	N: Mol. weight [kDa]	N: Q-value	N: Intensity	N: MS/MS Count	N: -Log Student's T-test p-value ADAR_GFP	N: Student's T-test q-value ADAR_GFP	N: Student's T-test Difference ADAR_GFP	N: Student's T-test Test statistic ADAR_GFP	T: Protein IDs	T: Majority protein IDs	T: Protein names	T: Gene names
-7.7119	-7.9517	-8.1305	-17.5908	-17.5761	-18.263	18.4506	19.6645	19.45	13.8887	13.688	14.4186	+	ADAR_GFP	10	8.4	228.86	0	207310000	10	5.56306	0	9.8786	38.4426	P48634;P48634-3;P48634-2;P48634-4	P48634;P48634-3;P48634-2;P48634-4	Protein PRRC2A	PRRC2A
-1.3471	-1.8338	-2.0086	-9.0725	-8.8716	-9.1631	27.9584	28.9254	28.715	25.55	25.5355	26.6614	+	ADAR_GFP	21	49	32.575	0	16982000000	136	5.34255	0	7.3059	33.8489	P06748;P06748-2;P06748-3	P06748;P06748-2;P06748-3	Nucleophosmin	NPM1
-2.49	-2.7249	-3.0565	-10.0545	-10.1855	-10.6467	27.8154	29.0342	28.667	25.568	25.2217	26.1778	+	ADAR_GFP	22	71.2	18.565	0	8261600000	109	5.18851	0	7.53843	30.9679	P46778	P46778	60S ribosomal protein L21	RPL21
-4.9122	-4.549	-5.1832	-15.1672	-14.9469	-15.9114	23.8082	25.6252	24.9554	18.8704	18.8753	19.3282	+	ADAR_GFP	17	57.8	32.463	0	1810700000	49	5.15282	0	10.4604	30.3359	Q9UKM9;Q9UKM9-2	Q9UKM9;Q9UKM9-2	RNA-binding protein Raly	RALY
-4.0631	-3.4161	-3.8596	-10.6138	-10.2624	-10.6141	26.2423	28.3431	27.864	25.0088	25.1448	26.2105	+	ADAR_GFP	15	86.1	12.784	0	4876000000	72	5.13212	0	6.71717	29.9754	P62888	P62888	60S ribosomal protein L30	RPL30
-2.5035	-2.1323	-2.8559	-9.9734	-9.7106	-10.2163	27.217	29.0418	28.2827	25.0642	25.1116	26.0232	+	ADAR_GFP	17	83.6	17.818	0	10573000000	109	5.09303	0	7.46953	29.3058	P30050;P30050-2	P30050;P30050-2	60S ribosomal protein L12	RPL12
-3.2815	-3.1064	-3.5731	-11.0354	-10.3515	-11.0102	26.287	27.9158	27.4134	23.8501	24.3187	25.0774	+	ADAR_GFP	23	58.4	28.024	0	5853100000	92	5.04739	0	7.4787	28.5429	P62917	P62917	60S ribosomal protein L8	RPL8
-1.6144	-1.4723	-2.2582	-8.3446	-8.4473	-8.4942	26.1467	27.7425	26.921	24.7337	24.4156	25.786	+	ADAR_GFP	44	48.2	76.613	0	18692000000	243	4.95405	0	6.64707	27.0436	P19338	P19338	Nucleolin	NCL
-9.7311	-9.6994	-9.679	-21.2075	-20.9921	-22.4095	16.1259	17.6113	17.596	NaN	NaN	NaN	+	ADAR_GFP	104	58.8	251.39	0	61552000	2	4.9396	0	11.8332	26.8185	Q01082-3	Q01082-3	Spectrin beta chain, non-erythrocytic 1	SPTBN1
-8.6545	-8.5896	-9.2405	-21.2075	-20.9921	-22.4095	18.6812	20.1999	19.5134	NaN	NaN	NaN	+	ADAR_GFP	6	10.4	108.58	0	111540000	10	4.89181	0	12.7082	26.0873	Q9H0D6;Q9H0D6-2	Q9H0D6;Q9H0D6-2	5-3 exoribonuclease 2	XRN2
-6.917	-6.4952	-7.7462	-21.2075	-20.9921	-22.4095	23.3885	25.264	23.9774	NaN	NaN	NaN	+	ADAR_GFP	3	37.1	10.058	0	406730000	7	4.83422	0	14.4836	25.2324	O75531	O75531	Barrier-to-autointegration factor;Barrier-to-autointegration factor, N-terminally processed	BANF1
-4.966	-6.2559	-6.3524	-21.2075	-20.9921	-22.4095	21.8801	22.0438	21.9117	NaN	NaN	NaN	+	ADAR_GFP	134	75.2	133.27	0	800500000	7	4.81625	0	15.6783	24.9714	P55265-2;P55265-3	P55265-2;P55265-3	Double-stranded RNA-specific adenosine deaminase	ADAR
-9.3516	-9.977	-9.6534	-21.2075	-20.9921	-22.4095	18.6319	19.4603	19.7482	NaN	NaN	NaN	+	ADAR_GFP	4	7.8	69.997	0	60246000	5	4.81284	0	11.8757	24.9221	Q9Y2W2	Q9Y2W2	WW domain-binding protein 11	WBP11
-10.5844	-10.3636	-10.7851	-21.2075	-20.9921	-22.4095	17.9841	19.6586	19.2015	NaN	NaN	NaN	+	ADAR_GFP	2	5.6	71.456	0	33795000	2	4.74448	0	10.9587	23.9553	Q13409;Q13409-3;Q13409-6;Q13409-7;Q13409-2;Q13409-5	Q13409;Q13409-3;Q13409-6;Q13409-7;Q13409-2;Q13409-5	Cytoplasmic dynein 1 intermediate chain 2	DYNC1I2
-9.8078	-9.7959	-10.4401	-21.2075	-20.9921	-22.4095	17.7972	19.2628	18.583	NaN	NaN	NaN	+	ADAR_GFP	3	6.5	118.29	0	48731000	3	4.71369	0	11.5218	23.5319	O15042;O15042-2;O15042-3	O15042;O15042-2	U2 snRNP-associated SURP motif-containing protein	U2SURP
-7.378	-6.9551	-7.2908	-15.697	-15.6982	-16.7633	21.8119	23.6885	23.3173	18.8101	18.5935	18.9457	+	ADAR_GFP	7	33.5	29.909	0	377170000	13	4.70436	0	8.84487	23.4052	Q8WXX5	Q8WXX5	DnaJ homolog subfamily C member 9	DNAJC9
-11.0791	-11.342	-11.0739	-21.2075	-20.9921	-22.4095	17.7239	18.9146	19.1471	NaN	NaN	NaN	+	ADAR_GFP	1	9	31.62	0.0068879	21951000	1	4.67866	0	10.3714	23.0594	O00165;O00165-5;O00165-3;O00165-2	O00165;O00165-5;O00165-3;O00165-2	HCLS1-associated protein X-1	HAX1
-6.0545	-6.699	-7.6836	-21.2075	-20.9921	-22.4095	23.0286	23.8377	22.8175	NaN	NaN	NaN	+	ADAR_GFP	9	28.4	36.916	0	433170000	14	4.65544	0	14.724	22.7512	Q15633-2;Q15633	Q15633-2;Q15633	RISC-loading complex subunit TARBP2	TARBP2
-3.6729	-3.9969	-4.7347	-11.7154	-11.3941	-11.7292	25.8956	27.0253	26.2518	23.1702	23.2761	24.3584	+	ADAR_GFP	15	60.7	20.252	0	3200200000	60	4.63448	0	7.47807	22.4766	P62913	P62913	60S ribosomal protein L11	RPL11
-1.5621	-1.7469	-1.9637	-9.023	-8.8355	-9.9049	28.1584	29.4273	29.1748	26.0146	25.9866	26.3346	+	ADAR_GFP	26	65.4	24.261	0	16618000000	163	4.55375	0	7.4969	21.4491	P26373;P26373-2	P26373;P26373-2	60S ribosomal protein L13	RPL13
-4.6717	-5.2027	-4.9011	-11.1217	-11.9161	-11.0963	21.3118	22.2345	22.5005	20.1789	19.1691	21.4062	+	ADAR_GFP	43	23.3	299.61	0	2163200000	96	4.5023	0	6.45287	20.8185	Q9UQ35;Q9UQ35-2;Q9UQ35-3	Q9UQ35;Q9UQ35-2	Serine/arginine repetitive matrix protein 2	SRRM2
-4.6936	-5.1375	-5.8083	-17.0526	-16.1593	-15.5631	23.0269	24.0367	23.3303	15.985	16.6629	18.6765	+	ADAR_GFP	22	40.1	75.491	0	1328100000	40	4.46975	0	11.0452	20.4291	P42166;P42167-2;P42167-3	P42166	Lamina-associated polypeptide 2, isoform alpha;Thymopoietin;Thymopentin	TMPO
-3.8105	-4.4687	-4.921	-11.554	-11.5403	-12.0437	26.4949	27.2904	26.8025	24.0685	23.8668	24.7808	+	ADAR_GFP	12	63.2	15.423	0	2624900000	56	4.44831	0	7.3126	20.1765	P62847;P62847-2;P62847-3;P62847-4	P62847;P62847-2;P62847-3;P62847-4	40S ribosomal protein S24	RPS24
-7.2391	-5.7971	-6.8171	-15.2637	-15.5997	-15.344	21.7444	24.6401	23.5845	19.037	18.4855	20.1587	+	ADAR_GFP	10	44.8	27.56	0	664710000	18	4.43072	0	8.7847	19.9716	Q9UKD2	Q9UKD2	mRNA turnover protein 4 homolog	MRTO4
-10.0101	-9.1559	-10.491	-21.2075	-20.9921	-22.4095	16.9977	19.3055	17.9349	NaN	NaN	NaN	+	ADAR_GFP	3	3.7	138.62	0	60734000	4	4.41429	0	11.6507	19.782	O00411	O00411	DNA-directed RNA polymerase, mitochondrial	POLRMT
-3.0701	-1.7979	-2.3924	-9.7144	-9.9985	-9.9633	26.4983	29.2243	28.5942	25.1712	24.6717	26.1243	+	ADAR_GFP	29	62.4	29.995	0	12648000000	147	4.41192	0	7.47193	19.7548	P62424	P62424	60S ribosomal protein L7a	RPL7A
-6.2128	-5.0295	-6.1404	-15.1552	-14.403	-14.4083	22.0926	24.7297	23.5831	18.4673	19.0041	20.4163	+	ADAR_GFP	20	38.1	63.836	0	1131500000	51	4.37892	0	8.86127	19.3799	Q86UE4	Q86UE4	Protein LYRIC	MTDH
-10.8055	-10.7971	-11.7387	-21.2075	-20.9921	-22.4095	17.3845	18.8465	17.8694	NaN	NaN	NaN	+	ADAR_GFP	2	4.1	80.684	0	22930000	2	4.37044	0	10.4226	19.2846	O60563	O60563	Cyclin-T1	CCNT1
-9.9156	-10.3015	-11.1981	-21.2075	-20.9921	-22.4095	17.1169	18.1846	17.2524	NaN	NaN	NaN	+	ADAR_GFP	6	5.7	117.8	0	34579000	6	4.34576	0	11.0646	19.0101	P42285	P42285	Superkiller viralicidic activity 2-like 2	SKIV2L2
-10.9106	-9.5761	-10.5206	-21.2075	-20.9921	-22.4095	16.8924	19.6806	18.7004	NaN	NaN	NaN	+	ADAR_GFP	4	12.1	75.456	0	47190000	4	4.33526	0	11.2006	18.8946	P85037;P85037-2	P85037;P85037-2	Forkhead box protein K1	FOXK1
-2.7516	-3.0996	-4.0182	-10.5429	-10.7556	-10.9847	26.9688	28.0745	27.1204	24.4946	24.0666	25.2549	+	ADAR_GFP	21	88	21.863	0	5770600000	102	4.3208	0	7.47127	18.7364	P32969	P32969	60S ribosomal protein L9	RPL9
-5.0816	-4.792	-5.9456	-13.8699	-13.7503	-14.8258	21.976	23.7192	22.5301	18.5047	18.4089	18.7507	+	ADAR_GFP	27	35.2	121.89	0	1433700000	42	4.27786	0	8.8756	18.2746	Q9NZB2;Q9NZB2-6;Q9NZB2-4;Q9NZB2-2;Q9NZB2-5;Q5T035;Q9NX05	Q9NZB2;Q9NZB2-6;Q9NZB2-4	Constitutive coactivator of PPAR-gamma-like protein 1	FAM120A
-10.7272	-10.7053	-11.8287	-21.2075	-20.9921	-22.4095	18.3559	19.8314	18.6725	NaN	NaN	NaN	+	ADAR_GFP	2	9.8	35.582	0	23607000	2	4.26467	0	10.4493	18.135	Q9H7B2	Q9H7B2	Ribosome production factor 2 homolog	RPF2
-6.3381	-5.5811	-6.8626	-13.9056	-13.419	-14.0888	21.4648	23.6756	22.3584	19.2144	19.4857	20.2332	+	ADAR_GFP	23	37.1	70.942	0	824340000	31	4.23895	0	7.54387	17.8657	O43390;O43390-3	O43390;O43390-3	Heterogeneous nuclear ribonucleoprotein R	HNRNPR
-9.884	-11.3245	-10.7835	-21.2075	-20.9921	-22.4095	19.6845	19.6976	20.2031	NaN	NaN	NaN	+	ADAR_GFP	1	5.3	20.843	0	29000000	3	4.23755	0	10.8724	17.8512	Q9Y2Q9	Q9Y2Q9	28S ribosomal protein S28, mitochondrial	MRPS28
-10.0925	-9.0616	-10.6977	-21.2075	-20.9921	-22.4095	17.9399	20.4245	18.7528	NaN	NaN	NaN	+	ADAR_GFP	3	8.6	50.41	0	60914000	2	4.23483	0	11.5858	17.823	Q96P11-2;Q96P11;Q96P11-4;Q96P11-5;Q96P11-3	Q96P11-2;Q96P11;Q96P11-4;Q96P11-5	Putative methyltransferase NSUN5	NSUN5
-3.1743	-2.3097	-3.4458	-10.3772	-9.7065	-9.906	26.9087	29.2271	28.0554	25.0229	25.4783	26.6962	+	ADAR_GFP	17	66	21.634	0	8560200000	83	4.22528	0	7.01997	17.7242	Q07020;Q07020-2	Q07020;Q07020-2	60S ribosomal protein L18	RPL18
-10.9812	-9.3626	-10.1065	-21.2075	-20.9921	-22.4095	18.2087	21.281	20.5016	NaN	NaN	NaN	+	ADAR_GFP	3	16.7	37.646	0	56364000	3	4.22411	0	11.3863	17.7122	O95400	O95400	CD2 antigen cytoplasmic tail-binding protein 2	CD2BP2
-2.86	-2.5559	-3.3261	-9.28	-8.7682	-9.7471	26.0304	27.7882	26.9824	24.9276	25.2239	25.6624	+	ADAR_GFP	36	84.8	29.597	0	8913800000	176	4.21415	0	6.3511	17.6099	P62701;P22090;Q8TD47	P62701	40S ribosomal protein S4, X isoform	RPS4X
-10.724	-10.6435	-11.8758	-21.2075	-20.9921	-22.4095	17.5815	19.1157	17.8477	NaN	NaN	NaN	+	ADAR_GFP	3	5.9	62.633	0	24001000	3	4.21321	0	10.4553	17.6003	Q99755;Q99755-2;Q99755-4;Q99755-3;A2A3N6;O60331;O60331-4;O60331-2;O60331-3	Q99755;Q99755-2;Q99755-4;Q99755-3;A2A3N6	Phosphatidylinositol 4-phosphate 5-kinase type-1 alpha;Putative PIP5K1A and PSMD4-like protein	PIP5K1A;PIPSL
-8.7016	-7.7315	-9.7527	-21.2075	-20.9921	-22.4095	20.282	22.7057	20.6489	NaN	NaN	NaN	+	ADAR_GFP	6	26.6	34.222	0	146390000	6	4.2043	0	12.8078	17.5092	Q9BYG3	Q9BYG3	MKI67 FHA domain-interacting nucleolar phosphoprotein	MKI67IP
-2.2895	-2.6784	-3.5678	-11.6083	-11.0358	-10.6401	24.6702	25.735	24.8099	20.6685	21.0255	22.8387	+	ADAR_GFP	50	44.6	140.96	0	7518800000	153	4.20379	0	8.2495	17.504	Q08211;Q08211-2	Q08211	ATP-dependent RNA helicase A	DHX9
-0.7577	-0.9569	-1.5093	-6.2741	-6.2156	-6.8799	27.8107	29.0652	28.4773	27.6115	27.4546	28.2076	+	ADAR_GFP	34	71.2	49.83	0	37396000000	512	4.19385	0	5.3819	17.4031	P68371;P04350;A6NNZ2;Q9H4B7;CON__ENSEMBL:ENSBTAP00000025008	P68371;P04350	Tubulin beta-4B chain;Tubulin beta-4A chain	TUBB4B;TUBB4A
-1.5951	-0.1475	-2.0837	-12.7066	-11.9518	-11.9854	28.7103	31.6117	29.6398	22.9159	23.4554	24.8391	+	ADAR_GFP	20	71.8	11.367	0	27639000000	145	4.18637	0	10.9392	17.3275	P62805	P62805	Histone H4	HIST1H4A
-9.3029	-11.035	-10.1991	-21.2075	-20.9921	-22.4095	20.128	19.8497	20.6499	NaN	NaN	NaN	+	ADAR_GFP	2	10.1	22.348	0	41097000	2	4.15699	0	11.3574	17.0336	Q9NY12;Q9NY12-2	Q9NY12;Q9NY12-2	H/ACA ribonucleoprotein complex subunit 1	GAR1
-4.3873	-5.2313	-4.543	-12.6946	-14.1561	-13.9446	24.8027	25.4124	26.0651	21.8124	20.1356	21.7644	+	ADAR_GFP	15	45.1	26.888	0	1982800000	41	4.14584	0	8.8779	16.9234	Q86V81	Q86V81	THO complex subunit 4	ALYREF
-4.3977	-3.8042	-4.9298	-10.9619	-10.3409	-10.595	25.6854	27.7325	26.5713	24.4383	24.8438	26.0071	+	ADAR_GFP	9	55.4	16.561	0	3478800000	44	4.13615	0	6.25537	16.8281	P46776	P46776	60S ribosomal protein L27a	RPL27A
-4.6844	-3.7539	-5.0805	-11.3876	-11.3826	-11.804	23.206	25.5902	24.228	21.82	21.6095	22.6056	+	ADAR_GFP	32	52	69.602	0	2980000000	74	4.13544	0	7.01847	16.8212	O60506;O60506-3;O60506-2;O60506-4;O60506-5	O60506;O60506-3;O60506-2;O60506-4;O60506-5	Heterogeneous nuclear ribonucleoprotein Q	SYNCRIP
-1.6516	-1.9641	-3.0729	-10.3356	-10.1167	-10.8898	27.9169	29.058	27.9136	24.5499	24.5534	25.1978	+	ADAR_GFP	23	64.5	24.831	0	11528000000	150	4.13467	0	8.21783	16.8137	P62906	P62906	60S ribosomal protein L10a	RPL10A
-5.8768	-5.8892	-6.7025	-11.6196	-11.5196	-12.14	23.6917	25.133	24.2841	23.266	23.1506	23.9476	+	ADAR_GFP	11	40.3	27.366	0	1063500000	37	4.13047	0	5.60357	16.7726	Q16629;Q16629-3;Q16629-2;Q16629-4	Q16629;Q16629-3;Q16629-2;Q16629-4	Serine/arginine-rich splicing factor 7	SRSF7
-8.5052	-9.3476	-8.609	-15.5643	-16.305	-16.78	20.8003	21.4116	22.1145	19.0582	18.1021	19.0445	+	ADAR_GFP	4	13.4	34.208	0	126290000	7	4.12599	0	7.39583	16.7289	Q15287;Q15287-3;Q15287-2	Q15287;Q15287-3;Q15287-2	RNA-binding protein with serine-rich domain 1	RNPS1
-4.577	-3.6247	-4.9405	-11.5484	-11.143	-11.1677	25.7284	28.1344	26.7831	24.0741	24.2641	25.6568	+	ADAR_GFP	18	55.1	23.466	0	3338600000	68	4.12236	0	6.90563	16.6935	P84098	P84098	60S ribosomal protein L19	RPL19
-9.9472	-11.4505	-11.2682	-21.2075	-20.9921	-22.4095	18.4837	18.4342	18.5809	NaN	NaN	NaN	+	ADAR_GFP	1	4	39.542	0	24483000	1	4.09748	0	10.6477	16.4533	Q8WVM0	Q8WVM0	Dimethyladenosine transferase 1, mitochondrial	TFB1M
-2.9998	-2.1109	-2.6463	-10.3527	-9.1021	-9.9484	27.8906	30.2332	29.6622	25.8548	26.8901	27.4611	+	ADAR_GFP	12	44.4	16.273	0	10922000000	109	4.05312	0	7.2154	16.0333	P62263	P62263	40S ribosomal protein S14	RPS14
-2.994	-3.1926	-4.1311	-9.5973	-9.3611	-9.943	26.8963	28.1515	27.1774	25.6102	25.631	26.4665	+	ADAR_GFP	24	79	24.604	0	6166000000	117	4.04037	0	6.19457	15.9146	P27635;Q96L21	P27635	60S ribosomal protein L10	RPL10
-2.4808	-2.3432	-3.2888	-9.747	-9.0214	-10.1191	24.8551	26.4463	25.4651	22.9059	23.4161	23.7358	+	ADAR_GFP	53	70.3	77.515	0	9452800000	219	4.03342	0	6.9249	15.8501	P52272;P52272-2	P52272;P52272-2	Heterogeneous nuclear ribonucleoprotein M	HNRNPM
-9.1692	-11.1267	-10.2195	-21.2075	-20.9921	-22.4095	18.3637	17.8598	18.7315	NaN	NaN	NaN	+	ADAR_GFP	2	3.4	129.98	0	41426000	2	4.033	0	11.3646	15.8462	Q96EV2	Q96EV2	RNA-binding protein 33	RBM33
-6.2296	-4.4437	-5.9485	-15.6262	-14.8172	-14.9886	22.754	25.9935	24.4531	18.6744	19.268	20.514	+	ADAR_GFP	17	40.5	34.852	0	1490900000	29	4.03141	0	9.6034	15.8316	Q99848	Q99848	Probable rRNA-processing protein EBP2	EBNA1BP2
-10.7019	-10.5135	-12.0948	-21.2075	-20.9921	-22.4095	16.5161	18.1581	16.5412	NaN	NaN	NaN	+	ADAR_GFP	12	19.5	91.153	0	24561000	1	4.01411	0	10.433	15.6726	P27816-4	P27816-4	Microtubule-associated protein 4	MAP4
-4.2212	-3.0435	-3.8829	-10.8866	-10.526	-11.5686	26.0843	28.7157	27.8407	24.7359	24.8811	25.2559	+	ADAR_GFP	19	71	17.258	0	5107600000	79	4.01263	0	7.27787	15.6591	P61254	P61254	60S ribosomal protein L26	RPL26
-3.3589	-2.3995	-2.7218	-8.653	-8.0042	-8.7003	24.2836	26.6967	26.3387	24.3066	24.74	25.4612	+	ADAR_GFP	44	57	73.68	0	11743000000	228	4.00724	0	5.62577	15.6099	P38646	P38646	Stress-70 protein, mitochondrial	HSPA9
-2.9515	-3.5888	-3.6957	-9.3594	-9.9069	-10.5773	26.9389	27.7554	27.6128	25.8481	25.0852	25.8322	+	ADAR_GFP	17	44.2	28.68	0	5729600000	92	3.99422	0	6.53587	15.4918	P62753	P62753	40S ribosomal protein S6	RPS6
-3.9097	-4.0378	-5.0052	-11.6041	-10.6608	-11.1055	25.8108	27.1363	26.1334	23.4335	24.1613	25.134	+	ADAR_GFP	22	79.5	20.762	0	3122100000	89	3.99066	0	6.8059	15.4596	Q02543	Q02543	60S ribosomal protein L18a	RPL18A
-3.9101	-3.0079	-3.6483	-11.1963	-10.6918	-12.1652	25.6584	28.0143	27.3382	23.6892	23.9784	23.9223	+	ADAR_GFP	17	84.1	16.06	0	5397000000	93	3.98316	0	7.829	15.3921	P39019	P39019	40S ribosomal protein S19	RPS19
-10.3318	-8.1684	-9.8119	-21.2075	-20.9921	-22.4095	17.5586	21.1757	19.4966	NaN	NaN	NaN	+	ADAR_GFP	5	8.1	89.301	0	105650000	6	3.98085	0	12.099	15.3713	P46087;P46087-2;P46087-4;P46087-3	P46087;P46087-2;P46087-4;P46087-3	Putative ribosomal RNA methyltransferase NOP2	NOP2
-2.8297	-1.2225	-3.2721	-13.8077	-12.8073	-14.0228	27.7389	30.7997	28.7145	22.0779	22.8628	23.0648	+	ADAR_GFP	9	65.4	14.095	0	12772000000	77	3.97086	0	11.1045	15.2819	Q6FI13;Q16777	Q6FI13;Q16777	Histone H2A type 2-A;Histone H2A type 2-C	HIST2H2AA3;HIST2H2AC
-3.0336	-2.8288	-3.4798	-8.1917	-8.6686	-9.2717	25.5348	27.1934	26.5068	25.6939	25.0016	25.8159	+	ADAR_GFP	34	67.1	49.67	0	8887600000	121	3.96794	0	5.5966	15.2559	P07437	P07437	Tubulin beta chain	TUBB
-3.2913	-3.6922	-4.5353	-10.2404	-10.419	-11.05	26.4292	27.482	26.6033	24.7972	24.4032	25.1896	+	ADAR_GFP	23	65	23.577	0	4224400000	75	3.96758	0	6.7302	15.2527	P40429;Q6NVV1	P40429	60S ribosomal protein L13a	RPL13A
-10.6445	-10.4441	-12.1158	-21.2075	-20.9921	-22.4095	17.924	19.5781	17.8708	NaN	NaN	NaN	+	ADAR_GFP	3	11	58.24	0	25421000	4	3.96546	0	10.4682	15.2338	P35269	P35269	General transcription factor IIF subunit 1	GTF2F1
-4.0717	-3.7329	-4.4237	-10.631	-9.9396	-11.2782	26.2337	28.0263	27.2998	24.9915	25.4676	25.5463	+	ADAR_GFP	12	66.4	15.807	0	3877600000	54	3.9433	0	6.54017	15.038	P62266	P62266	40S ribosomal protein S23	RPS23
-2.5226	-1.9697	-3.2016	-9.516	-8.8156	-9.7458	26.6674	28.674	27.4064	24.991	25.4761	25.9633	+	ADAR_GFP	28	53.8	32.728	0	11157000000	127	3.93903	0	6.7945	15.0005	Q02878	Q02878	60S ribosomal protein L6	RPL6
-3.9429	-3.7976	-4.7878	-11.2367	-11.2113	-12.3918	24.6256	26.2245	25.1988	22.6489	22.4589	22.6957	+	ADAR_GFP	22	45.5	64.132	0	3238800000	67	3.9353	0	7.43717	14.9679	P14866;P14866-2	P14866;P14866-2	Heterogeneous nuclear ribonucleoprotein L	HNRNPL
-0.4288	0.1183	-0.8818	-9.1041	-8.9213	-10.635	27.1763	29.177	28.1413	23.818	23.7854	23.4891	+	ADAR_GFP	75	76.3	95.807	0	42732000000	504	3.92481	0	9.15603	14.8764	Q12906-7;Q12906-4;Q12906-6	Q12906-7;Q12906-4;Q12906-6	Interleukin enhancer-binding factor 3	ILF3
-2.5815	-3.2865	-3.4941	-8.7551	-8.9183	-9.7149	25.0994	25.8481	25.605	24.2429	23.8643	24.4852	+	ADAR_GFP	36	38.2	90.583	0	7621900000	166	3.91935	0	6.00873	14.829	Q00839;Q00839-2	Q00839;Q00839-2	Heterogeneous nuclear ribonucleoprotein U	HNRNPU
-11.6443	-10.5612	-12.3314	-21.2075	-20.9921	-22.4095	16.2018	18.7385	16.9327	NaN	NaN	NaN	+	ADAR_GFP	2	3.9	71.289	0	21048000	1	3.91375	0	10.0241	14.7805	Q9UG63;Q9UG63-2	Q9UG63;Q9UG63-2	ATP-binding cassette sub-family F member 2	ABCF2
-3.4683	-2.3757	-2.7432	-11.0954	-9.9087	-11.2676	26.4221	28.9684	28.5653	24.1121	25.0834	25.1419	+	ADAR_GFP	24	81.8	15.747	0	8824600000	121	3.91314	0	7.89483	14.7752	P46779;P46779-2;P46779-3;P46779-4;P46779-5	P46779;P46779-2;P46779-3;P46779-4;P46779-5	60S ribosomal protein L28	RPL28
-9.7973	-9.5847	-9.9773	-15.1203	-16.1875	-16.4142	18.0057	19.6719	19.2437	17.9997	16.7172	17.9078	+	ADAR_GFP	4	7.5	81.613	0	79390000	4	3.91117	0	6.1209	14.7583	Q9H307;Q9H307-2	Q9H307;Q9H307-2	Pinin	PNN
-5.8073	-5.0245	-6.368	-12.7922	-12.0795	-12.9367	22.1762	24.4127	23.0336	20.5084	21.0057	21.5659	+	ADAR_GFP	20	39	63.48	0	1270800000	39	3.8904	0	6.86953	14.5802	Q9NZI8;Q9NZI8-2	Q9NZI8;Q9NZI8-2	Insulin-like growth factor 2 mRNA-binding protein 1	IGF2BP1
-12.0905	-10.159	-10.6723	-21.2075	-20.9921	-22.4095	16.478	19.8632	19.3143	NaN	NaN	NaN	+	ADAR_GFP	2	6.2	50.646	0	33938000	1	3.88507	0	10.5624	14.5348	Q9H0S4;Q9H0S4-2	Q9H0S4;Q9H0S4-2	Probable ATP-dependent RNA helicase DDX47	DDX47
-10.228	-11.3587	-12.1632	-21.2075	-20.9921	-22.4095	17.0774	17.4004	16.5603	NaN	NaN	NaN	+	ADAR_GFP	1	1.4	103.57	0	19581000	1	3.87044	0	10.2864	14.411	Q96CW5;Q96CW5-2	Q96CW5;Q96CW5-2	Gamma-tubulin complex component 3	TUBGCP3
-2.1634	-2.4522	-2.9558	-9.1653	-8.618	-10.0181	27.5571	28.722	28.1827	25.8723	26.2042	26.2214	+	ADAR_GFP	24	73.7	17.718	0	10457000000	125	3.86811	0	6.74333	14.3914	P62269	P62269	40S ribosomal protein S18	RPS18
-4.9463	-3.8863	-5.2752	-11.8331	-12.9798	-12.7581	25.6221	28.1358	26.7114	24.0525	22.6904	24.3294	+	ADAR_GFP	12	71.7	14.395	0	2508500000	37	3.85783	0	7.82107	14.3051	P53999	P53999	Activated RNA polymerase II transcriptional coactivator p15	SUB1
-8.5907	-7.1298	-8.2467	-15.4253	-14.8871	-14.6597	21.2997	24.2143	23.0618	19.7822	20.105	21.7498	+	ADAR_GFP	5	39.1	19.889	0	290850000	10	3.83525	0	7.00163	14.1174	Q9Y5S9;Q9Y5S9-2	Q9Y5S9;Q9Y5S9-2	RNA-binding protein 8A	RBM8A
-6.9834	-9.8019	-7.804	-21.2075	-20.9921	-22.4095	22.2065	20.8417	22.8041	NaN	NaN	NaN	+	ADAR_GFP	7	53.1	20.683	0	182550000	13	3.83329	0	13.3399	14.1011	Q9Y3B7;Q9Y3B7-2;Q9Y3B7-3	Q9Y3B7;Q9Y3B7-2;Q9Y3B7-3	39S ribosomal protein L11, mitochondrial	MRPL11
-3.4686	-2.9076	-4.3908	-10.0413	-9.8557	-10.6184	26.2519	28.2666	26.7478	24.9963	24.9664	25.6211	+	ADAR_GFP	16	75.7	14.865	0	5700300000	81	3.75207	0	6.5828	13.446	P62829	P62829	60S ribosomal protein L23	RPL23
-10.425	-10.4218	-12.3521	-21.2075	-20.9921	-22.4095	17.5585	19.0154	17.0495	NaN	NaN	NaN	+	ADAR_GFP	3	10.9	57.193	0	25758000	4	3.75004	0	10.4701	13.43	O43660;O43660-2	O43660;O43660-2	Pleiotropic regulator 1	PLRG1
-3.7527	-1.9829	-3.6904	-12.0928	-12.1872	-11.252	25.6782	28.9018	27.1587	22.6552	22.3454	24.6981	+	ADAR_GFP	28	61.3	34.362	0	8186200000	98	3.74051	0	8.702	13.3552	P46777	P46777	60S ribosomal protein L5	RPL5
-10.9558	-10.047	-12.2837	-21.2075	-20.9921	-22.4095	16.7252	19.0876	16.8153	NaN	NaN	NaN	+	ADAR_GFP	2	4.1	88.255	0	28888000	1	3.73349	0	10.4409	13.3003	Q16666;Q16666-3;Q16666-6;Q16666-2	Q16666;Q16666-3;Q16666-6;Q16666-2	Gamma-interferon-inducible protein 16	IFI16
-3.2924	-2.4042	-3.2003	-8.9309	-8.4162	-9.6509	25.5105	27.8525	27.0207	25.1891	25.4885	25.6711	+	ADAR_GFP	29	68.9	29.945	0	9606100000	136	3.72557	0	6.0337	13.2387	P61247	P61247	40S ribosomal protein S3a	RPS3A
-2.4709	-1.7353	-3.3419	-9.9167	-9.0828	-9.3143	26.8345	29.0239	27.3816	24.7059	25.3244	26.5103	+	ADAR_GFP	32	62.5	29.225	0	12064000000	123	3.71319	0	6.9219	13.1429	P18124	P18124	60S ribosomal protein L7	RPL7
-4.7757	-4.1564	-6.0149	-13.1219	-12.6667	-13.7077	27.1148	29.1876	27.2936	24.0856	24.3254	24.7018	+	ADAR_GFP	4	20.3	6.6478	0	1974800000	25	3.70962	0	8.1831	13.1154	P62861	P62861	40S ribosomal protein S30	FAU
-0.6827	-1.179	-0.8228	-9.1699	-9.0504	-11.092	28.0378	28.9952	29.3157	24.8677	24.7717	24.1476	+	ADAR_GFP	31	74.4	32.337	0	28020000000	208	3.70697	0	8.87593	13.095	P07910-2;P07910-4	P07910-2;P07910-4	Heterogeneous nuclear ribonucleoproteins C1/C2	HNRNPC
-10.6821	-9.8997	-12.2148	-21.2075	-20.9921	-22.4095	16.9229	19.1589	16.8083	NaN	NaN	NaN	+	ADAR_GFP	2	3.1	118.72	0	32150000	3	3.7057	0	10.6042	13.0852	Q9P2N5	Q9P2N5	RNA-binding protein 27	RBM27
-2.8144	-3.3247	-4.1914	-10.7043	-11.0588	-12.1935	27.0759	28.0194	27.117	24.5032	23.9333	24.216	+	ADAR_GFP	12	44.6	17.779	0	4947000000	71	3.70327	0	7.87537	13.0666	P83731	P83731	60S ribosomal protein L24	RPL24
-8.7966	-7.678	-9.238	-15.0509	-15.2794	-15.9082	17.4214	19.9937	18.3981	16.4842	16.0403	16.8289	+	ADAR_GFP	1	0.3	248.63	0.003201	187720000	5	3.68162	0	6.84197	12.9016	Q86VV8;Q86VV8-2;Q86VV8-4;Q86VV8-3	Q86VV8;Q86VV8-2;Q86VV8-4;Q86VV8-3	Rotatin	RTTN
-10.1139	-7.3782	-9.7619	-21.2075	-20.9921	-22.4095	18.6891	22.8784	20.4591	NaN	NaN	NaN	+	ADAR_GFP	4	14.2	43.614	0	162770000	5	3.68042	0	12.4517	12.8925	Q9NX58	Q9NX58	Cell growth-regulating nucleolar protein	LYAR
-4.3304	-4.4558	-5.9577	-12.107	-13.1075	-12.612	26.975	28.3033	26.7659	24.5156	23.2996	25.2125	+	ADAR_GFP	9	45.7	12.254	0	1951300000	45	3.67908	0	7.6942	12.8824	Q9Y3U8	Q9Y3U8	60S ribosomal protein L36	RPL36
-5.3243	-4.7091	-6.4935	-13.0566	-12.5918	-13.5004	24.7587	26.8276	25.0077	22.3435	22.593	23.1017	+	ADAR_GFP	11	44.5	12.538	0	1413100000	37	3.67897	0	7.54063	12.8815	P18077	P18077	60S ribosomal protein L35a	RPL35A
-5.0047	-5.2063	-6.6181	-16.3569	-15.9429	-14.4332	22.1308	23.3828	21.9355	16.0957	16.2943	19.2214	+	ADAR_GFP	26	25.4	119.91	0	1096400000	40	3.6782	0	9.96797	12.8757	Q9Y5B9	Q9Y5B9	FACT complex subunit SPT16	SUPT16H
-6.6924	-5.1902	-6.3424	-13.8078	-12.6698	-13.3476	22.4976	25.4534	24.2657	20.6992	21.6219	22.3614	+	ADAR_GFP	11	37.5	30.588	0	1070600000	26	3.67153	0	7.20007	12.8254	Q99729-3;Q99729-2;Q99729;Q99729-4	Q99729-3;Q99729-2;Q99729;Q99729-4	Heterogeneous nuclear ribonucleoprotein A/B	HNRNPAB
-11.856	-10.6461	-12.8037	-21.2075	-20.9921	-22.4095	15.825	18.4885	16.2954	NaN	NaN	NaN	+	ADAR_GFP	2	4	85.737	0	18732000	2	3.66528	0	9.76777	12.7784	Q9NW13;Q9NW13-2	Q9NW13;Q9NW13-2	RNA-binding protein 28	RBM28
-3.8425	-2.2125	-3.8395	-10.6855	-10.279	-10.2883	25.5885	28.6722	27.0096	24.0626	24.2537	25.6618	+	ADAR_GFP	19	55.4	24.146	0	7743200000	82	3.65925	0	7.11943	12.7332	P61313;P61313-2	P61313;P61313-2	60S ribosomal protein L15	RPL15
-3.7387	-4.7242	-4.912	-16.3138	-14.0991	-14.1314	23.9423	24.4104	24.187	16.6841	18.6836	20.0687	+	ADAR_GFP	25	38	94.622	0	2188300000	58	3.65446	0	10.3898	12.6974	P43243;P43243-2	P43243	Matrin-3	MATR3
-1.4926	-1.0097	-1.5698	-5.9234	-5.4518	-6.582	27.0055	28.9421	28.3463	27.8917	28.148	28.4352	+	ADAR_GFP	37	76.5	50.135	0	39924000000	392	3.62141	0	4.62837	12.4532	Q71U36;Q71U36-2;Q13748;Q13748-2;Q6PEY2;Q9NY65;Q9NY65-2;Q9H853	Q71U36;Q71U36-2;Q13748;Q13748-2;Q6PEY2	Tubulin alpha-1A chain;Tubulin alpha-3C/D chain;Tubulin alpha-3E chain	TUBA1A;TUBA3C;TUBA3E
-4.3362	-3.0234	-4.4814	-11.2019	-10.2593	-11.1876	26.2323	28.9987	27.5052	24.6837	25.4109	25.9	+	ADAR_GFP	14	51.2	13.742	0	4699500000	59	3.61579	0	6.93593	12.4121	P62851	P62851	40S ribosomal protein S25	RPS25
-1.9183	-1.8632	-3.4655	-8.9376	-8.8648	-9.0058	26.9721	28.4809	26.843	25.2699	25.1273	26.4037	+	ADAR_GFP	39	61.4	47.697	0	12681000000	211	3.61124	0	6.5204	12.3789	P36578	P36578	60S ribosomal protein L4	RPL4
-3.6871	-3.8877	-5.3752	-10.9761	-10.7996	-10.9848	26.2033	27.4564	25.9333	24.2314	24.1925	25.4248	+	ADAR_GFP	15	79.2	14.839	0	3275300000	83	3.60365	0	6.6035	12.3238	P62244	P62244	40S ribosomal protein S15a	RPS15A
-3.1662	-2.5639	-4.2678	-9.4593	-9.4762	-9.4481	26.5543	28.6103	26.8709	25.5782	25.346	26.7915	+	ADAR_GFP	22	69.7	24.205	0	7559500000	100	3.59808	0	6.12857	12.2834	P62241	P62241	40S ribosomal protein S8	RPS8
-3.2539	-2.5569	-3.7483	-7.6243	-7.5257	-7.9482	24.6365	26.7872	25.5602	25.5831	25.4663	26.4613	+	ADAR_GFP	43	61.5	70.051	0	12172000000	237	3.59354	0	4.51303	12.2507	P0DMV9;P0DMV8;P0DMV8-2	P0DMV9;P0DMV8;P0DMV8-2
-9.1445	-6.4142	-9.5477	-21.2075	-20.9921	-22.4095	19.3536	23.5375	20.3685	NaN	NaN	NaN	+	ADAR_GFP	9	27.2	56.806	0	298190000	11	3.5878	0	13.1676	12.2094	P30419;P30419-2;O60551	P30419;P30419-2	Glycylpeptide N-tetradecanoyltransferase 1	NMT1
-7.363	-8.4703	-8.2341	-16.1697	-14.4815	-15.7948	20.6694	21.0158	21.2164	17.1798	18.6526	18.7567	+	ADAR_GFP	9	24.7	65.653	0	209610000	13	3.58314	0	7.45953	12.1759	Q5BKZ1;Q5BKZ1-2;Q5BKZ1-3	Q5BKZ1	DBIRD complex subunit ZNF326	ZNF326
-1.4995	-1.2819	-2.9391	-10.1193	-9.9028	-11.4332	27.143	28.8142	27.1215	23.8402	23.8413	23.7284	+	ADAR_GFP	22	63.3	43.062	0	15393000000	147	3.57868	0	8.57827	12.144	Q12905	Q12905	Interleukin enhancer-binding factor 2	ILF2
-7.4746	-10.6992	-8.9576	-21.2075	-20.9921	-22.4095	21.2459	19.475	21.181	NaN	NaN	NaN	+	ADAR_GFP	3	25.3	28.38	0	100670000	4	3.575	0	12.4926	12.1178	P13984	P13984	General transcription factor IIF subunit 2	GTF2F2
-6.2996	-6.9089	-7.3676	-12.276	-11.4817	-12.513	21.6366	22.4811	21.9867	20.9774	21.5562	21.9423	+	ADAR_GFP	15	29.9	66.9	0	695900000	36	3.54566	0	5.23153	11.9101	O95831;O95831-3;O95831-6;O95831-4;O95831-2;O95831-5	O95831;O95831-3;O95831-6;O95831-4	Apoptosis-inducing factor 1, mitochondrial	AIFM1
-7.3147	-6.1352	-8.1879	-14.3212	-14.378	-14.1999	21.0521	23.6853	21.5971	19.3628	19.0906	20.6861	+	ADAR_GFP	15	39.7	46.871	0	500370000	19	3.53989	0	7.0871	11.8697	P38919	P38919	Eukaryotic initiation factor 4A-III;Eukaryotic initiation factor 4A-III, N-terminally processed	EIF4A3
-4.7695	-3.5837	-3.8143	-13.1167	-12.3768	-14.7613	25.5359	28.1755	27.9092	22.5059	23.0304	22.0632	+	ADAR_GFP	11	41.9	13.293	0	3736600000	39	3.53152	0	9.36243	11.8113	P49207	P49207	60S ribosomal protein L34	RPL34
-3.4611	-2.5943	-3.9411	-9.0073	-9.5711	-10.2435	27.1074	29.4278	28.0455	26.8782	26.099	26.844	+	ADAR_GFP	15	83.7	15.55	0	7297700000	95	3.52933	0	6.27513	11.7961	P08708	P08708	40S ribosomal protein S17	RPS17
-7.984	-6.7638	-8.2229	-15.8397	-15.273	-14.3109	18.8189	21.4928	19.9981	16.2803	16.6317	19.0112	+	ADAR_GFP	12	10.8	175.49	0	351580000	20	3.52781	0	7.4843	11.7856	Q04637;Q04637-3;Q04637-5;Q04637-4;Q04637-8;Q04637-9;Q04637-6;Q04637-7	Q04637;Q04637-3;Q04637-5;Q04637-4;Q04637-8;Q04637-9;Q04637-6;Q04637-7	Eukaryotic translation initiation factor 4 gamma 1	EIF4G1
-7.0023	-6.6384	-5.7119	-16.1136	-16.0842	-14.1163	19.6402	21.4578	22.3487	15.846	15.66	19.0453	+	ADAR_GFP	22	25.2	152.1	0	736450000	30	3.52363	0	8.98717	11.7565	Q13428;Q13428-3;Q13428-2;Q13428-8;Q13428-4;Q13428-5	Q13428;Q13428-3;Q13428-2;Q13428-8;Q13428-4;Q13428-5	Treacle protein	TCOF1
-7.1535	-7.7362	-8.3334	-15.1588	-13.6743	-15.0401	24.152	25.023	24.3901	21.4638	22.7328	22.7844	+	ADAR_GFP	3	26.3	8.496	0	275430000	9	3.52347	0	6.88337	11.7554	P62308;A8MWD9	P62308;A8MWD9	Small nuclear ribonucleoprotein G;Small nuclear ribonucleoprotein G-like protein	SNRPG
-8.575	-8.2922	-9.5317	-14.5384	-13.7845	-14.7469	19.5605	21.297	20.0219	18.9142	19.4527	19.9077	+	ADAR_GFP	4	12.7	57.21	0	178460000	9	3.51353	0	5.55697	11.6868	P48444;P48444-2	P48444;P48444-2	Coatomer subunit delta	ARCN1
-2.0695	1.0085	-0.5709	-12.6101	-11.1803	-12.3719	28.0136	32.5453	30.9302	22.7901	24.0044	24.2302	+	ADAR_GFP	16	74.6	13.922	0	60401000000	196	3.50027	0	11.5101	11.5957	Q99877;Q93079;P58876;Q99879;Q5QNW6;P62807;Q5QNW6-2;Q99880;Q96A08	Q99877;Q93079;P58876;Q99879;Q5QNW6;P62807;Q5QNW6-2;Q99880;Q96A08	Histone H2B type 1-N;Histone H2B type 1-H;Histone H2B type 1-D;Histone H2B type 1-M;Histone H2B type 2-F;Histone H2B type 1-C/E/F/G/I;Histone H2B type 1-L;Histone H2B type 1-A	HIST1H2BN;HIST1H2BH;HIST1H2BD;HIST1H2BM;HIST2H2BF;HIST1H2BC;HIST1H2BL;HIST1H2BA
-8.6342	-5.3957	-8.8733	-21.2075	-20.9921	-22.4095	19.4489	24.141	20.6279	NaN	NaN	NaN	+	ADAR_GFP	12	19.6	60.103	0	583420000	21	3.49157	0	13.902	11.5363	O75475;O75475-2;O75475-3;Q7Z4V5;Q9Y3E1;Q7Z4V5-2;Q7Z4V5-4;Q7Z4V5-3	O75475;O75475-2;O75475-3	PC4 and SFRS1-interacting protein	PSIP1
-4.9675	-3.3684	-4.1591	-9.8537	-10.0258	-10.6515	24.1155	27.1683	26.342	24.5464	24.1589	24.9506	+	ADAR_GFP	18	94.1	22.782	0	4616100000	91	3.49071	0	6.012	11.5305	P04792	P04792	Heat shock protein beta-1	HSPB1
-3.2063	-2.6687	-3.9051	-9.0683	-9.4786	-10.5136	26.2246	28.216	26.944	25.6798	25.0541	25.4365	+	ADAR_GFP	19	70.5	16.445	0	7186400000	116	3.48429	0	6.4268	11.4869	P62249	P62249	40S ribosomal protein S16	RPS16
-5.1401	-3.6426	-4.5632	-10.7298	-11.2405	-12.1823	25.4284	28.3795	27.4234	25.1558	24.4297	24.9052	+	ADAR_GFP	7	44.5	13.373	0	3328800000	38	3.46913	0	6.93557	11.3846	P60866;P60866-2	P60866;P60866-2	40S ribosomal protein S20	RPS20
-10.3454	-6.7352	-8.8117	-21.2075	-20.9921	-22.4095	17.5006	22.5645	20.4524	NaN	NaN	NaN	+	ADAR_GFP	7	11.4	73.602	0	258160000	6	3.46669	0	12.9056	11.3682	Q14978;Q14978-3;Q14978-2	Q14978;Q14978-3;Q14978-2	Nucleolar and coiled-body phosphoprotein 1	NOLC1
-2.7083	-3.1448	-4.2132	-10.1205	-9.9297	-11.3315	27.0122	28.0294	26.9254	24.9171	24.8925	24.9081	+	ADAR_GFP	18	71.5	17.222	0	5679700000	84	3.46268	0	7.10513	11.3413	P62277	P62277	40S ribosomal protein S13	RPS13
-4.0813	-3.4767	-4.592	-10.592	-9.9402	-11.6377	26.2242	28.2825	27.1315	25.0305	25.4669	25.1869	+	ADAR_GFP	19	48.4	23.432	0	4024500000	64	3.45752	0	6.6733	11.3068	P50914	P50914	60S ribosomal protein L14	RPL14
-4.8766	-3.1452	-4.1509	-10.9001	-10.9036	-12.0958	26.4289	29.614	28.5727	25.7224	25.5035	25.7287	+	ADAR_GFP	9	50.4	14.551	0	4409400000	54	3.45729	0	7.24227	11.3053	P42766	P42766	60S ribosomal protein L35	RPL35
-11.0976	-11.5197	-13.4696	-21.2075	-20.9921	-22.4095	17.2693	18.3008	16.3154	NaN	NaN	NaN	+	ADAR_GFP	1	3	55.827	0.00065574	12936000	1	3.43261	0	9.5074	11.1416	Q13610	Q13610	Periodic tryptophan protein 1 homolog	PWP1
-12.7268	-9.9167	-10.9639	-21.2075	-20.9921	-22.4095	16.1637	20.4274	19.3446	NaN	NaN	NaN	+	ADAR_GFP	2	7.4	29.702	0	34388000	2	3.42627	0	10.3339	11.0999	Q9Y5M8	Q9Y5M8	Signal recognition particle receptor subunit beta	SRPRB
-2.354	-2.0874	-3.7769	-10.5314	-9.291	-10.5359	27.3664	29.0867	27.3617	24.5062	25.5312	25.7037	+	ADAR_GFP	23	73.4	21.397	0	9383400000	122	3.41764	0	7.38	11.0434	P18621;P18621-3;P18621-2	P18621;P18621-3;P18621-2	60S ribosomal protein L17	RPL17
-2.1116	-3.098	-2.1141	-9.3688	-10.0932	-11.529	27.4569	27.9242	28.8725	25.5168	24.5769	24.5585	+	ADAR_GFP	24	82	22.127	0	10281000000	118	3.41691	0	7.8891	11.0387	P62081	P62081	40S ribosomal protein S7	RPS7
-8.7033	-8.7498	-10.2668	-15.4915	-14.8618	-15.3515	19.1871	20.5943	19.0417	17.716	18.1303	19.0579	+	ADAR_GFP	7	12	85.595	0	120570000	9	3.40193	0	5.99497	10.9413	Q01813;Q01813-2	Q01813;Q01813-2	6-phosphofructokinase type C	PFKP
-4.2141	-2.6089	-4.1751	-11.1527	-10.0252	-11.1765	26.0913	29.1502	27.5486	24.4698	25.3819	25.648	+	ADAR_GFP	11	53.8	17.695	0	5898700000	73	3.40097	0	7.11877	10.9351	P62750	P62750	60S ribosomal protein L23a	RPL23A
-13.7002	-11.2271	-12.3331	-21.2075	-20.9921	-22.4095	13.9422	17.8691	16.7275	NaN	NaN	NaN	+	ADAR_GFP	2	3.8	68.062	0	13819000	1	3.38766	0	9.11623	10.8493	Q86YP4;Q86YP4-2;Q86YP4-3	Q86YP4;Q86YP4-2;Q86YP4-3	Transcriptional repressor p66-alpha	GATAD2A
-9.9361	-8.9854	-12.1589	-21.2075	-20.9921	-22.4095	18.562	20.9663	17.7573	NaN	NaN	NaN	+	ADAR_GFP	2	9	41.29	0	55804000	2	3.37385	0	11.1762	10.761	Q8IWS0;Q8IWS0-2;Q8IWS0-4;Q8IWS0-5;Q8IWS0-3	Q8IWS0;Q8IWS0-2;Q8IWS0-4;Q8IWS0-5;Q8IWS0-3	PHD finger protein 6	PHF6
-1.9244	-1.7423	-1.7202	-8.4713	-8.2341	-10.3617	26.644	28.2799	28.2663	25.4143	25.436	24.7258	+	ADAR_GFP	37	80.2	37.429	0	17430000000	225	3.3621	0	7.22673	10.6863	P22626;P22626-2	P22626;P22626-2	Heterogeneous nuclear ribonucleoproteins A2/B1	HNRNPA2B1
-7.7904	-7.4816	-7.6143	-14.8423	-15.609	-13.3986	21.778	23.5406	23.3723	20.0433	19.0612	22.689	+	ADAR_GFP	6	46.6	18.491	0	350460000	10	3.36153	0	6.98787	10.6827	O75947;O75947-2	O75947;O75947-2	ATP synthase subunit d, mitochondrial	ATP5H
-4.4331	-2.8811	-3.9976	-10.0199	-9.9493	-11.2705	26.4573	29.463	28.311	26.1876	26.0428	26.139	+	ADAR_GFP	13	56.2	14.787	0	5538500000	60	3.33765	0	6.64263	10.5326	P35268	P35268	60S ribosomal protein L22	RPL22
-3.7565	-1.7685	-3.0557	-12.6825	-10.8331	-12.945	27.1339	30.5756	29.2528	23.525	25.159	24.4645	+	ADAR_GFP	12	35.3	15.404	0	9839600000	70	3.33548	0	9.2933	10.519	P68431;P84243;Q71DI3;Q16695;Q6NXT2	P68431;P84243;Q71DI3;Q16695;Q6NXT2	Histone H3.1;Histone H3.3;Histone H3.2;Histone H3.1t;Histone H3.3C	HIST1H3A;H3F3A;HIST2H3A;HIST3H3;H3F3C
-9.0449	-7.3327	-8.394	-15.0714	-14.0368	-15.1985	18.7581	21.9239	20.827	18.0487	18.8678	19.1236	+	ADAR_GFP	8	14.6	85.018	0	258510000	12	3.33304	0	6.5117	10.5038	P17858;P17858-2	P17858;P17858-2	6-phosphofructokinase, liver type	PFKL
-12.2313	-8.937	-10.0391	-21.2075	-20.9921	-22.4095	15.9042	20.6522	19.5145	NaN	NaN	NaN	+	ADAR_GFP	3	11	62.543	0	66372000	4	3.32686	0	11.1339	10.4654	Q9P270	Q9P270	SLAIN motif-containing protein 2	SLAIN2
-3.7166	-2.4717	-3.4719	-7.7315	-7.6525	-8.4145	24.2669	26.9655	25.9297	25.5691	25.4327	26.0881	+	ADAR_GFP	44	57.3	72.332	0	11447000000	260	3.3238	0	4.71277	10.4464	P11021	P11021	78 kDa glucose-regulated protein	HSPA5
-8.9119	-9.2318	-10.2619	-15.8081	-16.1078	-17.5473	21.9785	23.1123	22.0466	20.3995	19.8843	19.8622	+	ADAR_GFP	6	54.1	14.606	0	83343000	4	3.31903	0	7.0192	10.4169	Q6P5R6	Q6P5R6	60S ribosomal protein L22-like 1	RPL22L1
-6.397	-5.3322	-6.5392	-11.2148	-10.7966	-10.3665	21.5392	24.0576	22.8151	22.0385	22.2414	24.0888	+	ADAR_GFP	24	47.6	59.75	0	1704900000	63	3.31419	0	4.70317	10.3871	P25705;P25705-2;P25705-3	P25705;P25705-2;P25705-3	ATP synthase subunit alpha, mitochondrial	ATP5A1
-4.1781	-2.7729	-4.6803	-10.9749	-10.39	-11.7396	25.905	28.7638	26.8208	24.4253	24.7948	24.8625	+	ADAR_GFP	20	74.8	15.86	0	5035200000	71	3.30773	0	7.15773	10.3473	P62910	P62910	60S ribosomal protein L32	RPL32
-3.2136	-2.9059	-2.9429	-8.7781	-8.3331	-10.2618	25.5069	27.2683	27.1956	25.2595	25.4891	24.9778	+	ADAR_GFP	27	69.1	38.746	0	8700200000	122	3.30429	0	6.10353	10.3262	P09651;P09651-2;P09651-3;Q32P51	P09651;P09651-2;P09651-3;Q32P51	Heterogeneous nuclear ribonucleoprotein A1;Heterogeneous nuclear ribonucleoprotein A1-like 2	HNRNPA1;HNRNPA1L2
1.7512	0.8656	0.4719	-15.2108	-10.8001	-12.3574	28.5331	29.1012	28.6719	16.8881	21.0835	20.9435	+	ADAR_GFP	141	75.7	136.06	0	96346000000	921	3.29491	0	13.819	10.2689	P55265;P55265-4;P55265-5	P55265;P55265-4;P55265-5	Double-stranded RNA-specific adenosine deaminase	ADAR
-4.6318	-3.2123	-4.5152	-9.2767	-9.1252	-8.7515	23.8663	26.7396	25.401	24.5385	24.4746	26.2657	+	ADAR_GFP	37	69.9	54.231	0	6300100000	141	3.29218	0	4.93137	10.2522	Q15233;Q15233-2	Q15233;Q15233-2	Non-POU domain-containing octamer-binding protein	NONO
-7.1991	-5.916	-6.332	-10.8027	-10.4707	-11.1253	21.5214	24.2581	23.8065	23.2348	23.3515	24.1143	+	ADAR_GFP	14	33.4	40.094	0	1376700000	40	3.28634	0	4.3172	10.2167	Q00325;Q00325-2	Q00325;Q00325-2	Phosphate carrier protein, mitochondrial	SLC25A3
-6.6533	-6.5301	-6.389	-11.8096	-10.7576	-12.4821	21.9152	23.492	23.5975	22.076	22.9126	22.6055	+	ADAR_GFP	20	53.4	49.857	0	942890000	36	3.27754	0	5.15897	10.1635	Q9BUF5	Q9BUF5	Tubulin beta-6 chain	TUBB6
-5.2146	-4.0514	-5.5434	-12.6014	-11.104	-12.9595	24.8684	27.4854	25.9577	22.7988	24.0807	23.6426	+	ADAR_GFP	10	69.1	14.57	0	2252900000	34	3.25491	0	7.28517	10.0277	P37108	P37108	Signal recognition particle 14 kDa protein	SRP14
-5.1309	-5.61	-7.2032	-13.0085	-12.2188	-12.8451	24.9521	25.9268	24.298	22.3917	22.9659	23.757	+	ADAR_GFP	5	51.4	11.737	0	1013200000	32	3.25007	0	6.70943	9.99885	P10599;P10599-2	P10599;P10599-2	Thioredoxin	TXN
-5.1588	-4.1434	-5.8718	-10.3832	-10.6226	-11.3183	23.3393	25.8084	24.0444	23.432	22.9772	23.6989	+	ADAR_GFP	25	51.3	51.109	0	2517200000	77	3.24173	0	5.7167	9.94941	P41091;Q2VIR3;Q2VIR3-2	P41091;Q2VIR3;Q2VIR3-2	Eukaryotic translation initiation factor 2 subunit 3;Putative eukaryotic translation initiation factor 2 subunit 3-like protein	EIF2S3;EIF2S3L
-7.3755	-8.6333	-9.0268	-16.7856	-14.957	-15.4022	19.0071	19.203	18.7739	14.9141	16.5273	17.4995	+	ADAR_GFP	9	11.6	195.46	0	171920000	10	3.23804	0	7.36973	9.92759	Q07157;Q07157-2	Q07157;Q07157-2	Tight junction protein ZO-1	TJP1
-13.0302	-10.2599	-12.5835	-21.2075	-20.9921	-22.4095	15.8602	20.0842	17.725	NaN	NaN	NaN	+	ADAR_GFP	2	9.7	37.566	0	22203000	2	3.23719	0	9.5785	9.92254	Q9ULR0-1;Q9ULR0;Q9ULR0-2	Q9ULR0-1;Q9ULR0;Q9ULR0-2	Pre-mRNA-splicing factor ISY1 homolog	ISY1
-6.6864	-6.3398	-6.8348	-21.2075	-17.7741	-22.4095	21.1165	22.9169	22.3862	NaN	15.1305	NaN	+	ADAR_GFP	11	17.2	102.64	0	534150000	24	3.23548	0	13.8434	9.91243	Q15424;Q15424-2;Q15424-4;Q15424-3	Q15424;Q15424-2;Q15424-4;Q15424-3	Scaffold attachment factor B1	SAFB
-2.5046	-2.1768	-3.6574	-9.3218	-8.3867	-10.0205	26.9263	28.7078	27.1918	25.4262	26.1459	25.9296	+	ADAR_GFP	25	61.9	22.591	0	9927900000	134	3.23466	0	6.4634	9.90762	P46781	P46781	40S ribosomal protein S9	RPS9
-10.0595	-8.7608	-10.6921	-16.7821	-16.0523	-15.7391	17.1305	19.8829	17.916	15.725	16.2394	17.9701	+	ADAR_GFP	6	6.2	135.58	0	90786000	5	3.21975	0	6.3537	9.82005	Q15393;Q15393-2;Q15393-3	Q15393;Q15393-2	Splicing factor 3B subunit 3	SF3B3
-5.8783	-4.9359	-7.611	-14.4959	-13.7095	-14.277	21.6902	24.0863	21.3755	18.3896	18.9606	19.8106	+	ADAR_GFP	19	30.4	87.343	0	1027500000	28	3.21752	0	8.01907	9.80705	Q9NR30;Q9NR30-2	Q9NR30;Q9NR30-2	Nucleolar RNA helicase 2	DDX21
-6.9697	-10.643	-10.2958	-21.2075	-20.9921	-22.4095	20.8332	18.6136	18.9252	NaN	NaN	NaN	+	ADAR_GFP	3	6.9	80.762	0	94082000	4	3.21251	0	12.2335	9.77782	P78563;P78563-2;P78563-4;P78563-5;P78563-6;P78563-3	P78563;P78563-2;P78563-4;P78563-5;P78563-6;P78563-3	Double-stranded RNA-specific editase 1	ADARB1
-7.8966	-9.1408	-9.1331	-16.6116	-14.722	-15.2752	22.1864	22.3959	22.3681	18.7885	20.4628	21.327	+	ADAR_GFP	2	9.5	31.848	0	141640000	6	3.2124	0	6.81277	9.77718	Q16637;Q16637-4;Q16637-2;Q16637-3	Q16637;Q16637-4;Q16637-2;Q16637-3	Survival motor neuron protein	SMN1
-6.4538	-2.5772	-4.4257	-15.9255	-17.5492	-18.2346	23.1147	28.4449	26.5609	18.9601	17.121	17.853	+	ADAR_GFP	15	37.6	22.58	0	4743700000	37	3.20199	0	12.7509	9.71675	P16401	P16401	Histone H1.5	HIST1H1B
-8.0993	-8.8356	-9.961	-21.2075	-18.6784	-22.4095	20.1472	20.8647	19.7036	NaN	14.6699	NaN	+	ADAR_GFP	3	9.4	57.557	0	98763000	5	3.18659	0	11.7998	9.62796	Q9UI10;Q9UI10-2;Q9UI10-3	Q9UI10;Q9UI10-2;Q9UI10-3	Translation initiation factor eIF-2B subunit delta	EIF2B4
-5.2062	-5.0037	-6.6939	-11.3051	-11.7093	-12.5615	21.7773	23.4335	21.7077	20.9956	20.3759	20.9412	+	ADAR_GFP	22	34.9	123.51	0	1428800000	41	3.18027	0	6.22403	9.59172	Q6PKG0;Q6PKG0-3;Q659C4;Q659C4-7;Q659C4-6;Q659C4-5;Q659C4-9;Q659C4-2	Q6PKG0;Q6PKG0-3	La-related protein 1	LARP1
-7.6485	-8.2617	-9.3736	-13.5178	-14.5607	-14.1574	23.242	24.0824	22.9349	22.6897	21.4313	23.2521	+	ADAR_GFP	3	42.6	10.918	0	221140000	12	3.1802	0	5.6507	9.59133	P56134;P56134-3;P56134-4;P56134-2	P56134;P56134-3;P56134-4;P56134-2	ATP synthase subunit f, mitochondrial	ATP5J2
-6.3148	-5.0781	-7.5725	-15.3002	-14.3583	-13.7117	21.3662	24.0566	21.5265	17.6978	18.4243	20.4883	+	ADAR_GFP	24	36.9	95.925	0	932660000	29	3.16651	0	8.13493	9.51331	Q8NE71;Q8NE71-2	Q8NE71;Q8NE71-2	ATP-binding cassette sub-family F member 1	ABCF1
-7.2379	-7.1385	-7.8801	-17.8409	-20.9921	-22.4095	20.6081	22.1612	21.3841	15.3222	NaN	NaN	+	ADAR_GFP	10	22.1	62.64	0	299190000	13	3.16165	0	12.9953	9.48575	Q9NUL3;Q9NUL3-6;Q9NUL3-8;Q9NUL3-3;Q9NUL3-7;Q9NUL3-2;Q9NUL3-4;O95793;O95793-2;O95793-3	Q9NUL3;Q9NUL3-6;Q9NUL3-8;Q9NUL3-3;Q9NUL3-7;Q9NUL3-2;Q9NUL3-4	Double-stranded RNA-binding protein Staufen homolog 2	STAU2
-10.5449	-10.0758	-13.2457	-21.2075	-20.9921	-22.4095	17.7016	19.6244	16.4189	NaN	NaN	NaN	+	ADAR_GFP	2	4.9	45.531	0	27725000	2	3.15943	0	10.2476	9.47323	Q15008;Q15008-3;Q15008-2;Q15008-4	Q15008;Q15008-3;Q15008-2;Q15008-4	26S proteasome non-ATPase regulatory subunit 6	PSMD6
-8.5551	-5.8707	-7.9556	-15.1499	-15.7993	-15.2344	20.7503	24.8885	22.7679	19.4726	18.6079	20.5901	+	ADAR_GFP	6	43.1	19.81	0	512040000	15	3.15717	0	7.93407	9.46046	O43324;O43324-2	O43324;O43324-2	Eukaryotic translation elongation factor 1 epsilon-1	EEF1E1
-9.0871	-12.3237	-11.8735	-21.2075	-20.9921	-22.4095	19.411	17.6281	18.0427	NaN	NaN	NaN	+	ADAR_GFP	3	14	65.536	0	24563000	2	3.15659	0	10.4416	9.45715	Q9HCD5	Q9HCD5	Nuclear receptor coactivator 5	NCOA5
-6.5242	-7.595	-7.2512	-13.7707	-13.0371	-15.2739	24.3662	24.7491	25.0573	22.4368	22.955	22.1356	+	ADAR_GFP	3	29.3	10.803	0	412610000	11	3.15641	0	6.90377	9.45613	P62304	P62304	Small nuclear ribonucleoprotein E	SNRPE
-3.5032	-2.5597	-2.8435	-8.8905	-8.5381	-10.5335	26.0653	28.4625	28.1431	25.9951	26.132	25.5541	+	ADAR_GFP	31	83.5	18.431	0	9262100000	128	3.14724	0	6.3519	9.40452	P62280	P62280	40S ribosomal protein S11	RPS11
-9.1087	-10.0689	-10.6175	-15.7462	-15.4405	-17.0171	19.2581	19.7516	19.1675	17.9377	18.028	17.8688	+	ADAR_GFP	3	8.7	55.527	0	65695000	3	3.1439	0	6.13623	9.38576	P48651;P48651-3;P48651-2	P48651;P48651-3;P48651-2	Phosphatidylserine synthase 1	PTDSS1
-6.613	-6.2042	-7.2692	-12.555	-14.8818	-13.544	20.7856	22.648	21.5475	20.1607	17.6185	20.3737	+	ADAR_GFP	18	32	100.23	0	637960000	28	3.14373	0	6.9648	9.38481	Q13435	Q13435	Splicing factor 3B subunit 2	SF3B2
-5.9863	-2.9466	-8.6417	-21.2075	-20.9921	-22.4095	24.0968	28.5902	22.8594	NaN	NaN	NaN	+	ADAR_GFP	16	74.6	13.95	0	3007700000	10	3.11124	0	15.6782	9.20431	P33778;Q16778;P23527;Q8N257	P33778;Q16778;P23527;Q8N257	Histone H2B type 1-B;Histone H2B type 2-E;Histone H2B type 1-O;Histone H2B type 3-B	HIST1H2BB;HIST2H2BE;HIST1H2BO;HIST3H2BB
-4.7095	-3.102	-3.8467	-8.0704	-8.2711	-8.3902	23.274	26.3352	25.5549	25.2302	24.8141	26.1124	+	ADAR_GFP	40	49.2	76.149	0	8565100000	156	3.11022	0	4.35783	9.19872	P23246;P23246-2	P23246;P23246-2	Splicing factor, proline- and glutamine-rich	SFPQ
-4.4269	-4.5095	-5.5293	-8.8779	-8.6927	-9.667	24.2156	25.5867	24.5312	25.0817	25.0515	25.4945	+	ADAR_GFP	22	45.6	32.852	0	4021800000	111	3.10746	0	4.2573	9.1835	P05141;Q9H0C2	P05141	ADP/ATP translocase 2;ADP/ATP translocase 2, N-terminally processed	SLC25A5
-5.2653	-4.4657	-6.4203	-14.907	-14.7731	-12.5242	23.3033	25.5565	23.5663	18.9786	18.8971	22.5634	+	ADAR_GFP	15	57.2	41.401	0	1586400000	38	3.08439	0	8.68433	9.05758	Q8TDN6	Q8TDN6	Ribosome biogenesis protein BRX1 homolog	BRIX1
-8.7269	-7.0966	-8.1066	-13.0561	-12.5021	-13.5288	20.5785	23.6625	22.6169	21.5664	21.905	22.2957	+	ADAR_GFP	7	36.2	23.277	0	401490000	17	3.07745	0	5.0523	9.02003	P48047	P48047	ATP synthase subunit O, mitochondrial	ATP5O
-10.7954	-6.6101	-10.1564	-21.2075	-20.9921	-22.4095	17.5101	23.149	19.5671	NaN	NaN	NaN	+	ADAR_GFP	8	23.4	49.451	0	246350000	9	3.07097	0	12.3491	8.98506	Q9BXS6;Q9BXS6-3;Q9BXS6-5;Q9BXS6-2;Q9BXS6-7;Q9BXS6-4;Q9BXS6-6	Q9BXS6;Q9BXS6-3;Q9BXS6-5;Q9BXS6-2;Q9BXS6-7;Q9BXS6-4;Q9BXS6-6	Nucleolar and spindle-associated protein 1	NUSAP1
-5.1353	-4.5807	-4.7868	-9.7218	-9.0432	-10.8996	23.2956	25.3039	25.0622	24.0262	24.4895	24.0505	+	ADAR_GFP	17	33.6	54.12	0	3184900000	64	3.06071	0	5.05393	8.92996	Q9UN86;Q9UN86-2	Q9UN86;Q9UN86-2	Ras GTPase-activating protein-binding protein 2	G3BP2
-6.5562	-6.5721	-6.4366	-12.8683	-14.1255	-15.8642	21.7492	23.187	23.2869	20.7543	19.2816	18.9604	+	ADAR_GFP	15	46.8	46.089	0	629410000	32	3.06045	0	7.76437	8.92857	Q9BY77;Q9BY77-2	Q9BY77;Q9BY77-2	Polymerase delta-interacting protein 3	POLDIP3
-3.5367	-2.6345	-3.933	-8.9941	-8.3651	-10.1567	25.1837	27.5396	26.2056	25.0434	25.4571	25.0828	+	ADAR_GFP	19	54.3	31.324	0	7682100000	106	3.05953	0	5.8039	8.92366	P15880	P15880	40S ribosomal protein S2	RPS2
-3.5389	-3.2165	-5.4211	-11.7712	-10.9947	-10.4486	26.7665	28.5426	26.3025	23.8513	24.4125	26.3759	+	ADAR_GFP	10	58.1	15.798	0	4274900000	56	3.05645	0	7.01267	8.90716	P61353	P61353	60S ribosomal protein L27	RPL27
-5.0781	-4.3856	-6.9177	-12.8287	-12.7582	-12.0178	22.1685	24.3146	21.7469	19.7349	19.59	21.7478	+	ADAR_GFP	23	24.8	138.83	0	1714100000	43	3.04687	0	7.07443	8.85615	O60841	O60841	Eukaryotic translation initiation factor 5B	EIF5B
-10.8831	-8.035	-12.0313	-21.2075	-20.9921	-22.4095	16.6498	20.9516	16.9196	NaN	NaN	NaN	+	ADAR_GFP	4	7.8	85.652	0	92441000	4	3.04659	0	11.2199	8.85465	Q9ULW0;Q9ULW0-2	Q9ULW0;Q9ULW0-2	Targeting protein for Xklp2	TPX2
-2.3165	-1.245	-2.0924	-6.8334	-5.727	-7.0847	25.5295	28.0547	27.1717	26.3297	27.2207	27.2804	+	ADAR_GFP	53	63.3	70.897	0	29112000000	399	3.03769	0	4.66373	8.80748	P11142;P11142-2;P54652	P11142;P11142-2	Heat shock cognate 71 kDa protein	HSPA8
-6.5594	-6.2477	-8.0146	-15.0532	-17.472	-14.8197	21.2866	23.052	21.2495	18.1099	15.4757	19.5455	+	ADAR_GFP	13	22.8	91.809	0	489770000	12	3.03133	0	8.84107	8.77393	Q2NL82	Q2NL82	Pre-rRNA-processing protein TSR1 homolog	TSR1
-4.5189	-3.1019	-5.487	-10.2743	-10.8866	-10.8429	26.7866	29.6573	27.2365	26.3482	25.5206	26.9816	+	ADAR_GFP	4	71.1	11.514	0	4160100000	36	3.02619	0	6.29867	8.74687	P05386;P05386-2	P05386	60S acidic ribosomal protein P1	RPLP1
-9.5087	-8.16	-10.5494	-21.2075	-20.9921	-18.0756	17.7379	20.5403	18.1152	NaN	NaN	15.6901	+	ADAR_GFP	5	9.5	102.9	0	104010000	6	3.02284	0	10.6857	8.72929	Q8N163;Q8N163-2	Q8N163;Q8N163-2	DBIRD complex subunit KIAA1967	KIAA1967
-6.2109	-5.0004	-6.1048	-11.5838	-10.4565	-12.2592	22.9791	25.6432	24.5032	22.9233	23.8351	23.4499	+	ADAR_GFP	10	41.6	30.84	0	1544800000	43	3.01164	0	5.66113	8.67078	Q13151	Q13151	Heterogeneous nuclear ribonucleoprotein A0	HNRNPA0
-7.0364	-7.1704	-9.1706	-16.2623	-15.5368	-14.383	20.1816	21.5013	19.4655	16.2728	16.7829	19.354	+	ADAR_GFP	12	19.9	109.43	0	292920000	17	3.00395	0	7.60157	8.6308	Q15029;Q15029-2;Q15029-3	Q15029;Q15029-2;Q15029-3	116 kDa U5 small nuclear ribonucleoprotein component	EFTUD2
-12.7426	-9.134	-12.022	-21.2075	-20.9921	-22.4095	15.3929	20.4552	17.5316	NaN	NaN	NaN	+	ADAR_GFP	3	6.5	48.564	0	45093000	3	3.00199	0	10.2368	8.62062	P42696;P42696-2	P42696	RNA-binding protein 34	RBM34
-7.1112	-4.7634	-6.8818	-13.1545	-12.5296	-12.9998	22.9719	26.7734	24.6193	22.2456	22.6551	23.6024	+	ADAR_GFP	8	54.7	10.112	0	1211100000	29	3.00192	0	6.6425	8.62027	P49458;P49458-2	P49458;P49458-2	Signal recognition particle 9 kDa protein	SRP9
-10.6387	-8.1841	-10.4134	-16.7559	-16.6917	-17.7287	20.6667	24.575	22.3101	19.8666	19.7155	20.0958	+	ADAR_GFP	1	10.7	13.798	0	104390000	1	2.99454	0	7.31337	8.58207	E9PRG8	E9PRG8		C11orf48
-5.5551	-4.3028	-3.7699	-13.1266	-10.7615	-12.602	23.8759	26.5818	27.0793	21.6215	23.7711	23.348	+	ADAR_GFP	14	33.4	48.227	0	3144300000	40	2.98858	0	7.62077	8.55136	Q07666;Q07666-2;Q07666-3;Q5VWX1;O75525;O75525-2	Q07666;Q07666-2;Q07666-3	KH domain-containing, RNA-binding, signal transduction-associated protein 1	KHDRBS1
-4.7178	-3.7621	-5.8619	-10.1173	-9.954	-9.9164	20.3912	22.8006	20.6653	20.3087	20.2567	21.7118	+	ADAR_GFP	102	26.2	469.08	0	3592600000	162	2.98799	0	5.2153	8.54831	P78527;P78527-2	P78527;P78527-2	DNA-dependent protein kinase catalytic subunit	PRKDC
-10.9233	-8.6288	-12.7169	-21.2075	-20.9921	-22.4095	18.9671	22.7153	18.5916	NaN	NaN	NaN	+	ADAR_GFP	4	22.7	34.91	0	62350000	5	2.98599	0	10.78	8.53802	Q00577	Q00577	Transcriptional activator protein Pur-alpha	PURA
-4.1503	-5.438	-5.762	-13.9389	-14.0348	-17.1852	24.9327	25.0987	24.7392	20.4612	20.15	18.417	+	ADAR_GFP	16	58.8	34.404	0	1384900000	40	2.97062	0	9.9362	8.45938	O75569;O75569-3;O75569-2	O75569;O75569-3;O75569-2	Interferon-inducible double stranded RNA-dependent protein kinase activator A	PRKRA
-2.8365	-2.2302	-3.8004	-9.3689	-9.8059	-11.7833	25.806	27.866	26.2602	24.5907	23.9382	23.3784	+	ADAR_GFP	23	45	57.221	0	8282300000	110	2.96736	0	7.36367	8.44281	P26599;P26599-2;P26599-3	P26599;P26599-2;P26599-3	Polypyrimidine tract-binding protein 1	PTBP1
-1.9135	-1.7192	-4.1713	-9.8741	-9.0575	-9.5018	26.729	28.377	25.8893	24.0855	24.6867	25.6597	+	ADAR_GFP	42	64.8	46.108	0	11776000000	132	2.95287	0	6.87647	8.36941	P39023;Q92901	P39023	60S ribosomal protein L3	RPL3
-2.3418	-0.474	-3.1611	-9.7846	-8.7116	-8.9543	26.8482	30.1696	27.447	24.7225	25.58	26.7548	+	ADAR_GFP	27	69.7	34.273	0	22134000000	166	2.94571	0	7.15787	8.33335	P05388;P05388-2;Q8NHW5	P05388;P05388-2;Q8NHW5	60S acidic ribosomal protein P0;60S acidic ribosomal protein P0-like	RPLP0;RPLP0P6
-6.9927	-7.3694	-8.519	-13.0183	-12.0026	-13.4411	22.3127	23.3897	22.2045	21.6043	22.4045	22.3834	+	ADAR_GFP	6	40.5	24.636	0	422920000	7	2.93614	0	5.19363	8.28539	P22061;P22061-2	P22061;P22061-2	Protein-L-isoaspartate(D-aspartate) O-methyltransferase	PCMT1
-5.291	-4.2529	-6.0775	-9.9903	-9.9052	-10.85	22.5994	25.0912	23.231	23.2172	23.0869	23.5595	+	ADAR_GFP	33	48	69.147	0	2654900000	86	2.93611	0	5.04137	8.28524	P17844;P17844-2	P17844;P17844-2	Probable ATP-dependent RNA helicase DDX5	DDX5
-7.1387	-6.7084	-7.7858	-13.9956	-12.0013	-12.4776	20.9968	22.8808	21.7678	19.457	21.236	22.1771	+	ADAR_GFP	13	33.7	64.596	0	575600000	24	2.93519	0	5.61387	8.28064	P0CW18	P0CW18	Serine protease 56	PRSS56
-4.893	-5.5451	-4.6811	-13.4346	-10.984	-11.1614	23.7495	24.551	25.3795	20.525	22.7601	24.0002	+	ADAR_GFP	17	49.4	39.594	0	2046800000	48	2.92106	0	6.82027	8.21031	Q9NYL9	Q9NYL9	Tropomodulin-3	TMOD3
-3.3663	-1.761	-3.3935	-8.3884	-7.887	-9.3849	25.2762	28.3352	26.6671	25.5712	25.8571	25.7767	+	ADAR_GFP	34	86.8	26.688	0	12425000000	207	2.91963	0	5.71317	8.2032	P23396;P23396-2	P23396;P23396-2	40S ribosomal protein S3	RPS3
-4.5865	-2.4762	-3.7743	-11.1345	-9.5044	-11.4864	25.4966	29.0606	27.7268	24.2656	25.6804	25.1158	+	ADAR_GFP	17	66.4	14.463	0	6577600000	57	2.91729	0	7.0961	8.1916	P62899;P62899-3;P62899-2	P62899;P62899-3;P62899-2	60S ribosomal protein L31	RPL31
-10.0418	-9.3058	-9.4974	-21.2075	-20.9921	-17.402	18.2047	20.3944	20.1672	NaN	NaN	17.3637	+	ADAR_GFP	4	14.3	50.714	0	75661000	3	2.91444	0	10.2522	8.17754	O43159	O43159	Ribosomal RNA-processing protein 8	RRP8
-10.1006	-9.5624	-10.4171	-16.2264	-14.2492	-14.9849	18.0349	20.0268	19.1366	17.2262	18.988	19.6698	+	ADAR_GFP	5	18	42.509	0	92352000	5	2.91008	0	5.1268	8.15604	Q16795	Q16795	NADH dehydrogenase [ubiquinone] 1 alpha subcomplex subunit 9, mitochondrial	NDUFA9
-5.549	-4.9427	-7.555	-13.8117	-13.3203	-12.4204	23.2539	25.314	22.6661	20.3083	20.5844	22.9016	+	ADAR_GFP	12	64.7	34.352	0	1174300000	21	2.89258	0	7.16857	8.07016	Q12904;Q12904-2	Q12904;Q12904-2	Aminoacyl tRNA synthase complex-interacting multifunctional protein 1;Endothelial monocyte-activating polypeptide 2	AIMP1
-8.6742	-11.8626	-9.2844	-21.2075	-19.1547	-22.4095	21.0463	19.3115	21.8542	NaN	15.6675	NaN	+	ADAR_GFP	3	20.2	21.732	0	59934000	3	2.8902	0	10.9835	8.05856	Q92572	Q92572	AP-3 complex subunit sigma-1	AP3S1
-8.3948	-7.7391	-9.4944	-21.2075	-20.9921	-17.189	19.4512	21.5606	19.7697	NaN	NaN	17.1761	+	ADAR_GFP	9	21.5	84.427	0	160110000	8	2.88371	0	11.2534	8.02697	Q14684;Q14684-2	Q14684;Q14684-2	Ribosomal RNA processing protein 1 homolog B	RRP1B
-8.1103	-12.6609	-10.6031	-21.2075	-20.9921	-22.4095	18.8028	15.706	17.7281	NaN	NaN	NaN	+	ADAR_GFP	4	7.9	148.66	0	45856000	4	2.87481	0	11.0783	7.98388	Q9UM54-6;Q9UM54;Q9UM54-5;Q9UM54-4;Q9UM54-2;Q9UM54-1	Q9UM54-6;Q9UM54;Q9UM54-5;Q9UM54-4;Q9UM54-2;Q9UM54-1	Unconventional myosin-VI	MYO6
-6.8577	-6.1999	-7.5311	-12.2428	-11.7525	-13.7794	23.4477	25.5593	24.1924	23.3798	23.6546	23.0452	+	ADAR_GFP	5	35.7	13.916	0	676990000	20	2.86588	0	5.72867	7.94079	P62318;P62318-2	P62318;P62318-2	Small nuclear ribonucleoprotein Sm D3	SNRPD3
-5.9559	-5.942	-7.6976	-13.4062	-15.8438	-13.5806	22.0277	23.4952	21.704	19.8945	17.2414	20.922	+	ADAR_GFP	13	27.6	68.047	0	678960000	18	2.86171	0	7.74503	7.92075	Q15046;Q15046-2	Q15046;Q15046-2	Lysine--tRNA ligase	KARS
-3.8511	-6.0936	-4.6608	-9.9019	-10.4006	-10.5498	26.7174	25.9285	27.3258	25.9837	25.2696	26.5378	+	ADAR_GFP	7	45.2	12.476	0	2733300000	47	2.86039	0	5.4156	7.91441	P14174	P14174	Macrophage migration inhibitory factor	MIF
1.6674	2.9748	2.201	-6.5083	-4.3836	-3.7949	30.2359	32.997	32.1875	27.3772	29.2866	31.2927	+	ADAR_GFP	49	85.3	41.792	0	363750000000	1253	2.85952	0	7.17667	7.91025	P63261	P63261	Actin, cytoplasmic 2;Actin, cytoplasmic 2, N-terminally processed	ACTG1
-5.624	-6.8775	-6.1719	-13.3922	-12.8996	-15.8962	23.4591	23.6593	24.3292	21.0079	21.2852	19.7059	+	ADAR_GFP	8	42.7	26.227	0	719280000	13	2.85079	0	7.8382	7.86851	O43809	O43809	Cleavage and polyadenylation specificity factor subunit 5	NUDT21
-5.209	-6.1585	-7.0229	-13.4341	-13.4612	-11.4416	22.3239	22.828	21.928	19.4158	19.1734	22.6103	+	ADAR_GFP	24	45.1	82.999	0	999560000	32	2.8421	0	6.64883	7.82711	P40939;P40939-2	P40939	Trifunctional enzyme subunit alpha, mitochondrial;Long-chain enoyl-CoA hydratase;Long chain 3-hydroxyacyl-CoA dehydrogenase	HADHA
-5.4618	-4.3491	-6.9528	-11.8066	-11.6312	-12.793	25.8437	28.4101	25.7708	24.816	24.7759	25.0315	+	ADAR_GFP	8	57.1	8.2178	0	1700100000	80	2.82743	0	6.48903	7.75774	P63173	P63173	60S ribosomal protein L38	RPL38
-5.518	-4.8728	-6.5887	-10.3696	-10.3339	-11.6494	23.2025	25.3014	23.5499	23.668	23.4882	23.5901	+	ADAR_GFP	15	44.8	49.229	0	1818100000	36	2.82507	0	5.12447	7.74663	P31943;P55795	P31943	Heterogeneous nuclear ribonucleoprotein H;Heterogeneous nuclear ribonucleoprotein H, N-terminally processed	HNRNPH1
-5.1463	-2.4341	-4.4837	-11.5208	-10.2442	-11.1391	25.7441	29.91	27.8249	24.6868	25.7479	26.2705	+	ADAR_GFP	6	69.6	10.275	0	5868300000	54	2.81953	0	6.94667	7.72059	P61513;A6NKH3	P61513	60S ribosomal protein L37a	RPL37A
-6.1989	-3.8399	-5.6007	-13.3785	-11.3332	-12.2588	23.6916	27.5042	25.7078	21.829	23.6591	24.1507	+	ADAR_GFP	10	52.7	18.898	0	2354500000	62	2.81684	0	7.11033	7.70799	P46783;Q9NQ39	P46783;Q9NQ39	40S ribosomal protein S10;Putative 40S ribosomal protein S10-like	RPS10;RPS10P5
-6.5164	-4.6999	-7.5826	-13.2677	-13.058	-12.5427	21.1645	24.4348	21.5164	19.7304	19.7247	21.6573	+	ADAR_GFP	28	43.6	75.378	0	1223600000	46	2.81546	0	6.68983	7.70153	P54136;P54136-2	P54136;P54136-2	Arginine--tRNA ligase, cytoplasmic	RARS
-9.9416	-7.7585	-10.3856	-21.2075	-18.273	-22.4095	17.6269	21.2637	18.601	NaN	14.3971	NaN	+	ADAR_GFP	13	14.6	73.652	0	125570000	5	2.80486	0	11.2681	7.65208	Q96SI9;Q96SI9-2	Q96SI9;Q96SI9-2	Spermatid perinuclear RNA-binding protein	STRBP
-12.1446	-10.1903	-11.9345	-21.2075	-20.9921	-18.235	16.4239	19.8319	18.0521	NaN	NaN	16.8526	+	ADAR_GFP	2	4.8	44.402	0	28226000	2	2.80467	0	8.72173	7.6512	Q9H814	Q9H814	Phosphorylated adapter RNA export protein	PHAX
-7.4436	-7.7779	-12.2724	-21.2075	-20.9921	-22.4095	20.5888	21.7082	17.1782	NaN	NaN	NaN	+	ADAR_GFP	5	13	69.476	0	149400000	5	2.8035	0	12.3717	7.64573	P18887	P18887	DNA repair protein XRCC1	XRCC1
-7.4672	-6.4662	-9.1306	-14.9718	-13.9512	-13.7817	20.2939	22.7486	20.0486	18.1064	18.9117	20.4985	+	ADAR_GFP	10	15.8	95.737	0	408590000	17	2.7938	0	6.5469	7.60075	Q9BUJ2;Q9BUJ2-4;Q9BUJ2-2;Q9BUJ2-3	Q9BUJ2;Q9BUJ2-4;Q9BUJ2-2;Q9BUJ2-3	Heterogeneous nuclear ribonucleoprotein U-like protein 1	HNRNPUL1
-6.1679	-4.621	-7.2525	-12.8249	-11.9943	-11.8912	22.263	25.2636	22.5966	20.9232	21.5383	23.0588	+	ADAR_GFP	18	64.1	36.112	0	1439400000	42	2.79377	0	6.223	7.6006	P05198	P05198	Eukaryotic translation initiation factor 2 subunit 1	EIF2S1
-8.4005	-4.954	-7.6643	-15.6084	-15.1062	-14.7631	21.0305	25.9307	23.1848	19.1397	19.4265	21.187	+	ADAR_GFP	6	28.6	22.487	0	872390000	13	2.78826	0	8.15297	7.57519	Q92522	Q92522	Histone H1x	H1FX
-5.5826	-3.9922	-6.142	-10.3207	-10.033	-10.8051	22.9155	25.9597	23.7741	23.4945	23.5667	24.2121	+	ADAR_GFP	16	31	78.365	0	2755100000	60	2.78172	0	5.14733	7.54504	Q14444;Q14444-2	Q14444;Q14444-2	Caprin-1	CAPRIN1
-6.3526	-5.7821	-6.8794	-13.0524	-10.9558	-11.294	22.8374	24.8615	23.7287	21.4547	23.3359	24.4151	+	ADAR_GFP	13	58.7	32.922	0	1140200000	42	2.77396	0	5.42937	7.50949	P52907	P52907	F-actin-capping protein subunit alpha-1	CAPZA1
-4.7117	-4.5526	-5.9734	-14.147	-11.0155	-12.9751	22.8212	24.434	22.9776	18.703	21.6191	21.0768	+	ADAR_GFP	32	55.1	74.139	0	1812000000	73	2.77145	0	7.6333	7.49799	P02545;P02545-3;P02545-6;P02545-5;P02545-4	P02545;P02545-3;P02545-6;P02545-5;P02545-4	Prelamin-A/C;Lamin-A/C	LMNA
-9.8713	-9.1378	-10.4471	-13.707	-13.1185	-14.3735	17.9317	20.1188	18.7739	19.413	19.7862	19.9485	+	ADAR_GFP	7	16.1	60.977	0	151330000	10	2.76414	0	3.91427	7.46466	O43242;O43242-2	O43242;O43242-2	26S proteasome non-ATPase regulatory subunit 3	PSMD3
-6.1262	-5.7379	-7.4408	-13.7604	-17.5853	-15.3266	23.7642	25.6062	23.8677	21.4471	17.4067	21.083	+	ADAR_GFP	7	52	17.259	0	687080000	14	2.76169	0	9.12247	7.45352	Q04837	Q04837	Single-stranded DNA-binding protein, mitochondrial	SSBP1
-8.0791	-5.8857	-8.9844	-15.2779	-14.483	-14.53	19.9533	23.6005	20.4661	18.0716	18.6511	20.0215	+	ADAR_GFP	18	39.4	63.704	0	491080000	23	2.76025	0	7.1139	7.44696	O00425;O00425-2;Q9Y6M1;Q9Y6M1-5;Q9Y6M1-6;Q9Y6M1-3;Q9Y6M1-4;Q9Y6M1-1	O00425	Insulin-like growth factor 2 mRNA-binding protein 3	IGF2BP3
-10.0799	-11.3092	-10.5151	-17.7496	-20.9921	-17.9215	17.601	17.8254	18.584	15.2484	NaN	16.2786	+	ADAR_GFP	2	3.6	88.367	0	34870000	3	2.75303	0	8.253	7.41422	P50416;P50416-2	P50416;P50416-2	Carnitine O-palmitoyltransferase 1, liver isoform	CPT1A
-11.5414	-9.9105	-12.6046	-21.2075	-20.9921	-18.3763	16.5941	19.6787	16.949	NaN	NaN	16.2783	+	ADAR_GFP	2	5.8	58.47	0	30892000	2	2.74141	0	8.8398	7.36183	O60749;O60749-2	O60749;O60749-2	Sorting nexin-2	SNX2
-9.2332	-8.3527	-9.5918	-21.2075	-17.4244	-22.4095	18.7992	21.1335	19.8587	NaN	15.7098	NaN	+	ADAR_GFP	5	12.9	65.38	0	109070000	4	2.72744	0	11.2879	7.29924	Q53GS9;Q53GS9-3;Q53GS9-2	Q53GS9;Q53GS9-3;Q53GS9-2	U4/U6.U5 tri-snRNP-associated protein 2	USP39
-6.9533	-4.4737	-6.6146	-15.2662	-13.0901	-13.0331	21.6152	25.5485	23.372	18.6194	20.58	22.0545	+	ADAR_GFP	16	43.5	38.388	0	1389400000	37	2.72309	0	7.7826	7.27986	P20042	P20042	Eukaryotic translation initiation factor 2 subunit 2	EIF2S2
-15.8904	-17.3441	-17.3085	-21.2075	-20.9921	-22.4095	NaN	NaN	NaN	NaN	NaN	NaN	+	ADAR_GFP	1	4.2	31.321	0.005689	0	1	2.70587	0	4.6887	7.20356	O14732;O14732-2	O14732;O14732-2	Inositol monophosphatase 2	IMPA2
-15.8904	-17.3441	-17.3085	-21.2075	-20.9921	-22.4095	NaN	NaN	NaN	NaN	NaN	NaN	+	ADAR_GFP	1	4	26.638	0	0	1	2.70587	0	4.6887	7.20356	O75352;O75352-2	O75352;O75352-2	Mannose-P-dolichol utilization defect 1 protein	MPDU1
-15.8904	-17.3441	-17.3085	-21.2075	-20.9921	-22.4095	NaN	NaN	NaN	NaN	NaN	NaN	+	ADAR_GFP	1	1.1	135.65	0.0025657	0	1	2.70587	0	4.6887	7.20356	O95347;O95347-2	O95347;O95347-2	Structural maintenance of chromosomes protein 2	SMC2
-15.8904	-17.3441	-17.3085	-21.2075	-20.9921	-22.4095	NaN	NaN	NaN	NaN	NaN	NaN	+	ADAR_GFP	1	6.6	40.921	0	0	1	2.70587	0	4.6887	7.20356	P01892;P30455;P04439;Q9TNN7;Q31612;P18462;P16189;P30501;Q09160;P10321;P05534;Q29960-2;P01893;P30512;P30459;P30457;P30456;P30453;P30450;P30447;P30443;P16190;P16188;P13746;P10316;P10314;P01891;Q29963;Q29960;Q07000;P30508;P30505;P13746-2;Q95604	P01892;P30455;P04439;Q9TNN7;Q31612;P18462;P16189;P30501;Q09160;P10321;P05534;Q29960-2;P01893;P30512;P30459;P30457;P30456;P30453;P30450;P30447;P30443;P16190;P16188;P13746;P10316;P10314;P01891;Q29963;Q29960;Q07000;P30508;P30505;P13746-2;Q95604	HLA class I histocompatibility antigen, A-2 alpha chain;HLA class I histocompatibility antigen, A-36 alpha chain;HLA class I histocompatibility antigen, A-3 alpha chain;HLA class I histocompatibility antigen, Cw-5 alpha chain;HLA class I histocompatibility antigen, B-73 alpha chain;HLA class I histocompatibility antigen, A-25 alpha chain;HLA class I histocompatibility antigen, A-31 alpha chain;HL…	HLA-A;HLA-C;HLA-B;HLA-H
-15.8904	-17.3441	-17.3085	-21.2075	-20.9921	-22.4095	NaN	NaN	NaN	NaN	NaN	NaN	+	ADAR_GFP	1	2.1	89.42	0	0	1	2.70587	0	4.6887	7.20356	P22059	P22059	Oxysterol-binding protein 1	OSBP
-15.8904	-17.3441	-17.3085	-21.2075	-20.9921	-22.4095	NaN	NaN	NaN	NaN	NaN	NaN	+	ADAR_GFP	1	2.4	50.097	0.0012987	0	1	2.70587	0	4.6887	7.20356	P30520	P30520	Adenylosuccinate synthetase isozyme 2	ADSS
-15.8904	-17.3441	-17.3085	-21.2075	-20.9921	-22.4095	NaN	NaN	NaN	NaN	NaN	NaN	+	ADAR_GFP	1	7.3	23.015	0	0	1	2.70587	0	4.6887	7.20356	P41236;Q6NXS1	P41236;Q6NXS1	Protein phosphatase inhibitor 2;Putative protein phosphatase inhibitor 2-like protein 3	PPP1R2;PPP1R2P3
-15.8904	-17.3441	-17.3085	-21.2075	-20.9921	-22.4095	NaN	NaN	NaN	NaN	NaN	NaN	+	ADAR_GFP	1	3.6	35.594	0	0	1	2.70587	0	4.6887	7.20356	P67775;P62714;P67775-2	P67775;P62714;P67775-2	Serine/threonine-protein phosphatase 2A catalytic subunit alpha isoform;Serine/threonine-protein phosphatase 2A catalytic subunit beta isoform	PPP2CA;PPP2CB
-15.8904	-17.3441	-17.3085	-21.2075	-20.9921	-22.4095	NaN	NaN	NaN	NaN	NaN	NaN	+	ADAR_GFP	1	1.8	80.657	0.0068836	0	1	2.70587	0	4.6887	7.20356	Q0ZGT2;Q0ZGT2-4;Q0ZGT2-3;Q0ZGT2-2	Q0ZGT2;Q0ZGT2-4;Q0ZGT2-3;Q0ZGT2-2	Nexilin	NEXN
-15.8904	-17.3441	-17.3085	-21.2075	-20.9921	-22.4095	NaN	NaN	NaN	NaN	NaN	NaN	+	ADAR_GFP	1	3.5	31.641	0	0	1	2.70587	0	4.6887	7.20356	Q53TN4;Q53TN4-3	Q53TN4;Q53TN4-3	Cytochrome b reductase 1	CYBRD1
-15.8904	-17.3441	-17.3085	-21.2075	-20.9921	-22.4095	NaN	NaN	NaN	NaN	NaN	NaN	+	ADAR_GFP	1	3.2	26.238	0	0	2	2.70587	0	4.6887	7.20356	Q5T750	Q5T750	Skin-specific protein 32	XP32
-15.8904	-17.3441	-17.3085	-21.2075	-20.9921	-22.4095	NaN	NaN	NaN	NaN	NaN	NaN	+	ADAR_GFP	1	2.1	56.034	0.0006566	0	1	2.70587	0	4.6887	7.20356	Q6P1A2;Q6P1A2-2	Q6P1A2;Q6P1A2-2	Lysophospholipid acyltransferase 5	LPCAT3
-15.8904	-17.3441	-17.3085	-21.2075	-20.9921	-22.4095	NaN	NaN	NaN	NaN	NaN	NaN	+	ADAR_GFP	1	2.7	61.024	0	0	1	2.70587	0	4.6887	7.20356	Q7Z5L9;Q7Z5L9-2	Q7Z5L9;Q7Z5L9-2	Interferon regulatory factor 2-binding protein 2	IRF2BP2
-15.8904	-17.3441	-17.3085	-21.2075	-20.9921	-22.4095	NaN	NaN	NaN	NaN	NaN	NaN	+	ADAR_GFP	1	2.3	52.049	0	0	1	2.70587	0	4.6887	7.20356	Q8N684;Q8N684-2;Q8N684-3	Q8N684;Q8N684-2;Q8N684-3	Cleavage and polyadenylation specificity factor subunit 7	CPSF7
-15.8904	-17.3441	-17.3085	-21.2075	-20.9921	-22.4095	NaN	NaN	NaN	NaN	NaN	NaN	+	ADAR_GFP	1	2.6	38.127	0.0068707	0	2	2.70587	0	4.6887	7.20356	Q9BWW8	Q9BWW8	Apolipoprotein L6	APOL6
-15.8904	-17.3441	-17.3085	-21.2075	-20.9921	-22.4095	NaN	NaN	NaN	NaN	NaN	NaN	+	ADAR_GFP	1	4.7	31.705	0	0	1	2.70587	0	4.6887	7.20356	Q9H2W6	Q9H2W6	39S ribosomal protein L46, mitochondrial	MRPL46
-15.8904	-17.3441	-17.3085	-21.2075	-20.9921	-22.4095	NaN	NaN	NaN	NaN	NaN	NaN	+	ADAR_GFP	1	4.6	22.184	0.0068536	0	1	2.70587	0	4.6887	7.20356	Q9NVS2;Q9NVS2-2	Q9NVS2;Q9NVS2-2	28S ribosomal protein S18a, mitochondrial	MRPS18A
-15.8904	-17.3441	-17.3085	-21.2075	-20.9921	-22.4095	NaN	NaN	NaN	NaN	NaN	NaN	+	ADAR_GFP	1	4.6	30.381	0.0013012	0	1	2.70587	0	4.6887	7.20356	Q9UBV8	Q9UBV8	Peflin	PEF1
-15.8904	-17.3441	-17.3085	-21.2075	-20.9921	-22.4095	NaN	NaN	NaN	NaN	NaN	NaN	+	ADAR_GFP	1	4.4	35.438	0	0	1	2.70587	0	4.6887	7.20356	Q9Y448;Q9Y448-2	Q9Y448;Q9Y448-2	Small kinetochore-associated protein	KNSTRN
-12.3131	-10.9958	-12.3475	-21.2075	-20.9921	-17.9694	15.6231	18.3941	17.0068	NaN	NaN	16.4859	+	ADAR_GFP	3	6	81.775	0	19172000	1	2.70329	0	8.17087	7.1922	P08237-2;P08237;P08237-3	P08237-2;P08237;P08237-3	6-phosphofructokinase, muscle type	PFKM
-8.6619	-9.8604	-9.1057	-21.2075	-20.9921	-16.8432	19.7691	20.0243	20.7434	NaN	NaN	18.1069	+	ADAR_GFP	10	33.5	50.67	0	87947000	5	2.69578	0	10.4716	7.15919	P42167	P42167	Lamina-associated polypeptide 2, isoforms beta/gamma;Thymopoietin;Thymopentin	TMPO
-4.1922	-3.0933	-5.6261	-12.0322	-11.4492	-9.9673	22.3406	24.8933	22.3249	19.8178	20.1853	23.0847	+	ADAR_GFP	62	49.5	170.59	0	4324600000	140	2.69478	0	6.8457	7.15477	P07814	P07814	Bifunctional glutamate/proline--tRNA ligase;Glutamate--tRNA ligase;Proline--tRNA ligase	EPRS
-13.3251	-8.7177	-11.8787	-21.2075	-20.9921	-22.4095	14.8104	20.8715	17.6749	NaN	NaN	NaN	+	ADAR_GFP	2	9.4	53.126	0	58224000	2	2.69434	0	10.2292	7.15288	Q12849;Q12849-5	Q12849;Q12849-5	G-rich sequence factor 1	GRSF1
-6.2263	-5.5207	-8.4809	-13.9292	-13.2769	-15.0043	26.6641	28.8234	25.8276	24.2783	24.7152	24.4052	+	ADAR_GFP	3	23.5	6.4066	0	711020000	12	2.6935	0	7.3275	7.14918	P62891;Q59GN2	P62891;Q59GN2	60S ribosomal protein L39;Putative 60S ribosomal protein L39-like 5	RPL39;RPL39P5
-10.7755	-7.2729	-12.0059	-21.2075	-20.9921	-19.6983	17.4144	22.3708	17.6021	NaN	NaN	15.0107	+	ADAR_GFP	9	21.3	61.992	0	151590000	7	2.68324	0	10.6145	7.10436	Q9BVP2;Q9BVP2-2	Q9BVP2;Q9BVP2-2	Guanine nucleotide-binding protein-like 3	GNL3
-9.7829	-7.7797	-9.4587	-21.2075	-17.42	-22.4095	18.6481	22.105	20.3904	NaN	16.1126	NaN	+	ADAR_GFP	8	22.3	39.157	0	140070000	6	2.65236	0	11.3386	6.97093	P35250;P35250-2	P35250;P35250-2	Replication factor C subunit 2	RFC2
-10.5743	-9.2933	-11.8594	-21.2075	-20.9921	-17.7181	17.3161	20.0507	17.4491	NaN	NaN	16.6914	+	ADAR_GFP	3	11.6	71.606	0	49090000	3	2.64963	0	9.3969	6.95921	O43663;O43663-2;O43663-4;O43663-3	O43663;O43663-2;O43663-4;O43663-3	Protein regulator of cytokinesis 1	PRC1
-5.1932	-4.0209	-5.9919	-11.8853	-11.9357	-9.8812	22.8392	25.4653	23.4586	21.4642	21.1984	24.6703	+	ADAR_GFP	21	55.8	56.559	0	2823300000	75	2.6491	0	6.1654	6.95695	P06576	P06576	ATP synthase subunit beta, mitochondrial	ATP5B
-9.6097	-8.087	-10.4544	-16.4299	-14.6895	-15.1293	19.1932	22.1697	19.7666	17.6902	19.2152	20.1927	+	ADAR_GFP	3	12.7	33.805	0	139870000	6	2.64811	0	6.03253	6.95273	Q16775;Q16775-2	Q16775;Q16775-2	Hydroxyacylglutathione hydrolase, mitochondrial	HAGH
-9.2701	-9.9533	-10.1341	-17.2308	-14.3596	-16.4307	19.8129	20.5834	20.3671	17.1693	19.825	19.1715	+	ADAR_GFP	3	8.8	39.646	0	77158000	1	2.64767	0	6.2212	6.95084	Q3ZCQ8;Q3ZCQ8-2;Q3ZCQ8-3	Q3ZCQ8;Q3ZCQ8-2	Mitochondrial import inner membrane translocase subunit TIM50	TIMM50
-9.1134	-8.4373	-9.6784	-17.9044	-20.9921	-16.5555	19.2534	21.3832	20.1065	15.7796	NaN	18.3304	+	ADAR_GFP	5	16.9	40.542	0	112120000	7	2.63834	0	9.40763	6.91108	Q9Y295	Q9Y295	Developmentally-regulated GTP-binding protein 1	DRG1
-4.3856	-3.4393	-2.2558	-13.8008	-10.7206	-10.5864	24.1828	26.5829	27.7308	20.0847	22.9496	24.5012	+	ADAR_GFP	49	85.3	41.736	0	7505200000	45	2.62476	0	8.34237	6.8535	P60709;Q6S8J3;A5A3E0;P0CG38;P0CG39;Q9BYX7	P60709	Actin, cytoplasmic 1;Actin, cytoplasmic 1, N-terminally processed	ACTB
-9.8244	-10.3808	-11.5263	-18.8501	-18.2031	-15.8676	18.0217	18.9189	17.7378	14.313	14.7446	18.4975	+	ADAR_GFP	4	10.9	61.397	0	46141000	3	2.61762	0	7.0631	6.82343	P00367;P49448;P00367-2;P00367-3	P00367;P49448;P00367-2;P00367-3	Glutamate dehydrogenase 1, mitochondrial;Glutamate dehydrogenase 2, mitochondrial	GLUD1;GLUD2
-5.3011	-2.4988	-3.6284	-14.0337	-10.7927	-12.0607	25.5893	29.8453	28.6801	22.1737	25.1994	25.3488	+	ADAR_GFP	9	31.4	17.752	0	6124500000	37	2.61502	0	8.48627	6.8125	P47914	P47914	60S ribosomal protein L29	RPL29
-10.2043	-7.5757	-8.9965	-14.6489	-13.8719	-14.6714	18.5162	22.5984	21.142	19.3886	19.9503	20.5682	+	ADAR_GFP	6	17.6	37.512	0	221290000	11	2.61379	0	5.4719	6.80733	P62136;P62136-2;P36873;P62136-3;P36873-2;P62140	P62136;P62136-2;P36873;P62136-3;P36873-2;P62140	Serine/threonine-protein phosphatase PP1-alpha catalytic subunit;Serine/threonine-protein phosphatase PP1-gamma catalytic subunit;Serine/threonine-protein phosphatase PP1-beta catalytic subunit	PPP1CA;PPP1CC;PPP1CB
-5.2335	-4.3657	-3.6425	-9.159	-8.2435	-10.0588	22.6125	24.934	25.6216	24.0041	24.7042	24.3063	+	ADAR_GFP	1	1.1	84.427	0.00065617	5115000000	57	2.61159	0	4.73987	6.79809	Q08499-6;Q08499-7;Q08499-12	Q08499-6;Q08499-7;Q08499-12
-11.8368	-9.4385	-11.901	-17.0093	-16.6459	-18.0194	16.8057	20.6577	18.1596	16.9503	17.0984	17.1421	+	ADAR_GFP	3	14.1	37.551	0	46990000	3	2.60886	0	6.1661	6.78666	Q9NZL9;Q9NZL9-4;Q9NZL9-2;Q9NZL9-3;Q9NZL9-5	Q9NZL9;Q9NZL9-4;Q9NZL9-2;Q9NZL9-3	Methionine adenosyltransferase 2 subunit beta	MAT2B
-6.1871	-4.3621	-6.691	-13.806	-11.4716	-12.0488	23.896	27.1746	24.8101	21.5942	23.7131	24.5533	+	ADAR_GFP	6	57.2	17.04	0	1666300000	27	2.59241	0	6.6954	6.71808	P62841	P62841	40S ribosomal protein S15	RPS15
-5.0571	-3.8676	-6.4402	-13.2599	-14.8905	-11.5745	21.8792	24.5224	21.914	18.9934	17.1474	21.8808	+	ADAR_GFP	37	36.6	134.46	0	2259000000	72	2.58795	0	8.12	6.69961	Q9P2J5;Q9P2J5-2;Q9P2J5-3	Q9P2J5;Q9P2J5-2	Leucine--tRNA ligase, cytoplasmic	LARS
-8.2473	-8.3524	-8.577	-14.6707	-13.6432	-17.0246	21.0581	22.4068	22.1466	19.9519	20.7639	18.7999	+	ADAR_GFP	7	34.7	21.77	0	187650000	12	2.58404	0	6.7206	6.68345	Q9Y3D9	Q9Y3D9	28S ribosomal protein S23, mitochondrial	MRPS23
-5.9483	-4.6604	-6.6154	-15.1396	-13.5838	-11.6624	21.6942	24.4357	22.4452	17.82	19.1604	22.4991	+	ADAR_GFP	27	52.3	66.022	0	1464600000	43	2.58037	0	7.72057	6.66832	Q07065	Q07065	Cytoskeleton-associated protein 4	CKAP4
-7.8167	-6.7002	-7.3682	-10.1684	-10.7074	-11.6338	20.6814	23.2516	22.548	23.6468	22.8924	23.3834	+	ADAR_GFP	37	76.4	49.895	0	1042900000	25	2.56259	0	3.5415	6.59533	Q9BQE3	Q9BQE3	Tubulin alpha-1C chain	TUBA1C
-9.0031	-6.7636	-8.6708	-12.7696	-13.1484	-13.9802	19.8873	23.5805	21.6377	21.4379	20.8437	21.4294	+	ADAR_GFP	6	19.2	24.61	0	389170000	23	2.55719	0	5.15357	6.57333	P14678;P63162;P14678-2;P63162-2;P14678-3	P14678;P63162;P14678-2;P63162-2;P14678-3	Small nuclear ribonucleoprotein-associated proteins B and B;Small nuclear ribonucleoprotein-associated protein N	SNRPB;SNRPN
-14.2805	-9.3021	-11.2736	-21.2075	-20.9921	-22.4095	13.966	20.3982	18.391	NaN	NaN	NaN	+	ADAR_GFP	2	5.1	61.206	0	43540000	3	2.55252	0	9.91763	6.55432	Q5SSJ5;Q5SSJ5-5	Q5SSJ5;Q5SSJ5-5	Heterochromatin protein 1-binding protein 3	HP1BP3
-7.5439	-6.0895	-8.4679	-14.3316	-15.5416	-12.82	20.3466	23.2545	20.8406	18.8759	17.4505	21.5894	+	ADAR_GFP	16	26.1	88.549	0	545090000	24	2.55084	0	6.86397	6.54751	Q13263;Q13263-2	Q13263;Q13263-2	Transcription intermediary factor 1-beta	TRIM28
-9.8646	-7.2263	-9.2947	-21.2075	-20.9921	-16.7286	19.4408	23.5329	21.4288	NaN	NaN	19.0959	+	ADAR_GFP	5	16	33.665	0	194780000	4	2.54366	0	10.8475	6.51843	P62995;P62995-3	P62995;P62995-3	Transformer-2 protein homolog beta	TRA2B
-5.9156	-6.7658	-8.3461	-21.2075	-17.3129	-16.0028	20.0921	20.6957	19.0797	NaN	13.7965	16.524	+	ADAR_GFP	19	11.8	244.5	0	410480000	20	2.53925	0	11.1652	6.50061	O75643;O75643-2	O75643	U5 small nuclear ribonucleoprotein 200 kDa helicase	SNRNP200
-7.3665	-6.6243	-8.9868	-16.9182	-14.5457	-13.8665	20.2385	22.4344	20.0363	16.004	18.1611	20.2575	+	ADAR_GFP	17	23	90.932	0	374110000	23	2.52197	0	7.45093	6.43122	O43143;Q14562;O60231	O43143	Putative pre-mRNA-splicing factor ATP-dependent RNA helicase DHX15	DHX15
-8.84	-5.1233	-9.2909	-16.4959	-16.3719	-18.1699	21.7285	26.899	22.6957	19.3897	19.2982	18.9177	+	ADAR_GFP	5	31.2	13.553	0	686160000	8	2.5196	0	9.26117	6.42176	P0C0S5;Q71UI9;Q71UI9-3;Q71UI9-4;Q71UI9-2	P0C0S5;Q71UI9;Q71UI9-3;Q71UI9-4;Q71UI9-2	Histone H2A.Z;Histone H2A.V	H2AFZ;H2AFV
-8.2042	-6.8056	-7.0919	-13.3803	-11.3444	-11.7694	20.6862	23.5385	23.2166	20.8273	22.6478	23.6401	+	ADAR_GFP	14	55.5	30.628	0	721970000	30	2.5077	0	4.79747	6.37438	P47756-2;P47756	P47756-2;P47756	F-actin-capping protein subunit beta	CAPZB
-5.3689	-2.9709	-5.2199	-9.9179	-9.2928	-10.4179	22.998	26.8496	24.5651	23.766	24.1758	24.4681	+	ADAR_GFP	24	52.9	50.976	0	4842700000	87	2.50594	0	5.3563	6.36743	P61978;P61978-2	P61978;P61978-2	Heterogeneous nuclear ribonucleoprotein K	HNRNPK
-9.4474	-7.6314	-10.2368	-13.9998	-13.9486	-14.0693	19.1211	22.3908	19.7497	19.8857	19.7216	21.0183	+	ADAR_GFP	5	13.8	57.861	0	218160000	13	2.50079	0	4.9007	6.34704	P52292	P52292	Importin subunit alpha-1	KPNA2
-5.7082	-3.5146	-6.3429	-14.7127	-15.9882	-12.0892	21.1822	24.8295	21.9656	17.4948	16.0039	21.3203	+	ADAR_GFP	28	34.7	121	0	2506100000	58	2.49797	0	9.0748	6.3359	P27816;P27816-6;P27816-2	P27816;P27816-6;P27816-2	Microtubule-associated protein 4	MAP4
-4.3679	-5.5304	-5.407	-10.6306	-10.0406	-8.5126	22.9989	23.2901	23.378	22.0533	22.428	25.3734	+	ADAR_GFP	32	53.8	81.744	0	3818100000	101	2.49638	0	4.62617	6.32964	P14923;P35222	P14923	Junction plakoglobin	JUP
-4.8499	-2.7596	-4.3968	-8.6707	-8.7185	-10.3199	23.581	27.125	25.4522	25.0773	24.8141	24.6302	+	ADAR_GFP	30	58.8	52.164	0	6505300000	151	2.48137	0	5.23427	6.27067	Q13283;Q13283-2	Q13283	Ras GTPase-activating protein-binding protein 1	G3BP1
-8.2867	-9.558	-10.2169	-21.2075	-20.9921	-16.5136	20.4337	20.6161	19.9217	NaN	NaN	18.7259	+	ADAR_GFP	3	15.1	41.193	0	80105000	4	2.47927	0	10.2172	6.26247	Q15050	Q15050	Ribosome biogenesis regulatory protein homolog	RRS1
-5.2411	-6.8018	-5.9549	-10.7254	-12.7988	-13.9074	24.842	24.735	25.5462	24.6747	22.3859	22.6948	+	ADAR_GFP	6	38.4	19.329	0	1022300000	23	2.47696	0	6.47793	6.25343	P84103;P84103-2	P84103;P84103-2	Serine/arginine-rich splicing factor 3	SRSF3
-9.0786	-8.0043	-9.9586	-21.2075	-20.9921	-16.3479	19.4194	21.9475	19.9576	NaN	NaN	18.6693	+	ADAR_GFP	3	14	55.455	0	129790000	5	2.47362	0	10.502	6.24043	Q8WWY3;Q8WWY3-4;Q8WWY3-2;Q8WWY3-3	Q8WWY3;Q8WWY3-4;Q8WWY3-2	U4/U6 small nuclear ribonucleoprotein Prp31	PRPF31
-1.6513	-0.6375	-0.6802	-5.4829	-4.2839	-6.4476	26.1947	28.6622	28.5839	27.6802	28.6638	27.9175	+	ADAR_GFP	1	1.4	62.121	0.0074442	59327000000	118	2.47253	0	4.41513	6.23615	Q12912;Q12912-2	Q12912;Q12912-2	Lymphoid-restricted membrane protein;Processed lymphoid-restricted membrane protein	LRMP
-13.756	-7.9838	-10.5768	-21.2075	-20.9921	-22.4095	15.327	22.5529	19.9243	NaN	NaN	NaN	+	ADAR_GFP	12	36.7	28.385	0	100650000	5	2.47222	0	10.7642	6.23496	P09493-5;P09493-2;P09493-8;P09493-7;P09493-6	P09493-5;P09493-2;P09493-8;P09493-7;P09493-6
-7.4193	-6.4577	-8.5504	-11.8437	-11.5971	-13.0631	21.0787	23.4941	21.3658	21.9715	22.0027	21.9541	+	ADAR_GFP	30	60.9	49.924	0	611300000	24	2.46548	0	4.69217	6.20877	P68366;P68366-2	P68366;P68366-2	Tubulin alpha-4A chain	TUBA4A
-10.4771	-11.8459	-11.7301	-14.8037	-13.9896	-14.5735	17.9538	18.0388	18.1189	18.9444	19.5431	20.3766	+	ADAR_GFP	4	9.4	68.259	0	75625000	4	2.46314	0	3.10457	6.19969	Q14677;Q14677-3;Q14677-2	Q14677;Q14677-3;Q14677-2	Clathrin interactor 1	CLINT1
-6.5001	-5.0793	-7.9689	-12.7922	-12.6378	-11.4429	19.8985	22.7729	19.8477	18.9234	18.8625	21.4748	+	ADAR_GFP	31	27	157.9	0	1167800000	46	2.45395	0	5.77487	6.16419	P42704	P42704	Leucine-rich PPR motif-containing protein, mitochondrial	LRPPRC
-2.6557	-3.6462	-3.9125	-10.7667	-12.4625	-15.967	26.2347	26.6979	26.3961	23.4408	21.5296	19.4425	+	ADAR_GFP	25	66.3	36.091	0	4660100000	91	2.44281	0	9.6606	6.12134	Q15717;Q15717-2	Q15717;Q15717-2	ELAV-like protein 1	ELAVL1
-9.3135	-8.3789	-13.9986	-21.2075	-20.9921	-22.4095	17.7441	20.1323	14.4769	NaN	NaN	NaN	+	ADAR_GFP	5	6.8	112.91	0	79321000	5	2.44187	0	10.9727	6.11776	P49916;P49916-4;P49916-3;P49916-2	P49916;P49916-4;P49916-3;P49916-2	DNA ligase 3	LIG3
-7.6481	-6.6865	-8.5525	-13.1529	-14.976	-12.2955	20.0328	22.4482	20.5465	19.8452	17.8066	21.9046	+	ADAR_GFP	15	37.4	68.569	0	496670000	19	2.44025	0	5.84577	6.11154	P04843	P04843	Dolichyl-diphosphooligosaccharide--protein glycosyltransferase subunit 1	RPN1
-8.9018	-6.4832	-8.6133	-16.4029	-20.9921	-22.4095	20.5292	24.4015	22.2357	18.3452	NaN	NaN	+	ADAR_GFP	6	47.1	22.655	0	318390000	13	2.42907	0	11.9354	6.06888	Q9BRP8;Q9BRP8-2	Q9BRP8;Q9BRP8-2	Partner of Y14 and mago	WIBG
-6.635	-5.583	-7.9496	-14.2226	-13.9061	-11.5957	21.796	24.3017	21.8994	19.5254	19.6266	23.3545	+	ADAR_GFP	12	49.8	33.296	0	891470000	24	2.42885	0	6.51893	6.06804	Q99623;Q99623-2	Q99623;Q99623-2	Prohibitin-2	PHB2
-4.4721	-3.0196	-4.9931	-8.6968	-8.5697	-10.415	24.7179	27.6241	25.615	25.8102	25.722	25.2941	+	ADAR_GFP	18	72.5	35.924	0	5735300000	84	2.42217	0	5.06557	6.04268	P67809;Q9Y2T7	P67809	Nuclease-sensitive element-binding protein 1	YBX1
-10.3646	-11.2062	-10.7234	-17.222	-20.9921	-22.4095	18.3559	18.968	19.4152	16.8157	NaN	NaN	+	ADAR_GFP	2	8.1	40.235	0.0086313	29930000	1	2.41776	0	9.44313	6.02597	Q9H6F5	Q9H6F5	Coiled-coil domain-containing protein 86	CCDC86
-5.6908	-2.6533	-4.6521	-10.6139	-10.2235	-9.436	20.9328	25.424	23.3896	21.3268	21.5018	23.7067	+	ADAR_GFP	60	53	164.94	0	5952100000	138	2.41681	0	5.75907	6.02236	P31327;P31327-3;P31327-2	P31327;P31327-3;P31327-2	Carbamoyl-phosphate synthase [ammonia], mitochondrial	CPS1
-9.5223	-6.3312	-9.3057	-17.1603	-20.9921	-16.967	18.9758	23.6206	20.6105	16.6549	NaN	18.0502	+	ADAR_GFP	10	24.8	42.674	0	323160000	10	2.40878	0	9.98673	5.99209	P35659;P35659-2	P35659;P35659-2	Protein DEK	DEK
-4.4805	-3.6219	-4.9826	-8.1392	-8.6743	-10.3859	23.2399	25.5522	24.156	24.8984	24.1479	23.8537	+	ADAR_GFP	37	56.6	70.67	0	5141600000	172	2.40824	0	4.7048	5.99005	P11940;P11940-2;Q9H361;Q4VXU2;Q4VXU2-2;Q96DU9;Q96DU9-2	P11940;P11940-2	Polyadenylate-binding protein 1	PABPC1
-5.9607	-2.847	-4.8209	-10.6439	-9.6837	-10.9274	23.6077	28.1752	26.1656	24.2417	24.9865	25.1602	+	ADAR_GFP	17	55.4	22.876	0	4817200000	78	2.40267	0.00036478	5.87547	5.9691	P46782	P46782	40S ribosomal protein S5;40S ribosomal protein S5, N-terminally processed	RPS5
-6.5729	-6.2461	-6.9438	-9.7683	-9.6595	-11.4871	21.9252	23.7058	22.9724	24.0469	23.9403	23.5301	+	ADAR_GFP	37	76.5	50.151	0	1500200000	18	2.39629	0.000363636	3.71737	5.9452	P68363;P68363-2	P68363;P68363-2	Tubulin alpha-1B chain	TUBA1B
-3.3477	-5.1657	-3.6552	-12.4966	-10.367	-9.2029	25.2948	24.9305	26.4054	21.463	23.3772	25.9587	+	ADAR_GFP	29	50.8	53.248	0	4579400000	84	2.39569	0.0003625	6.63263	5.94297	Q9ULV4;Q9ULV4-2;Q9ULV4-3;P31146;Q6QEF8;Q6QEF8-4;Q6QEF8-3;Q6QEF8-2;Q6QEF8-5	Q9ULV4;Q9ULV4-2;Q9ULV4-3	Coronin-1C	CORO1C
-10.8373	-9.4901	-9.4607	-21.2075	-16.9005	-22.4095	17.0989	19.8998	19.8936	NaN	16.1374	NaN	+	ADAR_GFP	4	14.7	52.055	0	67106000	6	2.38709	0.000361371	10.2431	5.91087	O14639-5;O14639-4;O14639-3;O14639;O14639-2;O14639-6	O14639-5;O14639-4;O14639-3;O14639;O14639-2;O14639-6	Actin-binding LIM protein 1	ABLIM1
-5.4918	-4.7939	-9.526	-18.5955	-17.0058	-15.306	22.1507	24.3022	19.5346	14.3641	15.7384	18.8555	+	ADAR_GFP	23	32.2	90.725	0	1012800000	24	2.3865	0.000360248	10.3652	5.90869	P11387;Q969P6;Q969P6-2	P11387	DNA topoisomerase 1	TOP1
-9.2677	-9.5925	-11.6368	-15.6025	-14.4952	-16.1984	21.0376	22.1666	20.0868	20.02	20.912	20.6261	+	ADAR_GFP	1	8	21.175	0	75772000	2	2.38207	0.000359133	5.26637	5.89219	Q9UM00;Q9UM00-2	Q9UM00;Q9UM00-2	Transmembrane and coiled-coil domain-containing protein 1	TMCO1
-7.4438	-4.4156	-5.5563	-13.3116	-11.0584	-12.4181	23.4467	27.9285	26.7523	22.8959	24.9337	24.9914	+	ADAR_GFP	11	53.8	12.441	0	1812500000	32	2.377	0.000740741	6.45747	5.87341	P83881	P83881	60S ribosomal protein L36a	RPL36A
-9.3804	-9.927	-10.6955	-21.2075	-20.9921	-16.3336	18.4657	19.3726	18.5687	NaN	NaN	18.0316	+	ADAR_GFP	4	10	71.174	0	56019000	3	2.36153	0.000738462	9.5101	5.81635	Q06787;Q06787-8;Q06787-6;Q06787-2;Q06787-4;Q06787-5;Q06787-9;Q06787-7;Q06787-3;Q06787-11;Q06787-10	Q06787;Q06787-8;Q06787-6;Q06787-2;Q06787-4;Q06787-5;Q06787-9;Q06787-7;Q06787-3;Q06787-11;Q06787-10	Fragile X mental retardation protein 1	FMR1
-5.5103	-5.8152	-8.588	-16.586	-15.9617	-13.0223	22.4733	23.622	20.8136	16.7146	17.1234	21.4803	+	ADAR_GFP	20	27.8	81.074	0	712560000	28	2.36015	0.000736196	8.55217	5.81129	Q08945	Q08945	FACT complex subunit SSRP1	SSRP1
-7.6177	-4.9273	-8.301	-13.8522	-14.4054	-12.6343	21.1852	25.3294	21.9201	20.2677	19.4992	22.6877	+	ADAR_GFP	7	30.9	35.348	0	973620000	22	2.35302	0.000733945	6.68197	5.78517	Q13155	Q13155	Aminoacyl tRNA synthase complex-interacting multifunctional protein 2	AIMP2
-15.8904	-11.2632	-12.7475	-21.2075	-20.9921	-22.4095	NaN	19.7589	18.2391	NaN	NaN	NaN	+	ADAR_GFP	17	78.2	31.947	0	11966000	1	2.34204	0.000731707	8.236	5.7451	P16989-2	P16989-2	Y-box-binding protein 3	YBX3
-6.2626	-4.2143	-4.385	-9.4515	-9.3269	-11.1159	22.1043	25.6062	25.3999	24.2325	24.1416	23.77	+	ADAR_GFP	31	48.6	69.491	0	3504800000	91	2.33953	0.000729483	5.0108	5.73598	Q96PK6;Q96PK6-2;Q96PK6-3;Q96PK6-4	Q96PK6	RNA-binding protein 14	RBM14
-6.5371	-7.6454	-6.5623	-10.4236	-10.4367	-12.3011	22.7684	23.1137	24.1612	24.199	23.9704	23.5234	+	ADAR_GFP	12	61.4	28.994	0	992800000	37	2.33688	0.000727273	4.13887	5.72637	P50402	P50402	Emerin	EMD
-15.8904	-11.2373	-13.0798	-21.2075	-20.9921	-22.4095	NaN	19.1999	17.3218	NaN	NaN	NaN	+	ADAR_GFP	2	7.6	32.251	0	11491000	1	2.33408	0.000725076	8.13387	5.71622	O43396	O43396	Thioredoxin-like protein 1	TXNL1
-10.7668	-10.0742	-9.7243	-14.9261	-17.5517	-14.6583	17.4232	19.5695	19.8838	18.5809	15.7399	20.0509	+	ADAR_GFP	4	9.7	52.562	0	89810000	4	2.32387	0.000722892	5.5236	5.67936	Q13867	Q13867	Bleomycin hydrolase	BLMH
-15.8904	-11.3091	-13.6632	-21.2075	-20.9921	-22.4095	NaN	16.9265	14.5367	NaN	NaN	NaN	+	ADAR_GFP	1	1.2	160.88	0	10235000	1	2.32328	0.000720721	7.91547	5.67723	Q10570	Q10570	Cleavage and polyadenylation specificity factor subunit 1	CPSF1
-9.5195	-10.5726	-10.8738	-21.2075	-20.9921	-16.3906	18.4641	18.8646	18.5277	NaN	NaN	18.112	+	ADAR_GFP	2	5.6	58.449	0	45005000	2	2.32154	0.000718563	9.2081	5.67098	O43172;O43172-2	O43172;O43172-2	U4/U6 small nuclear ribonucleoprotein Prp4	PRPF4
-15.8904	-11.6569	-11.4977	-21.2075	-20.9921	-22.4095	NaN	18.5173	18.6409	NaN	NaN	NaN	+	ADAR_GFP	1	3.1	33.535	0.0013055	14111000	1	2.31957	0.000716418	8.52137	5.66388	P49406	P49406	39S ribosomal protein L19, mitochondrial	MRPL19
-9.1221	-10.065	-9.2153	-21.2075	-17.4619	-16.099	17.6186	18.1294	18.9435	NaN	14.3805	17.1607	+	ADAR_GFP	5	4.9	152.78	0	82357000	5	2.3148	0.000714286	8.78867	5.64675	P52701;P52701-4;P52701-2;P52701-3	P52701;P52701-4;P52701-2;P52701-3	DNA mismatch repair protein Msh6	MSH6
-8.2509	-6.6666	-9.6129	-21.2075	-16.3707	-16.8028	19.5951	22.6332	19.6512	NaN	16.577	17.5623	+	ADAR_GFP	13	31.5	73.964	0	277600000	15	2.31286	0.000712166	9.9502	5.6398	Q9BZE4;Q9BZE4-2;Q9BZE4-3	Q9BZE4;Q9BZE4-2;Q9BZE4-3	Nucleolar GTP-binding protein 1	GTPBP4
-11.7318	-8.9132	-11.031	-21.2075	-20.9921	-16.9462	16.5736	20.8459	18.6926	NaN	NaN	17.8784	+	ADAR_GFP	4	9	58.848	0	63524000	4	2.31207	0.000710059	9.1566	5.63697	Q12874	Q12874	Splicing factor 3A subunit 3	SF3A3
-10.2794	-6.3503	-9.977	-15.5284	-16.5463	-16.9668	18.611	23.9939	20.3316	18.6791	17.4458	18.4427	+	ADAR_GFP	6	22.8	29.096	0	310080000	7	2.30504	0.000707965	7.47827	5.61184	Q00059;Q00059-2	Q00059;Q00059-2	Transcription factor A, mitochondrial	TFAM
-7.3607	-5.7754	-6.7302	-10.1962	-11.5764	-12.7736	20.5297	23.5687	22.5783	23.0113	21.4157	21.6358	+	ADAR_GFP	27	46.6	70.782	0	1111300000	39	2.29829	0.00104706	4.8933	5.58782	Q13310;Q13310-2;Q13310-3	Q13310;Q13310-2;Q13310-3	Polyadenylate-binding protein 4	PABPC4
-10.537	-7.0863	-9.9579	-16.1575	-14.8976	-15.4084	17.7684	22.6729	19.7657	17.4651	18.5096	19.4161	+	ADAR_GFP	8	30.3	38.496	0	217320000	10	2.29622	0.00104399	6.2941	5.58045	P40937;P40937-2	P40937;P40937-2	Replication factor C subunit 5	RFC5
-5.8428	-5.6704	-6.6148	-12.6784	-14.2458	-10.4121	22.0934	23.7195	22.7395	20.5749	18.7922	24.0432	+	ADAR_GFP	25	56	60.533	0	1382400000	48	2.29251	0.00104094	6.40277	5.56731	P49368;P49368-2	P49368;P49368-2	T-complex protein 1 subunit gamma	CCT3
-7.9204	-10.1601	-10.319	-21.2075	-20.9921	-16.234	21.8001	21.0141	20.8196	NaN	NaN	20.0057	+	ADAR_GFP	2	13	31.3	0	78052000	4	2.29237	0.0010379	10.0114	5.56682	O75494;O75494-3;O75494-4;O75494-5;O75494-6;O75494-2	O75494;O75494-3;O75494-4;O75494-5;O75494-6;O75494-2	Serine/arginine-rich splicing factor 10	SRSF10
-8.2699	-5.8686	-7.8108	-12.2376	-11.17	-11.8762	19.411	23.266	21.2883	20.7604	21.6126	22.3238	+	ADAR_GFP	27	42.7	80.272	0	872400000	44	2.28945	0.00103488	4.44483	5.55646	Q92841;Q92841-3;Q92841-1;Q92841-2	Q92841;Q92841-3;Q92841-1;Q92841-2	Probable ATP-dependent RNA helicase DDX17	DDX17
-5.8622	-1.0002	-3.826	-11.7651	-11.5702	-13.9025	23.8583	30.1739	27.3126	23.2724	23.252	22.337	+	ADAR_GFP	14	39.4	21.364	0	12768000000	54	2.28678	0.00103188	8.8498	5.54701	P16403;Q02539;P22492	P16403;Q02539	Histone H1.2;Histone H1.1	HIST1H1C;HIST1H1A
-10.6253	-7.5211	-7.8127	-14.7047	-13.9532	-14.1754	19.0951	23.6531	23.3258	20.3328	20.869	22.0642	+	ADAR_GFP	5	22.6	25.476	0	286980000	12	2.28601	0.0010289	5.62473	5.54429	Q01130;Q01130-2;Q9BRL6;Q9BRL6-2	Q01130;Q01130-2	Serine/arginine-rich splicing factor 2	SRSF2
-5.6862	-2.5912	-5.2729	-12.0811	-10.7948	-9.9035	23.8822	28.431	25.7136	22.8045	23.8754	26.184	+	ADAR_GFP	13	77.7	18.502	0	5313300000	64	2.28358	0.00102594	6.4097	5.53573	P23528	P23528	Cofilin-1	CFL1
-6.956	-5.3542	-7.5046	-13.218	-10.895	-11.4729	22.6124	25.668	23.482	21.6676	23.7752	24.6146	+	ADAR_GFP	9	65.6	18.658	0	1148200000	22	2.28197	0.00102299	5.25703	5.53004	P63208;P63208-2	P63208;P63208-2	S-phase kinase-associated protein 1	SKP1
-3.85	-1.2946	-4.121	-9.2435	-8.6125	-7.8245	24.6481	28.6572	25.7952	24.5717	24.9873	27.1926	+	ADAR_GFP	26	60.6	50.14	0	15108000000	131	2.28184	0.00102006	5.47163	5.52958	P68104;Q5VTE0;P68104-2;Q05639	P68104;Q5VTE0;P68104-2;Q05639	Elongation factor 1-alpha 1;Putative elongation factor 1-alpha-like 3;Elongation factor 1-alpha 2	EEF1A1;EEF1A1P5;EEF1A2
-6.8175	-5.9988	-8.344	-17.7221	-18.6909	-13.5033	20.2915	22.5639	20.1831	14.7041	13.5199	20.1249	+	ADAR_GFP	21	27.3	113.67	0	542090000	24	2.28096	0.00101714	9.58533	5.5265	Q9HCE1;Q9HCE1-2	Q9HCE1;Q9HCE1-2	Putative helicase MOV-10	MOV10
-4.1652	-0.9067	-4.3078	-10.8441	-9.3407	-9.2999	26.4032	31.1155	27.6789	25.0415	26.3294	27.7876	+	ADAR_GFP	15	100	11.665	0	14903000000	119	2.2697	0.00101425	6.70167	5.48694	P05387	P05387	60S acidic ribosomal protein P2	RPLP2
-7.3995	-7.7632	-9.1474	-21.2075	-20.9921	-15.2647	19.6329	20.723	19.3031	NaN	NaN	18.2868	+	ADAR_GFP	11	14.3	124.34	0	203600000	13	2.26703	0.00101136	11.0514	5.47761	Q92900;Q92900-2	Q92900;Q92900-2	Regulator of nonsense transcripts 1	UPF1
-3.8974	-5.3186	-3.3148	-10.9462	-8.4122	-9.044	22.7077	22.7401	24.7083	20.976	23.2945	24.0801	+	ADAR_GFP	74	52.7	153.67	0	5565500000	193	2.26603	0.0010085	5.29053	5.47408	Q8WWI1-3;Q8WWI1;Q8WWI1-2;Q8WWI1-5;Q8WWI1-4	Q8WWI1-3;Q8WWI1;Q8WWI1-2;Q8WWI1-5;Q8WWI1-4	LIM domain only protein 7	LMO7
-15.8904	-17.3441	-17.3085	-13.4302	-11.0953	-12.4158	NaN	NaN	NaN	21.9699	24.0894	24.1864	+	ADAR_GFP	1	6.5	14.295	0	287340000	2	2.26589	0.00100565	-4.5339	-5.47362	O95399;O95399-2	O95399;O95399-2	Urotensin-2	UTS2
-10.1794	-8.8659	-10.5709	-21.2075	-20.9921	-16.0958	17.541	20.3083	18.5676	NaN	NaN	18.1438	+	ADAR_GFP	4	6.8	85.104	0	78021000	3	2.26547	0.00100282	9.55973	5.47213	Q1KMD3	Q1KMD3	Heterogeneous nuclear ribonucleoprotein U-like protein 2	HNRNPUL2
-8.9062	-8.4045	-8.6042	-13.1222	-14.6349	-17.0438	19.1769	21.1323	20.8969	20.278	18.5499	17.5584	+	ADAR_GFP	9	24.5	60.966	0	187370000	11	2.26449	0.001	6.29533	5.46872	P13674-2;P13674-3;P13674	P13674-2;P13674-3;P13674	Prolyl 4-hydroxylase subunit alpha-1	P4HA1
-6.4169	-4.436	-6.5819	-13.0378	-11.7891	-10.1952	21.8886	25.3232	23.1416	20.5847	21.6181	24.6293	+	ADAR_GFP	20	41.1	56.65	0	2060600000	53	2.26256	0.000997199	5.86243	5.46197	O43175	O43175	D-3-phosphoglycerate dehydrogenase	PHGDH
-10.9524	-10.3431	-11.5955	-21.2075	-20.9921	-16.4905	16.3531	18.4161	17.1281	NaN	NaN	17.3341	+	ADAR_GFP	3	5.1	87.679	0	35614000	2	2.25744	0.00128492	8.5997	5.44412	Q13619;Q13619-2;Q13620-1;Q13620;Q13620-3	Q13619;Q13619-2	Cullin-4A	CUL4A
-6.2562	-3.8886	-5.9308	-11.0102	-10.0835	-12.8172	22.3862	26.2076	24.1298	22.9494	23.6607	22.3444	+	ADAR_GFP	20	49.5	39.594	0	2432300000	59	2.25693	0.00128134	5.9451	5.44236	P51991	P51991	Heterogeneous nuclear ribonucleoprotein A3	HNRNPA3
-15.8904	-11.0091	-11.5789	-21.2075	-20.9921	-22.4095	NaN	17.8756	17.2701	NaN	NaN	NaN	+	ADAR_GFP	1	2.2	87.91	0.0031928	17536000	1	2.25464	0.00127778	8.71023	5.43441	Q7KZI7;Q7KZI7-4;Q7KZI7-10;Q7KZI7-13;Q7KZI7-7;Q7KZI7-2;Q7KZI7-15;Q7KZI7-5;Q7KZI7-16;Q7KZI7-9;Q7KZI7-12;Q7KZI7-14;Q7KZI7-3;Q7KZI7-6;Q7KZI7-11;Q7KZI7-8	Q7KZI7;Q7KZI7-4;Q7KZI7-10;Q7KZI7-13;Q7KZI7-7;Q7KZI7-2;Q7KZI7-15;Q7KZI7-5;Q7KZI7-16;Q7KZI7-9;Q7KZI7-12;Q7KZI7-14;Q7KZI7-3;Q7KZI7-6;Q7KZI7-11;Q7KZI7-8	Serine/threonine-protein kinase MARK2	MARK2
-3.6115	-2.5555	-4.7498	-8.9942	-8.4547	-11.3889	25.9569	28.4667	26.2367	25.8914	26.2155	24.6986	+	ADAR_GFP	26	60	28.415	0	6825500000	100	2.25065	0.00127424	5.97367	5.42054	P09661	P09661	U2 small nuclear ribonucleoprotein A	SNRPA1
-15.8904	-10.7828	-12.3295	-21.2075	-20.9921	-22.4095	NaN	19.9763	18.394	NaN	NaN	NaN	+	ADAR_GFP	2	11.6	29.946	0	16511000	1	2.25015	0.00127072	8.53547	5.41881	Q7Z7K6;Q7Z7K6-3;Q7Z7K6-2	Q7Z7K6;Q7Z7K6-3;Q7Z7K6-2	Centromere protein V	CENPV
-9.9935	-8.4823	-10.7425	-21.2075	-20.9921	-16.1153	18.142	21.1069	18.8111	NaN	NaN	18.5393	+	ADAR_GFP	4	15.5	50.381	0	91492000	5	2.24949	0.00126722	9.69887	5.41651	Q5T3I0;Q5T3I0-3	Q5T3I0;Q5T3I0-3	G patch domain-containing protein 4	GPATCH4
-8.3709	-5.313	-10.1727	-17.2172	-17.3702	-15.1204	20.0601	24.5717	19.6764	16.5309	16.1625	19.8296	+	ADAR_GFP	13	45.9	40.548	0	615240000	16	2.24711	0.00126374	8.61707	5.40828	Q99873-4;Q99873;Q99873-3;Q99873-2;Q9NR22;Q9NR22-2	Q99873-4;Q99873;Q99873-3;Q99873-2	Protein arginine N-methyltransferase 1	PRMT1
-11.9642	-11.3005	-10.7222	-17.0665	-20.9921	-22.4095	16.2823	18.3997	18.9425	16.4971	NaN	NaN	+	ADAR_GFP	2	5	61.494	0	25546000	2	2.24168	0.00126027	8.82707	5.3895	Q13573	Q13573	SNW domain-containing protein 1	SNW1
-15.8904	-10.7256	-12.1445	-21.2075	-20.9921	-22.4095	NaN	15.479	14.0244	NaN	NaN	NaN	+	ADAR_GFP	393	69.8	518.47	0	17579000	1	2.23804	0.00125683	8.6162	5.37694	Q15149-2	Q15149-2	Plectin	PLEC
-15.8904	-10.7488	-11.9754	-21.2075	-20.9921	-22.4095	NaN	18.6884	17.4262	NaN	NaN	NaN	+	ADAR_GFP	2	5.3	84.051	0.0013046	17957000	2	2.23763	0.00125341	8.66483	5.37554	Q14244;Q14244-3;Q14244-6;Q14244-7;Q14244-5;Q14244-2;Q14244-4	Q14244;Q14244-3;Q14244-6;Q14244-7;Q14244-5;Q14244-2;Q14244-4	Ensconsin	MAP7
-11.049	-9.2339	-9.3425	-16.6547	-20.9921	-16.7792	18.5195	21.7883	21.6441	18.2308	NaN	19.3083	+	ADAR_GFP	6	33.8	25.486	0	82319000	6	2.23352	0.00125	8.26687	5.36139	P08579	P08579	U2 small nuclear ribonucleoprotein B	SNRPB2
-9.4843	-6.0088	-7.3106	-12.7485	-13.1804	-13.5177	22.4062	27.3353	25.9979	24.459	23.8117	24.8918	+	ADAR_GFP	4	53.6	6.6767	0	621650000	9	2.22875	0.00124661	5.54763	5.34499	P62273;P62273-2	P62273;P62273-2	40S ribosomal protein S29	RPS29
-8.6057	-6.0271	-9.3709	-21.2075	-15.9549	-22.4095	21.1148	25.1471	21.7677	NaN	18.8673	NaN	+	ADAR_GFP	9	55.7	22.083	0	391280000	13	2.22394	0.00124324	11.8561	5.32854	Q9BRJ6	Q9BRJ6	Uncharacterized protein C7orf50	C7orf50
-4.8387	-4.2036	-6.2778	-11.9092	-9.8007	-9.414	19.4971	21.586	19.4761	17.7438	19.6368	21.4409	+	ADAR_GFP	85	32.3	629.09	0	3195500000	146	2.22372	0.00123989	5.26793	5.32776	Q09666;Q09666-2	Q09666	Neuroblast differentiation-associated protein AHNAK	AHNAK
-10.3124	-9.2056	-11.4408	-21.2075	-20.9921	-16.292	18.8775	21.4381	19.1672	NaN	NaN	19.4171	+	ADAR_GFP	2	10.6	41.522	0	59951000	1	2.21817	0.00123656	9.1776	5.30883	O00767	O00767	Acyl-CoA desaturase	SCD
-11.7624	-9.251	-11.6834	-21.2075	-20.9921	-16.8039	15.6044	19.5695	17.1015	NaN	NaN	17.0821	+	ADAR_GFP	4	7	117.01	0	50933000	5	2.2166	0.00123324	8.7689	5.30345	Q96KR1	Q96KR1	Zinc finger RNA-binding protein	ZFR
-15.8904	-10.6139	-12.7172	-21.2075	-20.9921	-22.4095	NaN	18.6428	16.5039	NaN	NaN	NaN	+	ADAR_GFP	2	4	80.926	0	17076000	1	2.21653	0.00122995	8.46253	5.30322	Q9H8Y5	Q9H8Y5	Ankyrin repeat and zinc finger domain-containing protein 1	ANKZF1
-15.8904	-10.5595	-12.3538	-21.2075	-20.9921	-22.4095	NaN	17.6971	15.8672	NaN	NaN	NaN	+	ADAR_GFP	2	1.7	171.29	0.00065317	18515000	1	2.21178	0.00122667	8.6018	5.28705	O60306	O60306	Intron-binding protein aquarius	AQR
-15.8904	-11.6471	-15.1738	-21.2075	-20.9921	-22.4095	NaN	19.697	16.1347	NaN	NaN	NaN	+	ADAR_GFP	1	9	19.343	0	7375100	2	2.20843	0.0012234	7.29927	5.27566	O75607	O75607	Nucleoplasmin-3	NPM3
-8.9523	-7.3108	-9.7366	-14.6927	-13.2354	-12.7172	19.2943	22.3894	19.928	18.8711	20.1129	22.0484	+	ADAR_GFP	8	19	54.024	0	327130000	9	2.20461	0.00122016	4.88187	5.26272	Q9UHX1-4;Q9UHX1-6;Q9UHX1-2;Q9UHX1;Q9UHX1-3;Q9UHX1-5	Q9UHX1-4;Q9UHX1-6;Q9UHX1-2;Q9UHX1;Q9UHX1-3;Q9UHX1-5	Poly(U)-binding-splicing factor PUF60	PUF60
-15.8904	-10.5313	-12.57	-21.2075	-20.9921	-22.4095	NaN	19.7254	17.651	NaN	NaN	NaN	+	ADAR_GFP	1	2.6	43.664	0	18235000	1	2.20441	0.00121693	8.53913	5.26204	Q13601;Q13601-2	Q13601;Q13601-2	KRR1 small subunit processome component homolog	KRR1
-4.8497	-3.4362	-9.0463	-16.7815	-20.9921	-15.8962	22.3682	25.2355	19.5898	15.7536	NaN	17.8409	+	ADAR_GFP	32	42	113.08	0	2345800000	55	2.20287	0.00121372	12.1125	5.25684	P09874	P09874	Poly [ADP-ribose] polymerase 1	PARP1
-8.8506	-6.1576	-9.3298	-13.2691	-13.6003	-13.1719	19.6475	23.7942	20.5864	20.5461	19.9995	21.8453	+	ADAR_GFP	10	37.4	38.438	0	489070000	17	2.20285	0.00121053	5.23443	5.25676	Q9Y3F4;Q9Y3F4-2	Q9Y3F4;Q9Y3F4-2	Serine-threonine kinase receptor-associated protein	STRAP
-10.0103	-6.7417	-8.8843	-17.2375	-17.1923	-22.4095	19.5582	24.2804	22.1023	17.6481	17.4779	NaN	+	ADAR_GFP	7	36.5	21.188	0	260390000	11	2.20234	0.00120735	10.401	5.25504	Q9Y3C1;Q9Y3C1-3;Q9Y3C1-2	Q9Y3C1;Q9Y3C1-3;Q9Y3C1-2	Nucleolar protein 16	NOP16
-5.476	-4.1189	-6.8967	-10.5726	-9.4108	-10.1667	24.8294	27.6402	24.8269	25.0499	25.9963	26.6579	+	ADAR_GFP	12	61.5	17.965	0	2857900000	52	2.1937	0.00150785	4.55283	5.22586	P62979;P0CG47;P0CG48	P62979;P0CG47;P0CG48	Ubiquitin-40S ribosomal protein S27a;Ubiquitin;40S ribosomal protein S27a;Polyubiquitin-B;Ubiquitin;Polyubiquitin-C;Ubiquitin	RPS27A;UBB;UBC
-15.8904	-11.0326	-14.2927	-21.2075	-20.9921	-22.4095	NaN	18.102	14.8063	NaN	NaN	NaN	+	ADAR_GFP	2	3.8	87.133	0	11470000	2	2.18981	0.00150392	7.7978	5.21275	Q14694;Q14694-3;Q14694-2	Q14694;Q14694-3;Q14694-2	Ubiquitin carboxyl-terminal hydrolase 10	USP10
-8.3003	-7.7894	-9.082	-16.5373	-20.9921	-15.2753	21.5901	23.5547	22.2265	18.6702	NaN	21.1343	+	ADAR_GFP	6	24.6	31.263	0	184840000	9	2.18348	0.0015	9.211	5.19152	Q13243;Q13243-3;Q13243-2	Q13243;Q13243-3	Serine/arginine-rich splicing factor 5	SRSF5
-8.915	-3.9495	-6.9318	-13.7933	-14.3941	-15.7101	21.3905	27.8096	24.7917	21.8292	21.013	21.1145	+	ADAR_GFP	2	32.7	11.676	0	1650900000	11	2.18086	0.0014961	8.03373	5.18273	P17096;P17096-3	P17096;P17096-3	High mobility group protein HMG-I/HMG-Y	HMGA1
-8.4784	-6.2432	-8.9444	-13.8989	-13.637	-12.0031	19.0901	22.779	20.0422	18.9867	19.0332	22.0845	+	ADAR_GFP	10	13.2	97.169	0	573540000	15	2.17748	0.00149223	5.291	5.17142	Q14974;Q14974-2	Q14974;Q14974-2	Importin subunit beta-1	KPNB1
-8.5947	-6.9858	-10.9102	-16.3704	-20.9921	-22.4095	17.5677	20.6304	16.6704	15.1091	NaN	NaN	+	ADAR_GFP	11	9.5	225.49	0	207450000	10	2.17415	0.00148837	11.0938	5.16033	Q14008;Q14008-2;Q14008-3	Q14008;Q14008-2;Q14008-3	Cytoskeleton-associated protein 5	CKAP5
-8.1269	-8.9441	-7.1817	-12.6528	-11.6473	-10.9445	20.4416	21.078	22.8049	21.2328	22.0229	24.143	+	ADAR_GFP	13	46.6	47.687	0	724350000	28	2.17278	0.00148454	3.66397	5.15577	Q13501;Q13501-2	Q13501;Q13501-2	Sequestosome-1	SQSTM1
-7.8912	-5.2227	-7.9292	-21.2075	-14.5831	-17.8266	20.8293	24.9515	22.2094	NaN	19.2391	17.413	+	ADAR_GFP	10	37.6	39.617	0	719110000	19	2.16847	0.00148072	10.858	5.1414	O75367;O75367-2;O75367-3;Q9P0M6	O75367;O75367-2;O75367-3	Core histone macro-H2A.1	H2AFY
-6.8869	-4.7972	-9.0892	-13.5894	-13.9235	-12.9099	20.7941	24.3375	20.0098	19.4086	18.8591	21.2902	+	ADAR_GFP	23	56.5	57.136	0	1028900000	32	2.16777	0.00147692	6.54983	5.13908	P14868;P14868-2	P14868;P14868-2	Aspartate--tRNA ligase, cytoplasmic	DARS
-7.6838	-7.3922	-9.4068	-18.467	-16.0955	-13.5812	20.4517	22.1971	20.1468	14.9857	17.1417	21.0735	+	ADAR_GFP	5	8	81.537	0	264250000	9	2.15811	0.00173913	7.88697	5.10705	P16070;P16070-18;P16070-12;P16070-14;P16070-13;P16070-11;P16070-10;P16070-16;P16070-8;P16070-17;P16070-6;P16070-4;P16070-3;P16070-7;P16070-5;P16070-15;P16070-9	P16070;P16070-18;P16070-12;P16070-14;P16070-13;P16070-11;P16070-10;P16070-16;P16070-8;P16070-17;P16070-6;P16070-4;P16070-3;P16070-7;P16070-5	CD44 antigen	CD44
-6.0581	-1.5018	-4.9927	-13.4446	-11.813	-11.0231	22.6624	28.6724	25.1459	20.593	22.0092	24.2165	+	ADAR_GFP	26	55.4	44.965	0	8943500000	81	2.15708	0.00173469	7.90937	5.10364	Q8NC51;Q8NC51-2	Q8NC51;Q8NC51-2	Plasminogen activator inhibitor 1 RNA-binding protein	SERBP1
-11.7784	-10.4668	-12.396	-21.2075	-20.9921	-16.6404	14.9026	17.6678	15.7031	NaN	NaN	16.5597	+	ADAR_GFP	3	2.9	158.28	0	28771000	3	2.14513	0.00202545	8.06627	5.06424	Q9NTI5-2;Q9NTI5	Q9NTI5-2;Q9NTI5	Sister chromatid cohesion protein PDS5 homolog B	PDS5B
-5.6894	-3.2974	-6.6546	-13.6901	-16.988	-11.9613	21.8434	25.6891	22.2963	19.1598	15.6466	22.0906	+	ADAR_GFP	28	38.4	101.11	0	2792800000	52	2.14222	0.0020203	8.99933	5.05468	P56192;P56192-2	P56192;P56192-2	Methionine--tRNA ligase, cytoplasmic	MARS
-8.3884	-5.9642	-9.7124	-14.253	-13.6899	-13.2577	19.3727	23.2506	19.4668	18.8252	19.1729	21.0225	+	ADAR_GFP	11	24.2	74.222	0	509900000	15	2.13594	0.00201519	5.71187	5.03409	P51116	P51116	Fragile X mental retardation syndrome-related protein 2	FXR2
-15.8904	-11.0863	-14.7677	-21.2075	-20.9921	-22.4095	NaN	18.5573	14.8403	NaN	NaN	NaN	+	ADAR_GFP	2	4.3	54.226	0	10792000	1	2.13345	0.00223232	7.62157	5.02595	Q9Y6V7;Q9Y6V7-2	Q9Y6V7;Q9Y6V7-2	Probable ATP-dependent RNA helicase DDX49	DDX49
-15.8904	-10.468	-13.6681	-21.2075	-20.9921	-22.4095	NaN	17.9454	14.7097	NaN	NaN	NaN	+	ADAR_GFP	2	2.2	137.75	0	17031000	1	2.12968	0.00251889	8.1942	5.01363	Q15477	Q15477	Helicase SKI2W	SKIV2L
-15.8904	-10.0403	-11.7854	-21.2075	-20.9921	-22.4095	NaN	19.6599	17.8792	NaN	NaN	NaN	+	ADAR_GFP	1	5	41.943	0	26737000	1	2.12867	0.00251256	8.96433	5.01033	Q9H7Z7	Q9H7Z7	Prostaglandin E synthase 2;Prostaglandin E synthase 2 truncated form	PTGES2
-15.8904	-10.3998	-13.5291	-21.2075	-20.9921	-22.4095	NaN	18.3296	15.1647	NaN	NaN	NaN	+	ADAR_GFP	3	3.3	100.01	0	17942000	0	2.1278	0.00250627	8.26327	5.00752	Q9HCS7	Q9HCS7	Pre-mRNA-splicing factor SYF1	XAB2
-11.8258	-8.8849	-9.477	-21.2075	-17.9263	-16.3255	17.7427	22.1373	21.5096	NaN	16.7439	19.7621	+	ADAR_GFP	3	15.7	24.992	0	88168000	5	2.11673	0.0025	8.42387	4.97153	Q9H7E9;Q9H7E9-2	Q9H7E9;Q9H7E9-2	UPF0488 protein C8orf33	C8orf33
-7.1032	-6.1896	-10.0952	-21.2075	-20.1881	-15.1192	18.7985	21.1658	17.2246	NaN	10.8153	17.3016	+	ADAR_GFP	21	12	273.6	0	396860000	22	2.11637	0.00249377	11.0423	4.97037	Q6P2Q9	Q6P2Q9	Pre-mRNA-processing-splicing factor 8	PRPF8
-9.6677	-6.9981	-8.6423	-21.2075	-17.6464	-15.1002	19.2227	23.3461	21.6662	NaN	16.3457	20.3093	+	ADAR_GFP	7	37	39.31	0	255760000	9	2.10591	0.00248756	9.54867	4.93657	Q96DI7;Q96DI7-2	Q96DI7;Q96DI7-2	U5 small nuclear ribonucleoprotein 40 kDa protein	SNRNP40
-10.6981	-7.4267	-10.5194	-15.3501	-15.317	-14.3692	17.9444	22.6695	19.5411	18.6095	18.4271	20.7923	+	ADAR_GFP	4	19.7	35.979	0	194840000	5	2.10216	0.00248139	5.46403	4.92449	Q9P287;Q9P287-3;Q9P287-2;Q9P287-4	Q9P287;Q9P287-3;Q9P287-2;Q9P287-4	BRCA2 and CDKN1A-interacting protein	BCCIP
-15.8904	-9.8567	-11.7266	-21.2075	-20.9921	-22.4095	NaN	18.8727	16.9672	NaN	NaN	NaN	+	ADAR_GFP	1	2.8	122.87	0	29798000	1	2.102	0.00247525	9.04513	4.92397	Q92922	Q92922	SWI/SNF complex subunit SMARCC1	SMARCC1
-15.8904	-9.7763	-11.8521	-21.2075	-20.9921	-22.4095	NaN	19.813	17.7015	NaN	NaN	NaN	+	ADAR_GFP	2	6.1	56.084	0	30624000	3	2.08995	0.00246914	9.0301	4.88533	Q9P258	Q9P258	Protein RCC2	RCC2
-15.8904	-10.0015	-13.0139	-21.2075	-20.9921	-22.4095	NaN	19.4846	16.4366	NaN	NaN	NaN	+	ADAR_GFP	28	46.8	67.993	0.0069226	23846000	0	2.08767	0.00246305	8.56777	4.87806	P08195;P08195-3;P08195-4	P08195;P08195-3;P08195-4	4F2 cell-surface antigen heavy chain	SLC3A2
-8.6606	-4.7442	-7.6847	-15.9187	-13.9771	-12.8465	21.4224	26.7925	23.8165	19.4814	21.2076	23.7556	+	ADAR_GFP	8	62.3	17.699	0	1058000000	16	2.08733	0.002457	7.2176	4.87698	P20290-2;P20290	P20290-2;P20290	Transcription factor BTF3	BTF3
-5.0824	-2.9689	-6.3188	-11.5239	-10.5092	-9.3291	23.1076	26.6748	23.2893	21.9832	22.7825	25.3799	+	ADAR_GFP	20	42.5	71.444	0	4717500000	78	2.08175	0.00245098	5.66403	4.85917	Q969S8;Q969S8-2;Q969S8-4;Q969S8-5	Q969S8;Q969S8-2;Q969S8-4;Q969S8-5	Histone deacetylase 10	HDAC10
-3.3346	-1.6317	-3.3721	-8.3606	-5.8963	-7.537	22.4061	25.5626	23.7867	22.6971	24.946	24.7228	+	ADAR_GFP	113	59.1	274.61	0	19368000000	288	2.07988	0.00244499	4.48517	4.85324	Q01082;Q01082-2;P11277;P11277-2;P11277-3	Q01082;Q01082-2	Spectrin beta chain, non-erythrocytic 1	SPTBN1
-13.1043	-10.7309	-11.6863	-16.652	-15.0154	-16.6478	17.2011	21.0282	20.0372	18.9705	20.3917	20.1768	+	ADAR_GFP	2	13.4	17.018	0	38640000	2	2.0798	0.00243902	4.26457	4.85297	P53680;P53680-2	P53680;P53680-2	AP-2 complex subunit sigma	AP2S1
-8.3176	-7.3353	-8.9734	-12.5508	-16.0711	-13.1969	19.8724	22.3083	20.6347	20.9562	17.2205	21.5121	+	ADAR_GFP	9	21.3	76.12	0	336950000	20	2.07833	0.00243309	5.73083	4.84831	Q7Z417	Q7Z417	Nuclear fragile X mental retardation-interacting protein 2	NUFIP2
-7.2666	-6.3066	-9.5769	-15.3576	-15.0634	-12.3867	20.9233	23.337	20.0312	18.1495	18.2283	22.3224	+	ADAR_GFP	16	32.8	58.024	0	506980000	21	2.07479	0.00242718	6.55253	4.83706	P40227;P40227-2;Q92526;Q92526-3;Q92526-2	P40227;P40227-2	T-complex protein 1 subunit zeta	CCT6A
-11.3762	-8.3294	-11.7448	-16.8415	-20.9921	-22.4095	17.7068	22.2073	18.7564	17.5586	NaN	NaN	+	ADAR_GFP	3	9.7	40.543	0	79691000	1	2.06988	0.00242131	9.59757	4.82151	Q6DD87	Q6DD87	Zinc finger protein 787	ZNF787
-15.8904	-9.633	-11.2635	-21.2075	-20.9921	-22.4095	NaN	21.5412	19.875	NaN	NaN	NaN	+	ADAR_GFP	2	21.8	26.711	0	36121000	2	2.06844	0.00241546	9.27407	4.81695	O75940	O75940	Survival of motor neuron-related-splicing factor 30	SMNDC1
-9.485	-9.2351	-10.577	-21.2075	-16.723	-15.9006	18.8204	20.524	19.1465	NaN	16.6841	18.924	+	ADAR_GFP	4	16.1	41.28	0	75690000	5	2.06664	0.00240964	8.178	4.81124	P82650;P82650-2	P82650;P82650-2	28S ribosomal protein S22, mitochondrial	MRPS22
-9.3238	-8.2005	-10.1288	-18.6268	-15.7045	-22.4095	17.5222	20.0992	18.1354	13.5364	16.2432	NaN	+	ADAR_GFP	6	5.2	143.7	0	111460000	6	2.0632	0.00240385	9.6959	4.80039	Q5JTH9;Q5JTH9-2;Q5JTH9-3	Q5JTH9;Q5JTH9-2;Q5JTH9-3	RRP12-like protein	RRP12
-8.5607	-9.4364	-7.8711	-21.2075	-15.5612	-15.9938	20.8703	21.4482	22.9779	NaN	18.9715	19.9563	+	ADAR_GFP	5	36	20.776	0	160280000	5	2.06118	0.00239808	8.96477	4.79404	O96000;O96000-2	O96000;O96000-2	NADH dehydrogenase [ubiquinone] 1 beta subcomplex subunit 10	NDUFB10
-4.0609	-1.4501	-3.5354	-11.1707	-7.8778	-8.4788	21.6697	25.7341	23.6132	19.877	22.9545	23.7708	+	ADAR_GFP	131	60.1	284.54	0	13640000000	316	2.05685	0.00239234	6.1603	4.78039	Q13813;Q13813-2;Q13813-3	Q13813;Q13813-2;Q13813-3	Spectrin alpha chain, non-erythrocytic 1	SPTAN1
-8.8149	-6.1319	-9.429	-16.876	-16.4539	-13.1548	19.616	23.7528	20.4201	16.8721	17.0788	21.7953	+	ADAR_GFP	12	40.4	50.227	0	445270000	18	2.04669	0.00238663	7.36963	4.74851	Q9Y265;Q9Y265-2	Q9Y265;Q9Y265-2	RuvB-like 1	RUVBL1
-7.5834	-8.1113	-10.1854	-15.3027	-20.9921	-22.4095	18.6066	19.5324	17.4227	16.2043	NaN	NaN	+	ADAR_GFP	6	4.1	316.91	0	146500000	8	2.04139	0.00238095	10.9414	4.73196	Q9Y520;Q9Y520-2;Q9Y520-3;Q9Y520-6;Q9Y520-4;Q9Y520-5;Q9Y520-7	Q9Y520;Q9Y520-2;Q9Y520-3;Q9Y520-6;Q9Y520-4;Q9Y520-5;Q9Y520-7	Protein PRRC2C	PRRC2C
-15.8904	-9.9243	-13.4509	-21.2075	-20.9921	-22.4095	NaN	20.6124	17.0502	NaN	NaN	NaN	+	ADAR_GFP	2	10.7	24.95	0	24343000	2	2.0399	0.0023753	8.44783	4.7273	Q9H444	Q9H444	Charged multivesicular body protein 4b	CHMP4B
-15.8904	-9.4167	-11.0187	-21.2075	-20.9921	-22.4095	NaN	20.6054	18.968	NaN	NaN	NaN	+	ADAR_GFP	3	16.8	46.649	0	42162000	3	2.03866	0.00236967	9.42777	4.72344	Q969G3;Q969G3-2;Q969G3-6;Q969G3-5;Q969G3-3;Q969G3-4	Q969G3;Q969G3-2;Q969G3-6;Q969G3-5;Q969G3-3;Q969G3-4	SWI/SNF-related matrix-associated actin-dependent regulator of chromatin subfamily E member 1	SMARCE1
-9.9063	-6.5894	-7.3587	-15.6986	-20.9921	-15.7228	20.6621	25.4328	24.6278	20.187	NaN	21.3648	+	ADAR_GFP	4	17.2	10.576	0	383860000	5	2.03086	0.00236407	9.5197	4.69918	Q9UNZ5	Q9UNZ5	Leydig cell tumor 10 kDa protein homolog	C19orf53
-7.0485	-5.5451	-7.8096	-10.2421	-10.6716	-12.2695	21.5199	24.4771	22.1769	23.6434	22.9986	22.8181	+	ADAR_GFP	20	56.4	32.004	0	1199600000	37	2.02969	0.00235849	4.26	4.69556	Q96HS1;Q96HS1-2	Q96HS1;Q96HS1-2	Serine/threonine-protein phosphatase PGAM5, mitochondrial	PGAM5
-8.7128	-6.2124	-9.5205	-16.2102	-13.2873	-13.8302	20.3702	24.3244	20.9806	18.19	20.8974	21.772	+	ADAR_GFP	7	27.8	47.655	0	423700000	17	2.02947	0.00235294	6.294	4.69487	Q09028;Q09028-3;Q09028-4;Q09028-2	Q09028;Q09028-3;Q09028-4;Q09028-2	Histone-binding protein RBBP4	RBBP4
-6.8049	-6.0146	-8.2334	-15.2402	-17.3854	-12.0497	21.9155	24.1596	21.9052	18.7974	16.4367	23.1899	+	ADAR_GFP	12	57.7	29.804	0	661260000	24	2.02639	0.00261972	7.87413	4.68533	P35232;P35232-2	P35232;P35232-2	Prohibitin	PHB
-7.8156	-5.7835	-9.0752	-21.2075	-16.2761	-14.9419	18.9663	22.4521	19.1248	NaN	15.6075	18.3591	+	ADAR_GFP	14	13.6	148.85	0	497350000	14	2.01462	0.00261358	9.91707	4.64897	Q9BQG0;Q9BQG0-2	Q9BQG0;Q9BQG0-2	Myb-binding protein 1A	MYBBP1A
-15.8904	-9.7639	-9.6827	-21.2075	-20.9921	-22.4095	NaN	20.4928	20.5384	NaN	NaN	NaN	+	ADAR_GFP	4	19.4	32.307	0	50973000	4	2.01191	0.00260748	9.75737	4.64063	Q15014	Q15014	Mortality factor 4-like protein 2	MORF4L2
-15.8904	-9.2486	-10.3547	-21.2075	-20.9921	-22.4095	NaN	20.3406	19.1989	NaN	NaN	NaN	+	ADAR_GFP	2	8.8	59.544	0	52099000	2	2.00472	0.00287179	9.70513	4.61855	Q86XZ4	Q86XZ4	Spermatogenesis-associated serine-rich protein 2	SPATS2
-8.1232	-7.2732	-8.671	-13.0946	-12.4663	-16.4245	20.7673	23.0709	21.6375	21.1129	21.5257	18.985	+	ADAR_GFP	9	46.5	33.733	0	314630000	16	2.00411	0.00286512	5.97267	4.61666	Q9Y316;Q9Y316-2;Q9Y316-3	Q9Y316;Q9Y316-2;Q9Y316-3	Protein MEMO1	MEMO1
-9.501	-10.6747	-8.9765	-21.2075	-14.9937	-19.2238	17.8976	18.1775	19.8402	NaN	17.5066	14.6938	+	ADAR_GFP	6	9.4	96.395	0	76138000	4	2.00173	0.00285847	8.7576	4.60938	Q8N3V7-2;Q8N3V7;Q8N3V7-3	Q8N3V7-2	Synaptopodin	SYNPO
-7.9256	-4.3352	-8.1521	-12.9553	-12.6007	-12.2054	20.8773	25.9215	22.0689	21.1647	21.304	23.1166	+	ADAR_GFP	12	57.9	37.497	0	1426600000	39	2.00109	0.00285185	5.78283	4.60744	Q15365	Q15365	Poly(rC)-binding protein 1	PCBP1
-7.9059	-9.1943	-11.188	-16.5643	-14.533	-14.0607	21.284	21.4494	19.42	17.9427	19.7588	21.6484	+	ADAR_GFP	4	12	54.083	0	137080000	12	1.99516	0.00284527	5.62327	4.58932	P11166	P11166	Solute carrier family 2, facilitated glucose transporter member 1	SLC2A1
-8.0521	-4.9239	-7.5776	-12.3272	-11.0231	-13.2763	21.1378	25.7197	23.0304	22.1798	23.2686	22.4328	+	ADAR_GFP	18	72	40.089	0	1126500000	32	1.98907	0.00283871	5.35767	4.57076	P16989;P16989-3	P16989;P16989-3	Y-box-binding protein 3	YBX3
-8.5637	-9.2197	-9.8791	-13.1757	-12.6289	-11.252	18.9691	19.7668	19.0718	19.6743	20.0057	22.7999	+	ADAR_GFP	8	11.8	113.75	0	457070000	14	1.98528	0.00283218	3.13137	4.55925	Q02413;Q02413-2	Q02413	Desmoglein-1	DSG1
-10.728	-10.3833	-11.5055	-21.2075	-17.036	-16.154	16.5477	18.346	17.1883	NaN	15.3414	17.6408	+	ADAR_GFP	2	3	97.717	0	40387000	2	1.98437	0.00282569	7.26023	4.55648	Q9Y678	Q9Y678	Coatomer subunit gamma-1	COPG1
-6.8235	-6.0383	-7.7433	-21.2075	-14.5183	-14.9906	19.8381	22.077	20.3364	NaN	17.245	18.1901	+	ADAR_GFP	24	25.8	133.94	0	535490000	24	1.97885	0.00308467	10.0371	4.53976	Q7L2E3;Q7L2E3-2;Q7L2E3-3	Q7L2E3;Q7L2E3-2;Q7L2E3-3	Putative ATP-dependent RNA helicase DHX30	DHX30
-6.7596	-5.9621	-8.9193	-16.4728	-20.9921	-14.0877	21.8828	24.134	21.1412	17.4868	NaN	21.0739	+	ADAR_GFP	12	33.3	55.18	0	512640000	26	1.97023	0.00307763	9.97053	4.51373	Q9UMS4	Q9UMS4	Pre-mRNA-processing factor 19	PRPF19
-5.3097	-8.8914	-6.3843	-21.2075	-15.693	-14.6429	22.8803	20.7523	23.2238	NaN	17.5986	20.0662	+	ADAR_GFP	7	24.9	51.294	0	535060000	15	1.96394	0.00307062	10.3193	4.49481	P55084;P55084-2	P55084;P55084-2	Trifunctional enzyme subunit beta, mitochondrial;3-ketoacyl-CoA thiolase	HADHB
-9.3468	-7.2343	-10.0043	-14.4325	-13.3079	-16.8439	19.5436	23.1098	20.3042	19.775	20.6842	18.5655	+	ADAR_GFP	7	33.6	27.191	0	225290000	9	1.96206	0.00306364	5.99963	4.48916	O14979-3;O14979-2;O14979	O14979-3;O14979-2;O14979	Heterogeneous nuclear ribonucleoprotein D-like	HNRPDL
-4.7924	-4.457	-3.3384	-10.3334	-7.4274	-8.0789	24.7761	26.5652	27.6481	24.5522	27.2428	28.0087	+	ADAR_GFP	14	85.4	16.961	0	7918400000	85	1.96199	0.00305669	4.4173	4.48896	P60660-2;P60660;P14649	P60660-2;P60660	Myosin light polypeptide 6	MYL6
-9.3312	-10.0667	-12.1065	-21.2075	-16.1214	-22.4095	19.5592	20.2774	18.202	NaN	17.8707	NaN	+	ADAR_GFP	3	15.2	33.777	0	41353000	3	1.96069	0.00304977	9.41133	4.48505	P46109	P46109	Crk-like protein	CRKL
-6.3728	-3.7065	-6.3409	-9.6786	-9.3662	-11.0388	24.5176	28.6376	25.9676	26.5289	26.6259	26.3707	+	ADAR_GFP	6	42.9	9.461	0	3177600000	31	1.95133	0.00304289	4.55447	4.45704	P42677	P42677	40S ribosomal protein S27	RPS27
-5.6903	-6.9631	-7.28	-15.0236	-13.3387	-10.4656	22.4996	22.6805	22.3281	18.4834	19.9529	24.2434	+	ADAR_GFP	16	47.4	47.064	0	1018200000	30	1.94773	0.00327027	6.29817	4.44629	Q14254	Q14254	Flotillin-2	FLOT2
-8.7025	-6.7758	-9.843	-16.2723	-13.5926	-13.1382	20.1879	23.5683	20.4655	17.9352	20.3995	22.2713	+	ADAR_GFP	6	21.6	47.82	0	348420000	5	1.9477	0.00326292	5.89393	4.44619	Q16576;Q16576-2	Q16576;Q16576-2	Histone-binding protein RBBP7	RBBP7
-8.1532	-6.3637	-9.2365	-17.6733	-14.4776	-13.0312	19.2454	22.4885	19.5801	15.0424	18.0226	20.8865	+	ADAR_GFP	12	14.1	112.89	0	428780000	18	1.94728	0.00325561	7.1429	4.44494	P05023;P05023-4;P05023-3;P13637;P05023-2;P13637-2;P13637-3;P50993;Q13733;P20648	P05023;P05023-4;P05023-3;P13637;P05023-2;P13637-2;P13637-3	Sodium/potassium-transporting ATPase subunit alpha-1;Sodium/potassium-transporting ATPase subunit alpha-3	ATP1A1;ATP1A3
-15.8904	-8.6164	-10.8723	-21.2075	-20.9921	-22.4095	NaN	23.4057	21.1143	NaN	NaN	NaN	+	ADAR_GFP	2	32.6	10.135	0	66915000	2	1.94561	0.00375839	9.74333	4.43997	Q9BWJ5	Q9BWJ5	Splicing factor 3B subunit 5	SF3B5
-9.281	-7.3417	-9.6022	-14.3424	-15.741	-12.3317	19.3615	22.7545	20.4583	19.6172	18.0031	22.8299	+	ADAR_GFP	7	30.3	34.095	0	336540000	12	1.94553	0.00375	5.39673	4.43974	P06493;P06493-2	P06493;P06493-2	Cyclin-dependent kinase 1	CDK1
-5.3106	-3.9073	-5.7759	-10.2364	-8.4346	-8.0115	21.088	23.9449	22.0407	21.4793	23.0656	24.9061	+	ADAR_GFP	61	47	191.61	0	5925200000	177	1.93537	0.00374165	3.89623	4.40956	Q00610;Q00610-2;P53675;P53675-2	Q00610;Q00610-2	Clathrin heavy chain 1	CLTC
-9.2258	-6.6387	-10.8527	-21.2075	-15.5172	-22.4095	18.8572	22.8981	18.6484	NaN	17.6675	NaN	+	ADAR_GFP	8	16.2	74.324	0	249500000	10	1.93306	0.00373333	10.8057	4.40272	Q96SB4;Q96SB4-4;Q96SB4-3;P78362;Q9UPE1;Q9UPE1-2;Q9UPE1-3;Q9UPE1-4;P78362-2	Q96SB4;Q96SB4-4;Q96SB4-3	SRSF protein kinase 1	SRPK1
-8.4012	-7.1487	-10.0357	-21.2075	-14.848	-22.4095	18.6818	21.388	18.4654	NaN	17.3368	NaN	+	ADAR_GFP	8	11.3	106.92	0	206770000	8	1.93241	0.00372506	10.9598	4.40078	O94906;O94906-2	O94906;O94906-2	Pre-mRNA-processing factor 6	PRPF6
-9.3269	-10.1661	-8.2873	-12.1066	-12.0074	-13.6362	18.476	19.0905	20.9337	21.0135	20.8972	20.6859	+	ADAR_GFP	11	21.6	74.175	0	295200000	14	1.92861	0.00371681	3.3233	4.38955	Q9UJS0;Q9UJS0-2;O75746;O75746-2	Q9UJS0;Q9UJS0-2	Calcium-binding mitochondrial carrier protein Aralar2	SLC25A13
-6.0031	-2.4865	-6.1516	-10.8945	-11.4594	-9.6131	21.8873	26.8577	23.1569	22.313	21.5327	24.7964	+	ADAR_GFP	33	62.3	61.054	0	5511000000	94	1.92782	0.00370861	5.77527	4.38723	P10809;P10809-2	P10809	60 kDa heat shock protein, mitochondrial	HSPD1
-10.9769	-7.7053	-11.0846	-21.2075	-20.9921	-15.6289	16.4216	21.1469	17.732	NaN	NaN	18.2887	+	ADAR_GFP	7	15	75.022	0	132650000	8	1.92562	0.00370044	9.3539	4.38075	O94776;O94776-2;Q13330;Q9BTC8;Q9BTC8-2;Q13330-3;Q13330-2	O94776;O94776-2	Metastasis-associated protein MTA2	MTA2
-7.3308	-2.3387	-5.4477	-13.2377	-11.6925	-11.0812	21.5596	28.0054	24.8607	20.9698	22.2996	24.3283	+	ADAR_GFP	26	72.6	29.032	0	5300600000	61	1.92485	0.00369231	6.96473	4.37846	P06753-2;P06753-5;P06753-3;P06753-6;P06753-4;P06753;P06753-7	P06753-2;P06753-5;P06753-3;P06753-6;P06753-4;P06753	Tropomyosin alpha-3 chain	TPM3
-11.2007	-12.3151	-10.9921	-14.8757	-13.8212	-16.1613	17.7828	18.1221	19.4095	19.4249	20.264	19.3413	+	ADAR_GFP	6	27.2	31.282	0	57516000	8	1.91821	0.00368421	3.4501	4.35893	Q9UBX3;Q9UBX3-2	Q9UBX3;Q9UBX3-2	Mitochondrial dicarboxylate carrier	SLC25A10
-7.3589	-3.7932	-8.6516	-13.8701	-12.7561	-12.7324	21.072	26.0914	21.1975	19.8779	20.7765	22.2177	+	ADAR_GFP	15	43.4	43.786	0	1842400000	32	1.91319	0.00367615	6.5183	4.34418	Q9UQ80;Q9UQ80-2	Q9UQ80;Q9UQ80-2	Proliferation-associated protein 2G4	PA2G4
-8.6899	-9.4544	-9.8707	-17.1047	-15.6492	-22.4095	20.6155	21.3047	20.8529	17.5179	18.7579	NaN	+	ADAR_GFP	2	15.1	25.65	0	80660000	2	1.91315	0.00366812	9.04947	4.34408	P82930	P82930	28S ribosomal protein S34, mitochondrial	MRPS34
-9.9038	-7.0679	-7.9397	-21.2075	-14.604	-22.4095	18.6647	22.9543	22.0469	NaN	19.0662	NaN	+	ADAR_GFP	7	22.9	54.234	0	268480000	12	1.90659	0.00366013	11.1032	4.32488	Q9BR76;A9Z1Z3-3;A9Z1Z3	Q9BR76	Coronin-1B	CORO1B
-7.8867	-5.5003	-9.148	-16.5051	-14.7404	-12.3014	19.5118	23.3521	19.6687	16.2106	17.7598	21.6162	+	ADAR_GFP	19	28	87.798	0	711000000	29	1.90475	0.00365217	7.00397	4.31949	P47897;P47897-2	P47897;P47897-2	Glutamine--tRNA ligase	QARS
-13.5989	-17.3441	-11.8063	-21.2075	-20.9921	-22.4095	17.7065	NaN	20.9173	NaN	NaN	NaN	+	ADAR_GFP	1	17.6	12.274	0	6582500	1	1.90208	0.00364425	7.2866	4.3117	P62877	P62877	E3 ubiquitin-protein ligase RBX1;E3 ubiquitin-protein ligase RBX1, N-terminally processed	RBX1
-15.8904	-12.6303	-17.3085	-21.2075	-20.9921	-22.4095	NaN	17.9065	NaN	NaN	NaN	NaN	+	ADAR_GFP	1	3.5	34.293	0.00978	3439600	1	1.90046	0.00363636	6.25997	4.30699	Q16836;Q16836-3;Q16836-2	Q16836;Q16836-3;Q16836-2	Hydroxyacyl-coenzyme A dehydrogenase, mitochondrial	HADH
-7.5328	-6.8511	-8.0482	-13.3672	-20.9921	-16.8237	20	22.1354	20.9027	19.4827	NaN	17.2283	+	ADAR_GFP	8	12.8	102.33	0	348590000	10	1.8963	0.00362851	9.58363	4.29488	Q8IYB3;Q8IYB3-2	Q8IYB3;Q8IYB3-2	Serine/arginine repetitive matrix protein 1	SRRM1
-12.4708	-11.2086	-10.7196	-16.1647	-20.9921	-22.4095	14.896	17.6119	18.0653	16.5192	NaN	NaN	+	ADAR_GFP	2	2.7	140.28	0	27555000	3	1.89058	0.00362069	8.3891	4.27828	Q99700;Q99700-2;Q99700-5;Q99700-4	Q99700;Q99700-2;Q99700-5;Q99700-4	Ataxin-2	ATXN2
-12.8658	-7.7959	-10.3147	-21.2075	-18.0536	-16.8357	15.3807	21.9044	19.3499	NaN	15.2946	17.9299	+	ADAR_GFP	4	13.7	49.601	0	123150000	4	1.889	0.0036129	8.37347	4.2737	Q13895	Q13895	Bystin	BYSL
-7.436	-7.1192	-8.5223	-21.2075	-16.6881	-13.6837	18.0969	19.8673	18.4287	NaN	13.9464	18.3683	+	ADAR_GFP	14	7.2	292.75	0	318780000	14	1.88608	0.00360515	9.5006	4.26522	Q92616	Q92616	Translational activator GCN1	GCN1L1
-15.8904	-8.7556	-12.9209	-21.2075	-20.9921	-22.4095	NaN	23.0036	18.8027	NaN	NaN	NaN	+	ADAR_GFP	2	18.3	21.635	0	53200000	3	1.88445	0.00359743	9.01407	4.26051	Q9HAF1;Q9HAF1-2;Q9HAF1-4;Q9HAF1-3	Q9HAF1;Q9HAF1-2;Q9HAF1-4;Q9HAF1-3	Chromatin modification-related protein MEAF6	MEAF6
-10.3217	-8.4843	-11.5598	-16.4186	-16.5942	-13.7436	16.9838	20.2749	17.1637	16.2039	15.8129	20.081	+	ADAR_GFP	4	5.3	112.42	0	133790000	5	1.88247	0.00358974	5.46353	4.25479	P78347;P78347-2;P78347-4;P78347-3;Q6EKJ0;Q86UP8;Q86UP8-3	P78347;P78347-2;P78347-4;P78347-3	General transcription factor II-I	GTF2I
-5.6122	-3.5417	-8.0016	-12.7677	-13.094	-10.5684	21.4202	24.9444	20.4489	19.5818	19.0401	22.9831	+	ADAR_GFP	42	43.3	144.5	0	2676000000	76	1.8795	0.00358209	6.42487	4.24624	P41252	P41252	Isoleucine--tRNA ligase, cytoplasmic	IARS
-8.7728	-5.8568	-9.772	-16.7521	-14.9292	-13.0159	20.3102	24.68	20.7291	17.6481	19.2555	22.5863	+	ADAR_GFP	8	38.8	34.93	0	518640000	10	1.87817	0.00357447	6.7652	4.2424	Q96AG4	Q96AG4	Leucine-rich repeat-containing protein 59	LRRC59
-15.8904	-8.9443	-13.3615	-21.2075	-20.9921	-22.4095	NaN	21.8148	17.362	NaN	NaN	NaN	+	ADAR_GFP	2	16	16.762	0	46291000	2	1.87693	0.00356688	8.8043	4.23882	P20674	P20674	Cytochrome c oxidase subunit 5A, mitochondrial	COX5A
-8.0154	-5.2807	-7.4107	-10.6411	-10.4987	-12.218	20.7876	24.9759	22.8103	23.4789	23.4059	23.104	+	ADAR_GFP	9	16.3	68.477	0	1257700000	42	1.87574	0.00355932	4.217	4.23539	Q01844;Q01844-6;Q01844-3;Q01844-5;Q01844-2;Q01844-4	Q01844;Q01844-6;Q01844-3;Q01844-5;Q01844-2	RNA-binding protein EWS	EWSR1
-6.9206	-7.4955	-9.4353	-21.2075	-16.5171	-14.156	21.0629	21.9417	19.9663	NaN	16.5681	20.3467	+	ADAR_GFP	5	16.5	66.193	0	260210000	9	1.8747	0.0035518	9.34307	4.23241	O75083;O75083-3	O75083	WD repeat-containing protein 1	WDR1
-9.2148	-5.2098	-9.2604	-13.1427	-14.1462	-13.8368	19.152	24.6108	20.5245	20.5412	19.3223	21.0491	+	ADAR_GFP	13	40.2	57.563	0	737420000	24	1.87313	0.0035443	5.81357	4.22788	Q9Y285;Q9Y285-2	Q9Y285;Q9Y285-2	Phenylalanine--tRNA ligase alpha subunit	FARSA
-15.8904	-17.3441	-12.5312	-21.2075	-20.9921	-22.4095	NaN	NaN	17.8704	NaN	NaN	NaN	+	ADAR_GFP	1	3.6	37.998	0.00065359	3594400	1	1.867	0.00353684	6.28113	4.21027	Q6P4A7;Q6P4A7-2	Q6P4A7;Q6P4A7-2	Sideroflexin-4	SFXN4
-15.8904	-17.3441	-12.4874	-21.2075	-20.9921	-22.4095	NaN	NaN	19.0137	NaN	NaN	NaN	+	ADAR_GFP	1	7	14.952	0	3705100	1	1.85734	0.00352941	6.29573	4.18265	P82663-3;P82663-2;P82663	P82663-3;P82663-2;P82663	28S ribosomal protein S25, mitochondrial	MRPS25
-11.5003	-17.3441	-12.547	-21.2075	-20.9921	-22.4095	16.1806	NaN	16.5521	NaN	NaN	NaN	+	ADAR_GFP	1	2.1	81.312	0.0031888	6303600	2	1.85578	0.00352201	7.73923	4.17818	Q99661;O00139;O00139-2;Q99661-2;O00139-1;O00139-5;O00139-4	Q99661;O00139;O00139-2;Q99661-2;O00139-1;O00139-5;O00139-4	Kinesin-like protein KIF2C;Kinesin-like protein KIF2A	KIF2C;KIF2A
-8.7199	-7.5991	-9.9303	-14.4976	-20.9921	-22.4095	19.8485	22.423	20.0562	19.3879	NaN	NaN	+	ADAR_GFP	4	17	47.46	0	166880000	6	1.85463	0.00351464	10.55	4.17493	O96019;O96019-2	O96019;O96019-2	Actin-like protein 6A	ACTL6A
-10.1158	-7.4363	-10.6386	-21.2075	-20.9921	-14.8483	19.0742	23.2074	19.9696	NaN	NaN	20.8608	+	ADAR_GFP	5	18.1	44.739	0	171190000	6	1.85167	0.00350731	9.61907	4.16648	Q13148;Q13148-4	Q13148;Q13148-4	TAR DNA-binding protein 43	TARDBP
-5.1764	-7.8931	-10.1473	-15.0752	-13.0359	-14.6995	23.544	22.2811	19.9913	18.9624	20.7863	20.5401	+	ADAR_GFP	7	15.9	54.56	0	399850000	12	1.85154	0.0035	6.53127	4.1661	Q9UK99;Q9UK99-2;Q9UK99-3	Q9UK99;Q9UK99-2;Q9UK99-3	F-box only protein 3	FBXO3
-8.7326	-7.5924	-10.055	-11.8813	-11.6131	-12.7461	19.8359	22.4298	19.9316	22.0043	22.0571	22.3415	+	ADAR_GFP	18	46.3	32.866	0	429420000	21	1.8507	0.00349272	3.28683	4.16372	P12236;P12235	P12236;P12235	ADP/ATP translocase 3;ADP/ATP translocase 1	SLC25A6;SLC25A4
-10.066	-8.7484	-9.3348	-10.8167	-11.2977	-11.0854	17.8702	20.6416	20.0196	22.4366	21.7403	23.3699	+	ADAR_GFP	8	20.6	61.829	0	711710000	21	1.84563	0.00348548	1.68353	4.14931	Q92804;Q92804-2	Q92804;Q92804-2	TATA-binding protein-associated factor 2N	TAF15
-15.8904	-8.6768	-13.267	-21.2075	-20.9921	-22.4095	NaN	22.6673	18.0415	NaN	NaN	NaN	+	ADAR_GFP	2	18.8	14.173	0	55446000	1	1.84379	0.00347826	8.92497	4.1441	P55769	P55769	NHP2-like protein 1;NHP2-like protein 1, N-terminally processed	NHP2L1
-12.1714	-17.3441	-11.4706	-21.2075	-20.9921	-22.4095	17.719	NaN	19.8379	NaN	NaN	NaN	+	ADAR_GFP	1	5.2	26.624	0.0086527	9223200	1	1.84091	0.00347107	7.87433	4.13592	Q9P013	Q9P013	Spliceosome-associated protein CWC15 homolog	CWC15
-12.0499	-17.3441	-11.444	-21.2075	-20.9921	-22.4095	16.9336	NaN	18.9576	NaN	NaN	NaN	+	ADAR_GFP	2	8.5	32.688	0	9514500	2	1.83387	0.00346392	7.9237	4.11603	Q13595;Q13595-2;Q13595-4;Q13595-3	Q13595;Q13595-2;Q13595-4;Q13595-3	Transformer-2 protein homolog alpha	TRA2A
-9.4602	-7.7354	-9.3053	-11.75	-11.8204	-13.8746	18.1448	21.3232	19.7178	21.1721	20.8863	20.2496	+	ADAR_GFP	16	29.3	73.243	0	363620000	22	1.83065	0.00368724	3.64803	4.10694	O00571;O00571-2;O15523;O15523-2;O15523-3;Q9NQI0;Q9NQI0-3;Q9NQI0-2;Q9NQI0-4	O00571;O00571-2;O15523;O15523-2	ATP-dependent RNA helicase DDX3X;ATP-dependent RNA helicase DDX3Y	DDX3X;DDX3Y
-9.4308	-8.6614	-10.64	-21.2075	-15.7334	-15.5774	18.0003	20.2233	18.2091	NaN	16.7992	18.3727	+	ADAR_GFP	6	7.8	95.581	0	98681000	5	1.82449	0.00367967	7.9287	4.08961	Q9BUQ8	Q9BUQ8	Probable ATP-dependent RNA helicase DDX23	DDX23
-8.4265	-6.7438	-10.0834	-13.1971	-12.3735	-15.0993	20.879	24.0154	20.6401	21.4255	22.0336	20.7252	+	ADAR_GFP	7	30.9	31.279	0	352350000	10	1.82355	0.00390984	5.13873	4.08698	P09012	P09012	U1 small nuclear ribonucleoprotein A	SNRPA
-9.4395	-6.7912	-9.545	-16.3918	-20.9921	-14.4929	19.281	23.383	20.5936	17.6458	NaN	20.7467	+	ADAR_GFP	9	23	46.513	0	272210000	12	1.82316	0.00390184	8.70037	4.08588	Q9Y383;Q9Y383-3;Q9Y383-2;Q96HJ9-2;Q9NQ29;Q9NQ29-2;Q9NQ29-3	Q9Y383;Q9Y383-3;Q9Y383-2;Q96HJ9-2	Putative RNA-binding protein Luc7-like 2	LUC7L2
-5.6672	-4.3321	-4.2215	-8.0579	-8.8503	-11.598	21.9379	24.7266	24.8016	24.8643	23.8563	22.5261	+	ADAR_GFP	38	49.2	113.37	0	4398900000	135	1.81881	0.00389388	4.7618	4.07367	Q8WWM7;Q8WWM7-6;Q8WWM7-8;Q8WWM7-5;Q8WWM7-4;Q8WWM7-9;Q8WWM7-2;Q8WWM7-3;Q8WWM7-7	Q8WWM7;Q8WWM7-6;Q8WWM7-8;Q8WWM7-5;Q8WWM7-4;Q8WWM7-9;Q8WWM7-2;Q8WWM7-3	Ataxin-2-like protein	ATXN2L
-11.1253	-17.3441	-12.6234	-21.2075	-20.9921	-22.4095	20.1802	NaN	20.1002	NaN	NaN	NaN	+	ADAR_GFP	1	23.5	9.0714	0	6936100	1	1.81823	0.00388595	7.83877	4.07203	Q15843	Q15843	NEDD8	NEDD8
-8.4672	-8.0955	-7.9813	-11.3407	-10.9272	-13.9423	19.9638	21.7892	21.8678	22.4074	22.6054	21.0079	+	ADAR_GFP	10	23.5	52.488	0	495580000	19	1.81816	0.00387805	3.88873	4.07185	Q96EY1;Q96EY1-2;Q96EY1-3	Q96EY1;Q96EY1-2;Q96EY1-3	DnaJ homolog subfamily A member 3, mitochondrial	DNAJA3
-9.4717	-8.1685	-11.1341	-15.1328	-12.7396	-14.6996	19.9593	22.7161	19.715	19.6153	21.7931	21.2506	+	ADAR_GFP	4	15.4	27.978	0	172720000	10	1.81662	0.00387018	4.59923	4.06754	P57088	P57088	Transmembrane protein 33	TMEM33
-15.8904	-8.7092	-13.6168	-21.2075	-20.9921	-22.4095	NaN	22.8275	17.8843	NaN	NaN	NaN	+	ADAR_GFP	1	8.9	11.557	0.00065488	53798000	1	1.81559	0.00386235	8.79757	4.06466	P63165;P63165-2	P63165;P63165-2	Small ubiquitin-related modifier 1	SUMO1
-8.5152	-8.3811	-9.0387	-21.2075	-14.5712	-15.5235	18.5423	20.1302	19.437	NaN	17.588	18.0531	+	ADAR_GFP	7	9.6	101.43	0	154360000	8	1.81483	0.00385455	8.45573	4.06253	Q7Z2W4;Q7Z2W4-2;Q7Z2W4-3;Q7Z2W4-5;Q7Z2W4-4	Q7Z2W4;Q7Z2W4-2;Q7Z2W4-3	Zinc finger CCCH-type antiviral protein 1	ZC3HAV1
-11.2676	-7.6169	-12.2551	-21.2075	-20.9921	-15.9662	17.3009	22.4052	17.7315	NaN	NaN	19.1214	+	ADAR_GFP	7	20.2	46.588	0	130080000	6	1.81418	0.00384677	9.00873	4.06069	P11310;P11310-2	P11310;P11310-2	Medium-chain specific acyl-CoA dehydrogenase, mitochondrial	ACADM
-13.0874	-7.8237	-10.5219	-21.2075	-20.9921	-16.2292	14.9957	21.7131	18.9792	NaN	NaN	18.373	+	ADAR_GFP	5	14.3	65.26	0	121150000	7	1.80854	0.00383903	8.9986	4.04494	Q8WXI9	Q8WXI9	Transcriptional repressor p66-beta	GATAD2B
-12.0793	-17.3441	-11.0939	-21.2075	-20.9921	-22.4095	16.1673	NaN	18.5707	NaN	NaN	NaN	+	ADAR_GFP	1	2.6	52.839	0	11574000	1	1.80542	0.00383133	8.0306	4.03625	P56182	P56182	Ribosomal RNA processing protein 1 homolog A	RRP1
-13.1512	-9.7656	-9.8857	-21.2075	-20.9921	-15.7987	13.2635	18.1028	17.9471	NaN	NaN	17.1351	+	ADAR_GFP	4	2.8	218	0	61230000	4	1.80098	0.00382365	8.3986	4.02391	Q14839;Q14839-2;Q12873;Q8TDI0;Q12873-3;Q12873-2	Q14839;Q14839-2	Chromodomain-helicase-DNA-binding protein 4	CHD4
-15.8904	-17.3441	-12.2214	-21.2075	-20.9921	-22.4095	NaN	NaN	16.8776	NaN	NaN	NaN	+	ADAR_GFP	7	10.7	107.47	0.002569	4455300	1	1.80091	0.003816	6.3844	4.0237	Q14151	Q14151	Scaffold attachment factor B2	SAFB2
-15.8904	-7.4431	-11.3645	-21.2075	-20.9921	-22.4095	NaN	20.526	16.569	NaN	NaN	NaN	+	ADAR_GFP	6	7.8	185.7	0	133390000	6	1.79961	0.00380838	9.97037	4.02011	Q9HBL0	Q9HBL0	Tensin-1	TNS1
-15.8904	-12.1504	-17.3085	-21.2075	-20.9921	-22.4095	NaN	15.9648	NaN	NaN	NaN	NaN	+	ADAR_GFP	1	0.9	157.18	0	4796900	1	1.79647	0.0038008	6.41993	4.01138	Q15021	Q15021	Condensin complex subunit 1	NCAPD2
-10.0203	-8.579	-12.2103	-14.3213	-14.6312	-14.6099	17.2553	20.1504	16.4835	18.2715	17.7462	19.1849	+	ADAR_GFP	5	8.5	100.2	0	124660000	6	1.79556	0.00379324	4.25093	4.00885	Q13200;Q13200-3;Q13200-2	Q13200;Q13200-3;Q13200-2	26S proteasome non-ATPase regulatory subunit 2	PSMD2
-10.9481	-8.4406	-11.3206	-15.7798	-13.4868	-16.1019	17.2985	21.2597	18.344	17.7839	19.8614	18.6638	+	ADAR_GFP	3	9.7	47.611	0	114950000	3	1.79076	0.00378571	4.8864	3.99557	Q92552;Q92552-2	Q92552;Q92552-2	28S ribosomal protein S27, mitochondrial	MRPS27
-11.3437	-17.3441	-11.2579	-21.2075	-20.9921	-22.4095	16.8462	NaN	18.3502	NaN	NaN	NaN	+	ADAR_GFP	1	1.8	54.731	0.0068408	11751000	1	1.78745	0.00404752	8.22113	3.98642	P00742	P00742	Coagulation factor X;Factor X light chain;Factor X heavy chain;Activated factor Xa heavy chain	F10
-11.8519	-10.8152	-17.3085	-21.2075	-20.9921	-22.4095	15.5149	18.0053	NaN	NaN	NaN	NaN	+	ADAR_GFP	2	5.2	89.677	0	14257000	2	1.7861	0.00426877	8.21117	3.98268	Q13616	Q13616	Cullin-1	CUL1
-10.7605	-17.3441	-12.3478	-21.2075	-20.9921	-22.4095	16.8445	NaN	16.6752	NaN	NaN	NaN	+	ADAR_GFP	2	4.2	82.564	0.0068365	8671100	2	1.77881	0.00426036	8.05223	3.9626	Q9BQ39	Q9BQ39	ATP-dependent RNA helicase DDX50	DDX50
-8.7092	-10.0013	-9.2976	-21.2075	-20.9921	-14.0601	20.0113	20.1729	20.841	NaN	NaN	21.1795	+	ADAR_GFP	9	27.7	40.086	0	116860000	5	1.77857	0.00425197	9.4172	3.96194	P09471-2;P09471	P09471-2;P09471	Guanine nucleotide-binding protein G(o) subunit alpha	GNAO1
-10.4643	-6.6376	-11.2943	-21.2075	-17.0502	-15.8488	18.4261	23.7065	19.0142	NaN	16.9419	19.5607	+	ADAR_GFP	7	35	31.566	0	247510000	6	1.77655	0.00424361	8.5701	3.95638	P45880;P45880-2;P45880-1	P45880;P45880-2;P45880-1	Voltage-dependent anion-selective channel protein 2	VDAC2
-3.3674	-4.9625	-4.4054	-14.3651	-11.4227	-8.3362	25.6162	25.4747	25.9963	19.9355	22.6625	27.1664	+	ADAR_GFP	21	45.8	40.532	0	4849000000	79	1.77641	0.00423529	7.12957	3.95599	P08754	P08754	Guanine nucleotide-binding protein G(k) subunit alpha	GNAI3
-15.8904	-7.6621	-12.3706	-21.2075	-20.9921	-22.4095	NaN	22.5121	17.768	NaN	NaN	NaN	+	ADAR_GFP	2	7.4	48.275	0	111690000	2	1.7723	0.00422701	9.562	3.94472	P14324;P14324-2	P14324;P14324-2	Farnesyl pyrophosphate synthase	FDPS
-11.0973	-17.3441	-11.0859	-21.2075	-20.9921	-22.4095	16.6639	NaN	18.0933	NaN	NaN	NaN	+	ADAR_GFP	2	5.6	66.408	0	13422000	3	1.76495	0.00421875	8.3606	3.92459	P20700	P20700	Lamin-B1	LMNB1
-11.3072	-7.3457	-10.2124	-14.2352	-14.0987	-15.7647	17.6763	23.0915	20.1892	20.0654	19.9865	19.7379	+	ADAR_GFP	5	24.3	36.926	0	200300000	13	1.7623	0.00421053	5.07777	3.91735	P31942;P31942-2;P31942-3;P31942-4;P31942-6;P31942-5	P31942;P31942-2;P31942-3;P31942-4	Heterogeneous nuclear ribonucleoprotein H3	HNRNPH3
-8.1393	-4.0974	-8.3962	-14.0125	-14.5963	-11.6	21.2917	26.7873	22.4528	20.7355	19.9363	24.3501	+	ADAR_GFP	8	37	24.423	0	1630900000	28	1.7612	0.00420233	6.5253	3.91434	P62826	P62826	GTP-binding nuclear protein Ran	RAN
-8.0769	-6.3398	-9.228	-15.2674	-16.1061	-11.5009	19.8593	23.0501	20.1264	17.9859	16.9318	22.9544	+	ADAR_GFP	16	36.1	59.366	0	598070000	23	1.7536	0.00419417	6.4099	3.89366	Q99832;Q99832-3;Q99832-4;Q99832-2	Q99832;Q99832-3;Q99832-4;Q99832-2	T-complex protein 1 subunit eta	CCT7
-11.5156	-7.1924	-10.9123	-21.2075	-20.9921	-15.2073	18.3748	24.1517	20.3962	NaN	NaN	21.2022	+	ADAR_GFP	5	53.2	12.349	0	182160000	6	1.74976	0.00418605	9.2622	3.88321	Q9GZT3;Q9GZT3-2	Q9GZT3;Q9GZT3-2	SRA stem-loop-interacting RNA-binding protein, mitochondrial	SLIRP
-6.6465	-5.2984	-7.9603	-15.8187	-14.7042	-10.4362	21.2439	24.0457	21.3482	17.3888	18.2878	23.9733	+	ADAR_GFP	19	44.1	57.488	0	1261800000	30	1.74652	0.00417795	7.01797	3.87442	P78371;P78371-2	P78371;P78371-2	T-complex protein 1 subunit beta	CCT2
-5.7406	-3.0983	-6.5875	-10.3921	-9.2256	-8.974	21.9798	26.0759	22.5511	22.6455	23.5965	25.2656	+	ADAR_GFP	24	31.8	131.42	0	5061500000	99	1.73988	0.00437066	4.38843	3.85645	Q9UBN7;Q9UBN7-2	Q9UBN7;Q9UBN7-2	Histone deacetylase 6	HDAC6
-9.8482	-7.7061	-12.2641	-15.7265	-15.2283	-14.5559	20.2348	23.8306	19.2371	19.6736	19.9565	22.0462	+	ADAR_GFP	4	25.4	18.998	0	160690000	6	1.73652	0.00436224	5.23077	3.8474	P51571	P51571	Translocon-associated protein subunit delta	SSR4
-7.8678	-7.5002	-8.8816	-13.8258	-20.9921	-15.1669	23.0226	24.8439	23.4269	22.3817	NaN	22.2425	+	ADAR_GFP	2	15.1	13.281	0	241350000	8	1.73118	0.00435385	8.5784	3.833	P62314	P62314	Small nuclear ribonucleoprotein Sm D1	SNRPD1
-15.8904	-17.3441	-17.3085	-15.2628	-14.6697	-14.6708	NaN	NaN	NaN	17.9447	18.3225	19.7387	+	ADAR_GFP	4	9.2	71.635	0	46558000	3	1.72747	0.00434549	-1.9799	-3.82302	Q8NBJ5	Q8NBJ5	Procollagen galactosyltransferase 1	COLGALT1
-13.7147	-8.4363	-8.9555	-21.2075	-20.9921	-16.0858	12.187	18.9191	18.3643	NaN	NaN	16.3351	+	ADAR_GFP	15	9.6	271.32	0	116900000	8	1.72713	0.00433716	9.05963	3.82212	O15020;O15020-2	O15020;O15020-2	Spectrin beta chain, non-erythrocytic 2	SPTBN2
-15.8904	-11.7925	-17.3085	-21.2075	-20.9921	-22.4095	NaN	15.0678	NaN	NaN	NaN	NaN	+	ADAR_GFP	1	0.4	358.69	0	6147800	1	1.72657	0.00432887	6.53923	3.82061	P46013;P46013-2	P46013;P46013-2	Antigen KI-67	MKI67
-5.6775	-8.2125	-7.2076	-13.3379	-14.1781	-10.104	23.5124	22.4312	23.4004	21.1692	20.1135	25.6051	+	ADAR_GFP	16	71.5	37.377	0	1081900000	18	1.72399	0.00453435	5.50747	3.81367	P62873;P62873-2;P16520;P16520-2	P62873;P62873-2	Guanine nucleotide-binding protein G(I)/G(S)/G(T) subunit beta-1	GNB1
-11.9838	-10.092	-17.3085	-21.2075	-20.9921	-22.4095	15.2628	18.6083	NaN	NaN	NaN	NaN	+	ADAR_GFP	3	4.2	100.45	0	21947000	2	1.72389	0.00452571	8.40827	3.81343	Q9BZJ0;Q9BZJ0-2;Q9BZJ0-3	Q9BZJ0;Q9BZJ0-2;Q9BZJ0-3	Crooked neck-like protein 1	CRNKL1
-10.4901	-17.3441	-10.8682	-21.2075	-20.9921	-22.4095	18.9408	NaN	19.9808	NaN	NaN	NaN	+	ADAR_GFP	5	37.3	18.736	0	16917000	1	1.72195	0.00451711	8.63557	3.80821	Q9Y281;Q9Y281-3	Q9Y281;Q9Y281-3	Cofilin-2	CFL2
-10.3906	-9.7737	-12.0637	-21.2075	-20.9921	-14.8997	17.008	19.0786	16.7529	NaN	NaN	19.018	+	ADAR_GFP	3	4.6	115.93	0	59703000	7	1.72138	0.00450854	8.29043	3.80667	Q02218;Q02218-2;Q02218-3	Q02218;Q02218-2	2-oxoglutarate dehydrogenase, mitochondrial	OGDH
-6.4602	-5.5457	-8.5412	-14.5394	-12.9885	-10.3247	21.8452	24.2135	21.1823	19.0831	20.4186	24.4998	+	ADAR_GFP	14	33.9	50.118	0	1230700000	44	1.72016	0.0045	5.7685	3.80342	P26641;P26641-2	P26641;P26641-2	Elongation factor 1-gamma	EEF1G
-9.0848	-7.4546	-10.4585	-21.2075	-20.9921	-13.8918	20.4837	23.5676	20.5281	NaN	NaN	22.1958	+	ADAR_GFP	4	27.2	20.825	0	202140000	5	1.71699	0.00471078	9.69783	3.79492	P61224;P61224-3;P62834;A6NIZ1;P61224-2;P61224-4	P61224;P61224-3;P62834;A6NIZ1;P61224-2;P61224-4	Ras-related protein Rap-1b;Ras-related protein Rap-1A;Ras-related protein Rap-1b-like protein	RAP1B;RAP1A
-10.3486	-8.9061	-12.2886	-21.2075	-20.9921	-14.9813	19.3719	22.2681	18.85	NaN	NaN	21.2582	+	ADAR_GFP	4	20.4	23.567	0	78390000	5	1.70967	0.00493585	8.54587	3.7754	P11233;P11234;P11234-3;P11234-2	P11233;P11234;P11234-3;P11234-2	Ras-related protein Ral-A;Ras-related protein Ral-B	RALA;RALB
-15.8904	-11.7004	-17.3085	-21.2075	-20.9921	-22.4095	NaN	17.8364	NaN	NaN	NaN	NaN	+	ADAR_GFP	1	3.5	53.486	0.0074534	6553100	1	1.70955	0.00492655	6.56993	3.77509	P11182	P11182	Lipoamide acyltransferase component of branched-chain alpha-keto acid dehydrogenase complex, mitochondrial	DBT
-10.1079	-17.3441	-11.1341	-21.2075	-20.9921	-22.4095	19.6126	NaN	20.0044	NaN	NaN	NaN	+	ADAR_GFP	1	11.1	20.576	0	16681000	1	1.70626	0.00491729	8.67433	3.76631	Q9H0U6	Q9H0U6	39S ribosomal protein L18, mitochondrial	MRPL18
-10.1689	-9.8539	-8.9832	-15.0586	-16.8536	-22.4095	19.1365	20.9052	21.7403	19.5639	17.5535	NaN	+	ADAR_GFP	3	9.5	32.749	0	84132000	4	1.70603	0.00490807	8.43857	3.76571	Q86U42;Q86U42-2;Q92843-2	Q86U42;Q86U42-2;Q92843-2	Polyadenylate-binding protein 2	PABPN1
-11.6197	-10.1184	-12.4076	-15.5474	-20.9921	-22.4095	18.2707	21.2256	18.9009	19.6601	NaN	NaN	+	ADAR_GFP	1	9.7	16.698	0	32691000	1	1.7053	0.00489888	8.26777	3.76375	Q9P0J0;Q9P0J0-2	Q9P0J0;Q9P0J0-2	NADH dehydrogenase [ubiquinone] 1 alpha subcomplex subunit 13	NDUFA13
-15.8904	-9.6358	-15.5894	-21.2075	-20.9921	-22.4095	NaN	19.8503	13.8611	NaN	NaN	NaN	+	ADAR_GFP	3	4.4	68.002	0	27843000	3	1.70321	0.00488972	7.83117	3.75821	O00541;O00541-2	O00541;O00541-2	Pescadillo homolog	PES1
-9.1403	-9.0688	-10.9854	-21.2075	-16.4902	-14.6388	18.0222	19.5474	17.5951	NaN	15.774	19.0428	+	ADAR_GFP	6	7.1	123.38	0	96805000	6	1.7025	0.0048806	7.714	3.75632	O14980	O14980	Exportin-1	XPO1
-11.6953	-9.097	-12.9517	-21.2075	-20.9921	-15.6548	18.0251	22.0772	18.1869	NaN	NaN	20.5848	+	ADAR_GFP	2	19.6	21.656	0	59063000	3	1.70116	0.00487151	8.0368	3.75275	P01116;P01111;P01116-2;P01112;P01112-2	P01116;P01111;P01116-2;P01112;P01112-2	GTPase KRas;GTPase KRas, N-terminally processed;GTPase NRas;GTPase HRas;GTPase HRas, N-terminally processed	KRAS;NRAS;HRAS
-11.602	-6.6502	-11.9807	-17.3439	-20.9921	-16.5722	17.0405	23.4459	18.0798	16.6157	NaN	18.5894	+	ADAR_GFP	8	22.2	48.991	0	234350000	10	1.70075	0.00486245	8.2251	3.75166	Q13838;Q13838-2;O00148-3;O00148-2	Q13838;Q13838-2	Spliceosome RNA helicase DDX39B	DDX39B
-9.7332	-6.2553	-10.544	-13.9064	-14.689	-13.3577	18.9092	23.8409	19.5166	20.0531	19.0552	21.8039	+	ADAR_GFP	10	32.9	48.442	0	409660000	17	1.69986	0.00504638	5.1402	3.74932	P22695	P22695	Cytochrome b-c1 complex subunit 2, mitochondrial	UQCRC2
-8.3583	-10.1329	-11.7826	-18.2695	-20.9921	-14.5943	19.8316	19.5107	17.8255	15.2376	NaN	20.1148	+	ADAR_GFP	3	10.1	49.654	0	80247000	5	1.69695	0.00503704	7.8607	3.74159	Q96CW1;Q96CW1-2	Q96CW1;Q96CW1-2	AP-2 complex subunit mu	AP2M1
-15.8904	-11.6225	-17.3085	-21.2075	-20.9921	-22.4095	NaN	19.5517	NaN	NaN	NaN	NaN	+	ADAR_GFP	1	9.1	13.389	0.0068664	6916400	1	1.69545	0.00502773	6.5959	3.73763	O43768;P56211;P56211-2;O43768-6;O43768-5;O43768-2;O43768-9;O43768-7;O43768-3;O43768-4	O43768;P56211;P56211-2;O43768-6;O43768-5;O43768-2;O43768-9;O43768-7;O43768-3;O43768-4	Alpha-endosulfine;cAMP-regulated phosphoprotein 19	ENSA;ARPP19
-15.8904	-17.3441	-17.3085	-12.91	-12.3877	-14.9567	NaN	NaN	NaN	20.21	20.5169	19.3653	+	ADAR_GFP	7	21.9	61.594	0	115210000	8	1.69395	0.00501845	-3.42953	-3.73366	O95817	O95817	BAG family molecular chaperone regulator 3	BAG3
-7.7847	-5.1734	-8.5756	-14.0919	-13.2524	-10.6146	19.8962	23.9613	20.5234	18.9061	19.5302	23.5854	+	ADAR_GFP	23	49.1	59.62	0	1208100000	36	1.69273	0.00500921	5.47507	3.73041	P50990;P50990-2;P50990-3	P50990;P50990-2;P50990-3	T-complex protein 1 subunit theta	CCT8
-8.3976	-3.6274	-7.2072	-12.9562	-13.7989	-10.9939	21.6854	27.9093	24.2939	22.4439	21.3858	25.6083	+	ADAR_GFP	9	62.9	14.515	0	2349300000	35	1.69075	0.005	6.17227	3.72519	P25398	P25398	40S ribosomal protein S12	RPS12
-10.7945	-17.3441	-9.9106	-21.2075	-20.9921	-22.4095	15.9061	NaN	18.2081	NaN	NaN	NaN	+	ADAR_GFP	20	24.3	148.25	0	26589000	3	1.68545	0.00499083	8.8533	3.71121	Q13428-6;Q13428-7	Q13428-6;Q13428-7	Treacle protein	TCOF1
-11.5013	-7.9717	-13.054	-16.1081	-20.9921	-22.4095	17.9296	22.913	17.795	18.64	NaN	NaN	+	ADAR_GFP	3	14.7	25.097	0	96617000	3	1.68183	0.00518681	8.99423	3.70167	P06730;P06730-3;P06730-2	P06730;P06730-3;P06730-2	Eukaryotic translation initiation factor 4E	EIF4E
-15.8904	-11.5243	-17.3085	-21.2075	-20.9921	-22.4095	NaN	18.176	NaN	NaN	NaN	NaN	+	ADAR_GFP	1	2.9	47.996	0.0069139	7403700	1	1.67805	0.00517733	6.62863	3.69173	Q9UGI8;Q9UGI8-2	Q9UGI8;Q9UGI8-2	Testin	TES
-7.9667	-3.1501	-6.2531	-12.1541	-11.4636	-10.3722	20.4002	26.6705	23.5318	21.5298	22.005	24.5137	+	ADAR_GFP	25	56	38.604	0	3484700000	73	1.6768	0.00516788	5.54	3.68843	P07355;P07355-2;A6NMY6	P07355;P07355-2;A6NMY6	Annexin A2;Putative annexin A2-like protein	ANXA2;ANXA2P2
-9.6375	-17.3441	-11.4284	-21.2075	-20.9921	-22.4095	19.346	NaN	18.9733	NaN	NaN	NaN	+	ADAR_GFP	1	5.4	25.542	0.0031949	17716000	1	1.67549	0.00515847	8.73303	3.685	Q13242	Q13242	Serine/arginine-rich splicing factor 9	SRSF9
-12.374	-9.633	-17.3085	-21.2075	-20.9921	-22.4095	16.5164	20.7111	NaN	NaN	NaN	NaN	+	ADAR_GFP	3	13.6	38.923	0	28965000	3	1.67513	0.00536	8.4312	3.68405	Q9NSU2;Q9NSU2-2;Q9NSU2-3	Q9NSU2;Q9NSU2-2;Q9NSU2-3	Three prime repair exonuclease 1	TREX1
-13.4268	-11.5108	-11.1895	-21.2075	-20.9921	-15.5995	13.4863	16.856	17.1417	NaN	NaN	17.8327	+	ADAR_GFP	3	3.2	144.75	0	32013000	2	1.67366	0.00535027	7.224	3.6802	Q13045;Q13045-2;Q13045-3	Q13045;Q13045-2;Q13045-3	Protein flightless-1 homolog	FLII
-9.6549	-5.433	-7.846	-14.2211	-13.6428	-11.4504	19.2355	24.9111	22.4625	19.9863	20.3493	23.9592	+	ADAR_GFP	6	29.9	31.121	0	906060000	15	1.67163	0.00534058	5.46013	3.67487	P29692;P29692-2;P29692-3;P29692-4	P29692;P29692-2;P29692-3;P29692-4	Elongation factor 1-delta	EEF1D
-10.4479	-8.7092	-11.3133	-21.2075	-17.6264	-14.5132	17.9189	21.1113	18.4716	NaN	15.8422	20.3727	+	ADAR_GFP	4	9.5	48.755	0	98741000	6	1.66822	0.00533092	7.62557	3.66595	P36957;P36957-2	P36957;P36957-2	Dihydrolipoyllysine-residue succinyltransferase component of 2-oxoglutarate dehydrogenase complex, mitochondrial	DLST
-9.4314	-9.2257	-10.5705	-21.2075	-17.3609	-13.9947	18.601	20.2604	18.88	NaN	15.7732	20.5568	+	ADAR_GFP	11	25.1	60.761	0	108300000	1	1.66596	0.00548736	7.7785	3.66004	P06241	P06241	Tyrosine-protein kinase Fyn	FYN
-15.8904	-17.3441	-11.4954	-21.2075	-20.9921	-22.4095	NaN	NaN	17.2895	NaN	NaN	NaN	+	ADAR_GFP	1	1.1	120.21	0	7369100	1	1.66434	0.00547748	6.6264	3.65582	Q8IX01;Q8IX01-4;Q8IX01-3	Q8IX01;Q8IX01-4;Q8IX01-3	SURP and G-patch domain-containing protein 2	SUGP2
-9.9704	-17.3441	-10.0239	-21.2075	-20.9921	-22.4095	20.3351	NaN	21.6996	NaN	NaN	NaN	+	ADAR_GFP	1	17.8	17.663	0	28372000	2	1.66327	0.00546763	9.09023	3.65302	Q9Y3D0	Q9Y3D0	Mitotic spindle-associated MMXD complex subunit MIP18	FAM96B
-8.467	-6.0826	-10.1223	-16.9124	-14.6908	-12.3615	16.4178	20.2559	16.1806	13.2896	15.2957	19.0424	+	ADAR_GFP	27	7.9	532.4	0	515050000	28	1.66287	0.00545781	6.43093	3.65199	Q14204	Q14204	Cytoplasmic dynein 1 heavy chain 1	DYNC1H1
-15.8904	-6.6457	-12.2345	-21.2075	-20.9921	-22.4095	NaN	23.7915	18.1671	NaN	NaN	NaN	+	ADAR_GFP	6	37.7	29.999	0	222210000	6	1.6626	0.00544803	9.94617	3.65128	Q15691	Q15691	Microtubule-associated protein RP/EB family member 1	MAPRE1
-9.1015	-4.8142	-9.555	-21.2075	-15.9804	-14.3366	18.3294	24.0705	19.2941	NaN	16.5522	19.6135	+	ADAR_GFP	22	42.2	86.47	0	857450000	32	1.66124	0.00543828	9.35127	3.64773	Q08J23;Q08J23-2;Q08J23-3	Q08J23;Q08J23-2;Q08J23-3	tRNA (cytosine(34)-C(5))-methyltransferase	NSUN2
-9.5985	-17.3441	-10.4163	-21.2075	-20.9921	-22.4095	18.8325	NaN	19.4327	NaN	NaN	NaN	+	ADAR_GFP	1	6.7	46.939	0	25839000	2	1.65785	0.00542857	9.0834	3.6389	Q9Y2T2	Q9Y2T2	AP-3 complex subunit mu-1	AP3M1
-15.8904	-11.3952	-17.3085	-21.2075	-20.9921	-22.4095	NaN	18.8614	NaN	NaN	NaN	NaN	+	ADAR_GFP	1	2.1	66.194	0.0068966	8096600	1	1.65579	0.00563993	6.67167	3.63353	O94842;O94900;O15405;O15405-2;O94842-3;O94842-2	O94842;O94900;O15405;O15405-2;O94842-3;O94842-2	TOX high mobility group box family member 4;Thymocyte selection-associated high mobility group box protein TOX;TOX high mobility group box family member 3	TOX4;TOX;TOX3
-15.8904	-11.3945	-17.3085	-21.2075	-20.9921	-22.4095	NaN	19.9496	NaN	NaN	NaN	NaN	+	ADAR_GFP	1	11.1	21.75	0	8100400	1	1.65567	0.00562989	6.6719	3.63323	O43674;O43674-2	O43674;O43674-2	NADH dehydrogenase [ubiquinone] 1 beta subcomplex subunit 5, mitochondrial	NDUFB5
-11.3156	-9.2485	-17.3085	-21.2075	-20.9921	-22.4095	16.6206	20.1415	NaN	NaN	NaN	NaN	+	ADAR_GFP	2	6	57.673	0	38977000	2	1.65345	0.00561989	8.91217	3.62745	O60832;O60832-2	O60832;O60832-2	H/ACA ribonucleoprotein complex subunit 4	DKC1
-10.8175	-8.0918	-10.6697	-21.2075	-15.8864	-15.2179	18.166	22.3454	19.7319	NaN	18.1988	20.2847	+	ADAR_GFP	4	21.8	34.482	0	121080000	5	1.6518	0.00560993	7.5776	3.62317	O14579;O14579-2;O14579-3	O14579;O14579-2;O14579-3	Coatomer subunit epsilon	COPE
-6.8106	-5.6139	-6.6184	-9.7445	-9.7192	-13.3759	21.4949	24.1452	23.1051	23.878	23.688	21.4487	+	ADAR_GFP	19	43.8	55.21	0	1495800000	56	1.65092	0.0056	4.5989	3.62087	Q9Y3I0	Q9Y3I0	tRNA-splicing ligase RtcB homolog	C22orf28
-6.4174	-4.0261	-7.7384	-10.8866	-9.6179	-12.4611	24.1511	27.996	24.2482	24.9989	26.0523	24.6264	+	ADAR_GFP	6	40	13.015	0	2176300000	23	1.64932	0.00559011	4.9279	3.61672	P62854;Q5JNZ5	P62854;Q5JNZ5	40S ribosomal protein S26;Putative 40S ribosomal protein S26-like 1	RPS26;RPS26P11
-7.8635	-10.2345	-9.2	-15.2073	-15.0108	-11.6498	20.272	19.3546	20.3536	18.2453	18.2265	23.0048	+	ADAR_GFP	12	20.9	72.313	0	332380000	25	1.64907	0.00558025	4.85663	3.61608	Q9UNQ0;Q9UNQ0-2	Q9UNQ0;Q9UNQ0-2	ATP-binding cassette sub-family G member 2	ABCG2
-4.1295	-4.4871	-5.3929	-13.0116	-11.2437	-7.5744	25.0604	26.1566	25.2152	21.4955	23.048	28.1347	+	ADAR_GFP	16	61.5	37.331	0	5916000000	63	1.64727	0.00557042	5.94007	3.61141	P62879;P62879-2	P62879	Guanine nucleotide-binding protein G(I)/G(S)/G(T) subunit beta-2	GNB2
-9.6171	-8.8166	-10.0196	-14.7756	-14.3291	-11.4092	18.5728	20.827	19.5885	18.7315	18.9625	23.2999	+	ADAR_GFP	11	25.3	60.14	0	372100000	11	1.6472	0.00556063	4.0202	3.61123	P06241-2;P06241-3	P06241-2;P06241-3	Tyrosine-protein kinase Fyn	FYN
-15.8904	-17.3441	-11.3856	-21.2075	-20.9921	-22.4095	NaN	NaN	20.601	NaN	NaN	NaN	+	ADAR_GFP	1	9.7	21.08	0	7952000	1	1.64569	0.00555088	6.663	3.60732	Q9UNL2;Q9UNL2-2	Q9UNL2;Q9UNL2-2	Translocon-associated protein subunit gamma	SSR3
-10.0273	-9.3928	-17.3085	-21.2075	-20.9921	-22.4095	18.5412	20.6294	NaN	NaN	NaN	NaN	+	ADAR_GFP	2	7.5	54.985	0	40070000	2	1.64507	0.00554116	9.2935	3.60572	O15446;O15446-2	O15446;O15446-2	DNA-directed RNA polymerase I subunit RPA34	CD3EAP
-7.1507	-7.355	-10.1118	-21.2075	-14.8797	-14.4007	21.8328	23.0823	20.2897	NaN	19.2055	21.1019	+	ADAR_GFP	8	36.1	31.73	0	251300000	9	1.64469	0.00553147	8.62347	3.60473	P27105;P27105-2	P27105	Erythrocyte band 7 integral membrane protein	STOM
-9.6884	-9.5999	-17.3085	-21.2075	-20.9921	-22.4095	19.617	21.1592	NaN	NaN	NaN	NaN	+	ADAR_GFP	2	11.7	19.608	0	37751000	3	1.64342	0.00552182	9.33743	3.60145	P07741;P07741-2	P07741;P07741-2	Adenine phosphoribosyltransferase	APRT
-15.8904	-11.3053	-17.3085	-21.2075	-20.9921	-22.4095	NaN	18.5794	NaN	NaN	NaN	NaN	+	ADAR_GFP	1	2.5	53.028	0	8617300	1	1.64069	0.0055122	6.70163	3.59438	Q9Y679;Q9Y679-3;Q9Y679-2	Q9Y679;Q9Y679-3;Q9Y679-2	Ancient ubiquitous protein 1	AUP1
-15.8904	-11.3001	-17.3085	-21.2075	-20.9921	-22.4095	NaN	18.0899	NaN	NaN	NaN	NaN	+	ADAR_GFP	1	1.7	70.973	0	8648600	1	1.63983	0.00550261	6.70337	3.59215	Q14258	Q14258	E3 ubiquitin/ISG15 ligase TRIM25	TRIM25
-8.9501	-4.4656	-8.8061	-13.126	-13.2192	-12.1529	19.4167	25.355	20.9788	20.558	20.2493	22.733	+	ADAR_GFP	12	40.4	46.44	0	1275200000	30	1.63978	0.00549306	5.42543	3.59203	P50454	P50454	Serpin H1	SERPINH1
-15.8904	-11.2965	-17.3085	-21.2075	-20.9921	-22.4095	NaN	18.9601	NaN	NaN	NaN	NaN	+	ADAR_GFP	1	1.7	63.852	0	8670100	1	1.63923	0.00548354	6.70457	3.59061	Q9NRR5;Q9UMX0;Q9UHD9;Q9UMX0-3;Q9UMX0-2	Q9NRR5;Q9UMX0;Q9UHD9;Q9UMX0-3;Q9UMX0-2	Ubiquilin-4;Ubiquilin-1;Ubiquilin-2	UBQLN4;UBQLN1;UBQLN2
-15.8904	-11.2878	-17.3085	-21.2075	-20.9921	-22.4095	NaN	20.0563	NaN	NaN	NaN	NaN	+	ADAR_GFP	1	4	22.109	0.0019392	8722500	1	1.63779	0.00547405	6.70747	3.58689	Q7LBR1	Q7LBR1	Charged multivesicular body protein 1b	CHMP1B
-11.6537	-9.2825	-9.2299	-13.6354	-12.8815	-15.3976	17.1492	20.9741	20.9911	20.4846	21.0232	19.9244	+	ADAR_GFP	3	13.1	34.061	0	151010000	10	1.63622	0.00546459	3.91613	3.58284	Q02978;Q02978-2	Q02978;Q02978-2	Mitochondrial 2-oxoglutarate/malate carrier protein	SLC25A11
-15.8904	-11.275	-17.3085	-21.2075	-20.9921	-22.4095	NaN	19.7472	NaN	NaN	NaN	NaN	+	ADAR_GFP	1	5.8	15.345	0.0074488	8800300	1	1.63567	0.00545517	6.71173	3.58143	Q9Y3D3;Q9Y3D3-2	Q9Y3D3;Q9Y3D3-2	28S ribosomal protein S16, mitochondrial	MRPS16
-7.0945	-4.2602	-7.7056	-9.9966	-10.1151	-11.5655	21.889	26.1769	22.696	24.304	23.9701	23.9371	+	ADAR_GFP	17	53.3	45.671	0	2096300000	51	1.63468	0.00544578	4.20563	3.57888	P52597	P52597	Heterogeneous nuclear ribonucleoprotein F;Heterogeneous nuclear ribonucleoprotein F, N-terminally processed	HNRNPF
-15.8904	-8.8886	-10.4373	-21.2075	-20.9921	-18.1464	NaN	22.6481	21.0638	NaN	NaN	18.4558	+	ADAR_GFP	2	12.8	29.426	0	63871000	3	1.63421	0.00543643	8.37657	3.57766	Q9UMY1	Q9UMY1	Nucleolar protein 7	NOL7
-15.8904	-11.2603	-17.3085	-21.2075	-20.9921	-22.4095	NaN	18.6244	NaN	NaN	NaN	NaN	+	ADAR_GFP	1	5	35.882	0	8890100	1	1.63325	0.0054271	6.71663	3.57519	P09525	P09525	Annexin A4	ANXA4
-15.8904	-11.2458	-17.3085	-21.2075	-20.9921	-22.4095	NaN	18.291	NaN	NaN	NaN	NaN	+	ADAR_GFP	1	2.6	55.023	0	8980300	1	1.63087	0.00541781	6.72147	3.56906	O60701;O60701-3;O60701-2	O60701;O60701-3;O60701-2	UDP-glucose 6-dehydrogenase	UGDH
-15.8904	-9.3735	-11.8465	-21.2075	-20.9921	-18.0023	NaN	20.7227	18.2141	NaN	NaN	17.1594	+	ADAR_GFP	5	18.5	42.777	0	41437000	4	1.62692	0.00540855	7.69717	3.55892	P50750;P50750-2;Q9NYV4;Q14004;Q00536;Q00537;Q00534;Q07002;O94921;Q00535;Q14004-2;P11802;Q9NYV4-2;Q96Q40;Q07002-3;P11802-2;Q00535-2;Q96Q40-2;Q96Q40-4;Q96Q40-3;O94921-3;Q96Q40-5;O94921-2;Q07002-2;Q00536-3;Q00537-2;Q00536-2;Q9NYV4-3	P50750;P50750-2	Cyclin-dependent kinase 9	CDK9
-15.8904	-11.2173	-17.3085	-21.2075	-20.9921	-22.4095	NaN	17.7005	NaN	NaN	NaN	NaN	+	ADAR_GFP	1	2.1	78.806	0.0086473	9159100	1	1.62622	0.00539932	6.73097	3.5571	Q06210;Q06210-2	Q06210;Q06210-2	Glutamine--fructose-6-phosphate aminotransferase [isomerizing] 1	GFPT1
-10.3197	-7.6834	-10.8855	-17.3729	-14.1135	-13.6822	18.7634	22.8534	19.6157	17.0272	20.0713	21.92	+	ADAR_GFP	7	35.3	24.593	0	196410000	12	1.62521	0.00539012	5.42667	3.55451	O75396	O75396	Vesicle-trafficking protein SEC22b	SEC22B
-15.8904	-11.2055	-17.3085	-21.2075	-20.9921	-22.4095	NaN	18.0094	NaN	NaN	NaN	NaN	+	ADAR_GFP	1	2.5	64.551	0.0068793	9234800	1	1.6243	0.00538095	6.7349	3.55218	Q6NW34;Q6NW34-2	Q6NW34;Q6NW34-2	Uncharacterized protein C3orf17	C3orf17
-7.4343	-3.3205	-7.7988	-11.2815	-12.5306	-10.904	20.9326	26.5	21.9861	22.4025	20.938	23.982	+	ADAR_GFP	19	49.8	46.153	0	2879300000	69	1.62339	0.00537182	5.3875	3.54984	P60842;P60842-2	P60842;P60842-2	Eukaryotic initiation factor 4A-I	EIF4A1
-9.0937	-17.3441	-10.0623	-21.2075	-20.9921	-22.4095	19.7967	NaN	20.2462	NaN	NaN	NaN	+	ADAR_GFP	3	13.4	39.503	0	34471000	3	1.62267	0.00536271	9.36967	3.54799	Q12926;Q12926-2;P26378;P26378-4;P26378-2;P26378-5;P26378-3	Q12926;Q12926-2;P26378;P26378-4;P26378-2;P26378-5;P26378-3	ELAV-like protein 2;ELAV-like protein 4	ELAVL2;ELAVL4
-15.8904	-11.1889	-17.3085	-21.2075	-20.9921	-22.4095	NaN	19.5702	NaN	NaN	NaN	NaN	+	ADAR_GFP	1	5.8	23.64	0	9341200	1	1.62161	0.00554992	6.74043	3.54528	Q9NWU5;Q9NWU5-2;Q9NWU5-3	Q9NWU5;Q9NWU5-2;Q9NWU5-3	39S ribosomal protein L22, mitochondrial	MRPL22
-9.0726	-5.5203	-9.3269	-15.8334	-15.0723	-11.7286	18.5324	23.5384	19.6962	17.0887	17.6345	22.3955	+	ADAR_GFP	16	27.5	84.87	0	751600000	25	1.62095	0.00554054	6.23817	3.54359	P02786	P02786	Transferrin receptor protein 1;Transferrin receptor protein 1, serum form	TFRC
-8.9216	-17.3441	-10.7259	-21.2075	-20.9921	-22.4095	20.5094	NaN	20.1231	NaN	NaN	NaN	+	ADAR_GFP	1	15.7	25.456	0	28980000	1	1.62087	0.0055312	9.20583	3.5434	Q9NSI2;Q9NSI2-2	Q9NSI2;Q9NSI2-2	Protein FAM207A	FAM207A
-9.3565	-17.3441	-9.541	-21.2075	-20.9921	-22.4095	18.5339	NaN	19.7675	NaN	NaN	NaN	+	ADAR_GFP	1	3.6	58.92	0	40706000	1	1.62065	0.00552189	9.45583	3.54283	Q92925;Q6STE5;Q96GM5;Q6STE5-2;Q96GM5-2;Q92925-3;Q92925-2	Q92925;Q6STE5;Q96GM5;Q6STE5-2;Q96GM5-2;Q92925-3;Q92925-2	SWI/SNF-related matrix-associated actin-dependent regulator of chromatin subfamily D member 2;SWI/SNF-related matrix-associated actin-dependent regulator of chromatin subfamily D member 3;SWI/SNF-related matrix-associated actin-dependent regulator of chromatin subfamily D member 1	SMARCD2;SMARCD3;SMARCD1
-8.244	-12.7345	-11.6655	-21.2075	-20.9921	-15.35	20.3985	17.3616	18.3951	NaN	NaN	19.8116	+	ADAR_GFP	5	12.9	46.105	0	53495000	4	1.61809	0.00551261	8.30187	3.53629	Q86UN3;Q86UN3-2	Q86UN3;Q86UN3-2	Reticulon-4 receptor-like 2	RTN4RL2
-9.0163	-17.3441	-9.9319	-21.2075	-20.9921	-22.4095	18.7448	NaN	19.2473	NaN	NaN	NaN	+	ADAR_GFP	3	8.7	65.991	0	37157000	3	1.61599	0.00550336	9.43893	3.5309	Q8IXQ5;Q8IXQ5-5;Q8IXQ5-2	Q8IXQ5;Q8IXQ5-5;Q8IXQ5-2	Kelch-like protein 7	KLHL7
-8.2019	-5.7113	-9.0122	-15.1628	-13.4467	-10.9652	19.6441	23.5884	20.2519	18.0003	19.501	23.3999	+	ADAR_GFP	17	39.9	59.67	0	882850000	26	1.61583	0.00549414	5.54977	3.53051	P48643;P48643-2	P48643;P48643-2	T-complex protein 1 subunit epsilon	CCT5
-11.4738	-10.0737	-13.0205	-21.2075	-20.9921	-15.1665	17.8316	20.6855	17.7031	NaN	NaN	20.6581	+	ADAR_GFP	1	5.4	31.512	0	45451000	1	1.61487	0.00548495	7.59937	3.52805	P54709;P54709-2	P54709;P54709-2	Sodium/potassium-transporting ATPase subunit beta-3	ATP1B3
-15.8904	-11.1466	-17.3085	-21.2075	-20.9921	-22.4095	NaN	18.11	NaN	NaN	NaN	NaN	+	ADAR_GFP	2	2.8	113.6	0	9619300	1	1.6148	0.00547579	6.75453	3.52787	Q5T8P6;Q5T8P6-3;Q5T8P6-5;Q5T8P6-4;Q5T8P6-2	Q5T8P6;Q5T8P6-3;Q5T8P6-5;Q5T8P6-4;Q5T8P6-2	RNA-binding protein 26	RBM26
-15.8904	-11.1458	-17.3085	-21.2075	-20.9921	-22.4095	NaN	19.1983	NaN	NaN	NaN	NaN	+	ADAR_GFP	1	6.2	29.634	0	9624400	1	1.61468	0.00546667	6.7548	3.52754	O60762	O60762	Dolichol-phosphate mannosyltransferase	DPM1
-6.1631	-4.6871	-4.8366	-8.1995	-9.3733	-12.4719	24.4054	27.335	27.15	27.6861	26.2968	24.6158	+	ADAR_GFP	8	46.2	12.259	0	3322700000	33	1.61343	0.00545757	4.78597	3.52438	P84090	P84090	Enhancer of rudimentary homolog	ERH
-5.9516	-4.583	-7.3366	-16.7158	-13.4106	-9.972	22.6168	25.4392	22.65	17.1698	20.2596	25.1156	+	ADAR_GFP	19	48.2	45.664	0	1925200000	48	1.61299	0.0054485	7.40907	3.52323	P63092;Q5JWF2;P63092-4;Q5JWF2-2;P63092-3;P63092-2;P38405;P38405-2	P63092;Q5JWF2;P63092-4;Q5JWF2-2;P63092-3;P63092-2	Guanine nucleotide-binding protein G(s) subunit alpha isoforms short;Guanine nucleotide-binding protein G(s) subunit alpha isoforms XLas	GNAS
-15.8904	-11.125	-17.3085	-21.2075	-20.9921	-22.4095	NaN	19.8972	NaN	NaN	NaN	NaN	+	ADAR_GFP	1	9.2	18.243	0.0074396	9764500	1	1.61135	0.00543947	6.76173	3.51907	Q13526	Q13526	Peptidyl-prolyl cis-trans isomerase NIMA-interacting 1	PIN1
-11.1255	-8.6812	-17.3085	-21.2075	-20.9921	-22.4095	16.3726	20.2706	NaN	NaN	NaN	NaN	+	ADAR_GFP	2	4.1	91.706	0	56691000	3	1.61105	0.00560265	9.16463	3.51829	Q96QK1	Q96QK1	Vacuolar protein sorting-associated protein 35	VPS35
-15.8904	-11.1064	-17.3085	-21.2075	-20.9921	-22.4095	NaN	19.2377	NaN	NaN	NaN	NaN	+	ADAR_GFP	1	4.5	39.396	0	9890900	0	1.6084	0.00559339	6.76793	3.51153	Q15165;Q15165-3;Q15165-1	Q15165;Q15165-3;Q15165-1	Serum paraoxonase/arylesterase 2	PON2
-15.8904	-11.1052	-17.3085	-21.2075	-20.9921	-22.4095	NaN	17.8814	NaN	NaN	NaN	NaN	+	ADAR_GFP	1	2	85.472	0	9899400	1	1.60821	0.00558416	6.76833	3.51104	P49589;P49589-3;P49589-2	P49589;P49589-3;P49589-2	Cysteine--tRNA ligase, cytoplasmic	CARS
-5.9018	-7.5467	-10.3559	-17.5619	-20.9921	-13.0418	22.5292	22.3379	19.4932	16.1862	NaN	21.9083	+	ADAR_GFP	10	25.1	55.804	0	354260000	13	1.60528	0.00574629	9.2638	3.5036	P12268	P12268	Inosine-5-monophosphate dehydrogenase 2	IMPDH2
-8.2543	-7.4761	-11.3482	-21.2075	-15.126	-15.2408	20.8287	23.0606	19.153	NaN	19.0588	20.3613	+	ADAR_GFP	7	27.9	34.234	0	183220000	8	1.60524	0.00573684	8.16523	3.50349	P00387;P00387-2;P00387-3	P00387;P00387-2;P00387-3	NADH-cytochrome b5 reductase 3;NADH-cytochrome b5 reductase 3 membrane-bound form;NADH-cytochrome b5 reductase 3 soluble form	CYB5R3
-15.8904	-17.3441	-11.1287	-21.2075	-20.9921	-22.4095	NaN	NaN	18.7875	NaN	NaN	NaN	+	ADAR_GFP	1	2.7	53.961	0	9502300	1	1.6039	0.00572742	6.74863	3.50009	Q9GZS1;Q9GZS1-2	Q9GZS1;Q9GZS1-2	DNA-directed RNA polymerase I subunit RPA49	POLR1E
-15.8904	-11.0678	-17.3085	-21.2075	-20.9921	-22.4095	NaN	18.0668	NaN	NaN	NaN	NaN	+	ADAR_GFP	1	1.8	75.035	0	10159000	1	1.6023	0.00571803	6.7808	3.49603	Q96PZ0	Q96PZ0	Pseudouridylate synthase 7 homolog	PUS7
-15.8904	-11.0676	-17.3085	-21.2075	-20.9921	-22.4095	NaN	19.4692	NaN	NaN	NaN	NaN	+	ADAR_GFP	1	3.9	34.5	0	10161000	1	1.60227	0.00570867	6.78087	3.49595	Q92890;Q92890-1	Q92890;Q92890-1	Ubiquitin fusion degradation protein 1 homolog	UFD1L
-15.8904	-11.0613	-17.3085	-21.2075	-20.9921	-22.4095	NaN	19.2828	NaN	NaN	NaN	NaN	+	ADAR_GFP	1	4.5	27.325	0	10205000	1	1.60128	0.00569935	6.78297	3.49343	Q99426;Q99426-2	Q99426;Q99426-2	Tubulin-folding cofactor B	TBCB
-8.5708	-4.4943	-5.4448	-14.4695	-11.6047	-10.4366	20.1497	25.6799	24.6937	19.5681	22.2175	24.803	+	ADAR_GFP	7	14.8	55.01	0	2105600000	31	1.60094	0.00569005	6.0003	3.49256	Q01650;Q92536;Q9UM01	Q01650	Large neutral amino acids transporter small subunit 1	SLC7A5
-15.8904	-11.0519	-17.3085	-21.2075	-20.9921	-22.4095	NaN	19.3853	NaN	NaN	NaN	NaN	+	ADAR_GFP	1	3.9	29.842	0	10272000	1	1.59981	0.00568078	6.7861	3.48969	P82914	P82914	28S ribosomal protein S15, mitochondrial	MRPS15
-15.8904	-11.0484	-17.3085	-21.2075	-20.9921	-22.4095	NaN	19.4883	NaN	NaN	NaN	NaN	+	ADAR_GFP	1	7	35.869	0	10297000	1	1.59926	0.00567154	6.78727	3.4883	Q14914;Q14914-2	Q14914;Q14914-2	Prostaglandin reductase 1	PTGR1
-15.8904	-11.016	-17.3085	-21.2075	-20.9921	-22.4095	NaN	19.1582	NaN	NaN	NaN	NaN	+	ADAR_GFP	1	4.4	34.833	0	10531000	1	1.59421	0.00585065	6.79807	3.4755	Q00403	Q00403	Transcription initiation factor IIB	GTF2B
-5.4489	-4.6371	-4.5446	-8.9998	-7.2508	-11.4752	22.7976	25.0632	25.12	24.5638	26.0975	23.2904	+	ADAR_GFP	30	59.3	42.331	0	4641800000	89	1.59122	0.00584117	4.36507	3.46794	P38159;P38159-2;Q96E39;P38159-3;O75526;Q8IZ40;Q8N7X1	P38159;P38159-2;Q96E39	RNA-binding motif protein, X chromosome;RNA-binding motif protein, X chromosome, N-terminally processed;RNA binding motif protein, X-linked-like-1	RBMX;RBMXL1
-15.8904	-10.9903	-17.3085	-21.2075	-20.9921	-22.4095	NaN	18.7099	NaN	NaN	NaN	NaN	+	ADAR_GFP	1	2.2	56.068	0	10720000	1	1.59023	0.00583172	6.80663	3.46544	P54578;P54578-2;P54578-3	P54578;P54578-2;P54578-3	Ubiquitin carboxyl-terminal hydrolase 14	USP14
-15.8904	-10.9894	-17.3085	-21.2075	-20.9921	-22.4095	NaN	21.7698	NaN	NaN	NaN	NaN	+	ADAR_GFP	1	10.9	15.225	0.0025707	10727000	1	1.59009	0.00582229	6.80693	3.46509	Q9BRT6	Q9BRT6	Protein LLP homolog	LLPH
-15.8904	-10.988	-17.3085	-21.2075	-20.9921	-22.4095	NaN	19.3561	NaN	NaN	NaN	NaN	+	ADAR_GFP	1	3.6	33.712	0	10737000	1	1.58988	0.0058129	6.8074	3.46454	Q14232	Q14232	Translation initiation factor eIF-2B subunit alpha	EIF2B1
-8.816	-7.0954	-11.8345	-21.2075	-16.9614	-14.5014	18.8265	22.0008	17.226	NaN	15.7828	19.6602	+	ADAR_GFP	8	21.2	92.25	0	216590000	7	1.5894	0.00580354	8.30813	3.46333	Q99459	Q99459	Cell division cycle 5-like protein	CDC5L
-5.8912	-7.6543	-7.9148	-16.6957	-16.5151	-10.4715	22.4756	22.1663	21.8702	16.9883	16.9534	24.4145	+	ADAR_GFP	10	27.1	50.513	0	850770000	22	1.58749	0.00596141	7.40733	3.4585	P14384	P14384	Carboxypeptidase M	CPM
-15.8904	-10.9636	-17.3085	-21.2075	-20.9921	-22.4095	NaN	16.68	NaN	NaN	NaN	NaN	+	ADAR_GFP	4	2.2	217.33	0	10920000	3	1.58612	0.00595185	6.81553	3.45506	Q5T5U3;Q5T5U3-3	Q5T5U3;Q5T5U3-3	Rho GTPase-activating protein 21	ARHGAP21
-8.6394	-7.5582	-7.9262	-13.7808	-20.9921	-14.0256	20.3442	22.879	22.4754	20.5198	NaN	21.477	+	ADAR_GFP	6	16.6	39.586	0	289480000	10	1.58343	0.00594231	8.2249	3.44826	Q13247;Q13247-3;Q08170;Q13247-2	Q13247;Q13247-3	Serine/arginine-rich splicing factor 6	SRSF6
-15.8904	-10.9428	-17.3085	-21.2075	-20.9921	-22.4095	NaN	19.4944	NaN	NaN	NaN	NaN	+	ADAR_GFP	1	6.6	41.45	0	11079000	1	1.58294	0.0059328	6.82247	3.44704	O75683	O75683	Surfeit locus protein 6	SURF6
-8.9533	-17.3441	-8.8446	-21.2075	-20.9921	-22.4095	21.9371	NaN	23.4639	NaN	NaN	NaN	+	ADAR_GFP	2	23.7	10.143	0	62344000	3	1.58292	0.00592332	9.82237	3.44699	Q9Y241	Q9Y241	HIG1 domain family member 1A, mitochondrial	HIGD1A
-15.8904	-10.9154	-17.3085	-21.2075	-20.9921	-22.4095	NaN	19.8437	NaN	NaN	NaN	NaN	+	ADAR_GFP	2	13.5	22.406	0	11291000	2	1.57877	0.00632855	6.8316	3.43654	P61086;P61086-3	P61086;P61086-3	Ubiquitin-conjugating enzyme E2 K	UBE2K
-15.8904	-10.9058	-17.3085	-21.2075	-20.9921	-22.4095	NaN	18.9148	NaN	NaN	NaN	NaN	+	ADAR_GFP	1	3.7	46.637	0	11367000	1	1.57732	0.00651592	6.8348	3.43288	P43034	P43034	Platelet-activating factor acetylhydrolase IB subunit alpha	PAFAH1B1
-8.9856	-3.9024	-4.5853	-15.5043	-12.932	-22.4095	17.9979	24.5348	23.8163	16.7963	19.1532	NaN	+	ADAR_GFP	37	36.2	134.59	0	2402200000	59	1.57452	0.00650556	11.1242	3.42585	O94875-11;O94875-9;O94875-12;O94875;O94875-8;O94875-4;O94875-10;O94875-2;O94875-3;O94875-7;O94875-5;O94875-6	O94875-11;O94875-9;O94875-12;O94875;O94875-8;O94875-4;O94875-10;O94875-2;O94875-3;O94875-7;O94875-5	Sorbin and SH3 domain-containing protein 2	SORBS2
-15.8904	-10.8752	-17.3085	-21.2075	-20.9921	-22.4095	NaN	19.7685	NaN	NaN	NaN	NaN	+	ADAR_GFP	1	6.2	29.172	0.00065703	11610000	1	1.5727	0.00667937	6.845	3.42129	Q14331	Q14331	Protein FRG1	FRG1
-15.8904	-10.861	-17.3085	-21.2075	-20.9921	-22.4095	NaN	18.4831	NaN	NaN	NaN	NaN	+	ADAR_GFP	1	2.4	56.44	0	11725000	1	1.57057	0.00716323	6.84973	3.41595	Q99615;Q99615-2	Q99615;Q99615-2	DnaJ homolog subfamily C member 7	DNAJC7
-15.8904	-10.8565	-17.3085	-21.2075	-20.9921	-22.4095	NaN	19.4002	NaN	NaN	NaN	NaN	+	ADAR_GFP	1	6.4	35.079	0.0012962	11762000	1	1.5699	0.0071519	6.85123	3.41426	Q6UXN9	Q6UXN9	WD repeat-containing protein 82	WDR82
-15.8904	-10.8472	-17.3085	-21.2075	-20.9921	-22.4095	NaN	17.8822	NaN	NaN	NaN	NaN	+	ADAR_GFP	1	1.2	119.94	0.008642	11838000	1	1.56851	0.0071406	6.85433	3.41078	O15397	O15397	Importin-8	IPO8
-9.9185	-11.1968	-9.9118	-21.2075	-20.9921	-13.867	18.9719	19.1473	20.3968	NaN	NaN	21.5425	+	ADAR_GFP	4	14.6	43.476	0	88475000	5	1.56729	0.00712934	8.3465	3.40773	Q6NZI2;Q6NZI2-2;Q6NZI2-3	Q6NZI2;Q6NZI2-2;Q6NZI2-3	Polymerase I and transcript release factor	PTRF
-15.8904	-17.3441	-10.8809	-21.2075	-20.9921	-22.4095	NaN	NaN	18.3401	NaN	NaN	NaN	+	ADAR_GFP	1	2.1	89.405	0	11283000	1	1.5659	0.00711811	6.83123	3.40425	P17480;P17480-2	P17480;P17480-2	Nucleolar transcription factor 1	UBTF
-15.8904	-10.816	-17.3085	-21.2075	-20.9921	-22.4095	NaN	19.2803	NaN	NaN	NaN	NaN	+	ADAR_GFP	1	4.4	33.232	0	12097000	1	1.56386	0.00710692	6.86473	3.39917	Q9HC38-2;Q9HC38	Q9HC38-2;Q9HC38	Glyoxalase domain-containing protein 4	GLOD4
-15.8904	-10.8018	-17.3085	-21.2075	-20.9921	-22.4095	NaN	19.8418	NaN	NaN	NaN	NaN	+	ADAR_GFP	1	5.2	33.697	0.0068579	12216000	1	1.56176	0.0076044	6.86947	3.39392	Q99439;Q99439-2	Q99439;Q99439-2	Calponin-2	CNN2
-15.8904	-10.7946	-17.3085	-21.2075	-20.9921	-22.4095	NaN	20.9645	NaN	NaN	NaN	NaN	+	ADAR_GFP	1	4.4	25.416	0	12277000	1	1.5607	0.00759248	6.87187	3.39126	P21926	P21926	CD9 antigen	CD9
-6.6164	-2.5703	-7.6203	-12.7739	-12.5599	-9.8512	22.1041	27.6039	22.5183	21.2637	21.2623	25.3884	+	ADAR_GFP	17	52.4	36.688	0	4742100000	55	1.55989	0.00758059	6.126	3.38923	P00338;P00338-3;P00338-4;P00338-5;P00338-2;P07864;Q6ZMR3	P00338;P00338-3;P00338-4;P00338-5;P00338-2	L-lactate dehydrogenase A chain	LDHA
-10.4029	-9.9995	-7.9991	-12.4355	-13.1228	-15.8465	14.7595	16.6167	18.5815	18.044	17.1414	15.8351	+	ADAR_GFP	2	0.5	533.64	0	210680000	2	1.55923	0.007925	4.33443	3.38758	Q96M86	Q96M86	Dynein heavy chain domain-containing protein 1	DNHD1
-15.8904	-10.7796	-17.3085	-21.2075	-20.9921	-22.4095	NaN	20.7572	NaN	NaN	NaN	NaN	+	ADAR_GFP	1	7.5	15.892	0.0032031	12406000	1	1.55849	0.00791264	6.87687	3.38575	Q9Y2V2	Q9Y2V2	Calcium-regulated heat stable protein 1	CARHSP1
-15.8904	-10.9552	-15.9327	-21.2075	-18.9092	-22.4095	NaN	21.067	16.0538	NaN	16.761	NaN	+	ADAR_GFP	1	10.5	10.116	0	11880000	1	1.55776	0.00790031	6.58263	3.38394	Q9H3K6	Q9H3K6	BolA-like protein 2	BOLA2
-15.8904	-9.5988	-13.0197	-17.9188	-20.9921	-22.4095	NaN	19.7453	16.2888	15.2887	NaN	NaN	+	ADAR_GFP	3	8.6	61.64	0	31968000	1	1.5558	0.00788802	7.60383	3.37905	Q96I24	Q96I24	Far upstream element-binding protein 3	FUBP3
-15.8904	-10.7386	-17.3085	-21.2075	-20.9921	-22.4095	NaN	19.146	NaN	NaN	NaN	NaN	+	ADAR_GFP	1	3.8	45.318	0	12763000	1	1.55249	0.00803727	6.89053	3.37081	Q92665	Q92665	28S ribosomal protein S31, mitochondrial	MRPS31
-15.8904	-10.7365	-17.3085	-21.2075	-20.9921	-22.4095	NaN	21.2857	NaN	NaN	NaN	NaN	+	ADAR_GFP	1	16.9	15.996	0	12782000	1	1.55218	0.00802481	6.89123	3.37005	Q8N4Q1;Q8N4Q1-2	Q8N4Q1;Q8N4Q1-2	Mitochondrial intermembrane space import and assembly protein 40	CHCHD4
-8.2094	-8.0564	-11.0347	-21.2075	-15.7506	-14.1176	18.5518	20.1584	17.1446	NaN	16.1122	19.1627	+	ADAR_GFP	10	11.8	138.34	0	165000000	10	1.55188	0.00801238	7.92507	3.36928	P53621;P53621-2	P53621;P53621-2	Coatomer subunit alpha;Xenin;Proxenin	COPA
-8.1697	-6.318	-10.2446	-14.3155	-17.148	-12.0561	19.2944	22.5998	18.6376	18.4657	15.4178	21.9271	+	ADAR_GFP	16	27	106.87	0	507440000	13	1.55163	0.008	6.26243	3.36866	Q14697;Q14697-2	Q14697;Q14697-2	Neutral alpha-glucosidase AB	GANAB
-15.8904	-10.7306	-17.3085	-21.2075	-20.9921	-22.4095	NaN	19.3656	NaN	NaN	NaN	NaN	+	ADAR_GFP	1	2.6	52.8	0	12834000	1	1.55133	0.00798765	6.8932	3.36792	Q8IUF8;Q8IUF8-2;Q8IUF8-4	Q8IUF8;Q8IUF8-2;Q8IUF8-4	Bifunctional lysine-specific demethylase and histidyl-hydroxylase MINA	MINA
-15.8904	-10.7282	-17.3085	-21.2075	-20.9921	-22.4095	NaN	18.6618	NaN	NaN	NaN	NaN	+	ADAR_GFP	1	4.7	62.293	0	12856000	1	1.55098	0.00811094	6.894	3.36705	Q16555;Q16555-2	Q16555;Q16555-2	Dihydropyrimidinase-related protein 2	DPYSL2
-15.8904	-10.7247	-17.3085	-21.2075	-20.9921	-22.4095	NaN	19.9189	NaN	NaN	NaN	NaN	+	ADAR_GFP	1	5.1	29.506	0.0013029	12887000	0	1.55047	0.00809846	6.89517	3.36579	P61289;P61289-3;P61289-2	P61289;P61289-3;P61289-2	Proteasome activator complex subunit 3	PSME3
-15.8904	-10.7194	-17.3085	-21.2075	-20.9921	-22.4095	NaN	19.6247	NaN	NaN	NaN	NaN	+	ADAR_GFP	1	5	40.307	0	12934000	1	1.5497	0.00808602	6.89693	3.36388	Q9NR45	Q9NR45	Sialic acid synthase	NANS
-15.8904	-10.7123	-17.3085	-21.2075	-20.9921	-22.4095	NaN	18.8769	NaN	NaN	NaN	NaN	+	ADAR_GFP	1	2.6	49.844	0	12998000	1	1.54867	0.00807362	6.8993	3.36132	Q9NR12;Q9NR12-6;Q9NR12-3;Q9NR12-5;Q9NR12-4;Q9NR12-2	Q9NR12;Q9NR12-6;Q9NR12-3;Q9NR12-5;Q9NR12-4;Q9NR12-2	PDZ and LIM domain protein 7	PDLIM7
-15.8904	-10.6903	-17.3085	-21.2075	-20.9921	-22.4095	NaN	20.8464	NaN	NaN	NaN	NaN	+	ADAR_GFP	2	22.4	14.199	0	13198000	2	1.54549	0.00806126	6.90663	3.35344	Q9UI30;Q9UI30-2	Q9UI30;Q9UI30-2	tRNA methyltransferase 112 homolog	TRMT112
-9.172	-17.3441	-7.8009	-21.2075	-20.9921	-22.4095	19.4704	NaN	22.2597	NaN	NaN	NaN	+	ADAR_GFP	2	15.3	35.432	0	109210000	3	1.54533	0.00804893	10.0974	3.35302	Q9H3F6;Q9H3F6-3;Q9H3F6-2	Q9H3F6;Q9H3F6-3;Q9H3F6-2	BTB/POZ domain-containing adapter for CUL3-mediated RhoA degradation protein 3	KCTD10
-15.8904	-10.6877	-17.3085	-21.2075	-20.9921	-22.4095	NaN	18.956	NaN	NaN	NaN	NaN	+	ADAR_GFP	1	2.7	42.945	0.0012995	13222000	1	1.54512	0.00803664	6.9075	3.35251	Q9UNM6;Q9UNM6-2	Q9UNM6;Q9UNM6-2	26S proteasome non-ATPase regulatory subunit 13	PSMD13
-15.8904	-10.6677	-17.3085	-21.2075	-20.9921	-22.4095	NaN	21.0914	NaN	NaN	NaN	NaN	+	ADAR_GFP	1	13.9	12.199	0	13406000	1	1.54225	0.00802439	6.91417	3.34539	Q9NZ45	Q9NZ45	CDGSH iron-sulfur domain-containing protein 1	CISD1
-11.4795	-6.1949	-9.7802	-16.5229	-14.2472	-14.1469	16.9514	23.6898	20.0689	17.2252	19.2855	20.8032	+	ADAR_GFP	9	23.3	46.836	0	382360000	12	1.54213	0.00801218	5.8208	3.34509	P05455	P05455	Lupus La protein	SSB
-7.0172	-8.1237	-10.1782	-13.643	-11.8757	-11.3742	19.1867	19.5339	17.4438	17.878	19.4299	21.3488	+	ADAR_GFP	9	4.6	227.87	0	530650000	5	1.54164	0.008	3.85793	3.34389	Q7Z406;Q7Z406-6;Q7Z406-2;Q7Z406-5;Q7Z406-4	Q7Z406;Q7Z406-6;Q7Z406-2;Q7Z406-5;Q7Z406-4	Myosin-14	MYH14
-10.5383	-7.0958	-9.7323	-21.2075	-14.6234	-15.1472	18.2647	23.1608	20.4888	NaN	19.2812	20.1749	+	ADAR_GFP	5	21	35.548	0	220740000	6	1.54107	0.00798786	7.87057	3.34248	Q9BRF8;Q9BRF8-2;Q9BRF8-3	Q9BRF8;Q9BRF8-2;Q9BRF8-3	Calcineurin-like phosphoesterase domain-containing protein 1	CPPED1
-6.2061	-4.5934	-7.7337	-13.6154	-12.1552	-9.0431	19.7185	22.7849	19.609	17.6264	18.8711	23.4007	+	ADAR_GFP	58	32.4	273.42	0	2580600000	92	1.54007	0.00797576	5.42683	3.34002	P49327	P49327	Fatty acid synthase;[Acyl-carrier-protein] S-acetyltransferase;[Acyl-carrier-protein] S-malonyltransferase;3-oxoacyl-[acyl-carrier-protein] synthase;3-oxoacyl-[acyl-carrier-protein] reductase;3-hydroxyacyl-[acyl-carrier-protein] dehydratase;Enoyl-[acyl-carrier-protein] reductase;Oleoyl-[acyl-carrier-protein] hydrolase	FASN
-15.8904	-10.6368	-17.3085	-21.2075	-20.9921	-22.4095	NaN	19.1837	NaN	NaN	NaN	NaN	+	ADAR_GFP	1	5.7	46.744	0	13696000	1	1.53783	0.00796369	6.92447	3.33447	P49841;P49841-2	P49841;P49841-2	Glycogen synthase kinase-3 beta	GSK3B
-15.8904	-10.6289	-17.3085	-21.2075	-20.9921	-22.4095	NaN	20.1302	NaN	NaN	NaN	NaN	+	ADAR_GFP	1	8	16.588	0.0056926	13772000	1	1.53671	0.00795166	6.9271	3.3317	Q9BVJ7	Q9BVJ7	Dual specificity protein phosphatase 23	DUSP23
-15.8904	-10.6286	-17.3085	-21.2075	-20.9921	-22.4095	NaN	19.0717	NaN	NaN	NaN	NaN	+	ADAR_GFP	1	5.5	50.983	0	13775000	1	1.53667	0.00793967	6.9272	3.33159	P56181-2	P56181-2
-15.8904	-10.612	-17.3085	-21.2075	-20.9921	-22.4095	NaN	18.3398	NaN	NaN	NaN	NaN	+	ADAR_GFP	1	2.2	82.285	0	13934000	1	1.53431	0.00808434	6.93273	3.32578	P33992	P33992	DNA replication licensing factor MCM5	MCM5
-15.8904	-10.5954	-17.3085	-21.2075	-20.9921	-22.4095	NaN	19.7487	NaN	NaN	NaN	NaN	+	ADAR_GFP	1	4.7	33.428	0	14095000	1	1.53197	0.00807218	6.93827	3.31999	P53004	P53004	Biliverdin reductase A	BLVRA
-0.5136	-4.5231	-2.1173	-9.0433	-6.6633	-6.1018	25.6763	23.1205	25.4908	22.4638	24.6283	26.6072	+	ADAR_GFP	162	68.3	226.53	0	25360000000	501	1.53022	0.00806006	4.8848	3.31568	P35579;P35579-2;REV__Q9UKV3-5;REV__Q9UKV3	P35579;P35579-2	Myosin-9	MYH9
-15.8904	-10.5823	-17.3085	-21.2075	-20.9921	-22.4095	NaN	19.4399	NaN	NaN	NaN	NaN	+	ADAR_GFP	2	6.4	43.963	0	14224000	2	1.53012	0.00804798	6.94263	3.31545	Q9NWT1	Q9NWT1	p21-activated protein kinase-interacting protein 1	PAK1IP1
-15.8904	-10.5765	-17.3085	-21.2075	-20.9921	-22.4095	NaN	16.7124	NaN	NaN	NaN	NaN	+	ADAR_GFP	1	0.6	269.76	0	14281000	1	1.52931	0.00803593	6.94457	3.31344	Q9Y490	Q9Y490	Talin-1	TLN1
-8.379	-4.9001	-8.5653	-11.0397	-11.0531	-12.154	20.8109	25.7436	22.0428	23.4674	23.2386	23.5551	+	ADAR_GFP	13	35.2	38.434	0	1250100000	41	1.52921	0.00802392	4.13413	3.3132	Q14103;Q14103-3;Q14103-4;Q14103-2	Q14103;Q14103-3;Q14103-4;Q14103-2	Heterogeneous nuclear ribonucleoprotein D0	HNRNPD
-15.8904	-10.5583	-17.3085	-21.2075	-20.9921	-22.4095	NaN	18.3595	NaN	NaN	NaN	NaN	+	ADAR_GFP	1	2.2	107.09	0	14462000	1	1.52676	0.00801194	6.95063	3.30717	Q9P206;Q9P206-3;Q9P206-2	Q9P206;Q9P206-3;Q9P206-2	Uncharacterized protein KIAA1522	KIAA1522
-15.8904	-10.5513	-17.3085	-21.2075	-20.9921	-22.4095	NaN	19.9855	NaN	NaN	NaN	NaN	+	ADAR_GFP	1	5.6	27.924	0	14533000	1	1.52578	0.008	6.95297	3.30476	Q9NRX1	Q9NRX1	RNA-binding protein PNO1	PNO1
-9.3	-4.88	-9.5727	-12.6012	-13.1904	-15.6502	20.0054	25.8792	21.1509	22.0213	21.2167	20.1743	+	ADAR_GFP	10	38.4	23.742	0	875710000	21	1.52548	0.0079881	5.89637	3.30403	P23284	P23284	Peptidyl-prolyl cis-trans isomerase B	PPIB
-12.0183	-9.145	-13.7845	-21.2075	-20.9921	-15.5053	17.2871	21.6141	16.9391	NaN	NaN	20.3193	+	ADAR_GFP	3	12.5	35.061	0	57645000	2	1.52064	0.00797623	7.5857	3.29214	P05026;P05026-2	P05026;P05026-2	Sodium/potassium-transporting ATPase subunit beta-1	ATP1B1
-4.4919	-7.3634	-7.0629	-14.725	-12.8227	-9.3398	22.8749	21.4571	21.7221	17.9589	19.6458	24.5461	+	ADAR_GFP	31	41.9	122.29	0	1821700000	63	1.5194	0.00796439	5.98977	3.28908	Q14126	Q14126	Desmoglein-2	DSG2
-15.8904	-10.5	-17.3085	-21.2075	-20.9921	-22.4095	NaN	20.3847	NaN	NaN	NaN	NaN	+	ADAR_GFP	2	12.1	18.506	0.0019405	15059000	2	1.51866	0.00795259	6.97007	3.28728	P60981;P60981-2	P60981;P60981-2	Destrin	DSTN
-15.8904	-10.4637	-13.0658	-21.2075	-20.9921	-17.2227	NaN	20.5585	17.9208	NaN	NaN	18.8648	+	ADAR_GFP	1	7.2	28.449	0.0050826	22698000	1	1.51611	0.00794083	6.66747	3.28103	Q9NX20	Q9NX20	39S ribosomal protein L16, mitochondrial	MRPL16
-15.8904	-10.4622	-17.3085	-21.2075	-20.9921	-22.4095	NaN	21.0746	NaN	NaN	NaN	NaN	+	ADAR_GFP	1	16.2	10.852	0	15459000	1	1.51347	0.00812999	6.98267	3.27456	P02656	P02656	Apolipoprotein C-III	APOC3
-15.8904	-10.461	-17.3085	-21.2075	-20.9921	-22.4095	NaN	19.1826	NaN	NaN	NaN	NaN	+	ADAR_GFP	1	3.3	44.743	0.0019367	15471000	1	1.5133	0.00811799	6.98307	3.27415	Q9NTK5;Q9NTK5-2	Q9NTK5;Q9NTK5-2	Obg-like ATPase 1	OLA1
-15.8904	-10.4551	-17.3085	-21.2075	-20.9921	-22.4095	NaN	18.5671	NaN	NaN	NaN	NaN	+	ADAR_GFP	1	3.5	81.746	0	15535000	1	1.51249	0.00810604	6.98503	3.27218	Q7Z2T5	Q7Z2T5	TRMT1-like protein	TRMT1L
-15.8904	-10.453	-17.3085	-21.2075	-20.9921	-22.4095	NaN	20.4317	NaN	NaN	NaN	NaN	+	ADAR_GFP	1	8.4	26.319	0	15557000	1	1.51221	0.00809412	6.98573	3.27148	Q13907;Q13907-2	Q13907;Q13907-2	Isopentenyl-diphosphate Delta-isomerase 1	IDI1
-15.8904	-10.4503	-17.3085	-21.2075	-20.9921	-22.4095	NaN	21.3089	NaN	NaN	NaN	NaN	+	ADAR_GFP	2	13.5	22.98	0	15587000	2	1.51184	0.00808223	6.98663	3.27058	O15347	O15347	High mobility group protein B3	HMGB3
-15.8904	-10.4288	-17.3085	-21.2075	-20.9921	-22.4095	NaN	19.2715	NaN	NaN	NaN	NaN	+	ADAR_GFP	3	7.3	59.271	0	15821000	1	1.50891	0.00807038	6.9938	3.26343	O15355	O15355	Protein phosphatase 1G	PPM1G
-15.8904	-10.4109	-17.3085	-21.2075	-20.9921	-22.4095	NaN	19.6853	NaN	NaN	NaN	NaN	+	ADAR_GFP	2	9.2	33.83	0	16018000	1	1.50649	0.00822255	6.99977	3.25751	P46108;P46108-2	P46108;P46108-2	Adapter molecule crk	CRK
-15.8904	-10.4096	-17.3085	-21.2075	-20.9921	-22.4095	NaN	21.6125	NaN	NaN	NaN	NaN	+	ADAR_GFP	1	8.7	20.332	0	16032000	2	1.50631	0.00821053	7.0002	3.25708	O00193	O00193	Small acidic protein	SMAP
-15.8904	-10.4076	-17.3085	-21.2075	-20.9921	-22.4095	NaN	18.5102	NaN	NaN	NaN	NaN	+	ADAR_GFP	14	28.3	85.251	0	16055000	1	1.50604	0.00819854	7.00087	3.25642	P27816-5;P27816-7	P27816-5	Microtubule-associated protein 4	MAP4
-15.8904	-10.3917	-17.3085	-21.2075	-20.9921	-22.4095	NaN	20.6305	NaN	NaN	NaN	NaN	+	ADAR_GFP	1	3.5	22.972	0.006927	16233000	1	1.50389	0.00833819	7.00617	3.25119	Q16878	Q16878	Cysteine dioxygenase type 1	CDO1
-15.8904	-10.3735	-17.3085	-21.2075	-20.9921	-22.4095	NaN	20.8007	NaN	NaN	NaN	NaN	+	ADAR_GFP	1	10.6	18.697	0	16439000	1	1.50145	0.00832606	7.01223	3.24523	Q15185;Q15185-3;Q15185-4	Q15185;Q15185-3;Q15185-4	Prostaglandin E synthase 3	PTGES3
-15.8904	-10.3533	-17.3085	-21.2075	-20.9921	-22.4095	NaN	18.7054	NaN	NaN	NaN	NaN	+	ADAR_GFP	1	1.7	95.785	0	16670000	1	1.49874	0.00831395	7.01897	3.23865	P45974;P45974-2	P45974;P45974-2	Ubiquitin carboxyl-terminal hydrolase 5	USP5
-15.8904	-10.3488	-17.3085	-21.2075	-20.9921	-22.4095	NaN	18.4718	NaN	NaN	NaN	NaN	+	ADAR_GFP	1	2.3	98.594	0	16723000	1	1.49814	0.00849927	7.02047	3.23719	Q8TDD1;Q8TDD1-2	Q8TDD1;Q8TDD1-2	ATP-dependent RNA helicase DDX54	DDX54
-15.8904	-10.328	-17.3085	-21.2075	-20.9921	-22.4095	NaN	20.0162	NaN	NaN	NaN	NaN	+	ADAR_GFP	1	1.6	52.063	0	16966000	1	1.49537	0.00863768	7.0274	3.23046	Q92879;Q92879-5;Q92879-2;Q92879-3;Q92879-6;Q92879-4	Q92879;Q92879-5;Q92879-2;Q92879-3;Q92879-6;Q92879-4	CUGBP Elav-like family member 1	CELF1
-5.6235	-9.2857	-9.0222	-11.112	-12.5724	-12.6144	24.2669	22.0584	22.2864	24.0954	22.4196	23.7951	+	ADAR_GFP	6	45.9	22.337	0	542090000	16	1.49285	0.00877569	4.12247	3.22435	Q96AB3;Q96AB3-2;Q96AB3-3	Q96AB3;Q96AB3-2;Q96AB3-3	Isochorismatase domain-containing protein 2, mitochondrial	ISOC2
-15.8904	-10.3049	-17.3085	-21.2075	-20.9921	-22.4095	NaN	19.3387	NaN	NaN	NaN	NaN	+	ADAR_GFP	1	5.7	42.932	0	17239000	1	1.49231	0.00876301	7.0351	3.22304	A4D1E9;A4D1E9-2	A4D1E9;A4D1E9-2	GTP-binding protein 10	GTPBP10
-15.8904	-10.3028	-17.3085	-21.2075	-20.9921	-22.4095	NaN	18.6838	NaN	NaN	NaN	NaN	+	ADAR_GFP	2	3.4	79.467	0.0057034	17265000	1	1.49204	0.00875036	7.0358	3.22237	P28331;P28331-3;P28331-4;P28331-5;P28331-2	P28331;P28331-3;P28331-4;P28331-5;P28331-2	NADH-ubiquinone oxidoreductase 75 kDa subunit, mitochondrial	NDUFS1
-15.8904	-10.2876	-17.3085	-21.2075	-20.9921	-22.4095	NaN	18.597	NaN	NaN	NaN	NaN	+	ADAR_GFP	1	3	83.549	0	17447000	1	1.49003	0.00888761	7.04087	3.21751	Q02809;Q02809-2	Q02809;Q02809-2	Procollagen-lysine,2-oxoglutarate 5-dioxygenase 1	PLOD1
-9.1052	-8.3513	-10.8617	-16.0001	-20.9921	-13.579	19.4633	21.6709	19.1249	17.8855	NaN	21.5085	+	ADAR_GFP	5	11.1	58.743	0	157180000	6	1.48987	0.00887482	7.41767	3.21712	Q8WXF1;Q8WXF1-2	Q8WXF1;Q8WXF1-2	Paraspeckle component 1	PSPC1
-15.8904	-10.2629	-17.3085	-21.2075	-20.9921	-22.4095	NaN	19.6888	NaN	NaN	NaN	NaN	+	ADAR_GFP	1	2.6	51.853	0	17748000	1	1.48679	0.00902874	7.0491	3.20966	P53634	P53634	Dipeptidyl peptidase 1;Dipeptidyl peptidase 1 exclusion domain chain;Dipeptidyl peptidase 1 heavy chain;Dipeptidyl peptidase 1 light chain	CTSC
-15.8904	-10.2579	-17.3085	-21.2075	-20.9921	-22.4095	NaN	19.9988	NaN	NaN	NaN	NaN	+	ADAR_GFP	2	6	42.315	0	17810000	2	1.48613	0.00901578	7.05077	3.20808	Q9Y570;Q9Y570-4;Q9Y570-3;Q9Y570-2	Q9Y570;Q9Y570-4;Q9Y570-3;Q9Y570-2	Protein phosphatase methylesterase 1	PPME1
-10.8992	-6.7319	-9.7025	-14.1557	-13.3834	-12.5347	18.5317	24.1528	21.1466	20.5923	21.1493	23.4154	+	ADAR_GFP	7	42.7	26.411	0	400910000	13	1.48561	0.00900287	4.24673	3.2068	P28066;P28066-2	P28066;P28066-2	Proteasome subunit alpha type-5	PSMA5
-15.8904	-10.249	-17.3085	-21.2075	-20.9921	-22.4095	NaN	20.1882	NaN	NaN	NaN	NaN	+	ADAR_GFP	1	7.7	34.905	0	17920000	1	1.48497	0.00915594	7.05373	3.20526	Q9HC07	Q9HC07	Transmembrane protein 165	TMEM165
-7.6449	-3.3748	-7.5223	-11.6227	-11.5691	-9.8888	21.3386	27.0623	22.8793	22.6779	22.5161	25.6139	+	ADAR_GFP	14	60.8	22.11	0	3218500000	53	1.4828	0.00945143	4.8462	3.20001	Q06830	Q06830	Peroxiredoxin-1	PRDX1
-11.0073	-6.4388	-11.8437	-15.7339	-16.3552	-14.3245	16.7956	22.8178	17.3774	17.3862	16.5494	19.9976	+	ADAR_GFP	10	21.4	70.729	0	305710000	10	1.48268	0.00943795	5.70793	3.19974	Q9UHB9;Q9UHB9-2;Q9UHB9-4;Q9UHB9-3	Q9UHB9;Q9UHB9-2;Q9UHB9-4	Signal recognition particle subunit SRP68	SRP68
-15.8904	-10.227	-17.3085	-21.2075	-20.9921	-22.4095	NaN	19.7952	NaN	NaN	NaN	NaN	+	ADAR_GFP	1	7.3	35.206	0	18196000	1	1.48211	0.0094245	7.06107	3.19834	Q08257;Q08257-3	Q08257;Q08257-3	Quinone oxidoreductase	CRYZ
-15.8904	-10.2132	-17.3085	-21.2075	-20.9921	-22.4095	NaN	19.883	NaN	NaN	NaN	NaN	+	ADAR_GFP	1	5	42.741	0	18371000	1	1.48032	0.0094111	7.06567	3.19402	P30740	P30740	Leukocyte elastase inhibitor	SERPINB1
-15.8904	-10.2124	-17.3085	-21.2075	-20.9921	-22.4095	NaN	20.6723	NaN	NaN	NaN	NaN	+	ADAR_GFP	2	18.9	22.119	0	18381000	1	1.48021	0.00939773	7.06593	3.19377	P30043	P30043	Flavin reductase (NADPH)	BLVRB
-15.8904	-10.212	-17.3085	-21.2075	-20.9921	-22.4095	NaN	19.7397	NaN	NaN	NaN	NaN	+	ADAR_GFP	2	7.4	45.547	0	18386000	1	1.48016	0.0093844	7.06607	3.19365	Q52LJ0-2;Q52LJ0	Q52LJ0-2;Q52LJ0	Protein FAM98B	FAM98B
-15.8904	-10.2009	-17.3085	-21.2075	-20.9921	-22.4095	NaN	20.0558	NaN	NaN	NaN	NaN	+	ADAR_GFP	1	6.8	41.35	0	18528000	1	1.47873	0.00953541	7.06977	3.19019	Q9BWD1;Q9BWD1-2	Q9BWD1;Q9BWD1-2	Acetyl-CoA acetyltransferase, cytosolic	ACAT2
-15.8904	-17.3441	-10.244	-21.2075	-20.9921	-22.4095	NaN	NaN	20.7425	NaN	NaN	NaN	+	ADAR_GFP	14	60.5	20.124	0	17544000	1	1.47751	0.00952192	7.04353	3.18725	P62913-2	P62913-2	60S ribosomal protein L11	RPL11
-15.8904	-10.184	-17.3085	-21.2075	-20.9921	-22.4095	NaN	19.9901	NaN	NaN	NaN	NaN	+	ADAR_GFP	1	6.1	33.232	0.0044501	18746000	1	1.47655	0.00950847	7.0754	3.18494	P54920	P54920	Alpha-soluble NSF attachment protein	NAPA
-15.8904	-10.1835	-17.3085	-21.2075	-20.9921	-22.4095	NaN	18.7344	NaN	NaN	NaN	NaN	+	ADAR_GFP	1	4.4	80.852	0	18753000	1	1.47648	0.00949506	7.07557	3.18478	P43304;P43304-2	P43304;P43304-2	Glycerol-3-phosphate dehydrogenase, mitochondrial	GPD2
-8.6731	-8.7345	-11.6322	-12.4127	-12.9394	-13.929	20.5169	21.9092	18.9759	22.0944	21.3522	21.7801	+	ADAR_GFP	5	19.5	32.996	0	217240000	11	1.47549	0.00948169	3.41377	3.18239	P36542;P36542-2	P36542;P36542-2	ATP synthase subunit gamma, mitochondrial	ATP5C1
-15.8904	-10.1689	-17.3085	-21.2075	-20.9921	-22.4095	NaN	20.5903	NaN	NaN	NaN	NaN	+	ADAR_GFP	2	7.6	25.835	0	18944000	2	1.47461	0.00946835	7.08043	3.18026	Q96CT7	Q96CT7	Coiled-coil domain-containing protein 124	CCDC124
-7.9317	-6.0816	-9.249	-21.2075	-13.9503	-13.4946	19.0045	22.3083	19.1053	NaN	18.0877	19.9607	+	ADAR_GFP	17	20.5	145.83	0	470110000	21	1.47421	0.00945506	8.46337	3.17931	O75533	O75533	Splicing factor 3B subunit 1	SF3B1
-15.8904	-10.1617	-17.3085	-21.2075	-20.9921	-22.4095	NaN	19.375	NaN	NaN	NaN	NaN	+	ADAR_GFP	2	4.8	56.195	0	19038000	1	1.47369	0.0094418	7.08283	3.17804	Q16401;Q16401-2	Q16401;Q16401-2	26S proteasome non-ATPase regulatory subunit 5	PSMD5
-15.8904	-10.1539	-17.3085	-21.2075	-20.9921	-22.4095	NaN	19.1459	NaN	NaN	NaN	NaN	+	ADAR_GFP	1	4.2	68.546	0	19142000	1	1.47269	0.00942857	7.08543	3.17564	Q8NHQ9	Q8NHQ9	ATP-dependent RNA helicase DDX55	DDX55
-15.8904	-10.1504	-17.3085	-21.2075	-20.9921	-22.4095	NaN	20.6087	NaN	NaN	NaN	NaN	+	ADAR_GFP	1	9	23.671	0	19188000	1	1.47224	0.00941538	7.0866	3.17457	P82979	P82979	SAP domain-containing ribonucleoprotein	SARNP
-8.3529	-17.3441	-6.2335	-21.2075	-20.9921	-22.4095	21.3676	NaN	24.905	NaN	NaN	NaN	+	ADAR_GFP	14	38.8	21.865	0	307100000	7	1.47115	0.00952514	10.8929	3.17194	P10412;P16402	P10412;P16402	Histone H1.4;Histone H1.3	HIST1H1E;HIST1H1D
-10.0888	-8.9595	-13.292	-15.1641	-14.3353	-15.9351	17.5536	20.1367	15.7686	17.7955	18.4088	18.2265	+	ADAR_GFP	3	6.4	81.307	0	86762000	4	1.46991	0.00951185	4.36473	3.16896	P33993;P33993-2;P33993-3	P33993;P33993-2;P33993-3	DNA replication licensing factor MCM7	MCM7
-15.8904	-10.1193	-17.3085	-21.2075	-20.9921	-22.4095	NaN	17.9769	NaN	NaN	NaN	NaN	+	ADAR_GFP	2	1.5	183.16	0	19606000	2	1.46828	0.00949861	7.09697	3.16506	P26358;P26358-2;P26358-3	P26358;P26358-2;P26358-3	DNA (cytosine-5)-methyltransferase 1	DNMT1
-4.3421	-1.8494	-6.483	-10.2386	-9.5381	-7.6213	23.504	27.4503	22.7811	22.9245	23.4096	26.7438	+	ADAR_GFP	45	55.5	83.263	0	11021000000	180	1.46825	0.0094854	4.90783	3.16498	P08238;Q58FF7	P08238	Heat shock protein HSP 90-beta	HSP90AB1
-15.8904	-10.109	-17.3085	-21.2075	-20.9921	-22.4095	NaN	19.4277	NaN	NaN	NaN	NaN	+	ADAR_GFP	2	4.5	66.898	0	19746000	1	1.46698	0.00947222	7.1004	3.16192	Q4G0J3;Q4G0J3-3	Q4G0J3;Q4G0J3-3	La-related protein 7	LARP7
-13.2295	-8.5366	-8.4922	-21.2075	-14.4472	-22.4095	17.6609	23.8074	23.8163	NaN	21.5449	NaN	+	ADAR_GFP	11	53.8	12.469	0	130880000	2	1.46552	0.00945908	9.26863	3.15842	Q969Q0	Q969Q0	60S ribosomal protein L36a-like	RPL36AL
-3.4438	-0.2283	-4.2535	-11.834	-7.6215	-6.991	25.1247	29.7939	25.7331	22.0516	26.0486	28.0966	+	ADAR_GFP	29	37.7	42.051	0	27678000000	67	1.46531	0.00944598	6.17363	3.15791	P68133;P68032;P63267;P62736;P63267-2;Q562R1	P68133;P68032;P63267;P62736;P63267-2	Actin, alpha skeletal muscle;Actin, alpha cardiac muscle 1;Actin, gamma-enteric smooth muscle;Actin, aortic smooth muscle	ACTA1;ACTC1;ACTG2;ACTA2
-15.8904	-10.0891	-17.3085	-21.2075	-20.9921	-22.4095	NaN	20.0851	NaN	NaN	NaN	NaN	+	ADAR_GFP	1	3.6	37.432	0	20021000	1	1.46446	0.00943292	7.10703	3.15589	O76003	O76003	Glutaredoxin-3	GLRX3
-15.8904	-10.0864	-17.3085	-21.2075	-20.9921	-22.4095	NaN	19.8653	NaN	NaN	NaN	NaN	+	ADAR_GFP	2	5.1	49.398	0	20058000	0	1.46412	0.00941989	7.10793	3.15508	Q9NVA2;Q9NVA2-2;Q14141;Q92599;Q14141-3;Q92599-3;Q14141-2;Q92599-2;Q14141-4;Q92599-4	Q9NVA2;Q9NVA2-2;Q14141;Q92599;Q14141-3;Q92599-3;Q14141-2;Q92599-2;Q14141-4;Q92599-4	Septin-11;Septin-6;Septin-8	SEPT11;SEPT6;SEPT8
-7.2684	-6.0724	-17.3085	-21.2075	-20.9921	-22.4095	20.4126	23.0622	NaN	NaN	NaN	NaN	+	ADAR_GFP	73	76.6	95.337	0	375700000	3	1.46334	0.0094069	11.3199	3.1532	Q12906;Q12906-5;Q12906-2;Q12906-3	Q12906;Q12906-5;Q12906-2;Q12906-3	Interleukin enhancer-binding factor 3	ILF3
-8.7903	-7.2945	-8.5207	-11.5603	-10.3288	-14.1088	19.3997	22.3492	21.0874	21.9467	22.9628	20.6002	+	ADAR_GFP	8	17.8	65.33	0	573810000	23	1.46318	0.00939394	3.79747	3.15281	Q08380	Q08380	Galectin-3-binding protein	LGALS3BP
-6.2768	-17.3441	-7.1365	-21.2075	-20.9921	-22.4095	24.2917	NaN	24.85	NaN	NaN	NaN	+	ADAR_GFP	7	62.3	14.105	0	253890000	7	1.46217	0.00938102	11.2839	3.1504	Q93077;Q7L7L0;P04908;P16104;Q96QV6;Q71UI9-5	Q93077;Q7L7L0;P04908;P16104	Histone H2A type 1-C;Histone H2A type 3;Histone H2A type 1-B/E;Histone H2A.x	HIST1H2AC;HIST3H2A;HIST1H2AB;H2AFX
-6.329	-17.3441	-6.783	-21.2075	-20.9921	-22.4095	22.1019	NaN	23.0661	NaN	NaN	NaN	+	ADAR_GFP	9	17.2	68.894	0	292230000	16	1.45791	0.00953846	11.3843	3.14021	Q96RF0;Q96RF0-2;Q96RF0-3	Q96RF0;Q96RF0-2;Q96RF0-3	Sorting nexin-18	SNX18
-15.8904	-10.0339	-17.3085	-21.2075	-20.9921	-22.4095	NaN	18.8507	NaN	NaN	NaN	NaN	+	ADAR_GFP	1	2.8	102.97	0	20801000	1	1.45755	0.00952538	7.12543	3.13934	Q86XP3;Q86XP3-2	Q86XP3;Q86XP3-2	ATP-dependent RNA helicase DDX42	DDX42
-11.6868	-8.6124	-12.2015	-21.2075	-17.1113	-14.7667	15.846	20.3742	16.7494	NaN	15.5232	19.2853	+	ADAR_GFP	3	4.3	102.35	0	90780000	4	1.45474	0.00951233	6.8616	3.13263	Q92973;Q92973-2;Q92973-3;O14787-2;O14787	Q92973;Q92973-2;Q92973-3;O14787-2	Transportin-1;Transportin-2	TNPO1;TNPO2
-15.8904	-7.9226	-12.3409	-21.2075	-17.7791	-22.4095	NaN	22.0292	17.5753	NaN	15.8207	NaN	+	ADAR_GFP	4	15.7	40.556	0	95199000	4	1.45278	0.00964159	8.41407	3.12796	P40938;P40938-2	P40938;P40938-2	Replication factor C subunit 3	RFC3
-15.8904	-9.9924	-17.3085	-21.2075	-20.9921	-22.4095	NaN	19.8923	NaN	NaN	NaN	NaN	+	ADAR_GFP	1	2.4	54.972	0	21409000	1	1.4524	0.00979781	7.13927	3.12705	O76021	O76021	Ribosomal L1 domain-containing protein 1	RSL1D1
-15.8904	-9.9889	-17.3085	-21.2075	-20.9921	-22.4095	NaN	18.2678	NaN	NaN	NaN	NaN	+	ADAR_GFP	2	2.3	146.67	0	21461000	1	1.45197	0.00978445	7.14043	3.12602	O75153	O75153	Clustered mitochondria protein homolog	CLUH
-15.8904	-9.9593	-17.3085	-21.2075	-20.9921	-22.4095	NaN	22.7999	NaN	NaN	NaN	NaN	+	ADAR_GFP	1	10.8	11.53	0.0044529	21906000	1	1.44833	0.00977112	7.1503	3.11735	P20962	P20962	Parathymosin	PTMS
-8.464	-6.7081	-9.8671	-21.2075	-15.8348	-12.7136	19.0341	22.2436	19.0491	NaN	16.765	21.3036	+	ADAR_GFP	9	13.7	119.52	0	367290000	14	1.44805	0.00975782	8.2389	3.11667	O95373	O95373	Importin-7	IPO7
-15.8904	-9.9546	-17.3085	-21.2075	-20.9921	-22.4095	NaN	20.2195	NaN	NaN	NaN	NaN	+	ADAR_GFP	26	63.1	43.135	0.005707	21977000	1	1.44776	0.00974457	7.15187	3.11598	Q8NC51-3;Q8NC51-4	Q8NC51-3;Q8NC51-4	Plasminogen activator inhibitor 1 RNA-binding protein	SERBP1
-15.8904	-9.9356	-17.3085	-21.2075	-20.9921	-22.4095	NaN	19.885	NaN	NaN	NaN	NaN	+	ADAR_GFP	12	32.2	46.402	0	22269000	2	1.44544	0.00989959	7.1582	3.11046	Q14240;Q14240-2	Q14240;Q14240-2	Eukaryotic initiation factor 4A-II	EIF4A2
-15.8904	-9.9347	-17.3085	-21.2075	-20.9921	-22.4095	NaN	18.9175	NaN	NaN	NaN	NaN	+	ADAR_GFP	2	2.8	96.557	0	22282000	1	1.44533	0.00988618	7.1585	3.1102	P33991	P33991	DNA replication licensing factor MCM4	MCM4
-15.8904	-9.9341	-17.3085	-21.2075	-20.9921	-22.4095	NaN	19.5521	NaN	NaN	NaN	NaN	+	ADAR_GFP	2	5.6	63.111	0	22292000	2	1.44525	0.0098728	7.1587	3.11002	P07686	P07686	Beta-hexosaminidase subunit beta;Beta-hexosaminidase subunit beta chain B;Beta-hexosaminidase subunit beta chain A	HEXB
-15.8904	-9.9305	-17.3085	-21.2075	-20.9921	-22.4095	NaN	19.4136	NaN	NaN	NaN	NaN	+	ADAR_GFP	2	4.5	80.551	0	22348000	1	1.44482	0.00985946	7.1599	3.10898	Q92615	Q92615	La-related protein 4B	LARP4B
-15.8904	-9.9254	-17.3085	-21.2075	-20.9921	-22.4095	NaN	20.5117	NaN	NaN	NaN	NaN	+	ADAR_GFP	1	9.3	34.919	0	22426000	1	1.4442	0.00984615	7.1616	3.1075	Q9BYD3;Q9BYD3-2	Q9BYD3;Q9BYD3-2	39S ribosomal protein L4, mitochondrial	MRPL4
-15.8904	-9.9251	-17.3085	-21.2075	-20.9921	-22.4095	NaN	20.834	NaN	NaN	NaN	NaN	+	ADAR_GFP	2	14.1	22.237	0	22431000	2	1.44416	0.00983288	7.1617	3.10742	O43399;O43399-2;O43399-3;O43399-4;O43399-5;O43399-7;O43399-6	O43399;O43399-2;O43399-3;O43399-4;O43399-5;O43399-7;O43399-6	Tumor protein D54	TPD52L2
-15.8904	-9.9149	-17.3085	-21.2075	-20.9921	-22.4095	NaN	20.6219	NaN	NaN	NaN	NaN	+	ADAR_GFP	1	8.8	28.17	0	22591000	1	1.44292	0.00995962	7.1651	3.10447	Q96C57	Q96C57	Uncharacterized protein C12orf43	C12orf43
-6.2836	-3.1397	-7.5765	-14.3234	-12.8313	-9.0011	21.7994	26.397	21.9246	19.0768	20.3535	25.601	+	ADAR_GFP	28	54.3	57.944	0	4166100000	80	1.44022	0.00994624	6.38533	3.09806	P08195-2	P08195-2	4F2 cell-surface antigen heavy chain	SLC3A2
-15.8904	-9.8906	-17.3085	-21.2075	-20.9921	-22.4095	NaN	20.0612	NaN	NaN	NaN	NaN	+	ADAR_GFP	1	7.8	53.193	0	22974000	1	1.43998	0.00993289	7.1732	3.09748	Q9NQ55;Q9NQ55-2;Q9NQ55-3	Q9NQ55;Q9NQ55-2;Q9NQ55-3	Suppressor of SWI4 1 homolog	PPAN
-9.0799	-6.5003	-8.0421	-11.54	-9.7774	-12.5427	20.0032	24.0364	22.459	22.8602	24.4074	23.0595	+	ADAR_GFP	11	57.3	23.772	0	876810000	32	1.43941	0.00991957	3.4126	3.09615	O95816;O95816-2	O95816;O95816-2	BAG family molecular chaperone regulator 2	BAG2
-15.8904	-9.8835	-17.3085	-21.2075	-20.9921	-22.4095	NaN	21.6532	NaN	NaN	NaN	NaN	+	ADAR_GFP	1	9.3	12.712	0	23087000	2	1.43912	0.00990629	7.17557	3.09545	P30046	P30046	D-dopachrome decarboxylase	DDT
-14.5765	-7.2122	-11.1806	-21.2075	-20.9921	-16.0131	13.1846	22.0027	17.9986	NaN	NaN	18.2671	+	ADAR_GFP	9	15	73.114	0	167610000	9	1.43754	0.0100321	8.41447	3.09169	Q92945	Q92945	Far upstream element-binding protein 2	KHSRP
-10.3175	-4.6024	-13.4178	-21.2075	-20.9921	-15.5674	16.4231	23.5919	14.741	NaN	NaN	17.6923	+	ADAR_GFP	5	4.5	147.18	0	920960000	4	1.43734	0.0100187	9.80977	3.09123	Q9NTJ3;Q9NTJ3-2	Q9NTJ3;Q9NTJ3-2	Structural maintenance of chromosomes protein 4	SMC4
-15.8904	-9.8532	-17.3085	-21.2075	-20.9921	-22.4095	NaN	19.906	NaN	NaN	NaN	NaN	+	ADAR_GFP	2	8.2	61.277	0	23578000	2	1.43548	0.0100053	7.18567	3.08682	Q15942;Q15942-2	Q15942;Q15942-2	Zyxin	ZYX
-15.8904	-9.8488	-17.3085	-21.2075	-20.9921	-22.4095	NaN	22.4953	NaN	NaN	NaN	NaN	+	ADAR_GFP	1	20.4	10.438	0	23650000	1	1.43495	0.0101092	7.18713	3.08557	Q9H299	Q9H299	SH3 domain-binding glutamic acid-rich-like protein 3	SH3BGRL3
-15.8904	-9.8383	-17.3085	-21.2075	-20.9921	-22.4095	NaN	18.8619	NaN	NaN	NaN	NaN	+	ADAR_GFP	2	2.8	120.88	0	23822000	1	1.4337	0.0100957	7.19063	3.0826	O75044;P0DMP2;P0DJJ0	O75044;P0DMP2;P0DJJ0	SLIT-ROBO Rho GTPase-activating protein 2;SLIT-ROBO Rho GTPase-activating protein 2C	SRGAP2;SRGAP2C
-15.8904	-9.832	-17.3085	-21.2075	-20.9921	-22.4095	NaN	19.7572	NaN	NaN	NaN	NaN	+	ADAR_GFP	1	5.8	61.585	0	23926000	1	1.43295	0.0100823	7.19273	3.08082	Q14247;Q14247-3;Q14247-2	Q14247;Q14247-3;Q14247-2	Src substrate cortactin	CTTN
-15.8904	-9.821	-17.3085	-21.2075	-20.9921	-22.4095	NaN	19.938	NaN	NaN	NaN	NaN	+	ADAR_GFP	1	1.8	45.055	0.0056998	24109000	1	1.43164	0.010069	7.1964	3.07772	O95972	O95972	Bone morphogenetic protein 15	BMP15
-15.8904	-9.8195	-17.3085	-21.2075	-20.9921	-22.4095	NaN	21.5246	NaN	NaN	NaN	NaN	+	ADAR_GFP	1	11.6	18.884	0	24135000	1	1.43146	0.0100556	7.1969	3.07729	P23434	P23434	Glycine cleavage system H protein, mitochondrial	GCSH
-11.0539	-9.0238	-11.0048	-13.5576	-12.2264	-12.5118	16.1086	19.5924	17.5758	18.922	20.0378	21.1698	+	ADAR_GFP	11	16.2	107.54	0	264400000	19	1.43109	0.0100423	2.40443	3.07642	O95782;O95782-2;O94973;O94973-3;O94973-2	O95782;O95782-2	AP-2 complex subunit alpha-1	AP2A1
-12.3366	-7.0681	-9.8994	-15.4858	-20.9921	-15.1876	17.2319	23.9541	21.0871	19.3997	NaN	20.9	+	ADAR_GFP	5	46.6	17.276	0	212820000	7	1.43018	0.0100291	7.4538	3.07428	Q96A72;P61326;P61326-2	Q96A72;P61326	Protein mago nashi homolog 2;Protein mago nashi homolog	MAGOHB;MAGOH
-6.6686	-17.3441	-5.3165	-21.2075	-20.9921	-22.4095	23.8998	NaN	26.6701	NaN	NaN	NaN	+	ADAR_GFP	8	62.3	14.091	0	612160000	4	1.42878	0.010153	11.76	3.07097	P0C0S8;Q9BTM1;Q99878;Q96KK5;P20671;Q9BTM1-2	P0C0S8;Q9BTM1;Q99878;Q96KK5;P20671;Q9BTM1-2	Histone H2A type 1;Histone H2A.J;Histone H2A type 1-J;Histone H2A type 1-H;Histone H2A type 1-D	HIST1H2AG;H2AFJ;HIST1H2AJ;HIST1H2AH;HIST1H2AD
-9.0281	-5.0248	-10.6176	-14.7097	-14.3134	-12.3616	20.1619	25.6189	19.9905	19.7973	19.9783	23.3475	+	ADAR_GFP	6	35.8	28.804	0	862700000	18	1.42804	0.0101397	5.5714	3.06922	P18669;Q8N0Y7;P15259	P18669	Phosphoglycerate mutase 1	PGAM1
-15.8904	-9.787	-17.3085	-21.2075	-20.9921	-22.4095	NaN	20.3092	NaN	NaN	NaN	NaN	+	ADAR_GFP	1	6.7	31.236	0	24684000	1	1.42761	0.0101263	7.20773	3.06819	Q13126;Q13126-7;Q13126-4;Q13126-6;Q13126-5;Q13126-3;Q13126-2	Q13126;Q13126-7;Q13126-4;Q13126-6;Q13126-5;Q13126-3;Q13126-2	S-methyl-5-thioadenosine phosphorylase	MTAP
-15.8904	-9.7815	-17.3085	-21.2075	-20.9921	-22.4095	NaN	17.7297	NaN	NaN	NaN	NaN	+	ADAR_GFP	1	0.4	228.52	0.0056854	24778000	1	1.42696	0.010113	7.20957	3.06666	Q5TZA2;Q5TZA2-2	Q5TZA2;Q5TZA2-2	Rootletin	CROCC
-11.041	-5.4815	-11.2671	-15.0136	-15.4887	-14.7918	16.7619	23.7752	17.9539	18.1065	17.4159	19.5303	+	ADAR_GFP	12	22.8	66.115	0	541800000	17	1.42666	0.0100997	5.83483	3.06595	Q9NSD9;Q9NSD9-2	Q9NSD9;Q9NSD9-2	Phenylalanine--tRNA ligase beta subunit	FARSB
-15.8904	-9.7774	-17.3085	-21.2075	-20.9921	-22.4095	NaN	21.3968	NaN	NaN	NaN	NaN	+	ADAR_GFP	1	7.1	18.001	0	24849000	1	1.42647	0.0100865	7.21093	3.06552	P52298;P52298-3	P52298;P52298-3	Nuclear cap-binding protein subunit 2	NCBP2
-15.8904	-9.7733	-17.3085	-21.2075	-20.9921	-22.4095	NaN	19.4415	NaN	NaN	NaN	NaN	+	ADAR_GFP	2	4.9	69.284	0	24920000	1	1.42599	0.0100733	7.2123	3.06438	P09960;P09960-4;P09960-3;P09960-2	P09960;P09960-4;P09960-3;P09960-2	Leukotriene A-4 hydrolase	LTA4H
-11.2784	-5.2241	-11.8487	-21.2075	-20.9921	-14.4181	17.9115	25.4196	18.7594	NaN	NaN	21.291	+	ADAR_GFP	9	47.2	22.391	0	625770000	15	1.42579	0.0100601	9.42217	3.06391	P37802;P37802-2;Q9UI15	P37802;P37802-2	Transgelin-2	TAGLN2
-11.6513	-5.361	-8.6698	-21.2075	-13.7695	-16.6697	16.9911	24.7352	21.3907	NaN	19.9746	18.4919	+	ADAR_GFP	10	38.3	39.681	0	611920000	12	1.42533	0.010047	8.65487	3.06281	P35249;P35249-2	P35249;P35249-2	Replication factor C subunit 4	RFC4
-15.8904	-9.7527	-17.3085	-21.2075	-20.9921	-22.4095	NaN	20.6846	NaN	NaN	NaN	NaN	+	ADAR_GFP	1	7.4	37.025	0	25279000	1	1.42357	0.0102112	7.21917	3.05867	P51665	P51665	26S proteasome non-ATPase regulatory subunit 7	PSMD7
-15.8904	-9.7515	-17.3085	-21.2075	-20.9921	-22.4095	NaN	21.5926	NaN	NaN	NaN	NaN	+	ADAR_GFP	2	27.9	16.014	0	25300000	2	1.42343	0.0101979	7.21957	3.05833	Q9UK76;Q9UK76-2;Q9UK76-3	Q9UK76;Q9UK76-2;Q9UK76-3	Hematological and neurological expressed 1 protein	HN1
-12.9645	-8.2003	-10.686	-15.9363	-14.4681	-14.7286	17.9259	24.1438	21.6226	20.2713	21.524	22.6809	+	ADAR_GFP	1	15.1	9.7251	0	132080000	4	1.42296	0.0101847	4.4274	3.05722	P62306	P62306	Small nuclear ribonucleoprotein F	SNRPF
-15.8904	-9.7266	-17.3085	-21.2075	-20.9921	-22.4095	NaN	21.4476	NaN	NaN	NaN	NaN	+	ADAR_GFP	2	19	18.042	0	25740000	3	1.42052	0.0101714	7.22787	3.05147	P24666;P24666-4	P24666;P24666-4	Low molecular weight phosphotyrosine protein phosphatase	ACP1
-15.8904	-9.7164	-17.3085	-21.2075	-20.9921	-22.4095	NaN	22.0428	NaN	NaN	NaN	NaN	+	ADAR_GFP	1	25.5	10.897	0	25923000	1	1.41933	0.0102776	7.23127	3.04868	Q9GZP8;Q9GZP8-2	Q9GZP8;Q9GZP8-2	Immortalization up-regulated protein	IMUP
-10.0995	-12.1364	-9.058	-16.9566	-15.6801	-12.737	19.9836	19.4004	22.4432	18.4435	19.5046	23.8652	+	ADAR_GFP	6	27.1	23.662	0	166680000	10	1.41708	0.0103834	4.69327	3.04338	P09496-2;P09496;P09496-4;P09496-3;P09496-5	P09496-2;P09496;P09496-4;P09496-3;P09496-5	Clathrin light chain A	CLTA
-15.8904	-9.6847	-17.3085	-21.2075	-20.9921	-22.4095	NaN	20.7525	NaN	NaN	NaN	NaN	+	ADAR_GFP	1	7.3	35.668	0	26498000	1	1.41566	0.010489	7.24183	3.04003	Q9UBQ7	Q9UBQ7	Glyoxylate reductase/hydroxypyruvate reductase	GRHPR
-15.8904	-9.6727	-17.3085	-21.2075	-20.9921	-22.4095	NaN	18.999	NaN	NaN	NaN	NaN	+	ADAR_GFP	2	3.9	132.88	0	26719000	2	1.41427	0.0104755	7.24583	3.03677	Q8TAQ2;Q8TAQ2-2;Q8TAQ2-3	Q8TAQ2;Q8TAQ2-2;Q8TAQ2-3	SWI/SNF complex subunit SMARCC2	SMARCC2
-15.8904	-9.6715	-17.3085	-21.2075	-20.9921	-22.4095	NaN	20.8652	NaN	NaN	NaN	NaN	+	ADAR_GFP	3	12.4	25.206	0	26742000	3	1.41413	0.0104619	7.24623	3.03645	P62993;P62993-2	P62993;P62993-2	Growth factor receptor-bound protein 2	GRB2
-9.4135	-6.1239	-7.6238	-10.4435	-10.7989	-12.734	19.7765	24.5198	22.9843	24.0635	23.4928	22.9751	+	ADAR_GFP	15	52.4	27.744	0	920800000	41	1.41365	0.0105619	3.60507	3.03533	Q07955;Q07955-3;Q07955-2	Q07955;Q07955-3;Q07955-2	Serine/arginine-rich splicing factor 1	SRSF1
-15.8904	-9.666	-17.3085	-21.2075	-20.9921	-22.4095	NaN	18.8452	NaN	NaN	NaN	NaN	+	ADAR_GFP	2	3.5	124.2	0	26844000	2	1.4135	0.0105483	7.24807	3.03496	Q9NQW6;Q9NQW6-2	Q9NQW6;Q9NQW6-2	Actin-binding protein anillin	ANLN
-15.8904	-9.6581	-17.3085	-21.2075	-20.9921	-22.4095	NaN	19.7791	NaN	NaN	NaN	NaN	+	ADAR_GFP	2	6.7	55.704	0	26991000	2	1.41259	0.0105347	7.2507	3.03283	P61011;P61011-2	P61011;P61011-2	Signal recognition particle 54 kDa protein	SRP54
-15.8904	-9.6427	-17.3085	-21.2075	-20.9921	-22.4095	NaN	21.8941	NaN	NaN	NaN	NaN	+	ADAR_GFP	2	17.8	16.516	0	27282000	2	1.41082	0.0106393	7.25583	3.02868	O14880	O14880	Microsomal glutathione S-transferase 3	MGST3
-15.8904	-9.6365	-17.3085	-21.2075	-20.9921	-22.4095	NaN	19.0352	NaN	NaN	NaN	NaN	+	ADAR_GFP	1	1.7	90.98	0	27398000	1	1.41011	0.0106256	7.2579	3.02702	P25205;P25205-2	P25205;P25205-2	DNA replication licensing factor MCM3	MCM3
-15.8904	-9.6363	-17.3085	-21.2075	-20.9921	-22.4095	NaN	20.2483	NaN	NaN	NaN	NaN	+	ADAR_GFP	2	7.7	36.573	0	27402000	2	1.41009	0.010612	7.25797	3.02696	P14550	P14550	Alcohol dehydrogenase [NADP(+)]	AKR1A1
-15.8904	-9.6343	-17.3085	-21.2075	-20.9921	-22.4095	NaN	19.9025	NaN	NaN	NaN	NaN	+	ADAR_GFP	1	4.3	45.394	0	27440000	1	1.40986	0.0105985	7.25863	3.02643	Q6YN16;Q6YN16-2	Q6YN16;Q6YN16-2	Hydroxysteroid dehydrogenase-like protein 2	HSDL2
-15.8904	-9.6275	-17.3085	-21.2075	-20.9921	-22.4095	NaN	20.3243	NaN	NaN	NaN	NaN	+	ADAR_GFP	2	4.5	62.094	0	27571000	2	1.40909	0.0105849	7.2609	3.0246	P19525;P19525-2	P19525;P19525-2	Interferon-induced, double-stranded RNA-activated protein kinase	EIF2AK2
-6.6224	-7.3136	-11.1894	-21.2075	-15.0503	-13.6167	21.4606	22.2232	18.3117	NaN	18.1345	20.9854	+	ADAR_GFP	11	25.8	69.72	0	293200000	9	1.40892	0.0105714	8.2497	3.02422	P51114;P51114-2;P51114-3	P51114;P51114-2;P51114-3	Fragile X mental retardation syndrome-related protein 1	FXR1
-9.3794	-6.675	-9.1391	-10.625	-11.1989	-12.0476	18.9875	23.1455	20.6458	23.059	22.2697	22.8384	+	ADAR_GFP	8	35.3	42.033	0	752880000	24	1.40702	0.0106701	2.89267	3.01976	Q9Y2S7	Q9Y2S7	Polymerase delta-interacting protein 2	POLDIP2
-9.5882	-5.5311	-9.8178	-11.9675	-12.8558	-13.1016	19.2147	24.7255	20.4032	22.1525	21.0489	22.2204	+	ADAR_GFP	11	52.3	34.917	0	704730000	21	1.40653	0.0106565	4.32927	3.01861	Q15366-4;Q15366-5;Q15366;Q15366-7;Q15366-8;Q15366-6;Q15366-3;Q15366-2;P57721;P57721-2;P57721-3;P57721-5;P57721-4	Q15366-4;Q15366-5;Q15366;Q15366-7;Q15366-8;Q15366-6;Q15366-3;Q15366-2	Poly(rC)-binding protein 2	PCBP2
-15.8904	-9.5964	-17.3085	-21.2075	-20.9921	-22.4095	NaN	20.4998	NaN	NaN	NaN	NaN	+	ADAR_GFP	3	8.1	54.389	0	28171000	2	1.40555	0.0106429	7.27127	3.01631	P50995;P50995-2	P50995;P50995-2	Annexin A11	ANXA11
-15.8904	-9.5897	-17.3085	-21.2075	-20.9921	-22.4095	NaN	21.295	NaN	NaN	NaN	NaN	+	ADAR_GFP	2	13	20.954	0	28302000	1	1.40479	0.0106294	7.2735	3.01453	Q16527	Q16527	Cysteine and glycine-rich protein 2	CSRP2
-10.6537	-6.1309	-10.7572	-21.2075	-14.9865	-14.8169	19.0667	25.0433	20.3813	NaN	19.8357	21.4227	+	ADAR_GFP	5	30.6	26.599	0	362140000	11	1.40364	0.0107579	7.82303	3.01185	P56537;P56537-2	P56537;P56537-2	Eukaryotic translation initiation factor 6	EIF6
-10.6642	-6.3006	-12.9923	-21.2075	-20.9921	-14.4668	16.9043	22.7215	15.9942	NaN	NaN	19.6207	+	ADAR_GFP	13	28.4	80.109	0	316410000	13	1.40357	0.0107443	8.9031	3.01168	Q12931;Q12931-2	Q12931;Q12931-2	Heat shock protein 75 kDa, mitochondrial	TRAP1
-15.8904	-9.5586	-17.3085	-21.2075	-20.9921	-22.4095	NaN	20.6155	NaN	NaN	NaN	NaN	+	ADAR_GFP	4	15.7	40.313	0	28918000	1	1.40128	0.0108622	7.28387	3.00632	Q9BWF3;Q9BQ04;Q9BWF3-3;Q9BWF3-4;Q9BWF3-2	Q9BWF3;Q9BQ04;Q9BWF3-3;Q9BWF3-4;Q9BWF3-2	RNA-binding protein 4;RNA-binding protein 4B	RBM4;RBM4B
-15.8904	-9.5181	-17.3085	-21.2075	-20.9921	-22.4095	NaN	21.826	NaN	NaN	NaN	NaN	+	ADAR_GFP	1	7.3	21.45	0.0098341	29741000	1	1.39674	0.011096	7.29737	2.99572	P63000;P63000-2	P63000;P63000-2	Ras-related C3 botulinum toxin substrate 1	RAC1
-15.8904	-9.5126	-17.3085	-21.2075	-20.9921	-22.4095	NaN	20.3721	NaN	NaN	NaN	NaN	+	ADAR_GFP	1	6.4	38.449	0	29856000	1	1.39612	0.0112535	7.2992	2.99429	Q9UBE0;Q9UBE0-2;Q9UBE0-3	Q9UBE0;Q9UBE0-2;Q9UBE0-3	SUMO-activating enzyme subunit 1;SUMO-activating enzyme subunit 1, N-terminally processed	SAE1
-10.3173	-8.0558	-13.5546	-21.2075	-15.1622	-17.049	17.5287	21.2439	15.7095	NaN	17.7855	17.3161	+	ADAR_GFP	5	13.5	77.528	0	102800000	6	1.39487	0.0113703	7.16367	2.99136	O43395;O43395-3	O43395;O43395-3	U4/U6 small nuclear ribonucleoprotein Prp3	PRPF3
-15.8904	-9.4868	-17.3085	-21.2075	-20.9921	-22.4095	NaN	21.5354	NaN	NaN	NaN	NaN	+	ADAR_GFP	1	15	17.316	0	30394000	1	1.39325	0.011356	7.3078	2.9876	Q9NX14;Q9NX14-2	Q9NX14;Q9NX14-2	NADH dehydrogenase [ubiquinone] 1 beta subcomplex subunit 11, mitochondrial	NDUFB11
-15.8904	-9.4617	-17.3085	-21.2075	-20.9921	-22.4095	NaN	22.075	NaN	NaN	NaN	NaN	+	ADAR_GFP	2	19	17.201	0	30928000	1	1.39048	0.0113417	7.31617	2.98114	Q9NX24	Q9NX24	H/ACA ribonucleoprotein complex subunit 2	NHP2
-15.8904	-9.4378	-17.3085	-21.2075	-20.9921	-22.4095	NaN	20.514	NaN	NaN	NaN	NaN	+	ADAR_GFP	4	10.8	55.102	0	31444000	2	1.38785	0.0113275	7.32413	2.97502	Q13547	Q13547	Histone deacetylase 1	HDAC1
-15.8904	-9.4191	-17.3085	-21.2075	-20.9921	-22.4095	NaN	18.4655	NaN	NaN	NaN	NaN	+	ADAR_GFP	3	3.9	181.79	0	31854000	3	1.3858	0.0114436	7.33037	2.97026	Q9C0C2;Q9C0C2-2	Q9C0C2	182 kDa tankyrase-1-binding protein	TNKS1BP1
-15.8904	-9.4077	-17.3085	-21.2075	-20.9921	-22.4095	NaN	19.2639	NaN	NaN	NaN	NaN	+	ADAR_GFP	3	4	109.93	0	32107000	2	1.38456	0.0114293	7.33417	2.96737	Q15020;Q15020-4;Q15020-2	Q15020;Q15020-4	Squamous cell carcinoma antigen recognized by T-cells 3	SART3
-10.69	-7.2704	-10.1237	-12.5441	-12.1449	-13.1122	17.6154	22.4888	19.5999	21.0784	21.2622	21.7123	+	ADAR_GFP	11	29.4	48.55	0	361120000	18	1.3808	0.011685	3.23903	2.95864	Q15645;Q15645-2	Q15645	Pachytene checkpoint protein 2 homolog	TRIP13
-15.8904	-9.3719	-17.3085	-21.2075	-20.9921	-22.4095	NaN	20.3283	NaN	NaN	NaN	NaN	+	ADAR_GFP	2	4	58.993	0	32913000	2	1.38067	0.0116704	7.3461	2.95834	P22307;P22307-6;P22307-2;P22307-4;P22307-7;P22307-8	P22307;P22307-6;P22307-2;P22307-4;P22307-7;P22307-8	Non-specific lipid-transfer protein	SCP2
-15.8904	-17.3441	-9.4252	-21.2075	-20.9921	-22.4095	NaN	NaN	22.2984	NaN	NaN	NaN	+	ADAR_GFP	12	65.6	14.728	0	30948000	3	1.38053	0.0116559	7.31647	2.95803	P62987	P62987	Ubiquitin-60S ribosomal protein L40;Ubiquitin;60S ribosomal protein L40	UBA52
-15.8904	-9.3587	-17.3085	-21.2075	-20.9921	-22.4095	NaN	21.9854	NaN	NaN	NaN	NaN	+	ADAR_GFP	1	9.3	13.696	0	33217000	2	1.37924	0.0117808	7.3505	2.95503	P10606	P10606	Cytochrome c oxidase subunit 5B, mitochondrial	COX5B
-15.8904	-9.3559	-17.3085	-21.2075	-20.9921	-22.4095	NaN	20.8182	NaN	NaN	NaN	NaN	+	ADAR_GFP	2	13.7	42.794	0	33281000	2	1.37894	0.0117662	7.35143	2.95433	P51553;P51553-2	P51553;P51553-2	Isocitrate dehydrogenase [NAD] subunit gamma, mitochondrial	IDH3G
-15.8904	-9.3371	-17.3085	-21.2075	-20.9921	-22.4095	NaN	21.837	NaN	NaN	NaN	NaN	+	ADAR_GFP	1	4.5	22.761	0	33717000	2	1.37691	0.0118807	7.3577	2.94964	Q15363	Q15363	Transmembrane emp24 domain-containing protein 2	TMED2
-15.8904	-9.3335	-17.3085	-21.2075	-20.9921	-22.4095	NaN	20.7627	NaN	NaN	NaN	NaN	+	ADAR_GFP	2	7.5	38.925	0	33803000	2	1.37653	0.011866	7.3589	2.94874	O75477;O94905;O94905-2;O94905-3	O75477;O94905;O94905-2;O94905-3	Erlin-1;Erlin-2	ERLIN1;ERLIN2
-15.8904	-9.3299	-17.3085	-21.2075	-20.9921	-22.4095	NaN	20.3704	NaN	NaN	NaN	NaN	+	ADAR_GFP	1	5.2	56.157	0	33887000	1	1.37614	0.0118513	7.3601	2.94785	P55809	P55809	Succinyl-CoA:3-ketoacid coenzyme A transferase 1, mitochondrial	OXCT1
-15.8904	-9.3014	-17.3085	-21.2075	-20.9921	-22.4095	NaN	21.8728	NaN	NaN	NaN	NaN	+	ADAR_GFP	1	4.4	27.963	0.0068621	34563000	2	1.37309	0.0119653	7.3696	2.94079	P13284	P13284	Gamma-interferon-inducible lysosomal thiol reductase	IFI30
-15.8904	-9.286	-17.3085	-21.2075	-20.9921	-22.4095	NaN	21.5987	NaN	NaN	NaN	NaN	+	ADAR_GFP	1	8.8	20.652	0	34934000	1	1.37145	0.0119506	7.37473	2.937	Q9Y2B0	Q9Y2B0	Protein canopy homolog 2	CNPY2
-15.8904	-9.2847	-17.3085	-21.2075	-20.9921	-22.4095	NaN	21.6	NaN	NaN	NaN	NaN	+	ADAR_GFP	1	10.5	22.345	0	34965000	1	1.37131	0.0119358	7.37517	2.93668	Q96IU4;Q96IU4-2	Q96IU4;Q96IU4-2	Alpha/beta hydrolase domain-containing protein 14B	ABHD14B
-11.0083	-17.3441	-17.3085	-21.2075	-20.9921	-22.4095	16.9279	NaN	NaN	NaN	NaN	NaN	+	ADAR_GFP	2	6.9	66.171	0	3865100	2	1.37075	0.0119211	6.31607	2.93539	Q9NVV4;Q9NVV4-2	Q9NVV4;Q9NVV4-2	Poly(A) RNA polymerase, mitochondrial	MTPAP
-15.8904	-9.277	-17.3085	-21.2075	-20.9921	-22.4095	NaN	20.6077	NaN	NaN	NaN	NaN	+	ADAR_GFP	2	9.5	47.707	0	35152000	2	1.37049	0.0119064	7.37773	2.93479	Q9GZL7	Q9GZL7	Ribosome biogenesis protein WDR12	WDR12
-15.8904	-9.2742	-17.3085	-21.2075	-20.9921	-22.4095	NaN	20.6776	NaN	NaN	NaN	NaN	+	ADAR_GFP	2	5.1	52.739	0	35221000	2	1.37019	0.0118918	7.37867	2.93411	P20073;P20073-2	P20073;P20073-2	Annexin A7	ANXA7
-15.8904	-9.2735	-17.3085	-21.2075	-20.9921	-22.4095	NaN	20.1164	NaN	NaN	NaN	NaN	+	ADAR_GFP	3	11	52.39	0	35238000	2	1.37012	0.0118771	7.3789	2.93393	Q13228;Q13228-4;Q13228-2;Q13228-3	Q13228;Q13228-4;Q13228-2;Q13228-3	Selenium-binding protein 1	SELENBP1
-15.8904	-9.2637	-17.3085	-21.2075	-20.9921	-22.4095	NaN	18.8906	NaN	NaN	NaN	NaN	+	ADAR_GFP	2	2.7	177.19	0	35478000	2	1.36908	0.0118626	7.38217	2.93153	Q9NYU2;Q9NYU2-2	Q9NYU2;Q9NYU2-2	UDP-glucose:glycoprotein glucosyltransferase 1	UGGT1
-7.2511	-5.7138	-5.3306	-8.877	-9.1871	-13.0118	20.5101	23.5011	23.8486	24.2013	23.6756	21.2684	+	ADAR_GFP	35	38.9	106.12	0	2229000000	76	1.36897	0.0119559	4.26013	2.93127	Q9NYF8;Q9NYF8-2;Q9NYF8-4	Q9NYF8;Q9NYF8-2;Q9NYF8-4	Bcl-2-associated transcription factor 1	BCLAF1
-15.8904	-9.2612	-17.3085	-21.2075	-20.9921	-22.4095	NaN	19.2501	NaN	NaN	NaN	NaN	+	ADAR_GFP	2	2.1	128.25	0	35540000	2	1.36882	0.0119412	7.383	2.93092	P35251;P35251-2	P35251;P35251-2	Replication factor C subunit 1	RFC1
-6.9292	-6.0949	-9.4118	-11.5626	-9.8161	-10.883	21.8737	24.1617	20.8092	22.5574	24.0885	24.439	+	ADAR_GFP	12	24.6	45.283	0	1210500000	40	1.36787	0.0119267	3.27527	2.92873	O43813	O43813	LanC-like protein 1	LANCL1
-10.0466	-11.2916	-8.5897	-17.0076	-12.9066	-13.3407	16.9131	17.1218	19.7881	15.2692	19.1547	20.1381	+	ADAR_GFP	14	16.7	121.87	0	179850000	17	1.36767	0.0119121	4.44233	2.92828	Q9UPQ0;Q9UPQ0-10;Q9UPQ0-2;Q9UPQ0-4;Q9UPQ0-9;Q9UPQ0-8;Q9UPQ0-6;Q9UPQ0-5;Q9UPQ0-3;Q9UPQ0-7	Q9UPQ0;Q9UPQ0-10;Q9UPQ0-2;Q9UPQ0-4;Q9UPQ0-9;Q9UPQ0-8;Q9UPQ0-6;Q9UPQ0-5;Q9UPQ0-3	LIM and calponin homology domains-containing protein 1	LIMCH1
-15.8904	-9.2416	-17.3085	-21.2075	-20.9921	-22.4095	NaN	21.1956	NaN	NaN	NaN	NaN	+	ADAR_GFP	4	15.5	37.154	0	36025000	3	1.36675	0.0120488	7.38953	2.92615	O43684;O43684-2	O43684;O43684-2	Mitotic checkpoint protein BUB3	BUB3
-15.8904	-9.2321	-17.3085	-21.2075	-20.9921	-22.4095	NaN	22.527	NaN	NaN	NaN	NaN	+	ADAR_GFP	1	24.5	11.471	0	36263000	2	1.36575	0.0120341	7.3927	2.92384	Q99584	Q99584	Protein S100-A13	S100A13
-15.8904	-17.3441	-9.2851	-21.2075	-20.9921	-22.4095	NaN	NaN	19.0461	NaN	NaN	NaN	+	ADAR_GFP	2	4.1	129.57	0	34104000	2	1.36555	0.0120195	7.36317	2.92338	Q13751	Q13751	Laminin subunit beta-3	LAMB3
-15.8904	-9.2295	-17.3085	-21.2075	-20.9921	-22.4095	NaN	21.4141	NaN	NaN	NaN	NaN	+	ADAR_GFP	1	8.9	27.335	0	36328000	1	1.36547	0.0120049	7.39357	2.92321	Q9UKY7;Q9UKY7-3;Q9UKY7-2	Q9UKY7;Q9UKY7-3;Q9UKY7-2	Protein CDV3 homolog	CDV3
-15.8904	-9.1818	-17.3085	-21.2075	-20.9921	-22.4095	NaN	22.355	NaN	NaN	NaN	NaN	+	ADAR_GFP	2	25.4	15.521	0	37551000	2	1.36048	0.012568	7.40947	2.91171	Q9NS69	Q9NS69	Mitochondrial import receptor subunit TOM22 homolog	TOMM22
-9.3478	-7.4876	-8.2733	-14.7417	-13.2169	-22.4095	20.3727	23.6866	22.8653	20.2958	21.6052	NaN	+	ADAR_GFP	4	25.8	26.396	0	242790000	11	1.35905	0.0125527	8.4198	2.90841	Q9Y3Y2;Q9Y3Y2-4;Q9Y3Y2-3	Q9Y3Y2;Q9Y3Y2-4;Q9Y3Y2-3	Chromatin target of PRMT1 protein	CHTOP
-15.8904	-9.157	-17.3085	-21.2075	-20.9921	-22.4095	NaN	22.6022	NaN	NaN	NaN	NaN	+	ADAR_GFP	2	14.6	18.007	0	38201000	2	1.3579	0.0127022	7.41773	2.90579	P63279	P63279	SUMO-conjugating enzyme UBC9	UBE2I
-15.8904	-9.1568	-17.3085	-21.2075	-20.9921	-22.4095	NaN	21.3799	NaN	NaN	NaN	NaN	+	ADAR_GFP	2	17.8	29.062	0	38205000	2	1.35788	0.0126868	7.4178	2.90574	O75822;O75822-3;O75822-2	O75822;O75822-3;O75822-2	Eukaryotic translation initiation factor 3 subunit J	EIF3J
-15.8904	-9.1124	-17.3085	-21.2075	-20.9921	-22.4095	NaN	21.4243	NaN	NaN	NaN	NaN	+	ADAR_GFP	2	6.9	50.75	0	39400000	2	1.3533	0.0128889	7.4326	2.89523	O43670;O43670-2;O43670-4;O43670-3	O43670;O43670-2;O43670-4;O43670-3	Zinc finger protein 207	ZNF207
-15.8904	-11.205	-17.3085	-21.2075	-20.9921	-19.1645	NaN	18.0947	NaN	NaN	NaN	15.2007	+	ADAR_GFP	2	6.4	76.572	0	10480000	2	1.35197	0.0128733	5.6534	2.89217	P20810;P20810-5;P20810-4;P20810-8;P20810-2;P20810-9;P20810-10;P20810-7;P20810-6;P20810-3	P20810;P20810-5;P20810-4;P20810-8;P20810-2;P20810-9;P20810-10;P20810-7;P20810-6;P20810-3	Calpastatin	CAST
-15.8904	-9.0804	-17.3085	-21.2075	-20.9921	-22.4095	NaN	21.8043	NaN	NaN	NaN	NaN	+	ADAR_GFP	1	5	25.059	0.0068451	40284000	1	1.35003	0.0128578	7.44327	2.88771	Q9UBQ5;Q9UBQ5-2	Q9UBQ5;Q9UBQ5-2	Eukaryotic translation initiation factor 3 subunit K	EIF3K
-15.8904	-9.0797	-17.3085	-21.2075	-20.9921	-22.4095	NaN	20.4064	NaN	NaN	NaN	NaN	+	ADAR_GFP	3	8.8	71.223	0	40304000	2	1.34996	0.0128424	7.4435	2.88755	Q9UBT2;Q9UBT2-2	Q9UBT2	SUMO-activating enzyme subunit 2	UBA2
-15.8904	-9.0776	-17.3085	-21.2075	-20.9921	-22.4095	NaN	22.0965	NaN	NaN	NaN	NaN	+	ADAR_GFP	2	12.7	17.068	0	40361000	2	1.34974	0.0128269	7.4442	2.88706	Q9BQI0;Q9BQI0-3;Q9BQI0-2;Q9BQI0-4	Q9BQI0;Q9BQI0-3;Q9BQI0-2;Q9BQI0-4	Allograft inflammatory factor 1-like	AIF1L
-15.8904	-9.0693	-17.3085	-21.2075	-20.9921	-22.4095	NaN	21.8154	NaN	NaN	NaN	NaN	+	ADAR_GFP	1	5.6	28.315	0	40596000	1	1.3489	0.0129604	7.44697	2.88512	P04632	P04632	Calpain small subunit 1	CAPNS1
-15.8904	-9.0638	-17.3085	-21.2075	-20.9921	-22.4095	NaN	21.3735	NaN	NaN	NaN	NaN	+	ADAR_GFP	1	5	32.816	0	40751000	1	1.34834	0.0129448	7.4488	2.88384	P42126;P42126-2	P42126;P42126-2	Enoyl-CoA delta isomerase 1, mitochondrial	ECI1
-15.8904	-9.0615	-17.3085	-21.2075	-20.9921	-22.4095	NaN	21.3757	NaN	NaN	NaN	NaN	+	ADAR_GFP	2	8.9	26.458	0	40814000	3	1.3481	0.0129293	7.44957	2.88331	P41227;P41227-2	P41227;P41227-2	N-alpha-acetyltransferase 10	NAA10
-8.8018	-5.8516	-10.4952	-15.5727	-14.1511	-11.3359	19.1344	23.5384	18.8591	17.6806	18.8868	23.1194	+	ADAR_GFP	12	28.8	60.343	0	714260000	17	1.3468	0.0129139	5.3037	2.88031	P17987	P17987	T-complex protein 1 subunit alpha	TCP1
-12.5063	-9.6118	-17.3085	-21.2075	-20.9921	-18.2499	15.7991	20.1473	NaN	NaN	NaN	16.5746	+	ADAR_GFP	2	5.8	44.049	0	31583000	2	1.34417	0.0128984	7.00763	2.8743	Q14344;Q14344-2	Q14344;Q14344-2	Guanine nucleotide-binding protein subunit alpha-13	GNA13
-15.8904	-9.0205	-17.3085	-21.2075	-20.9921	-22.4095	NaN	23.7387	NaN	NaN	NaN	NaN	+	ADAR_GFP	2	25	11.951	0	41993000	2	1.34396	0.0128831	7.46323	2.87381	P62942	P62942	Peptidyl-prolyl cis-trans isomerase FKBP1A	FKBP1A
-15.8904	-9.0168	-17.3085	-21.2075	-20.9921	-22.4095	NaN	21.6269	NaN	NaN	NaN	NaN	+	ADAR_GFP	2	17	24.701	0	42099000	2	1.34358	0.0128677	7.46447	2.87296	Q9BUL8	Q9BUL8	Programmed cell death protein 10	PDCD10
-15.8904	-9.0026	-17.3085	-21.2075	-20.9921	-22.4095	NaN	20.0935	NaN	NaN	NaN	NaN	+	ADAR_GFP	3	6.4	90.254	0	42516000	4	1.34215	0.0130143	7.4692	2.86969	O43290	O43290	U4/U6.U5 tri-snRNP-associated protein 1	SART1
-15.8904	-8.9721	-17.3085	-21.2075	-20.9921	-22.4095	NaN	20.3275	NaN	NaN	NaN	NaN	+	ADAR_GFP	2	3.9	100.18	0	43423000	2	1.3391	0.0129988	7.47937	2.86272	P49756;P49756-2;P49756-3	P49756;P49756-2;P49756-3	RNA-binding protein 25	RBM25
-15.8904	-5.0382	-8.0353	-21.2075	-20.9921	-16.9605	NaN	24.551	21.5183	NaN	NaN	17.6941	+	ADAR_GFP	12	30.2	71.428	0	750510000	16	1.33834	0.0129834	10.0654	2.86099	Q16643;Q16643-3;Q16643-2	Q16643;Q16643-3;Q16643-2	Drebrin	DBN1
-15.8904	-8.911	-17.3085	-21.2075	-20.9921	-22.4095	NaN	19.9737	NaN	NaN	NaN	NaN	+	ADAR_GFP	2	3.7	100.67	0	45304000	2	1.33304	0.0135848	7.49973	2.8489	Q9BXP5;Q9BXP5-5;Q9BXP5-4;Q9BXP5-2;Q9BXP5-3	Q9BXP5;Q9BXP5-5;Q9BXP5-4;Q9BXP5-2;Q9BXP5-3	Serrate RNA effector molecule homolog	SRRT
-11.5956	-7.9603	-11.6144	-21.2075	-16.1061	-14.3183	16.6509	21.74	18.0502	NaN	17.2422	20.4473	+	ADAR_GFP	3	8.6	63.972	0	136540000	4	1.33256	0.0135687	6.82053	2.8478	O15371;O15371-2;O15371-3	O15371;O15371-2;O15371-3	Eukaryotic translation initiation factor 3 subunit D	EIF3D
-15.8904	-8.9032	-17.3085	-21.2075	-20.9921	-22.4095	NaN	21.8559	NaN	NaN	NaN	NaN	+	ADAR_GFP	3	10.2	29.574	0	45548000	2	1.33227	0.0135527	7.50233	2.84715	P40261	P40261	Nicotinamide N-methyltransferase	NNMT
-15.8904	-8.8815	-17.3085	-21.2075	-20.9921	-22.4095	NaN	21.4626	NaN	NaN	NaN	NaN	+	ADAR_GFP	3	11.8	28.048	0	46240000	3	1.33014	0.0136974	7.50957	2.8423	Q96DG6	Q96DG6	Carboxymethylenebutenolidase homolog	CMBL
-15.8904	-8.8732	-17.3085	-21.2075	-20.9921	-22.4095	NaN	20.9474	NaN	NaN	NaN	NaN	+	ADAR_GFP	3	14.2	52.891	0	46505000	3	1.32932	0.0136812	7.51233	2.84045	P50579;P50579-3;P50579-2	P50579;P50579-3;P50579-2	Methionine aminopeptidase 2	METAP2
-6.5822	-9.0197	-7.9829	-21.2075	-16.4577	-11.2196	22.4013	21.4175	22.4187	NaN	17.6275	24.2831	+	ADAR_GFP	17	36.2	40.361	0	518450000	15	1.32907	0.0136651	8.43333	2.83988	P63096;P63096-2;P19087;A8MTJ3;P11488	P63096;P63096-2	Guanine nucleotide-binding protein G(i) subunit alpha-1	GNAI1
-11.5802	-7.0489	-12.0262	-21.2075	-20.9921	-13.6226	15.4522	21.4372	16.4243	NaN	NaN	19.929	+	ADAR_GFP	9	8.8	166.57	0	230280000	13	1.32779	0.0137856	8.38897	2.83696	Q14152;Q14152-2	Q14152;Q14152-2	Eukaryotic translation initiation factor 3 subunit A	EIF3A
-15.8904	-8.854	-17.3085	-21.2075	-20.9921	-22.4095	NaN	20.4026	NaN	NaN	NaN	NaN	+	ADAR_GFP	2	6.4	74.403	0	47128000	2	1.32745	0.0137694	7.51873	2.83618	Q14166	Q14166	Tubulin--tyrosine ligase-like protein 12	TTLL12
-15.8904	-8.8289	-17.3085	-21.2075	-20.9921	-22.4095	NaN	21.4277	NaN	NaN	NaN	NaN	+	ADAR_GFP	29	73.9	33.67	0	47955000	3	1.32501	0.0141528	7.5271	2.83064	P07910;P07910-3;O60812;B2RXH8;B7ZW38;P0DMR1	P07910;P07910-3	Heterogeneous nuclear ribonucleoproteins C1/C2	HNRNPC
-7.2012	-2.9445	-3.613	-21.2075	-12.1525	-10.6147	19.9887	25.6991	24.9951	NaN	20.1392	23.0944	+	ADAR_GFP	56	72.8	85.223	0	5151600000	108	1.3247	0.0141362	10.072	2.82995	Q9UHB6-4;Q9UHB6;Q9UHB6-5;Q9UHB6-2;Q9UHB6-3;Q9BT23	Q9UHB6-4;Q9UHB6;Q9UHB6-5;Q9UHB6-2;Q9UHB6-3	LIM domain and actin-binding protein 1	LIMA1
-15.8904	-8.8177	-17.3085	-21.2075	-20.9921	-22.4095	NaN	20.3565	NaN	NaN	NaN	NaN	+	ADAR_GFP	3	5.8	78.839	0	48330000	3	1.32392	0.0141196	7.53083	2.82818	P52888;P52888-2	P52888	Thimet oligopeptidase	THOP1
-15.8904	-8.8066	-17.3085	-21.2075	-20.9921	-22.4095	NaN	22.9525	NaN	NaN	NaN	NaN	+	ADAR_GFP	2	26.9	12.855	0	48703000	2	1.32285	0.014103	7.53453	2.82574	O75347;O75347-2	O75347;O75347-2	Tubulin-specific chaperone A	TBCA
-7.0111	-8.7513	-8.7029	-16.8191	-14.1783	-10.2803	21.7918	21.5053	21.5181	17.3009	19.7264	25.0417	+	ADAR_GFP	19	53	40.45	0	768030000	19	1.32269	0.0140865	5.60413	2.82538	P04899;P04899-4;P04899-6;P04899-3;P04899-5;P04899-2	P04899;P04899-4;P04899-6;P04899-3;P04899-5;P04899-2	Guanine nucleotide-binding protein G(i) subunit alpha-2	GNAI2
-15.8904	-8.7855	-17.3085	-21.2075	-20.9921	-22.4095	NaN	20.3107	NaN	NaN	NaN	NaN	+	ADAR_GFP	2	4	85.424	0	49421000	1	1.32081	0.0142757	7.54157	2.82113	Q99798	Q99798	Aconitate hydratase, mitochondrial	ACO2
-15.8904	-8.775	-17.3085	-21.2075	-20.9921	-22.4095	NaN	21.6623	NaN	NaN	NaN	NaN	+	ADAR_GFP	3	17.5	25.268	0	49783000	4	1.3198	0.014259	7.54507	2.81884	P27144	P27144	GTP:AMP phosphotransferase AK4, mitochondrial	AK4
-15.8904	-8.7441	-17.3085	-21.2075	-20.9921	-22.4095	NaN	23.0151	NaN	NaN	NaN	NaN	+	ADAR_GFP	2	12.4	24.033	0	50859000	2	1.31685	0.0144988	7.55537	2.81214	P26583	P26583	High mobility group protein B2	HMGB2
-15.8904	-8.734	-17.3085	-21.2075	-20.9921	-22.4095	NaN	21.2178	NaN	NaN	NaN	NaN	+	ADAR_GFP	2	7.8	38.868	0	51216000	2	1.31588	0.014482	7.55873	2.80996	O14745;O14745-2	O14745;O14745-2	Na(+)/H(+) exchange regulatory cofactor NHE-RF1	SLC9A3R1
-15.8904	-8.6695	-17.3085	-21.2075	-20.9921	-22.4095	NaN	22.2151	NaN	NaN	NaN	NaN	+	ADAR_GFP	2	17.4	22.04	0	53557000	3	1.30978	0.014814	7.58023	2.79617	P30405;Q9UNP9;P30405-2;Q9UNP9-2;Q9UNP9-3	P30405;Q9UNP9;P30405-2;Q9UNP9-2;Q9UNP9-3	Peptidyl-prolyl cis-trans isomerase F, mitochondrial;Peptidyl-prolyl cis-trans isomerase E	PPIF;PPIE
-15.8904	-8.6692	-17.3085	-21.2075	-20.9921	-22.4095	NaN	22.353	NaN	NaN	NaN	NaN	+	ADAR_GFP	2	20.5	26.273	0	53570000	2	1.30975	0.0147967	7.58033	2.79611	A0JLT2;A0JLT2-2	A0JLT2;A0JLT2-2	Mediator of RNA polymerase II transcription subunit 19	MED19
-15.8904	-8.665	-17.3085	-21.2075	-20.9921	-22.4095	NaN	20.8211	NaN	NaN	NaN	NaN	+	ADAR_GFP	2	10.3	67.942	0	53725000	2	1.30936	0.0149002	7.58173	2.79522	Q6NYC8;Q6NYC8-3;Q6NYC8-2	Q6NYC8;Q6NYC8-3;Q6NYC8-2	Phostensin	PPP1R18
-15.8904	-11.4878	-13.8228	-16.9685	-17.1879	-18.044	NaN	18.6864	16.3158	17.0691	16.6342	17.1956	+	ADAR_GFP	2	5.4	33.249	0	16069000	2	1.3078	0.0150406	3.66647	2.7917	Q9Y399	Q9Y399	28S ribosomal protein S2, mitochondrial	MRPS2
-10.7604	-7.6475	-10.8322	-21.2075	-15.5367	-13.5732	16.4021	20.9687	17.7484	NaN	16.7275	20.1084	+	ADAR_GFP	6	8.5	114.71	0	190690000	8	1.3071	0.0150231	7.02577	2.79012	Q99575	Q99575	Ribonucleases P/MRP protein subunit POP1	POP1
-8.4301	-3.3034	-8.2605	-14.9621	-12.8649	-10.2625	20.3728	26.9533	21.9606	19.1579	21.0398	25.0595	+	ADAR_GFP	15	47.6	36.638	0	2942500000	36	1.30698	0.0150058	6.03183	2.78985	P07195	P07195	L-lactate dehydrogenase B chain	LDHB
-15.8904	-8.6358	-17.3085	-21.2075	-20.9921	-22.4095	NaN	22.0079	NaN	NaN	NaN	NaN	+	ADAR_GFP	1	8.5	19.463	0	54825000	2	1.30662	0.0149885	7.59147	2.78904	P62633;P62633-2;P62633-4;P62633-8;P62633-5;P62633-6	P62633;P62633-2;P62633-4;P62633-8;P62633-5;P62633-6	Cellular nucleic acid-binding protein	CNBP
-15.8904	-8.6186	-17.3085	-21.2075	-20.9921	-22.4095	NaN	23.4035	NaN	NaN	NaN	NaN	+	ADAR_GFP	2	32.2	10.044	0	55482000	2	1.30502	0.0149712	7.5972	2.78543	P07108;P07108-3;P07108-2;P07108-4;P07108-5	P07108;P07108-3;P07108-2;P07108-4;P07108-5	Acyl-CoA-binding protein	DBI
-11.2506	-7.861	-12.2044	-13.588	-14.2744	-16.031	16.3179	21.1612	16.7821	19.2976	18.3958	18.0565	+	ADAR_GFP	5	8.8	75.475	0	152050000	7	1.30485	0.0149539	4.19247	2.78505	P28288;P28288-2;P28288-3	P28288;P28288-2	ATP-binding cassette sub-family D member 3	ABCD3
-8.3266	-11.0994	-7.5057	-11.9201	-12.2845	-15.1518	19.5638	18.2447	21.8028	21.2874	20.7076	19.2576	+	ADAR_GFP	10	18.4	66.217	0	308570000	12	1.30067	0.0150702	4.14157	2.77564	Q9NVI7-2;Q9NVI7;Q9NVI7-3;Q5T9A4;Q5T9A4-3;Q5T2N8;Q5T9A4-2	Q9NVI7-2;Q9NVI7;Q9NVI7-3;Q5T9A4;Q5T9A4-3	ATPase family AAA domain-containing protein 3A;ATPase family AAA domain-containing protein 3B	ATAD3A;ATAD3B
-15.8904	-8.57	-17.3085	-21.2075	-20.9921	-22.4095	NaN	22.6042	NaN	NaN	NaN	NaN	+	ADAR_GFP	2	23.1	22.492	0	57382000	2	1.30052	0.0150529	7.6134	2.77529	P52943;P52943-2	P52943;P52943-2	Cysteine-rich protein 2	CRIP2
-15.8904	-8.5638	-17.3085	-21.2075	-20.9921	-22.4095	NaN	21.8735	NaN	NaN	NaN	NaN	+	ADAR_GFP	1	9.3	28.17	0	57631000	1	1.29994	0.0151366	7.61547	2.774	P30042;P30042-2	P30042;P30042-2	ES1 protein homolog, mitochondrial	C21orf33
-15.8904	-8.5566	-17.3085	-21.2075	-20.9921	-22.4095	NaN	22.4656	NaN	NaN	NaN	NaN	+	ADAR_GFP	3	21.9	18.925	0	57918000	3	1.29928	0.0151193	7.61787	2.77251	Q8WW12;Q8WW12-2;Q8WW12-3	Q8WW12;Q8WW12-2	PEST proteolytic signal-containing nuclear protein	PCNP
-15.8904	-8.5437	-17.3085	-21.2075	-20.9921	-22.4095	NaN	19.9423	NaN	NaN	NaN	NaN	+	ADAR_GFP	4	5.5	144.73	0	58436000	3	1.2981	0.0151019	7.62217	2.76985	O15067	O15067	Phosphoribosylformylglycinamidine synthase	PFAS
-15.8904	-10.742	-17.3085	-21.2075	-18.9068	-22.4095	NaN	18.0475	NaN	NaN	13.5307	NaN	+	ADAR_GFP	1	1.4	133.01	0	13289000	1	1.29386	0.0155149	6.1943	2.76033	O94979;O94979-7;O94979-6;O94979-3;O94979-10;O94979-4;O94979-9;O94979-2;O94979-8	O94979;O94979-7;O94979-6;O94979-3;O94979-10;O94979-4;O94979-9;O94979-2;O94979-8	Protein transport protein Sec31A	SEC31A
-4.4689	-8.3062	-6.1406	-21.2075	-14.7928	-10.4253	24.6141	22.2305	24.3605	NaN	19.3919	25.1768	+	ADAR_GFP	16	55.9	37.567	0	1270600000	25	1.29374	0.0154971	9.16997	2.76005	Q9HAV0	Q9HAV0	Guanine nucleotide-binding protein subunit beta-4	GNB4
-15.8904	-8.4833	-17.3085	-21.2075	-20.9921	-22.4095	NaN	20.133	NaN	NaN	NaN	NaN	+	ADAR_GFP	6	7.4	115.73	0	60937000	6	1.29259	0.015621	7.6423	2.75747	Q9H0A0;Q9H0A0-2	Q9H0A0;Q9H0A0-2	N-acetyltransferase 10	NAT10
-10.8123	-5.0434	-10.1623	-21.2075	-15.7667	-13.399	20.4932	27.7157	22.5613	NaN	20.6404	24.4255	+	ADAR_GFP	4	37.8	12.203	0	756780000	10	1.29234	0.0156032	8.1184	2.75692	P06454;P06454-2	P06454;P06454-2	Prothymosin alpha;Prothymosin alpha, N-terminally processed;Thymosin alpha-1	PTMA
-8.2726	-1.184	-6.9683	-13.7951	-11.8582	-10.46	17.5517	26.094	20.2741	17.3463	19.0678	21.8834	+	ADAR_GFP	85	46.4	280.74	0	10408000000	155	1.29092	0.0155854	6.5628	2.75373	P21333;P21333-2	P21333;P21333-2	Filamin-A	FLNA
-10.3053	-17.3441	-17.3085	-21.2075	-20.9921	-22.4095	18.7777	NaN	NaN	NaN	NaN	NaN	+	ADAR_GFP	2	9.5	32.932	0	6292000	2	1.28947	0.0158271	6.5504	2.75049	Q9UL40;Q9UL40-2;Q9UL40-3	Q9UL40;Q9UL40-2;Q9UL40-3	Zinc finger protein 346	ZNF346
-10.4808	-5.3371	-11.5602	-21.2075	-20.9921	-12.851	17.5516	24.149	17.8903	NaN	NaN	21.7005	+	ADAR_GFP	9	25	55.992	0	650920000	16	1.28929	0.0158091	9.22417	2.75008	P34897;P34897-3;P34897-2;P34896;P34896-2;P34896-4;P34896-3	P34897;P34897-3;P34897-2	Serine hydroxymethyltransferase, mitochondrial	SHMT2
-11.4895	-9.1094	-11.1492	-21.2075	-16.0898	-13.6946	16.9415	20.7753	18.6999	NaN	17.4429	21.2555	+	ADAR_GFP	6	21.4	40.282	0	110610000	7	1.2869	0.0157911	6.4146	2.74473	Q12792;Q12792-4;Q12792-3	Q12792;Q12792-4;Q12792-3	Twinfilin-1	TWF1
-10.4457	-10.5929	-17.3085	-21.2075	-20.9921	-17.3853	17.9852	19.2919	NaN	NaN	NaN	17.5647	+	ADAR_GFP	1	6.6	36.067	0	24094000	2	1.28618	0.0161088	7.07927	2.74312	Q16698;Q16698-2	Q16698;Q16698-2	2,4-dienoyl-CoA reductase, mitochondrial	DECR1
-9.6082	-7.5832	-10.7572	-21.2075	-13.8473	-14.0867	17.5009	20.9795	17.77	NaN	18.3634	19.5415	+	ADAR_GFP	10	11.4	126.97	0	196730000	9	1.2808	0.0164304	7.0643	2.73109	Q16531;Q16531-2	Q16531;Q16531-2	DNA damage-binding protein 1	DDB1
-11.0506	-4.4747	-8.8609	-14.9308	-13.2254	-12.8488	20.2549	28.2845	23.8627	21.6917	23.1818	24.9757	+	ADAR_GFP	4	60.9	7.8409	0	1168000000	13	1.27583	0.0169321	5.5396	2.71999	P62857	P62857	40S ribosomal protein S28	RPS28
-15.8904	-8.2571	-17.3085	-21.2075	-20.9921	-22.4095	NaN	21.4431	NaN	NaN	NaN	NaN	+	ADAR_GFP	3	10.4	60.693	0	71281000	3	1.27251	0.0170441	7.7177	2.71259	P83111;P83111-2	P83111;P83111-2	Serine beta-lactamase-like protein LACTB, mitochondrial	LACTB
-12.8569	-8.5637	-17.3085	-21.2075	-20.9921	-18.3195	15.5741	21.321	NaN	NaN	NaN	16.6306	+	ADAR_GFP	3	13.8	46.247	0	60940000	4	1.26691	0.0175666	7.26333	2.70013	P17174;P17174-2	P17174;P17174-2	Aspartate aminotransferase, cytoplasmic	GOT1
-11.3646	-7.8074	-12.3088	-21.2075	-20.9921	-13.2315	16.1683	21.1791	16.6422	NaN	NaN	20.8204	+	ADAR_GFP	6	16.3	70.389	0	180480000	8	1.26559	0.0180113	7.98343	2.6972	P49748;P49748-2;P49748-3	P49748;P49748-2;P49748-3	Very long-chain specific acyl-CoA dehydrogenase, mitochondrial	ACADVL
-6.0048	-6.289	-6.7985	-18.6613	-12.131	-9.8039	22.1308	23.3002	22.7551	14.7913	21.1062	24.8507	+	ADAR_GFP	21	58.3	47.355	0	1472600000	49	1.26389	0.0182613	7.16797	2.69342	O75955;O75955-2	O75955;O75955-2	Flotillin-1	FLOT1
-15.8904	-8.1562	-17.3085	-21.2075	-20.9921	-22.4095	NaN	22.4875	NaN	NaN	NaN	NaN	+	ADAR_GFP	1	5.3	23.593	0	76445000	0	1.26383	0.0182407	7.75133	2.69329	P20340;Q9NRW1;Q14964;P20340-4;Q9NRW1-2;P20340-2	P20340;Q9NRW1;Q14964;P20340-4;Q9NRW1-2;P20340-2	Ras-related protein Rab-6A;Ras-related protein Rab-6B;Ras-related protein Rab-39A	RAB6A;RAB6B;RAB39A
-15.8904	-11.4988	-13.0608	-21.2075	-20.9921	-15.8322	NaN	19.3858	17.7883	NaN	NaN	20.1179	+	ADAR_GFP	2	7.1	30.394	0	22542000	1	1.26335	0.0184854	5.8606	2.69222	O15260;O15260-2;O15260-3	O15260;O15260-2;O15260-3	Surfeit locus protein 4	SURF4
-15.8904	-8.1465	-17.3085	-21.2075	-20.9921	-22.4095	NaN	23.3902	NaN	NaN	NaN	NaN	+	ADAR_GFP	2	15.3	16.46	0	76958000	2	1.263	0.0184646	7.75457	2.69146	P47813;O14602	P47813;O14602	Eukaryotic translation initiation factor 1A, X-chromosomal;Eukaryotic translation initiation factor 1A, Y-chromosomal	EIF1AX;EIF1AY
-15.8904	-9.1363	-12.2573	-21.2075	-16.0031	-22.4095	NaN	22.4004	19.2438	NaN	19.1817	NaN	+	ADAR_GFP	1	7.7	20.811	0	47261000	3	1.2613	0.0187085	7.44537	2.68768	Q13185	Q13185	Chromobox protein homolog 3	CBX3
-6.9707	-2.4283	-8.1012	-12.6984	-12.0691	-9.1907	20.8754	26.8714	21.1629	20.4647	20.8786	25.1745	+	ADAR_GFP	32	64.8	57.936	0	5553400000	89	1.26062	0.018804	5.486	2.68618	P14618;P14618-2;P14618-3;P30613;P30613-2	P14618;P14618-2;P14618-3	Pyruvate kinase PKM	PKM
-15.8904	-8.112	-17.3085	-21.2075	-20.9921	-22.4095	NaN	23.9101	NaN	NaN	NaN	NaN	+	ADAR_GFP	2	29.9	12.885	0	78822000	2	1.26008	0.018783	7.76607	2.68497	Q13068;P0CL82;Q13065;P0CL81;P0CL80;O76087;P0CL80-2	Q13068;P0CL82;Q13065;P0CL81;P0CL80;O76087;P0CL80-2	G antigen 4;G antigen 12I;G antigen 1;G antigen 12G;G antigen 12F;G antigen 7	GAGE4;GAGE12I;GAGE1;GAGE12G;GAGE12F;GAGE7
-9.355	-5.4537	-10.57	-17.9339	-16.2458	-11.3325	19.1431	24.498	19.3462	15.8812	17.354	23.6847	+	ADAR_GFP	16	38.3	46.53	0	811680000	26	1.25481	0.0192715	6.71117	2.6733	P00966	P00966	Argininosuccinate synthase	ASS1
-11.165	-10.0495	-7.808	-13.8612	-12.8732	-18.671	15.7254	18.2946	20.5005	18.3463	19.1189	14.7386	+	ADAR_GFP	10	18	127.14	0	178500000	13	1.25361	0.0193795	5.46097	2.67064	Q99569-2;Q99569	Q99569-2;Q99569	Plakophilin-4	PKP4
-15.8904	-8.0213	-17.3085	-21.2075	-20.9921	-22.4095	NaN	24.0008	NaN	NaN	NaN	NaN	+	ADAR_GFP	1	13	16.15	0	83935000	1	1.25248	0.019612	7.7963	2.66813	O75459	O75459	P antigen family member 1	PAGE1
-15.8904	-11.1539	-10.5007	-15.5615	-20.9921	-22.4095	NaN	19.1902	19.8078	18.646	NaN	NaN	+	ADAR_GFP	1	4.3	35.144	0	30819000	1	1.24584	0.0208998	7.13937	2.65347	O00743;O00743-2;O00743-3	O00743;O00743-2;O00743-3	Serine/threonine-protein phosphatase 6 catalytic subunit	PPP6C
-8.4493	-3.1516	-8.7524	-13.2946	-12.7027	-10.4216	19.9176	26.669	21.0325	20.3893	20.7658	24.4644	+	ADAR_GFP	17	69.5	39.42	0	3131200000	46	1.24568	0.0211168	5.3552	2.65313	P04075;P04075-2;P05062	P04075;P04075-2	Fructose-bisphosphate aldolase A	ALDOA
-15.8904	-7.9361	-17.3085	-21.2075	-20.9921	-22.4095	NaN	24.086	NaN	NaN	NaN	NaN	+	ADAR_GFP	2	29.2	12.732	0	89041000	2	1.24545	0.0210933	7.8247	2.65262	P41567;O60739	P41567;O60739	Eukaryotic translation initiation factor 1;Eukaryotic translation initiation factor 1b	EIF1;EIF1B
-15.8904	-7.8712	-17.3085	-21.2075	-20.9921	-22.4095	NaN	24.473	NaN	NaN	NaN	NaN	+	ADAR_GFP	2	30.2	12.763	0	93143000	3	1.24017	0.0218024	7.84633	2.64099	Q9UEU5;Q13066;Q6NT46;Q4V326	Q9UEU5;Q13066;Q6NT46;Q4V326	G antigen 2D;G antigen 2B/2C;G antigen 2A;G antigen 2E	GAGE2D;GAGE2B;GAGE2A;GAGE2E
-15.8904	-7.8295	-17.3085	-21.2075	-20.9921	-22.4095	NaN	23.7073	NaN	NaN	NaN	NaN	+	ADAR_GFP	3	22	18.795	0	95873000	3	1.23682	0.0219956	7.86023	2.6336	Q969H8	Q969H8	UPF0556 protein C19orf10	C19orf10
-8.9783	-8.01	-13.0307	-21.2075	-16.3727	-13.6491	18.0295	20.4514	15.3951	NaN	15.7367	19.8778	+	ADAR_GFP	7	9.7	120.84	0	162990000	10	1.2333	0.0223167	7.0701	2.62587	P53396;P53396-2;P53396-3	P53396;P53396-2;P53396-3	ATP-citrate synthase	ACLY
-7.3155	-2.1665	-9.0221	-11.5116	-11.7723	-11.4674	21.8744	28.4772	21.5859	22.9954	22.5194	24.2417	+	ADAR_GFP	18	62.4	32.854	0	5393300000	62	1.23314	0.022292	5.41573	2.62553	P08865	P08865	40S ribosomal protein SA	RPSA
-8.6686	-5.8445	-11.3351	-16.2346	-14.9467	-11.4566	19.2218	23.4996	17.9734	16.973	18.0454	22.953	+	ADAR_GFP	10	21.8	67.567	0	679910000	19	1.23231	0.0222674	5.59657	2.62369	P27824;P27824-2;P27824-3	P27824;P27824-2;P27824-3	Calnexin	CANX
-7.4173	-17.3441	-5.9425	-17.5187	-20.9921	-22.4095	22.6657	NaN	25.5587	17.8815	NaN	NaN	+	ADAR_GFP	16	74.6	13.89	0	394230000	2	1.22464	0.0237792	10.0721	2.60687	O60814;P57053	O60814;P57053	Histone H2B type 1-K;Histone H2B type F-S	HIST1H2BK;H2BFS
-11.0411	-4.9531	-9.9119	-13.1845	-14.5986	-13.1144	17.8493	25.391	20.3966	21.023	19.3935	22.295	+	ADAR_GFP	9	42.9	28.302	0	857330000	14	1.21578	0.0250187	4.99713	2.5875	P61981	P61981	14-3-3 protein gamma;14-3-3 protein gamma, N-terminally processed	YWHAG
-9.5353	-17.3441	-17.3085	-21.2075	-20.9921	-22.4095	18.6547	NaN	NaN	NaN	NaN	NaN	+	ADAR_GFP	1	6.5	55.674	0	10730000	1	1.21423	0.0251189	6.80707	2.58412	P08651;P08651-4;P08651-5;P08651-3;P08651-6;P08651-2	P08651;P08651-4;P08651-5;P08651-3;P08651-6;P08651-2	Nuclear factor 1 C-type	NFIC
-15.8904	-17.3441	-7.5692	-21.2075	-20.9921	-22.4095	NaN	NaN	21.5298	NaN	NaN	NaN	+	ADAR_GFP	2	5.3	70.515	0.0097859	112030000	2	1.21188	0.0252057	7.93513	2.57899	O95932-2;O95932	O95932-2;O95932	Protein-glutamine gamma-glutamyltransferase 6	TGM6
-15.8904	-7.5048	-17.3085	-21.2075	-20.9921	-22.4095	NaN	23.5174	NaN	NaN	NaN	NaN	+	ADAR_GFP	4	11.1	27.296	0	120070000	5	1.21153	0.0252923	7.96847	2.57822	Q9H1E3	Q9H1E3	Nuclear ubiquitous casein and cyclin-dependent kinase substrate 1	NUCKS1
-9.7613	-3.9283	-8.9435	-13.5391	-12.7748	-11.3049	18.8812	26.1679	21.1171	20.4205	20.9694	23.8567	+	ADAR_GFP	11	65.5	30.137	0	1839100000	24	1.21142	0.0252645	4.99523	2.57798	P22392-2;P22392;O60361	P22392-2;P22392	Nucleoside diphosphate kinase B	NME2
-10.5402	-7.9214	-10.8892	-14.6328	-11.4906	-13.3336	17.4922	21.5648	18.5613	18.7168	21.6435	21.2179	+	ADAR_GFP	3	8.2	64.369	0	284750000	3	1.21123	0.0252368	3.36873	2.57757	P08243;P08243-2;P08243-3	P08243;P08243-2;P08243-3	Asparagine synthetase [glutamine-hydrolyzing]	ASNS
-8.0636	-3.0475	-7.5008	-14.2652	-12.6072	-8.965	21.1263	27.5962	23.1073	20.2418	21.6844	26.7441	+	ADAR_GFP	9	63.4	22.693	0	4306100000	27	1.2106	0.0252092	5.74183	2.57619	P80723;P80723-2	P80723;P80723-2	Brain acid soluble protein 1	BASP1
-10.4874	-7.8072	-7.2026	-10.7767	-11.0199	-12.3861	15.7165	19.8504	20.4194	20.7444	20.2858	20.3369	+	ADAR_GFP	30	20.3	242.98	0	696350000	52	1.20745	0.0255667	2.89517	2.56934	P27708	P27708	CAD protein;Glutamine-dependent carbamoyl-phosphate synthase;Aspartate carbamoyltransferase;Dihydroorotase	CAD
-9.4392	-17.3441	-9.6066	-16.8463	-20.9921	-22.4095	19.1293	NaN	20.3799	17.0393	NaN	NaN	+	ADAR_GFP	3	12.8	44.915	0	41454000	3	1.20717	0.0255388	7.95267	2.56872	Q66PJ3;Q66PJ3-2;Q66PJ3-3;Q66PJ3-7;Q66PJ3-4;Q66PJ3-5	Q66PJ3;Q66PJ3-2;Q66PJ3-3;Q66PJ3-7;Q66PJ3-4	ADP-ribosylation factor-like protein 6-interacting protein 4	ARL6IP4
-15.8904	-7.9133	-8.8493	-15.128	-20.9921	-22.4095	NaN	23.261	22.2893	19.9095	NaN	NaN	+	ADAR_GFP	2	20.9	19.738	0	145460000	2	1.20559	0.025738	8.62553	2.56528	P41208	P41208	Centrin-2	CETN2
-7.752	-3.0054	-9.1909	-12.5113	-12.9645	-10.2265	21.8164	28.0167	21.7956	22.3743	21.7056	25.8611	+	ADAR_GFP	11	74.5	18.012	0	3487100000	55	1.20283	0.0261767	5.25133	2.55929	P62937;P62937-2;Q9Y536;P0DN26;F5H284;A0A0B4J2A2;A0A075B759	P62937;P62937-2	Peptidyl-prolyl cis-trans isomerase A;Peptidyl-prolyl cis-trans isomerase A, N-terminally processed	PPIA
-15.8904	-10.6257	-17.3085	-21.2075	-20.9921	-18.5462	NaN	18.5891	NaN	NaN	NaN	15.7339	+	ADAR_GFP	1	1.5	79.87	0	15709000	1	1.20236	0.0261481	5.6404	2.55826	Q9NVU7;Q9NVU7-2	Q9NVU7;Q9NVU7-2	Protein SDA1 homolog	SDAD1
-15.8904	-4.046	-7.9252	-21.2075	-17.4233	-17.5221	NaN	26.8387	22.9238	NaN	17.1093	18.428	+	ADAR_GFP	14	65	26.697	0	1413100000	21	1.19734	0.0273297	9.43043	2.54735	Q96C19;Q9BUP0;Q9BUP0-2	Q96C19	EF-hand domain-containing protein D2	EFHD2
-15.8904	-7.2988	-17.3085	-21.2075	-20.9921	-22.4095	NaN	21.0681	NaN	NaN	NaN	NaN	+	ADAR_GFP	1	0.7	150.56	0.0031969	138500000	1	1.19623	0.0273	8.03713	2.54495	Q8WX93;Q8WX93-3	Q8WX93;Q8WX93-3	Palladin	PALLD
-15.8904	-7.297	-17.3085	-21.2075	-20.9921	-22.4095	NaN	21.3466	NaN	NaN	NaN	NaN	+	ADAR_GFP	7	10.4	101.27	0	138670000	7	1.1961	0.027405	8.03773	2.54467	Q9BXJ9;Q9BXJ9-4;Q6N069;Q6N069-5;Q6N069-4;Q6N069-3;Q6N069-2	Q9BXJ9;Q9BXJ9-4	N-alpha-acetyltransferase 15, NatA auxiliary subunit	NAA15
-15.8904	-7.2781	-17.3085	-21.2075	-20.9921	-22.4095	NaN	23.8961	NaN	NaN	NaN	NaN	+	ADAR_GFP	3	26.4	16.368	0	140500000	5	1.19473	0.0273753	8.04403	2.54169	O60869;O60869-2;O60869-3	O60869;O60869-2;O60869-3	Endothelial differentiation-related factor 1	EDF1
-15.8904	-17.3441	-7.3046	-21.2075	-20.9921	-22.4095	NaN	NaN	21.9164	NaN	NaN	NaN	+	ADAR_GFP	6	15	75.356	0	134580000	6	1.19226	0.02774	8.02333	2.53635	Q8IVT2	Q8IVT2	Mitotic interactor and substrate of PLK1	MISP
-15.8904	-7.2169	-17.3085	-21.2075	-20.9921	-22.4095	NaN	25.1272	NaN	NaN	NaN	NaN	+	ADAR_GFP	2	34	10.659	0	146590000	3	1.19031	0.0283247	8.06443	2.53211	P05114	P05114	Non-histone chromosomal protein HMG-14	HMGN1
-10.2347	-17.3441	-12.8449	-21.2075	-20.9921	-17.0403	17.9008	NaN	16.7087	NaN	NaN	17.6143	+	ADAR_GFP	1	2.3	59.763	0	14917000	1	1.18932	0.0285146	6.27207	2.52996	Q92828	Q92828	Coronin-2A	CORO2A
-6.1701	-4.2609	-6.613	-10.2405	-8.4008	-7.1361	23.5504	26.9133	24.5256	24.7971	26.4213	29.1035	+	ADAR_GFP	11	76.3	14.716	0	7727700000	78	1.18535	0.0292052	2.91113	2.52139	P09382	P09382	Galectin-1	LGALS1
-13.9264	-4.6908	-17.3085	-21.2075	-20.9921	-22.4095	14.5045	25.1939	NaN	NaN	NaN	NaN	+	ADAR_GFP	9	24.2	62.663	0	844870000	14	1.18397	0.0291737	9.56113	2.51841	Q05682-4;Q05682-5;Q05682;Q05682-3;Q05682-2;Q05682-6	Q05682-4;Q05682-5;Q05682;Q05682-3;Q05682-2;Q05682-6	Caldesmon	CALD1
-15.8904	-7.1274	-17.3085	-21.2075	-20.9921	-22.4095	NaN	22.5728	NaN	NaN	NaN	NaN	+	ADAR_GFP	5	17.9	46.659	0	155970000	5	1.18393	0.0291422	8.09427	2.51831	O75874;P48735;P48735-2	O75874	Isocitrate dehydrogenase [NADP] cytoplasmic	IDH1
-8.2526	-3.2844	-8.9851	-12.7935	-13.1956	-10.0197	19.1459	25.5678	19.8315	19.9221	19.3047	23.8979	+	ADAR_GFP	30	40.6	95.337	0	3083500000	69	1.18375	0.0291109	5.16223	2.51792	P13639	P13639	Elongation factor 2	EEF2
-10.4158	-8.2317	-10.4437	-21.2075	-16.1607	-12.1822	18.0823	21.72	19.4724	NaN	17.4391	22.835	+	ADAR_GFP	7	23.3	48.486	0	254500000	12	1.1821	0.0295613	6.81973	2.51437	Q9UKS6	Q9UKS6	Protein kinase C and casein kinase substrate in neurons protein 3	PACSIN3
-11.6862	-6.2611	-9.5252	-14.5712	-15.5804	-11.8605	17.3968	24.2756	20.976	19.8289	18.6043	23.7417	+	ADAR_GFP	7	39.9	27.887	0	530610000	16	1.18138	0.0296627	4.84653	2.51281	O14818;O14818-2;Q8TAA3;Q8TAA3-2;Q8TAA3-5;O14818-4	O14818;O14818-2;Q8TAA3;Q8TAA3-2;Q8TAA3-5	Proteasome subunit alpha type-7;Proteasome subunit alpha type-7-like	PSMA7;PSMA8
-9.823	-3.5615	-10.2993	-16.5649	-17.6726	-11.372	16.6923	24.4076	17.6342	15.2675	13.9444	21.6624	+	ADAR_GFP	44	37.2	189.25	0	2152800000	55	1.17966	0.0299742	7.30857	2.5091	P46940	P46940	Ras GTPase-activating-like protein IQGAP1	IQGAP1
-14.9258	-6.9941	-13.322	-21.2075	-20.9921	-15.7217	14.5051	23.8906	17.527	NaN	NaN	20.2285	+	ADAR_GFP	6	31	20.777	0	186910000	8	1.17951	0.0299421	7.5598	2.50878	Q04760;Q04760-2	Q04760;Q04760-2	Lactoylglutathione lyase	GLO1
-15.8904	-11.0154	-17.3085	-21.2075	-20.9921	-18.1504	NaN	18.6848	NaN	NaN	NaN	16.6153	+	ADAR_GFP	1	1.7	52.545	0.0063052	13044000	1	1.17871	0.0301756	5.37857	2.50705	O75306;O75306-2	O75306;O75306-2	NADH dehydrogenase [ubiquinone] iron-sulfur protein 2, mitochondrial	NDUFS2
-10.2751	-6.5123	-5.7122	-10.5928	-11.3483	-14.5991	17.0918	22.3082	23.0727	22.0912	21.1202	19.2868	+	ADAR_GFP	28	38.6	87.081	0	990930000	52	1.17799	0.0302417	4.6802	2.5055	Q9Y446;Q9Y446-2	Q9Y446;Q9Y446-2	Plakophilin-3	PKP3
-15.8904	-11.2772	-17.3085	-21.2075	-20.9921	-18.007	NaN	19.2595	NaN	NaN	NaN	17.5952	+	ADAR_GFP	1	6.6	23.545	0.0044558	11559000	1	1.17775	0.0302094	5.2435	2.50497	P61019;P61019-2	P61019;P61019-2	Ras-related protein Rab-2A	RAB2A
-8.8454	-5.7121	-10.1306	-17.9804	-13.4943	-11.1591	19.0006	23.5876	19.1335	15.1826	19.4535	23.206	+	ADAR_GFP	19	43.6	57.924	0	796500000	35	1.17519	0.0306681	5.9819	2.49945	P50991;P50991-2	P50991;P50991-2	T-complex protein 1 subunit delta	CCT4
-8.7426	-17.3441	-10.7364	-21.2075	-20.9921	-16.8279	19.3404	NaN	18.7647	NaN	NaN	17.7743	+	ADAR_GFP	2	6.6	77.544	0	37335000	3	1.1739	0.0311557	7.40147	2.49668	Q9C0B5;Q9C0B5-2	Q9C0B5;Q9C0B5-2	Palmitoyltransferase ZDHHC5	ZDHHC5
-12.837	-2.9886	-6.4696	-21.2075	-12.8063	-16.4937	14.3529	25.6551	22.1385	NaN	19.4854	17.2154	+	ADAR_GFP	41	56.8	103.06	0	3034800000	49	1.17238	0.0314547	9.4041	2.4934	P12814;P12814-3;P12814-2;P12814-4;P35609;P35609-2	P12814;P12814-3;P12814-2;P12814-4	Alpha-actinin-1	ACTN1
-15.8904	-6.9325	-17.3085	-21.2075	-20.9921	-22.4095	NaN	24.6042	NaN	NaN	NaN	NaN	+	ADAR_GFP	2	23.5	23.207	0	178530000	3	1.17037	0.0316723	8.15923	2.48908	P52565;P52565-2	P52565;P52565-2	Rho GDP-dissociation inhibitor 1	ARHGDIA
-15.8904	-6.8011	-9.7589	-21.2075	-15.0566	-22.4095	NaN	22.543	19.5496	NaN	17.9355	NaN	+	ADAR_GFP	9	21.4	64.989	0	228130000	11	1.16954	0.0316387	8.74107	2.4873	Q9BY44;Q9BY44-3;Q9BY44-4;Q9BY44-2	Q9BY44;Q9BY44-3;Q9BY44-4	Eukaryotic translation initiation factor 2A	EIF2A
-15.8904	-10.8948	-17.3085	-21.2075	-20.9921	-18.1515	NaN	17.8644	NaN	NaN	NaN	15.6731	+	ADAR_GFP	1	2.2	98.063	0	13961000	1	1.16877	0.0316051	5.41913	2.48564	P50570;Q9UQ16;Q9UQ16-3;Q9UQ16-4;Q9UQ16-5;Q9UQ16-2;P50570-3;P50570-2;P50570-5;P50570-4	P50570;Q9UQ16;Q9UQ16-3;Q9UQ16-4;Q9UQ16-5;Q9UQ16-2;P50570-3;P50570-2;P50570-5;P50570-4	Dynamin-2;Dynamin-3	DNM2;DNM3
-8.7415	-4.6047	-9.8701	-14.0954	-13.9144	-10.2807	18.827	24.4174	19.1165	18.7902	18.7557	23.8069	+	ADAR_GFP	20	36.5	92.468	0	1560500000	48	1.16608	0.0321315	5.02473	2.47986	P14625;Q58FF3	P14625	Endoplasmin	HSP90B1
-13.2672	-7.8327	-11.2043	-15.6071	-16.8972	-13.5854	15.5358	22.424	19.0168	18.513	17.0074	21.7367	+	ADAR_GFP	5	24	29.555	0	173490000	8	1.16541	0.0320975	4.59517	2.47841	P25786;P25786-2	P25786;P25786-2	Proteasome subunit alpha type-1	PSMA1
-11.5266	-7.2405	-12.8322	-16.564	-16.8635	-13.3041	17.5564	23.2963	17.6689	17.8361	17.3212	22.2981	+	ADAR_GFP	5	37.2	26.923	0	227590000	11	1.16409	0.0323259	5.0441	2.47558	Q99714;Q99714-2	Q99714;Q99714-2	3-hydroxyacyl-CoA dehydrogenase type-2	HSD17B10
-8.9051	-17.3441	-17.3085	-21.2075	-20.9921	-22.4095	18.3128	NaN	NaN	NaN	NaN	NaN	+	ADAR_GFP	2	3.6	130.16	0	16607000	2	1.16126	0.0325159	7.01713	2.46951	O14617;O14617-2;O14617-5;O14617-3;O14617-4	O14617;O14617-2;O14617-5;O14617-3;O14617-4	AP-3 complex subunit delta-1	AP3D1
-15.8904	-10.4528	-12.0477	-21.2075	-16.6953	-16.7605	NaN	20.7214	19.0909	NaN	18.1269	19.4791	+	ADAR_GFP	3	17.3	19.667	0	29739000	4	1.16007	0.0324815	5.42413	2.46697	P59998;P59998-2;P59998-3;P59998-4	P59998;P59998-2;P59998-3	Actin-related protein 2/3 complex subunit 4	ARPC4
-15.8904	-6.7798	-17.3085	-21.2075	-20.9921	-22.4095	NaN	21.2244	NaN	NaN	NaN	NaN	+	ADAR_GFP	11	9.4	174.38	0	198460000	8	1.16006	0.0324473	8.21013	2.46694	P11388;P11388-2;P11388-3;P11388-4;Q02880;Q02880-2	P11388;P11388-2;P11388-3;P11388-4	DNA topoisomerase 2-alpha	TOP2A
-15.8904	-11.6879	-11.8091	-21.2075	-16.1828	-17.2284	NaN	16.0712	15.9144	NaN	15.2243	15.5961	+	ADAR_GFP	1	1.4	217.17	0	20969000	1	1.15806	0.0325227	5.0771	2.46265	P24928	P24928	DNA-directed RNA polymerase II subunit RPB1	POLR2A
-15.8904	-9.4347	-11.4314	-16.5325	-17.0023	-17.4414	NaN	21.45	19.4177	18.2155	17.5304	18.5087	+	ADAR_GFP	5	18.6	31.884	0	48749000	4	1.15717	0.0324884	4.7399	2.46074	Q9BQ75;Q9BQ75-2	Q9BQ75;Q9BQ75-2	Protein CMSS1	CMSS1
-15.8904	-11.491	-17.3085	-21.2075	-20.9921	-17.7653	NaN	18.3937	NaN	NaN	NaN	17.1848	+	ADAR_GFP	1	4.6	40.572	0	10854000	1	1.15382	0.0328959	5.09167	2.45358	Q9UNZ2;Q9UNZ2-4;Q9UNZ2-5	Q9UNZ2;Q9UNZ2-4;Q9UNZ2-5	NSFL1 cofactor p47	NSFL1C
-15.8904	-6.6452	-17.3085	-21.2075	-20.9921	-22.4095	NaN	23.792	NaN	NaN	NaN	NaN	+	ADAR_GFP	6	25.7	36.426	0	217870000	7	1.15119	0.0329916	8.255	2.44796	P40925;P40925-3;P40925-2	P40925;P40925-3;P40925-2	Malate dehydrogenase, cytoplasmic	MDH1
-8.7592	-17.3441	-17.3085	-21.2075	-20.9921	-22.4095	19.7389	NaN	NaN	NaN	NaN	NaN	+	ADAR_GFP	1	8.5	36.204	0	18374000	1	1.14994	0.0331962	7.06577	2.44527	Q13829;Q13829-2	Q13829;Q13829-2	BTB/POZ domain-containing adapter for CUL3-mediated RhoA degradation protein 2	TNFAIP1
-13.2236	-6.3047	-9.7461	-21.2075	-16.5413	-13.5188	14.9119	23.2845	19.8075	NaN	16.6959	21.1358	+	ADAR_GFP	11	32	51.156	0	366550000	16	1.14979	0.0331614	7.33107	2.44495	Q9Y230;Q9Y230-2	Q9Y230;Q9Y230-2	RuvB-like 2	RUVBL2
-11.0061	-8.9646	-17.3085	-21.2075	-20.9921	-16.5712	16.3925	19.8877	NaN	NaN	NaN	17.3465	+	ADAR_GFP	3	5.1	104.74	0	55022000	2	1.14957	0.0331267	7.16387	2.44448	P43246;P43246-2	P43246;P43246-2	DNA mismatch repair protein Msh2	MSH2
-7.8732	-4.1116	-9.3352	-13.1469	-11.3407	-9.9975	19.9728	25.1881	19.929	20.0162	21.6071	24.3677	+	ADAR_GFP	36	49.9	84.659	0	2183100000	69	1.1442	0.0338912	4.38837	2.43302	P07900;P07900-2;Q14568;Q58FG0;Q58FF6;Q58FG1	P07900;P07900-2	Heat shock protein HSP 90-alpha	HSP90AA1
-15.8904	-9.8923	-13.0205	-21.2075	-20.9921	-15.3831	NaN	22.8668	19.7031	NaN	NaN	22.4414	+	ADAR_GFP	1	11.6	15.736	0	42595000	2	1.14288	0.0338558	6.25983	2.4302	P27449	P27449	V-type proton ATPase 16 kDa proteolipid subunit	ATP6V0C
-15.8904	-9.1495	-12.0794	-21.2075	-17.0971	-16.5893	NaN	19.8371	16.8715	NaN	15.5374	17.4627	+	ADAR_GFP	3	7.3	88.885	0	52673000	2	1.14267	0.0338205	5.92487	2.42977	Q15459;Q15459-2	Q15459;Q15459-2	Splicing factor 3A subunit 1	SF3A1
-15.8904	-8.3556	-17.3085	-21.2075	-20.9921	-19.8358	NaN	20.5623	NaN	NaN	NaN	14.1474	+	ADAR_GFP	4	6.6	85.237	0	67357000	3	1.14226	0.0337852	6.82697	2.42889	P49321;P49321-2;P49321-3;P49321-4	P49321;P49321-2;P49321-3;P49321-4	Nuclear autoantigenic sperm protein	NASP
-7.51	-9.4515	-11.0841	-21.2075	-16.6556	-11.6435	20.6255	20.1377	18.4696	NaN	16.5816	23.0111	+	ADAR_GFP	13	29.7	58.573	0	315520000	15	1.14088	0.03375	7.15367	2.42594	P07948;P07948-2	P07948;P07948-2	Tyrosine-protein kinase Lyn	LYN
-15.8904	-9.7995	-17.3085	-21.2075	-20.9921	-18.5472	NaN	19.2592	NaN	NaN	NaN	15.5768	+	ADAR_GFP	3	4.7	103.43	0	26377000	2	1.13274	0.0353881	5.91613	2.40861	P98175-2;P98175;P98175-3;P98175-4	P98175-2;P98175;P98175-3;P98175-4	RNA-binding protein 10	RBM10
-6.7492	-6.02	-5.7434	-9.1442	-9.6583	-16.1567	20.7489	22.9318	23.1727	23.671	22.9415	17.8605	+	ADAR_GFP	32	33.3	108.66	0	1716500000	73	1.1325	0.0354595	5.4822	2.40811	Q9Y2W1	Q9Y2W1	Thyroid hormone receptor-associated protein 3	THRAP3
-15.8904	-8.7602	-9.9093	-17.6784	-20.9921	-15.5371	NaN	21.5839	20.3993	16.5291	NaN	19.8724	+	ADAR_GFP	4	16.9	27.774	0.0025723	89291000	2	1.13199	0.0354226	6.54923	2.40704	P31947;P31947-2	P31947;P31947-2	14-3-3 protein sigma	SFN
-15.8904	-4.5766	-7.0677	-21.2075	-20.9921	-14.6102	NaN	24.9601	22.4335	NaN	NaN	19.9919	+	ADAR_GFP	20	52.1	54.529	0	1101700000	26	1.13103	0.0354938	9.75837	2.40499	Q16658	Q16658	Fascin	FSCN1
-10.5792	-5.2729	-12.0156	-15.9382	-17.2425	-12.5652	17.2667	24.0268	17.2485	17.225	15.7052	21.7999	+	ADAR_GFP	16	25	67.819	0	701690000	22	1.13043	0.0355855	5.9594	2.40372	P26038	P26038	Moesin	MSN
-15.8904	-8.9803	-9.9709	-16.8596	-16.4167	-22.4095	NaN	21.4569	20.4307	17.441	17.6685	NaN	+	ADAR_GFP	3	14.3	26.72	0	70174000	4	1.12935	0.0355487	6.94807	2.40142	Q92979	Q92979	Ribosomal RNA small subunit methyltransferase NEP1	EMG1
-7.7536	-4.4772	-9.4876	-10.952	-10.1783	-11.4983	20.1367	24.8669	19.821	22.2555	22.8138	22.9112	+	ADAR_GFP	26	44.2	69.842	0	1694200000	62	1.12658	0.0359752	3.63673	2.39553	P12956;P12956-2	P12956;P12956-2	X-ray repair cross-complementing protein 6	XRCC6
-11.7378	-5.7701	-12.5173	-16.3383	-15.2113	-14.337	16.629	24.0504	17.2676	17.3456	18.2573	20.549	+	ADAR_GFP	12	37.3	47.628	0	451890000	14	1.12591	0.0360455	5.28713	2.39412	Q8NBS9;Q8NBS9-2	Q8NBS9;Q8NBS9-2	Thioredoxin domain-containing protein 5	TXNDC5
-15.8904	-6.2105	-17.3085	-21.2075	-20.9921	-22.4095	NaN	25.1336	NaN	NaN	NaN	NaN	+	ADAR_GFP	4	24.7	25.565	0	294490000	5	1.12388	0.0362229	8.3999	2.38982	P00403	P00403	Cytochrome c oxidase subunit 2	MT-CO2
-15.8904	-9.9663	-17.3085	-21.2075	-20.9921	-18.3182	NaN	18.5704	NaN	NaN	NaN	15.284	+	ADAR_GFP	2	3.7	112.03	0	24033000	2	1.11798	0.0369155	5.7842	2.37731	Q16513;Q16513-5;Q16513-4;Q16513-3;Q16513-2	Q16513;Q16513-5;Q16513-4;Q16513-3;Q16513-2	Serine/threonine-protein kinase N2	PKN2
-15.8904	-17.3441	-11.7687	-17.464	-20.9921	-22.4095	NaN	NaN	16.8959	15.0997	NaN	NaN	+	ADAR_GFP	1	1.5	116.92	0	7853100	2	1.1176	0.0368774	5.28747	2.37652	O15294	O15294	UDP-N-acetylglucosamine--peptide N-acetylglucosaminyltransferase 110 kDa subunit	OGT
-9.6603	-7.7302	-17.3085	-21.2075	-20.9921	-16.2688	17.0206	20.4044	NaN	NaN	NaN	16.9312	+	ADAR_GFP	2	2.2	159	0	121790000	2	1.11581	0.0368395	7.92313	2.37273	P54132	P54132	Bloom syndrome protein	BLM
-15.8904	-9.6516	-17.3085	-21.2075	-18.1414	-22.4095	NaN	18.7152	NaN	NaN	13.8733	NaN	+	ADAR_GFP	3	2	184.64	0	28059000	2	1.10872	0.0380267	6.30263	2.35775	P51532;P51531;P51531-2;P51532-5;P51532-2;P51532-3;P51532-4	P51532;P51531;P51531-2;P51532-5;P51532-2;P51532-3;P51532-4	Transcription activator BRG1;Probable global transcription activator SNF2L2	SMARCA4;SMARCA2
-11.0678	-9.8009	-17.3085	-21.2075	-16.0287	-22.4095	17.1787	19.8994	NaN	NaN	17.3195	NaN	+	ADAR_GFP	23	50	48.562	0	32246000	2	1.10847	0.0381273	7.15617	2.35722	P61978-3	P61978-3	Heterogeneous nuclear ribonucleoprotein K	HNRNPK
-15.8904	-10.7846	-17.3085	-21.2075	-20.9921	-17.7969	NaN	18.9745	NaN	NaN	NaN	17.0276	+	ADAR_GFP	1	1.7	60.13	0	15569000	1	1.10705	0.0381949	5.33767	2.35422	O75131;Q86YQ8;Q9UBL6;Q96FN4;Q8IYJ1;Q96A23;Q9HCH3;Q86YQ8-2;Q9HCH3-2;Q96FN4-2;O95741;Q9UBL6-2;Q96A23-2;O95741-2	O75131;Q86YQ8;Q9UBL6;Q96FN4;Q8IYJ1;Q96A23;Q9HCH3;Q86YQ8-2;Q9HCH3-2;Q96FN4-2;O95741;Q9UBL6-2;Q96A23-2;O95741-2	Copine-3;Copine-8;Copine-7;Copine-2;Copine-9;Copine-4;Copine-5;Copine-6	CPNE3;CPNE8;CPNE7;CPNE2;CPNE9;CPNE4;CPNE5;CPNE6
-15.8904	-9.4818	-12.0105	-14.9019	-20.9921	-22.4095	NaN	19.0809	16.5166	17.5243	NaN	NaN	+	ADAR_GFP	2	2	121.9	0	46024000	2	1.1069	0.0381557	6.9736	2.35391	O60264	O60264	SWI/SNF-related matrix-associated actin-dependent regulator of chromatin subfamily A member 5	SMARCA5
-15.8904	-8.2354	-2.4768	-21.2075	-20.9921	-15.1352	NaN	20.4083	26.1312	NaN	NaN	18.5739	+	ADAR_GFP	4	5.8	110.42	0	3914700000	5	1.10364	0.0385302	10.2441	2.34704	P55060;P55060-3;P55060-4	P55060;P55060-3;P55060-4	Exportin-2	CSE1L
-10.6949	-8.2633	-12.0675	-21.2075	-14.8485	-13.4755	17.8032	21.6885	17.8487	NaN	18.7513	21.5417	+	ADAR_GFP	5	24.6	47.371	0	154110000	6	1.10348	0.0384908	6.1686	2.3467	P61158	P61158	Actin-related protein 3	ACTR3
-8.1303	-9.8212	-9.0413	-21.2075	-16.3868	-10.8012	20.1163	19.8791	20.6234	NaN	16.9614	23.9645	+	ADAR_GFP	12	29.3	60.801	0	505310000	19	1.10126	0.0384515	7.13423	2.34202	P07947;P12931;P12931-2;P06239;P06239-3	P07947;P12931;P12931-2	Tyrosine-protein kinase Yes;Proto-oncogene tyrosine-protein kinase Src	YES1;SRC
-15.8904	-10.0283	-17.3085	-21.2075	-17.8659	-22.4095	NaN	19.6153	NaN	NaN	15.4257	NaN	+	ADAR_GFP	2	5.5	57.543	0	22027000	1	1.0962	0.0386571	6.08523	2.33137	Q2TAY7;Q2TAY7-2	Q2TAY7;Q2TAY7-2	WD40 repeat-containing protein SMU1	SMU1
-15.8904	-9.1168	-17.3085	-21.2075	-20.9921	-18.6786	NaN	22.4199	NaN	NaN	NaN	17.9236	+	ADAR_GFP	2	12.2	25.569	0	41020000	2	1.09619	0.0386177	6.1875	2.33135	P68402;P68402-3;P68402-2;P68402-4	P68402;P68402-3;P68402-2;P68402-4	Platelet-activating factor acetylhydrolase IB subunit beta	PAFAH1B2
-15.8904	-9.7432	-17.3085	-21.2075	-20.9921	-18.2694	NaN	19.957	NaN	NaN	NaN	16.4963	+	ADAR_GFP	2	4.4	59.004	0	27756000	2	1.09576	0.0385784	5.8423	2.33046	Q9BZZ5;Q9BZZ5-2;Q9BZZ5-1;Q9BZZ5-3;Q9BZZ5-5;Q9BZZ5-6	Q9BZZ5;Q9BZZ5-2;Q9BZZ5-1;Q9BZZ5-3;Q9BZZ5-5;Q9BZZ5-6	Apoptosis inhibitor 5	API5
-15.8904	-5.9045	-8.5085	-21.2075	-14.1836	-22.4095	NaN	26.1177	23.478	NaN	21.4866	NaN	+	ADAR_GFP	2	34.4	10.679	0	437180000	1	1.09377	0.0385392	9.16573	2.32628	P17096-2	P17096-2	High mobility group protein HMG-I/HMG-Y	HMGA1
-15.8904	-5.5551	-17.3085	-21.2075	-20.9921	-22.4095	NaN	26.4671	NaN	NaN	NaN	NaN	+	ADAR_GFP	4	18.6	20.863	0	463830000	6	1.08619	0.0393496	8.61837	2.31037	P07305;P07305-2	P07305;P07305-2	Histone H1.0;Histone H1.0, N-terminally processed	H1F0
-12.4955	-6.3476	-17.3085	-21.2075	-20.9921	-17.4042	17.81	25.4115	NaN	NaN	NaN	19.4203	+	ADAR_GFP	5	39	11.749	0	273380000	9	1.0798	0.0401503	7.8174	2.29699	P99999;CON__P62894	P99999	Cytochrome c	CYCS
-9.494	-1.1568	-7.5306	-15.5723	-10.8494	-11.7549	17.615	27.4059	20.9966	16.8538	21.3613	21.8732	+	ADAR_GFP	50	63.6	104.85	0	10273000000	125	1.07931	0.040215	6.66507	2.29597	O43707;O43707-2;O43707-3;Q08043	O43707;O43707-2;O43707-3	Alpha-actinin-4	ACTN4
-7.7353	-17.3441	-17.3085	-21.2075	-20.9921	-22.4095	20.6316	NaN	NaN	NaN	NaN	NaN	+	ADAR_GFP	1	2.6	43.182	0	37364000	2	1.07892	0.0404174	7.40707	2.29514	Q8IXJ6;Q8IXJ6-4;Q8IXJ6-5;Q8IXJ6-2;Q8IXJ6-3	Q8IXJ6;Q8IXJ6-4;Q8IXJ6-5;Q8IXJ6-2;Q8IXJ6-3	NAD-dependent protein deacetylase sirtuin-2	SIRT2
-10.5753	-6.1776	-11.5874	-13.9498	-12.7148	-13.3655	18.8556	24.7071	19.2616	20.7984	21.8179	22.5846	+	ADAR_GFP	6	30.4	21.868	0	443320000	21	1.07853	0.0403765	3.8966	2.29432	O75340;O75340-2	O75340;O75340-2	Programmed cell death protein 6	PDCD6
-15.8904	-7.8948	-14.5552	-21.2075	-20.9921	-16.3373	NaN	22.8644	16.1683	NaN	NaN	19.4872	+	ADAR_GFP	4	17.5	42.835	0	101330000	3	1.07667	0.0404611	6.73217	2.29043	Q92597;Q92597-3;Q92597-2	Q92597;Q92597-3;Q92597-2	Protein NDRG1	NDRG1
1.625	-5.3772	-0.2248	-16.3158	-9.1088	-5.1711	28.734	23.1855	28.3023	16.1104	23.102	28.4571	+	ADAR_GFP	124	74.7	119.63	0	64053000000	655	1.07561	0.0406182	8.8729	2.28822	O00159-3;O00159;A7E2Y1;Q9Y2K3	O00159-3;O00159	Unconventional myosin-Ic	MYO1C
-15.8904	-7.9503	-12.2475	-14.9392	-20.9921	-22.4095	NaN	22.3064	17.9735	19.1808	NaN	NaN	+	ADAR_GFP	7	20.5	59.689	0	102650000	5	1.07535	0.0405772	7.41753	2.28769	O95758;O95758-2;O95758-1;O95758-6;O95758-5;O95758-4;O95758-7	O95758;O95758-2;O95758-1;O95758-6;O95758-5;O95758-4;O95758-7	Polypyrimidine tract-binding protein 3	PTBP3
-6.4237	-5.4461	-8.6226	-21.2075	-13.1219	-9.9886	20.4223	22.8536	19.6415	NaN	18.8258	23.3765	+	ADAR_GFP	29	22.4	161.69	0	1396300000	56	1.07534	0.0405363	7.94187	2.28765	Q6YHK3;Q6YHK3-4;Q6YHK3-2;Q6YHK3-3	Q6YHK3;Q6YHK3-4;Q6YHK3-2;Q6YHK3-3	CD109 antigen	CD109
-9.9994	-9.153	-14.3266	-21.2075	-20.9921	-12.9226	18.9842	21.2842	16.075	NaN	NaN	22.58	+	ADAR_GFP	4	25	23.399	0	141170000	5	1.07231	0.0410473	7.2144	2.28133	P62070;P62070-4;P62070-3;P10301;P62070-2	P62070;P62070-4;P62070-3;P10301;P62070-2	Ras-related protein R-Ras2;Ras-related protein R-Ras	RRAS2;RRAS
-15.8904	-10.0269	-11.3887	-21.2075	-15.3171	-17.6335	NaN	19.4103	18.0129	NaN	17.768	16.8691	+	ADAR_GFP	2	6.9	56.578	0	39126000	2	1.0713	0.0412314	5.61737	2.27922	Q9Y6G9	Q9Y6G9	Cytoplasmic dynein 1 light intermediate chain 1	DYNC1LI1
-15.8904	-11.5692	-17.3085	-21.2075	-17.1394	-22.4095	NaN	17.917	NaN	NaN	15.9948	NaN	+	ADAR_GFP	1	2.4	51.355	0	9070600	1	1.06592	0.0417528	5.32943	2.268	O43615	O43615	Mitochondrial import inner membrane translocase subunit TIM44	TIMM44
-9.2547	-4.0025	-10.7829	-13.6327	-13.1366	-11.7448	17.8808	24.5867	17.7707	18.8199	19.1006	21.9098	+	ADAR_GFP	25	34.5	117.85	0	1653800000	44	1.06467	0.0418353	4.82467	2.26541	P22314;P22314-2	P22314;P22314-2	Ubiquitin-like modifier-activating enzyme 1	UBA1
-9.8435	-6.3056	-11.1776	-21.2075	-16.1195	-11.4669	17.555	22.5466	17.6391	NaN	16.3808	22.4507	+	ADAR_GFP	15	27.9	89.321	0	555340000	23	1.0621	0.0429529	7.15573	2.26004	P55072	P55072	Transitional endoplasmic reticulum ATPase	VCP
-15.8904	-17.3441	-13.5035	-21.2075	-16.8513	-22.4095	NaN	NaN	15.7175	NaN	16.0534	NaN	+	ADAR_GFP	2	3.3	70.864	0	4144200	2	1.06167	0.0431062	4.57677	2.25915	P50542;P50542-2;P50542-3;P50542-4	P50542;P50542-2;P50542-3;P50542-4	Peroxisomal targeting signal 1 receptor	PEX5
-13.6482	-3.8524	-11.2812	-15.7982	-20.9921	-15.3253	12.0925	23.3419	15.8775	15.2595	NaN	16.9345	+	ADAR_GFP	54	27.6	278.16	0	1542300000	52	1.05486	0.0445085	7.77793	2.24498	O75369;O75369-6;O75369-3;O75369-2;O75369-9;O75369-8;O75369-5;O75369-4;O75369-7	O75369;O75369-6;O75369-3;O75369-2;O75369-9;O75369-8;O75369-5;O75369-4;O75369-7	Filamin-B	FLNB
-8.4096	-9.3452	-17.3085	-21.2075	-20.9921	-15.5494	19.4364	19.9545	NaN	NaN	NaN	18.8158	+	ADAR_GFP	3	5.6	108.8	0	72170000	3	1.05238	0.04488	7.5619	2.23984	O75400;O75400-2;O75400-3	O75400;O75400-2;O75400-3	Pre-mRNA-processing factor 40 homolog A	PRPF40A
0.412	-8.971	-1.2413	-18.3645	-10.0777	-9.0514	27.4444	19.5151	27.2093	13.985	22.0564	24.5002	+	ADAR_GFP	86	56.3	127.06	0	21267000000	334	1.05019	0.0451548	9.2311	2.23529	Q12965	Q12965	Unconventional myosin-Ie	MYO1E
-15.8904	-4.8071	-17.3085	-21.2075	-20.9921	-22.4095	NaN	28.537	NaN	NaN	NaN	NaN	+	ADAR_GFP	1	14.4	9.3926	0.0031908	778990000	1	1.04763	0.0453174	8.8677	2.22999	P05204;Q15651;Q15651-2	P05204;Q15651;Q15651-2	Non-histone chromosomal protein HMG-17;High mobility group nucleosome-binding domain-containing protein 3	HMGN2;HMGN3
-15.8904	-17.3441	-4.8649	-21.2075	-20.9921	-22.4095	NaN	NaN	24.6888	NaN	NaN	NaN	+	ADAR_GFP	1	1.1	69.794	0.0019417	730160000	1	1.04713	0.0452722	8.83657	2.22894	Q70E73-8;Q70E73-4;Q70E73-9;Q70E73-6	Q70E73-8;Q70E73-4;Q70E73-9;Q70E73-6
-12.254	-5.8465	-9.8634	-14.6091	-13.1241	-13.1437	15.7296	23.5907	19.5382	18.6916	19.9611	21.3589	+	ADAR_GFP	10	30.3	49.541	0	527470000	13	1.04606	0.0453187	4.30433	2.22672	P49411	P49411	Elongation factor Tu, mitochondrial	TUFM
-15.8904	-10.411	-17.3085	-17.4095	-20.9921	-22.4095	NaN	20.0262	NaN	16.8912	NaN	NaN	+	ADAR_GFP	1	6.3	29.745	0	17840000	1	1.04558	0.045409	5.73373	2.22573	Q9NPJ6;Q9NPJ6-2	Q9NPJ6;Q9NPJ6-2	Mediator of RNA polymerase II transcription subunit 4	MED4
-15.8904	-9.9222	-17.3085	-21.2075	-20.9921	-17.729	NaN	20.9624	NaN	NaN	NaN	18.221	+	ADAR_GFP	2	17.4	32.444	0	25837000	2	1.04121	0.0458926	5.6025	2.21668	O00560;O00560-2;O00560-3	O00560;O00560-2;O00560-3	Syntenin-1	SDCBP
-15.8904	-10.0456	-17.3085	-21.2075	-20.9921	-17.6529	NaN	18.0698	NaN	NaN	NaN	15.5278	+	ADAR_GFP	2	2.5	160.25	0	24178000	1	1.0389	0.0462244	5.536	2.2119	Q9H6S0	Q9H6S0	Probable ATP-dependent RNA helicase YTHDC2	YTHDC2
-15.8904	-10.5709	-17.3085	-21.2075	-20.9921	-17.4145	NaN	19.6033	NaN	NaN	NaN	17.825	+	ADAR_GFP	1	7.7	31.54	0	18517000	1	1.03727	0.046373	5.28143	2.20854	P48739;P48739-2;P48739-3	P48739;P48739-2;P48739-3	Phosphatidylinositol transfer protein beta isoform	PITPNB
-15.8904	-10.5277	-17.3085	-21.2075	-20.9921	-17.4237	NaN	19.4241	NaN	NaN	NaN	17.5935	+	ADAR_GFP	1	3.3	39.591	0	18926000	1	1.0361	0.0465451	5.2989	2.20611	P50213;P50213-2	P50213;P50213-2	Isocitrate dehydrogenase [NAD] subunit alpha, mitochondrial	IDH3A
-15.8904	-10.3618	-17.3085	-21.2075	-20.9921	-17.4724	NaN	19.8949	NaN	NaN	NaN	17.8496	+	ADAR_GFP	1	3.7	39.829	0	20588000	1	1.03336	0.0466931	5.37043	2.20044	P50552	P50552	Vasodilator-stimulated phosphoprotein	VASP
-15.8904	-10.1664	-17.3085	-21.2075	-17.3141	-22.4095	NaN	19.4229	NaN	NaN	15.9231	NaN	+	ADAR_GFP	1	2	63.541	0	20655000	1	1.02961	0.047363	5.85527	2.19272	P46060	P46060	Ran GTPase-activating protein 1	RANGAP1
-15.8904	-10.3289	-17.3085	-21.2075	-20.9921	-17.4529	NaN	20.8453	NaN	NaN	NaN	18.7866	+	ADAR_GFP	1	7.7	16.532	0	21025000	1	1.02878	0.0473162	5.3749	2.19099	P42771;P42771-2;P42771-4	P42771;P42771-2;P42771-4	Cyclin-dependent kinase inhibitor 2A, isoforms 1/2/3	CDKN2A
-15.8904	-10.5419	-10.4196	-16.721	-15.7738	-22.4095	NaN	20.4803	20.567	18.1646	18.8964	NaN	+	ADAR_GFP	2	10.5	18.648	0	37980000	3	1.02852	0.0472695	6.01747	2.19047	Q14011	Q14011	Cold-inducible RNA-binding protein	CIRBP
-15.8904	-9.6401	-15.9328	-21.2075	-20.9921	-16.4088	NaN	20.4561	14.1278	NaN	NaN	18.7527	+	ADAR_GFP	2	6.3	43.585	0	36064000	1	1.02758	0.0477949	5.71503	2.18852	O75521;O75521-2	O75521;O75521-2	Enoyl-CoA delta isomerase 2, mitochondrial	ECI2
-7.9358	-17.3441	-10.9552	-21.2075	-20.9921	-15.7159	18.3546	NaN	16.7534	NaN	NaN	17.0937	+	ADAR_GFP	9	7.9	202.81	0	56797000	6	1.02699	0.0480631	7.2268	2.1873	Q9NQX4;Q9NQX4-2	Q9NQX4	Unconventional myosin-Vc	MYO5C
-15.8904	-10.3087	-17.3085	-21.2075	-18.2444	-19.1872	NaN	20.7135	NaN	NaN	16.4257	16.9004	+	ADAR_GFP	2	9.5	22.836	0	19298000	2	1.02588	0.048126	5.04383	2.18502	P49721	P49721	Proteasome subunit beta type-2	PSMB2
-11.1738	-8.6664	-17.3085	-21.2075	-20.9921	-15.5653	16.7167	20.6777	NaN	NaN	NaN	18.8442	+	ADAR_GFP	2	4.1	96.412	0	72178000	3	1.02029	0.0488378	6.87207	2.17351	Q93050;Q93050-1;Q93050-3	Q93050;Q93050-1;Q93050-3	V-type proton ATPase 116 kDa subunit a isoform 1	ATP6V0A1
-6.2162	-4.9926	-5.4555	-11.9306	-7.258	-7.551	23.5043	26.1816	25.6831	23.107	27.5641	28.6886	+	ADAR_GFP	11	66.3	19.779	0	7038000000	86	1.01524	0.0496464	3.35843	2.16311	O14950;P19105;P24844;P24844-2	O14950;P19105	Myosin regulatory light chain 12B;Myosin regulatory light chain 12A	MYL12B;MYL12A
-15.8904	-14.621	-17.3085	-21.2075	-20.9921	-16.5904	NaN	15.0793	NaN	NaN	NaN	18.1753	+	ADAR_GFP	1	1.6	64.135	0	8265600	1	1.01376	0.0497311	3.6567	2.16007	Q5T749	Q5T749	Keratinocyte proline-rich protein	KPRP
-10.964	-8.148	-10.5191	-13.113	-11.2708	-11.8942	16.467	20.7367	18.33	19.6351	21.2619	22.0559			15	19.5	104.55	0	433670000	23	1.01155	0.0500824	2.21563	2.15553	P63010;P63010-2;P63010-3;Q10567;Q10567-4;Q10567-3;Q10567-2	P63010;P63010-2;P63010-3	AP-2 complex subunit beta	AP2B1
-10.8903	-8.8362	-17.3085	-21.2075	-20.9921	-15.3861	17.2453	20.753	NaN	NaN	NaN	19.2686			4	13.2	49.203	0	68961000	3	1.00935	0.0505818	6.85023	2.15102	P17980	P17980	26S protease regulatory subunit 6A	PSMC3
-11.9228	-8.2685	-10.89	-12.7546	-13.4579	-12.2437	17.2672	22.3751	19.7181	21.7525	20.8338	23.4654			2	8.2	21.932	0	304770000	9	1.00907	0.0506341	2.4583	2.15044	P08590;P05976;P05976-2	P08590;P05976;P05976-2	Myosin light chain 3;Myosin light chain 1/3, skeletal muscle isoform	MYL3;MYL1
-10.9016	-12.1187	-17.3085	-17.3851	-17.2319	-22.4095	17.9013	18.1379	NaN	16.7349	16.6727	NaN			2	13	34.47	0	12696000	2	1.00494	0.051347	5.5659	2.14197	Q9H936;Q9H1K4	Q9H936;Q9H1K4	Mitochondrial glutamate carrier 1;Mitochondrial glutamate carrier 2	SLC25A22;SLC25A18
-15.8904	-9.4898	-17.3085	-21.2075	-20.9921	-17.5774	NaN	20.4619	NaN	NaN	NaN	17.4397			2	4.9	64.734	0	34065000	1	0.998015	0.0528672	5.6961	2.12778	P35610;P35610-3;P35610-2	P35610;P35610-3;P35610-2	Sterol O-acyltransferase 1	SOAT1
-15.8904	-6.249	-12.814	-21.2075	-20.9921	-15.0272	NaN	24.5101	17.9096	NaN	NaN	20.7973			2	19.2	20.567	0	311550000	5	0.997567	0.0528156	7.42447	2.12687	P21291	P21291	Cysteine and glycine-rich protein 1	CSRP1
-15.8904	-13.6139	-9.5139	-16.416	-17.1341	-22.4095	NaN	14.2223	18.2868	15.2837	14.3502	NaN			2	2	192.22	0	36371000	1	0.99747	0.0527641	5.64713	2.12667	Q6R327;Q6R327-3	Q6R327;Q6R327-3	Rapamycin-insensitive companion of mTOR	RICTOR
-10.4741	-7.7674	-17.3085	-21.2075	-20.9921	-15.2798	19.8313	23.9917	NaN	NaN	NaN	21.5448			3	58.2	11.139	0	124040000	5	0.996925	0.0529036	7.3098	2.12555	P04080	P04080	Cystatin-B	CSTB
-9.8152	-9.6569	-12.3345	-14.0473	-14.0046	-22.4095	18.0752	19.6872	16.974	19.1602	18.9874	NaN			4	6.5	70.905	0	75350000	6	0.996723	0.0528521	6.21827	2.12514	Q16881;Q16881-3;Q16881-5;Q16881-2;Q16881-4;Q16881-6;Q16881-7	Q16881;Q16881-3;Q16881-5;Q16881-2;Q16881-4;Q16881-6;Q16881-7	Thioredoxin reductase 1, cytoplasmic	TXNRD1
-9.5845	-7.0233	-17.3085	-21.2075	-20.9921	-15.1316	16.6055	20.6203	NaN	NaN	NaN	17.5774			11	9.2	233.11	0	198350000	12	0.995615	0.0528008	7.80497	2.12287	Q92614;Q92614-4;Q92614-2;Q92614-3;Q92614-5	Q92614;Q92614-4;Q92614-2;Q92614-3;Q92614-5	Unconventional myosin-XVIIIa	MYO18A
-12.8963	-10.4124	-17.3085	-21.2075	-18.4116	-16.4924	16.0872	20.0249	NaN	NaN	15.6736	19.0102			1	4.2	44.876	0.0098039	25750000	1	0.993755	0.0530718	5.16477	2.11907	Q96G23	Q96G23	Ceramide synthase 2	CERS2
-15.8904	-10.1134	-17.3085	-21.2075	-20.9921	-17.2775	NaN	19.1014	NaN	NaN	NaN	17.0027			1	2.4	80.473	0	24283000	1	0.993474	0.0530204	5.38827	2.11849	Q04446	Q04446	1,4-alpha-glucan-branching enzyme	GBE1
-15.8904	-9.0017	-17.3085	-21.2075	-20.9921	-17.7697	NaN	21.535	NaN	NaN	NaN	17.8324			3	14.1	35.102	0	45809000	2	0.993403	0.052969	5.9229	2.11835	O00764;O00764-2;O00764-3	O00764;O00764-2	Pyridoxal kinase	PDXK
-15.8904	-9.2616	-17.3085	-21.2075	-20.9921	-17.6026	NaN	21.2751	NaN	NaN	NaN	17.9995			2	12.6	28.048	0	39197000	2	0.988792	0.0537076	5.78057	2.10893	P35270	P35270	Sepiapterin reductase	SPR
-7.403	-1.8697	-7.3158	-10.1439	-10.4443	-8.3137	21.3999	28.3869	22.9052	23.9761	23.4603	27.0083			20	69.9	36.053	0	8919400000	103	0.98816	0.0539652	4.10447	2.10764	P04406;P04406-2;O14556	P04406;P04406-2	Glyceraldehyde-3-phosphate dehydrogenase	GAPDH
-15.8904	-9.6782	-17.3085	-17.2203	-20.9921	-22.4095	NaN	22.081	NaN	18.4022	NaN	NaN			1	7.8	19.116	0	28697000	1	0.987365	0.0540135	5.91493	2.10602	O60888;O60888-3;O60888-2	O60888;O60888-3;O60888-2	Protein CutA	CUTA
-6.8726	-3.4537	-5.2291	-7.0477	-7.267	-10.2489	22.3174	27.19	25.379	27.4594	27.0246	25.4602			16	27.4	53.425	0	7399500000	86	0.985427	0.0543514	3.00273	2.10206	P35637;P35637-2	P35637;P35637-2	RNA-binding protein FUS	FUS
-15.8904	-8.249	-17.3085	-21.2075	-20.9921	-18.0732	NaN	24.0951	NaN	NaN	NaN	19.3363			2	24.2	10.4	0	74332000	2	0.983932	0.0545188	6.27497	2.09901	P25815	P25815	Protein S100-P	S100P
-15.8904	-7.3801	-11.5975	-13.9874	-20.9921	-22.4095	NaN	22.0098	17.7568	19.266	NaN	NaN			5	13	58.252	0	157320000	6	0.983017	0.0546551	7.507	2.09715	Q10713;Q10713-2	Q10713;Q10713-2	Mitochondrial-processing peptidase subunit alpha	PMPCA
-15.8904	-8.5397	-13.5459	-21.2075	-17.429	-16.0519	NaN	22.104	17.0621	NaN	16.8627	19.6571			3	8.9	44.76	0	72677000	2	0.981678	0.0547103	5.5708	2.09441	P61160;P61160-2	P61160;P61160-2	Actin-related protein 2	ACTR2
-8.946	-2.3183	-9.4083	-12.3764	-12.4784	-10.6552	19.1895	27.2709	20.1453	21.0762	20.7588	23.9995			22	60.9	44.614	0	4980300000	61	0.979985	0.0551692	4.9458	2.09097	P00558;P00558-2;P07205	P00558;P00558-2	Phosphoglycerate kinase 1	PGK1
-15.8904	-7.1137	-14.7845	-21.2075	-20.9921	-15.9627	NaN	23.5301	15.8236	NaN	NaN	19.7464			5	29	22.086	0	169650000	4	0.979809	0.0551162	6.79123	2.09061	P30044;P30044-2;P30044-3;P30044-4	P30044;P30044-2;P30044-3	Peroxiredoxin-5, mitochondrial	PRDX5
-15.8904	-8.8997	-17.3085	-21.2075	-20.9921	-17.6424	NaN	21.637	NaN	NaN	NaN	17.9597			2	19.5	25.918	0	49228000	2	0.974504	0.0561651	5.91447	2.0798	P16083	P16083	Ribosyldihydronicotinamide dehydrogenase [quinone]	NQO2
-11.9496	-8.3984	-13.321	-21.2075	-16.2395	-13.2571	16.6929	21.6977	16.7396	NaN	17.5047	21.9045			7	16.2	47.079	0	146840000	10	0.969463	0.0569051	5.67837	2.06955	P22234;P22234-2	P22234;P22234-2	Multifunctional protein ADE2;Phosphoribosylaminoimidazole-succinocarboxamide synthase;Phosphoribosylaminoimidazole carboxylase	PAICS
-15.8904	-8.9507	-17.3085	-21.2075	-20.9921	-17.5679	NaN	20.5354	NaN	NaN	NaN	16.9836			2	8.6	55.52	0	47830000	2	0.969103	0.0568506	5.87263	2.06882	P43490	P43490	Nicotinamide phosphoribosyltransferase	NAMPT
-9.4162	-6.877	-17.3085	-17.5599	-20.9921	-16.3579	18.0819	22.0748	NaN	15.2554	NaN	17.6593			9	22.9	65.401	0	207520000	9	0.968897	0.0569148	7.10273	2.0684	Q9UHD8;Q9UHD8-2;Q9UHD8-7;Q9UHD8-5;Q9UHD8-3;Q9UHD8-4;Q9UHD8-9;Q9UHD8-8	Q9UHD8;Q9UHD8-2;Q9UHD8-7;Q9UHD8-5;Q9UHD8-3	Septin-9	2009-09-01
-12.9764	-8.9524	-14.2257	-18.1938	-17.0349	-13.7581	13.3749	18.8525	13.5436	13.4746	14.418	19.1123			6	5.4	174.76	0	101920000	4	0.966666	0.0570554	4.27743	2.06387	P35573;P35573-2;P35573-3	P35573;P35573-2;P35573-3	Glycogen debranching enzyme;4-alpha-glucanotransferase;Amylo-alpha-1,6-glucosidase	AGL
-15.8904	-9.8352	-17.3085	-21.2075	-20.9921	-17.1738	NaN	20.339	NaN	NaN	NaN	18.0658			1	3.1	57.761	0.0025674	28812000	1	0.966379	0.057001	5.44643	2.06329	Q9BZI7;Q9BZI7-2	Q9BZI7;Q9BZI7-2	Regulator of nonsense transcripts 3B	UPF3B
-15.8904	-7.8925	-17.3085	-21.2075	-20.9921	-18.0783	NaN	22.5447	NaN	NaN	NaN	17.4243			3	15.5	22.313	0	94410000	3	0.966308	0.0570534	6.3955	2.06314	P37235;P84074;P61601	P37235	Hippocalcin-like protein 1	HPCAL1
-15.8904	-10.415	-17.3085	-21.2075	-20.9921	-16.9656	NaN	21.6072	NaN	NaN	NaN	20.122			1	15.4	9.6138	0	21678000	2	0.965722	0.0570867	5.18377	2.06195	O43504	O43504	Ragulator complex protein LAMTOR5	LAMTOR5
-15.8904	-10.5216	-17.3085	-21.2075	-20.9921	-16.929	NaN	18.363	NaN	NaN	NaN	17.0211			1	2.2	91.916	0	20687000	1	0.965363	0.057219	5.13603	2.06122	Q13724;Q13724-2	Q13724;Q13724-2	Mannosyl-oligosaccharide glucosidase	MOGS
-15.8904	-9.9011	-17.3085	-21.2075	-20.9921	-17.1377	NaN	19.7992	NaN	NaN	NaN	17.628			2	4.3	48.043	0	27872000	3	0.964921	0.0572636	5.41243	2.06033	Q7L1Q6;Q7L1Q6-2;Q7L1Q6-4;Q7L1Q6-3;Q9Y6E2	Q7L1Q6;Q7L1Q6-2;Q7L1Q6-4;Q7L1Q6-3;Q9Y6E2	Basic leucine zipper and W2 domain-containing protein 1;Basic leucine zipper and W2 domain-containing protein 2	BZW1;BZW2
-15.8904	-6.7808	-7.659	-21.2075	-14.9605	-15.7695	NaN	23.2413	22.3275	NaN	18.7097	19.3181			4	16.8	35.079	0	325230000	6	0.96309	0.0580152	7.20243	2.05661	P13804;P13804-2	P13804;P13804-2	Electron transfer flavoprotein subunit alpha, mitochondrial	ETFA
-8.5743	-4.9627	-17.3085	-21.2075	-20.9921	-14.7467	20.2286	25.294	NaN	NaN	NaN	20.5753			2	6	31.232	0.002579	746800000	3	0.962446	0.0579601	8.70027	2.0553	Q8WVV9-2;Q8WVV9-3	Q8WVV9-2;Q8WVV9-3	Heterogeneous nuclear ribonucleoprotein L-like	HNRNPLL
-15.8904	-12.2454	-17.3085	-21.2075	-16.4245	-22.4095	NaN	19.5137	NaN	NaN	18.9827	NaN			1	10.9	15.425	0	7599300	1	0.961487	0.0580114	4.86573	2.05336	Q9Y3E0	Q9Y3E0	Vesicle transport protein GOT1B	GOLT1B
-10.4364	-9.4535	-1.1844	-9.1632	-20.9921	-22.4095	16.3455	18.782	27.0155	22.9358	NaN	NaN			2	1.5	178.7	0	9951900000	5	0.959397	0.0585744	10.4968	2.04912	Q9NRL2;Q9NRL2-2	Q9NRL2;Q9NRL2-2	Bromodomain adjacent to zinc finger domain protein 1A	BAZ1A
-15.8904	-11.4301	-17.3085	-21.2075	-20.9921	-16.6378	NaN	19.914	NaN	NaN	NaN	19.7718			1	6.7	23.225	0	15064000	2	0.958394	0.0586174	4.73613	2.04708	Q99627;Q99627-2	Q99627;Q99627-2	COP9 signalosome complex subunit 8	COPS8
-12.5308	-10.0467	-12.5167	-21.2075	-20.9921	-12.0502	16.2722	20.2099	17.7043	NaN	NaN	23.2718			4	19.1	36.978	0	197770000	4	0.955504	0.0591675	6.3852	2.04123	Q03405;Q03405-2;Q03405-3	Q03405;Q03405-2;Q03405-3	Urokinase plasminogen activator surface receptor	PLAUR
-15.8904	-8.9272	-17.3085	-21.2075	-20.9921	-17.4461	NaN	20.8933	NaN	NaN	NaN	17.4398			3	7.7	50.8	0	48885000	4	0.954887	0.0591115	5.83987	2.03998	P39656;P39656-2;P39656-3	P39656;P39656-2;P39656-3	Dolichyl-diphosphooligosaccharide--protein glycosyltransferase 48 kDa subunit	DDOST
-12.7651	-8.3122	-17.3085	-21.2075	-20.9921	-15.6172	16.318	22.2245	NaN	NaN	NaN	19.985			4	18.8	27.843	0	84280000	3	0.954508	0.0591653	6.477	2.03921	P38117;P38117-2	P38117;P38117-2	Electron transfer flavoprotein subunit beta	ETFB
-2.9083	-2.887	-6.1884	-6.5808	-6.6867	-5.6955	24.6601	26.1352	22.7982	26.3047	25.9835	28.392			52	76.2	65.432	0	24359000000	218	0.954325	0.0591094	2.32643	2.03884	P35908	P35908	Keratin, type II cytoskeletal 2 epidermal	KRT2
-15.8904	-9.2011	-17.3085	-21.2075	-20.9921	-17.3017	NaN	21.9731	NaN	NaN	NaN	18.9378			1	5.6	15.945	0.002574	41570000	1	0.951832	0.0598454	5.70043	2.03379	Q14019	Q14019	Coactosin-like protein	COTL1
-15.8904	-7.8707	-10.8426	-21.2075	-17.1757	-14.6488	NaN	22.0811	19.0736	NaN	16.4241	20.3684			3	12	39.233	0	135030000	3	0.951588	0.0598983	6.14277	2.0333	P11177;P11177-3;P11177-2	P11177;P11177-3;P11177-2	Pyruvate dehydrogenase E1 component subunit beta, mitochondrial	PDHB
-15.8904	-6.659	-17.3085	-21.2075	-20.9921	-18.5457	NaN	22.5558	NaN	NaN	NaN	15.7345			7	14.5	73.457	0	217700000	7	0.945212	0.0613396	6.96247	2.0204	P46063	P46063	ATP-dependent DNA helicase Q1	RECQL
-15.8904	-9.2972	-17.3085	-21.2075	-20.9921	-17.1837	NaN	19.6546	NaN	NaN	NaN	16.8334			3	4.9	76.715	0	39568000	2	0.942788	0.0615526	5.62907	2.0155	P49915;P49915-2	P49915;P49915-2	GMP synthase [glutamine-hydrolyzing]	GMPS
-5.1703	0.3762	-0.6822	-5.4339	-4.9755	-5.3747	19.5402	26.5404	25.4464	24.5937	24.8366	25.8549			400	69.7	531.78	0	75415000000	1408	0.941943	0.0616	3.43593	2.0138	Q15149;Q15149-6;Q15149-9;Q15149-7;Q15149-5	Q15149;Q15149-6;Q15149-9;Q15149-7;Q15149-5	Plectin	PLEC
-11.3207	-6.9246	-12.4777	-14.2462	-13.0831	-13.7765	16.4823	22.3321	16.7433	18.8738	19.8216	20.5456			7	13.4	91.838	0	286230000	9	0.938301	0.0621914	3.46093	2.00645	Q09161	Q09161	Nuclear cap-binding protein subunit 1	NCBP1
-15.8904	-8.5227	-17.3085	-21.2075	-20.9921	-17.456	NaN	23.2364	NaN	NaN	NaN	19.3686			2	22.9	12.895	0	63355000	2	0.937289	0.0623655	5.978	2.0044	P58546	P58546	Myotrophin	MTPN
-15.8904	-9.4874	-17.3085	-21.2075	-20.9921	-17.0593	NaN	22.8567	NaN	NaN	NaN	20.3501			2	27.7	9.3959	0	35729000	2	0.936646	0.0623071	5.5242	2.00311	P14406	P14406	Cytochrome c oxidase subunit 7A2, mitochondrial	COX7A2
-15.8904	-9.0105	-17.3085	-21.2075	-20.9921	-17.2323	NaN	21.1637	NaN	NaN	NaN	18.0072			3	14	38.534	0	47026000	3	0.935513	0.0629523	5.74083	2.00082	Q9UJZ1;Q9UJZ1-2	Q9UJZ1;Q9UJZ1-2	Stomatin-like protein 2, mitochondrial	STOML2
-15.8904	-17.3441	-8.6246	-17.1524	-20.9921	-22.4095	NaN	NaN	22.362	17.7332	NaN	NaN			2	14.7	15.075	0	56084000	2	0.933479	0.0631888	6.23163	1.99672	P47929	P47929	Galectin-7	LGALS7
-15.8904	-8.3652	-11.2566	-21.2075	-20.9921	-13.4428	NaN	23.657	20.7299	NaN	NaN	23.6447			1	8.6	16.691	0	140410000	3	0.932236	0.063324	6.71007	1.99421	Q04941	Q04941	Proteolipid protein 2	PLP2
-11.0556	-7.0572	-10.5823	-12.1428	-11.6108	-15.6819	17.3112	22.7634	19.2026	21.5411	21.8578	19.2041			8	24.7	55.4	0	352860000	21	0.932181	0.0632649	3.58013	1.9941	Q8NCA5;Q8NCA5-2	Q8NCA5;Q8NCA5-2	Protein FAM98A	FAM98A
-15.8904	-9.2493	-17.3085	-21.2075	-20.9921	-17.1013	NaN	20.3944	NaN	NaN	NaN	17.6078			2	6.5	49.973	0	41026000	2	0.931269	0.063288	5.61757	1.99227	P13489	P13489	Ribonuclease inhibitor	RNH1
-15.8904	-11.3438	-17.3085	-16.3911	-20.9921	-22.4095	NaN	20.4153	NaN	19.2314	NaN	NaN			1	10.4	9.9743	0.0050761	12084000	0	0.929276	0.0640335	5.08333	1.98825	P60468	P60468	Protein transport protein Sec61 subunit beta	SEC61B
-13.9135	-5.0217	-11.5523	-16.8497	-18.7146	-13.3412	13.249	23.5946	17.0283	15.6299	13.5495	20.3403			19	29.2	102	0	752610000	27	0.928337	0.0640707	6.13933	1.98636	Q7KZF4	Q7KZF4	Staphylococcal nuclease domain-containing protein 1	SND1
-15.8904	-8.8788	-17.3085	-21.2075	-20.9921	-17.2188	NaN	21.6579	NaN	NaN	NaN	18.3834			1	5	29.717	0	51112000	1	0.92832	0.0640112	5.78023	1.98632	Q14847;Q14847-3;Q14847-2	Q14847;Q14847-3;Q14847-2	LIM and SH3 domain protein 1	LASP1
-15.8904	-9.6198	-17.3085	-21.2075	-20.9921	-16.9393	NaN	20.332	NaN	NaN	NaN	18.0779			2	13.4	50.287	0	33528000	2	0.927874	0.0640334	5.44007	1.98543	Q15654	Q15654	Thyroid receptor-interacting protein 6	TRIP6
-15.8904	-8.5445	-17.3085	-21.2075	-20.9921	-17.3519	NaN	21.9922	NaN	NaN	NaN	18.2502			4	14.9	27.566	0	62770000	4	0.92774	0.063974	5.93603	1.98516	P78417;P78417-2;P78417-3	P78417;P78417-2;P78417-3	Glutathione S-transferase omega-1	GSTO1
-7.7994	-2.5686	-9.4419	-11.3401	-10.8528	-10.1334	20.6316	27.316	20.4072	22.408	22.6798	24.8166			22	65.9	47.168	0	4662700000	61	0.927699	0.0639147	4.17213	1.98507	P06733;P06733-2;P13929;P13929-3;P13929-2	P06733;P06733-2	Alpha-enolase	ENO1
-15.8904	-5.6472	-12.8324	-21.2075	-20.9921	-14.4873	NaN	26.1119	18.8911	NaN	NaN	22.3372			4	21.9	24.893	0	469850000	8	0.926451	0.0640667	7.43897	1.98256	P09429;B2RPK0	P09429	High mobility group protein B1	HMGB1
-2.8779	-17.3441	-4.9268	-21.2075	-15.6403	-16.9537	25.5531	NaN	24.9223	NaN	17.8924	17.9963			24	51.7	65.264	0	1793700000	52	0.925591	0.0642183	9.5509	1.98083	Q8WV41	Q8WV41	Sorting nexin-33	SNX33
-9.4744	-17.3441	-12.0048	-21.2075	-20.9921	-14.9796	18.6086	NaN	17.4963	NaN	NaN	19.6225			2	8.8	61.68	0	38969000	4	0.92536	0.064244	6.11863	1.98037	P35052	P35052	Glypican-1;Secreted glypican-1	GPC1
-15.8904	-6.5474	-13.4979	-17.8648	-20.9921	-15.9032	NaN	23.2117	16.2257	15.7577	NaN	18.9213			6	23.1	52.645	0	248230000	8	0.924978	0.0642696	6.2748	1.9796	P31930	P31930	Cytochrome b-c1 complex subunit 1, mitochondrial	UQCRC1
-15.8904	-9.082	-17.3085	-21.2075	-20.9921	-17.0856	NaN	19.8697	NaN	NaN	NaN	16.9316			2	5.4	79.685	0	45488000	2	0.922423	0.0648229	5.6681	1.97446	P51659;P51659-3;P51659-2	P51659;P51659-3;P51659-2	Peroxisomal multifunctional enzyme type 2;(3R)-hydroxyacyl-CoA dehydrogenase;Enoyl-CoA hydratase 2	HSD17B4
-15.8904	-8.3993	-17.3085	-21.2075	-20.9921	-17.3147	NaN	22.7749	NaN	NaN	NaN	18.9249			2	14.8	17.302	0	69070000	2	0.917825	0.0655041	5.97203	1.96522	P16949;P16949-2;Q93045;Q93045-2	P16949;P16949-2;Q93045;Q93045-2	Stathmin;Stathmin-2	STMN1;STMN2
-15.8904	-9.1912	-17.3085	-21.2075	-20.9921	-16.9982	NaN	20.1987	NaN	NaN	NaN	17.4571			11	15.1	68.563	0	42885000	1	0.917148	0.0657385	5.60257	1.96385	P35241;P35241-5;P35241-4;P35241-3;P35241-2	P35241;P35241-5;P35241-4	Radixin	RDX
-15.8904	-8.4921	-17.3085	-21.2075	-20.9921	-17.2618	NaN	22.5301	NaN	NaN	NaN	18.8258			2	16.9	16.648	0	65214000	2	0.916415	0.0659503	5.92347	1.96238	Q9UHV9	Q9UHV9	Prefoldin subunit 2	PFDN2
-15.8904	-8.0053	-12.9064	-21.2075	-20.9921	-14.0024	NaN	22.3388	17.4022	NaN	NaN	21.4071			4	16.8	40.329	0	132140000	5	0.915282	0.0664485	6.46663	1.96011	P61421	P61421	V-type proton ATPase subunit d 1	ATP6V0D1
-15.8904	-10.2187	-10.2353	-16.8832	-20.9921	-14.3407	NaN	20.425	20.3728	17.6239	NaN	21.3684			5	25.2	32.949	0	73772000	5	0.913041	0.0666887	5.29053	1.95561	P47755;P47755-2	P47755;P47755-2	F-actin-capping protein subunit alpha-2	CAPZA2
-15.8904	-8.5383	-10.2427	-14.2792	-17.0447	-22.4095	NaN	20.0245	18.2844	18.1469	15.1661	NaN			5	6.7	111.54	0	94202000	7	0.909562	0.0672624	6.354	1.94863	Q92974;Q92974-2;Q92974-3	Q92974;Q92974-2;Q92974-3	Rho guanine nucleotide exchange factor 2	ARHGEF2
-15.8904	-9.3218	-17.3085	-21.2075	-20.9921	-16.8405	NaN	20.5628	NaN	NaN	NaN	18.1096			2	4.6	49.222	0	40298000	2	0.904319	0.0684143	5.50647	1.93812	P55010	P55010	Eukaryotic translation initiation factor 5	EIF5
-15.8904	-7.2673	-10.1716	-17.3502	-15.3466	-15.758	NaN	23.6174	20.6775	17.3978	19.186	20.1921			4	23.7	19.208	0	181640000	3	0.902717	0.0688352	5.04183	1.93491	O43447;O43447-2	O43447;O43447-2	Peptidyl-prolyl cis-trans isomerase H	PPIH
-10.5985	-6.2184	-11.7518	-21.2075	-14.2567	-11.9671	18.5915	24.4252	18.8563	NaN	20.035	23.7419			5	40.4	21.892	0	500520000	10	0.902704	0.0688966	6.28753	1.93488	P32119	P32119	Peroxiredoxin-2	PRDX2
0.4525	-8.9643	-2.2008	-16.0571	-9.644	-7.2659	27.3887	19.4256	26.1535	16.1962	22.3939	26.1894			99	60.4	131.98	0	20657000000	306	0.900971	0.0693675	7.41813	1.93141	O43795	O43795	Unconventional myosin-Ib	MYO1B
-15.8904	-9.683	-17.3085	-21.2075	-20.9921	-16.6916	NaN	19.5318	NaN	NaN	NaN	17.5886			2	7	59.256	0	33427000	2	0.900224	0.0695781	5.33643	1.92992	P11413;P11413-3;P11413-2	P11413;P11413-3;P11413-2	Glucose-6-phosphate 1-dehydrogenase	G6PD
-15.8904	-8.6803	-17.3085	-21.2075	-20.9921	-17.0057	NaN	21.1403	NaN	NaN	NaN	17.8802			1	4.5	51.735	0	58709000	1	0.897724	0.0702956	5.77537	1.92491	Q53EL6;Q53EL6-2	Q53EL6;Q53EL6-2	Programmed cell death protein 4	PDCD4
-4.0878	-8.7879	-6.8454	-15.373	-12.0947	-7.5406	22.1161	18.8697	20.7767	16.148	19.211	25.1824			98	50.9	230.78	0	4694500000	129	0.897119	0.0702315	5.09573	1.9237	P35580-2;P35580-4;P35580;P35580-5;P35580-3	P35580-2;P35580-4;P35580;P35580-5;P35580-3	Myosin-10	MYH10
-15.8904	-9.5666	-17.3085	-21.2075	-16.4427	-22.4095	NaN	19.733	NaN	NaN	16.505	NaN			3	6.1	103.7	0	31827000	2	0.89698	0.0701676	5.76473	1.92342	Q8IWX8	Q8IWX8	Calcium homeostasis endoplasmic reticulum protein	CHERP
-15.8904	-11.2401	-17.3085	-21.2075	-20.9921	-16.2841	NaN	20.7821	NaN	NaN	NaN	20.8035			1	8.4	17.598	0.003199	18166000	1	0.895734	0.0703185	4.68157	1.92093	P10620;P10620-2	P10620;P10620-2	Microsomal glutathione S-transferase 1	MGST1
-15.8904	-0.7206	-17.3085	-21.2075	-20.9921	-22.4095	NaN	30.3016	NaN	NaN	NaN	NaN			3	17.7	16.495	0	13234000000	3	0.895452	0.0702545	10.2299	1.92037	Q13404;Q13404-7;Q13404-2;Q13404-1;Q13404-6	Q13404;Q13404-7;Q13404-2;Q13404-1;Q13404-6	Ubiquitin-conjugating enzyme E2 variant 1	UBE2V1
-15.8904	-8.2428	-17.3085	-21.2075	-20.9921	-17.1452	NaN	22.6418	NaN	NaN	NaN	18.8048			3	21.9	22.222	0	77026000	3	0.89489	0.0701907	5.9677	1.91924	P30085;P30085-2	P30085;P30085-2	UMP-CMP kinase	CMPK1
-15.8904	-17.3441	-11.901	-21.2075	-20.9921	-16.1908	NaN	NaN	16.9157	NaN	NaN	17.7269			1	2.9	87.301	0	15325000	1	0.892246	0.0705009	4.4183	1.91396	P54886;P54886-2	P54886;P54886-2	Delta-1-pyrroline-5-carboxylate synthase;Glutamate 5-kinase;Gamma-glutamyl phosphate reductase	ALDH18A1
-15.8904	-7.9288	-12.3614	-17.1246	-16.0327	-16.3642	NaN	22.1673	17.6992	16.835	17.7114	18.7974			5	17.8	51.466	0	108490000	6	0.891271	0.0705313	4.44697	1.91201	O95232	O95232	Luc7-like protein 3	LUC7L3
-15.8904	-8.8339	-17.3085	-21.2075	-20.9921	-16.8769	NaN	21.2623	NaN	NaN	NaN	18.2846			5	16.1	51.712	0	53858000	4	0.889951	0.0709601	5.68123	1.90937	O75390	O75390	Citrate synthase, mitochondrial	CS
-11.3503	-4.3004	-10.5914	-13.1428	-13.0311	-12.8637	14.8122	23.3158	16.9892	18.3367	18.2331	19.8178			5	3.2	205.42	0	1289300000	20	0.889134	0.0712145	4.26517	1.90774	E9PAV3;Q13765;E9PAV3-2;Q9BZK3	E9PAV3;Q13765;E9PAV3-2	Nascent polypeptide-associated complex subunit alpha	NACA
-11.218	-5.6918	-11.7402	-15.3839	-13.7736	-11.9324	17.7655	24.7454	18.6614	18.9168	20.3115	23.5702			5	16.9	42.2	0	645220000	13	0.887733	0.0713562	4.14663	1.90494	P35613;P35613-2;P35613-3;P35613-4	P35613;P35613-2;P35613-3;P35613-4	Basigin	BSG
-12.5497	-7.7054	-17.3085	-21.2075	-20.9921	-14.9835	17.3407	23.6387	NaN	NaN	NaN	21.426			3	19.2	21.768	0	128350000	3	0.885335	0.0717362	6.53983	1.90015	P61586;P08134	P61586;P08134	Transforming protein RhoA;Rho-related GTP-binding protein RhoC	RHOA;RHOC
-15.8904	-9.7648	-17.3085	-21.2075	-20.9921	-16.5274	NaN	20.4918	NaN	NaN	NaN	18.7947			3	13.8	26.559	0	32798000	3	0.882979	0.0722491	5.25443	1.89545	P21266	P21266	Glutathione S-transferase Mu 3	GSTM3
-15.8904	-8.8486	-17.3085	-21.2075	-20.9921	-16.7881	NaN	22.9105	NaN	NaN	NaN	20.0364			2	16.8	13.714	0	53757000	1	0.880998	0.072844	5.64673	1.8915	P61769	P61769	Beta-2-microglobulin;Beta-2-microglobulin form pI 5.3	B2M
-15.8904	-17.3441	-17.3085	-16.896	-20.9921	-22.4095	NaN	NaN	NaN	14.954	NaN	NaN			1	1	158.3	0	2602600	1	0.879927	0.072973	3.25153	1.88936	Q96RT1;Q96RT1-7;Q96RT1-6;Q96RT1-4;Q96RT1-5;Q96RT1-3;Q96RT1-9;Q96RT1-2;Q96RT1-8	Q96RT1;Q96RT1-7;Q96RT1-6;Q96RT1-4;Q96RT1-5;Q96RT1-3;Q96RT1-9;Q96RT1-2;Q96RT1-8	Protein LAP2	ERBB2IP
-15.8904	-7.3455	-17.3085	-21.2075	-20.9921	-17.3393	NaN	23.9986	NaN	NaN	NaN	19.0702			5	51.6	13.802	0	138490000	5	0.878761	0.0732061	6.3315	1.88704	P49773	P49773	Histidine triad nucleotide-binding protein 1	HINT1
-15.8904	-11.3008	-17.3085	-21.2075	-20.9921	-16.1573	NaN	19.0433	NaN	NaN	NaN	19.2522			2	6.9	39.641	0	18635000	1	0.877692	0.0735504	4.61907	1.88491	O75695	O75695	Protein XRP2	RP2
-15.8904	-7.5253	-17.3085	-21.2075	-20.9921	-17.2475	NaN	23.8188	NaN	NaN	NaN	19.162			4	41.7	13.331	0	123070000	5	0.877417	0.0735669	6.24097	1.88436	O76070	O76070	Gamma-synuclein	SNCG
-15.8904	-9.2821	-11.856	-21.2075	-16.5878	-14.6704	NaN	20.2041	17.5945	NaN	16.5463	19.8811			1	2.2	61.252	0	71547000	2	0.877081	0.0736122	5.14573	1.88369	Q8IYT4;Q8IYT4-2	Q8IYT4;Q8IYT4-2	Katanin p60 ATPase-containing subunit A-like 2	KATNAL2
-15.8904	-12.7028	-17.3085	-21.2075	-15.9206	-22.4095	NaN	17.4713	NaN	NaN	17.9016	NaN			2	6	40.622	0	7678400	2	0.876713	0.0736251	4.5453	1.88295	P22694;P22694-2;P22694-8;P22694-4;P22694-3;P22694-5;P22694-7;P22694-6;P22694-9	P22694;P22694-2;P22694-8;P22694-4;P22694-3;P22694-5;P22694-7;P22694-6;P22694-9	cAMP-dependent protein kinase catalytic subunit beta	PRKACB
-15.8904	-17.3441	-17.3085	-14.8063	-12.6319	-16.3892	NaN	NaN	NaN	20.4011	22.3602	20.0204			3	11.3	18.098	0	62655000	5	0.876041	0.0735591	-2.23853	-1.88161	P01591	P01591	Immunoglobulin J chain	IGJ
-15.8904	-9.2139	-17.3085	-21.2075	-20.9921	-16.613	NaN	21.4298	NaN	NaN	NaN	19.0961			2	11.7	40.623	0	44010000	2	0.874458	0.0739696	5.4666	1.87846	O94992	O94992	Protein HEXIM1	HEXIM1
-15.8904	-9.4079	-17.3085	-21.2075	-20.9921	-16.5468	NaN	20.9361	NaN	NaN	NaN	18.8627			3	12.9	49.512	0	39729000	3	0.873374	0.0742182	5.37987	1.8763	O14929;O14929-2	O14929;O14929-2	Histone acetyltransferase type B catalytic subunit	HAT1
-15.8904	-9.1259	-17.3085	-21.2075	-16.322	-22.4095	NaN	21.0483	NaN	NaN	17.5002	NaN			2	7.1	38.989	0	42370000	2	0.871147	0.0746166	5.8714	1.87187	P49770	P49770	Translation initiation factor eIF-2B subunit beta	EIF2B2
-15.8904	-10.4001	-17.3085	-21.2075	-20.9921	-16.262	NaN	19.6221	NaN	NaN	NaN	18.8255			2	11.1	39.611	0	25430000	2	0.868652	0.0750643	4.9542	1.8669	P48556	P48556	26S proteasome non-ATPase regulatory subunit 8	PSMD8
-15.8904	-17.3441	-12.1252	-15.9077	-20.9921	-22.4095	NaN	NaN	17.7239	17.8403	NaN	NaN			2	8.9	48.349	0	9925700	2	0.860369	0.0770384	4.64987	1.85043	O75616;O75616-2	O75616;O75616-2	GTPase Era, mitochondrial	ERAL1
-15.8904	-10.3719	-17.3085	-21.2075	-20.9921	-16.2044	NaN	19.8022	NaN	NaN	NaN	19.0352			2	9	40.228	0	26127000	2	0.860133	0.0769697	4.9444	1.84996	Q12907	Q12907	Vesicular integral-membrane protein VIP36	LMAN2
-15.8904	-10.3527	-17.3085	-21.2075	-20.9921	-16.1917	NaN	21.184	NaN	NaN	NaN	20.4104			1	12.5	12.473	0	26432000	2	0.857915	0.0773678	4.94657	1.84555	Q15369	Q15369	Transcription elongation factor B polypeptide 1	TCEB1
-15.8904	-8.554	-13.3624	-15.7884	-18.4921	-16.2884	NaN	21.0352	16.1912	17.6642	14.7451	18.3662			4	10.3	69.15	0	75515000	4	0.85736	0.0774626	4.25403	1.84445	P23588;P23588-2	P23588;P23588-2	Eukaryotic translation initiation factor 4B	EIF4B
-8.856	-17.3441	-8.7581	-21.2075	-20.9921	-13.6336	18.2795	NaN	19.7956	NaN	NaN	20.0209			121	74.5	117.91	0	123770000	6	0.855278	0.0775822	6.95833	1.84032	O00159-2	O00159-2	Unconventional myosin-Ic	MYO1C
-15.8904	-9.3268	-17.3085	-21.2075	-16.1284	-22.4095	NaN	21.4324	NaN	NaN	18.2787	NaN			7	28.6	37.034	0	37776000	2	0.854249	0.0776341	5.7399	1.83827	Q96PK6-5	Q96PK6-5	RNA-binding protein 14	RBM14
-15.8904	-7.9188	-17.3085	-21.2075	-20.9921	-16.7696	NaN	23.618	NaN	NaN	NaN	19.8325			3	47.7	10.192	0	96650000	4	0.847719	0.0794428	5.9505	1.82532	P14854	P14854	Cytochrome c oxidase subunit 6B1	COX6B1
-15.8904	-8.4267	-17.3085	-21.2075	-20.9921	-16.6023	NaN	20.2449	NaN	NaN	NaN	17.1348			4	7.7	111.33	0	70714000	4	0.847638	0.0794539	5.72543	1.82516	Q9Y4L1;Q9Y4L1-2	Q9Y4L1;Q9Y4L1-2	Hypoxia up-regulated protein 1	HYOU1
-10.691	-5.9302	-9.8733	-21.2075	-12.6161	-11.3876	18.6145	24.829	20.8503	NaN	21.791	24.437			6	56	24.763	0	701230000	23	0.846961	0.0793835	6.2389	1.82381	P24534	P24534	Elongation factor 1-beta	EEF1B2
-15.8904	-17.3441	-9.454	-16.1212	-20.9921	-22.4095	NaN	NaN	20.0996	17.3315	NaN	NaN			2	4	76.277	0	34788000	3	0.845143	0.0798655	5.61143	1.82021	O15234	O15234	Protein CASC3	CASC3
-15.8904	-9.6188	-17.3085	-21.2075	-20.9921	-16.2485	NaN	20.9179	NaN	NaN	NaN	19.3537			1	4.2	24.393	0	37117000	1	0.844716	0.0797949	5.21013	1.81936	P62491;Q15907;P62491-2;Q15907-2	P62491;Q15907;P62491-2;Q15907-2	Ras-related protein Rab-11A;Ras-related protein Rab-11B	RAB11A;RAB11B
-15.8904	-9.5116	-17.3085	-21.2075	-20.9921	-16.2716	NaN	20.6626	NaN	NaN	NaN	18.968			2	10.9	37.404	0	39107000	2	0.844418	0.0797244	5.25357	1.81877	O95218;O95218-2	O95218;O95218-2	Zinc finger Ran-binding domain-containing protein 2	ZRANB2
-4.7515	-1.8854	-1.7788	-4.6018	-4.0129	-5.9552	20.7902	25.1099	25.181	26.2569	26.6305	26.1055			276	73.7	331.77	0	54172000000	987	0.842124	0.0801342	2.0514	1.81423	P15924;P15924-3;P15924-2	P15924;P15924-3;P15924-2	Desmoplakin	DSP
-10.0129	-8.1342	-12.8123	-11.9204	-13.1217	-16.8471	19.8775	23.2099	18.4962	23.287	21.8704	19.5624			2	22.3	13.569	0	207030000	4	0.840515	0.0806067	3.64327	1.81104	P35244	P35244	Replication protein A 14 kDa subunit	RPA3
-15.8904	-9.3007	-17.3085	-21.2075	-20.9921	-16.2825	NaN	20.5198	NaN	NaN	NaN	18.6034			2	5.9	50.679	0	43738000	2	0.839695	0.0807436	5.3275	1.80942	Q16181;Q16181-2;Q6ZU15	Q16181;Q16181-2;Q6ZU15	Septin-7;Septin-14	SEPT7;SEPT14
-15.8904	-8.6668	-17.3085	-21.2075	-20.9921	-16.4479	NaN	20.0924	NaN	NaN	NaN	17.3766			4	5.4	103.28	0	61826000	4	0.839218	0.0806725	5.59393	1.80847	P55786;P55786-2;A6NEC2	P55786;P55786-2	Puromycin-sensitive aminopeptidase	NPEPPS
-15.8904	-9.6513	-9.3386	-15.2164	-15.8803	-15.3846	NaN	21.6928	21.9699	19.9911	19.1118	21.0249			2	25.8	21.348	0	89919000	3	0.837197	0.0814846	3.867	1.80447	P52815	P52815	39S ribosomal protein L12, mitochondrial	MRPL12
-10.156	-10.323	-17.3085	-16.4312	-20.9921	-15.85	19.4124	20.6991	NaN	18.4544	NaN	20.2376			1	7.1	26.671	0	39956000	3	0.836376	0.0815852	5.16193	1.80284	Q9UNN8	Q9UNN8	Endothelial protein C receptor	PROCR
-13.6368	-10.6535	-9.9806	-21.2075	-13.3039	-14.4265	15.3467	19.7837	20.421	NaN	20.7813	21.0761			5	16.1	27.679	0	95417000	3	0.836177	0.0815136	4.889	1.80245	P31944	P31944	Caspase-14;Caspase-14 subunit p19;Caspase-14 subunit p10	CASP14
-15.8904	-10.247	-17.3085	-21.2075	-15.8152	-22.4095	NaN	20.1901	NaN	NaN	18.27	NaN			2	9.7	43.159	0	22686000	2	0.835008	0.0816316	5.32877	1.80014	Q9P035;Q9P035-2	Q9P035;Q9P035-2	Very-long-chain (3R)-3-hydroxyacyl-[acyl-carrier protein] dehydratase 3	PTPLAD1
-15.8904	-17.3441	-17.3085	-21.2075	-20.9921	-16.6896	NaN	NaN	NaN	NaN	NaN	18.9126			1	5.6	33.892	0	6908400	1	0.833931	0.0820859	2.78207	1.79801	P49184	P49184	Deoxyribonuclease-1-like 1	DNASE1L1
-15.8904	-7.3596	-17.3085	-21.2075	-20.9921	-16.7991	NaN	20.9401	NaN	NaN	NaN	16.566			6	6.5	141.45	0	139180000	6	0.832939	0.0822662	6.14673	1.79604	Q00341;Q00341-2	Q00341;Q00341-2	Vigilin	HDLBP
-15.8904	-8.1817	-17.3085	-21.2075	-20.9921	-16.5225	NaN	22.8405	NaN	NaN	NaN	19.5651			4	23.2	25.177	0	82862000	4	0.832322	0.0823027	5.7805	1.79482	Q00688	Q00688	Peptidyl-prolyl cis-trans isomerase FKBP3	FKBP3
-15.8904	-6.4611	-17.3085	-21.2075	-20.9921	-17.0799	NaN	24.1825	NaN	NaN	NaN	18.6291			6	28.1	43.171	0	252790000	5	0.828553	0.0829615	6.53983	1.78737	P54727;P54727-2;P54725;P54725-2;P54725-3	P54727;P54727-2	UV excision repair protein RAD23 homolog B	RAD23B
-15.8904	-6.9723	-17.3085	-21.2075	-20.9921	-16.8718	NaN	23.3719	NaN	NaN	NaN	18.5377			7	39.8	36.071	0	179760000	7	0.827402	0.0833048	6.30007	1.7851	O00151	O00151	PDZ and LIM domain protein 1	PDLIM1
-15.8904	-9.2511	-17.3085	-18.5757	-17.1794	-22.4095	NaN	21.186	NaN	15.7249	16.9058	NaN			2	6.7	38.778	0	38442000	2	0.827341	0.0832321	5.2382	1.78497	Q99933;Q99933-4;Q99933-3;Q99933-2	Q99933;Q99933-4;Q99933-3;Q99933-2	BAG family molecular chaperone regulator 1	BAG1
-15.8904	-9.1296	-17.3085	-21.2075	-20.9921	-16.2039	NaN	21.127	NaN	NaN	NaN	19.1181			3	14.8	30.241	0	48607000	3	0.826183	0.0834281	5.35833	1.78269	O75489;O75489-2	O75489	NADH dehydrogenase [ubiquinone] iron-sulfur protein 3, mitochondrial	NDUFS3
-15.8904	-10.5775	-17.3085	-21.2075	-20.9921	-15.9067	NaN	20.5967	NaN	NaN	NaN	20.3329			1	5.2	21.258	0	26157000	2	0.82507	0.0835366	4.77663	1.78049	P60953	P60953	Cell division control protein 42 homolog	CDC42
-15.8904	-7.5165	-9.8524	-16.5031	-14.4623	-15.9774	NaN	21.2427	18.8712	16.1194	17.9449	17.8471			7	9	115.28	0	168960000	8	0.822614	0.0839547	4.56117	1.77563	O14974;O14974-4;O14974-3;O14974-2;O14974-5	O14974;O14974-4;O14974-3;O14974-2;O14974-5	Protein phosphatase 1 regulatory subunit 12A	PPP1R12A
-15.8904	-9.0756	-17.3085	-21.2075	-20.9921	-16.1766	NaN	22.9466	NaN	NaN	NaN	20.9109			1	7.8	10.18	0.009822	50276000	1	0.821751	0.0843513	5.36723	1.77393	P06703	P06703	Protein S100-A6	S100A6
-15.8904	-8.7869	-17.3085	-21.2075	-20.9921	-16.2427	NaN	19.9722	NaN	NaN	NaN	17.5819			3	6.8	96.022	0	58791000	2	0.821176	0.0845248	5.4855	1.77279	Q8WUM4;Q8WUM4-2	Q8WUM4;Q8WUM4-2	Programmed cell death 6-interacting protein	PDCD6IP
-15.8904	-10.0049	-17.3085	-15.7935	-20.9921	-22.4095	NaN	21.3392	NaN	19.414	NaN	NaN			1	7.1	23.026	0	26813000	1	0.821	0.084559	5.33043	1.77245	Q99470	Q99470	Stromal cell-derived factor 2	SDF2
-15.8904	-8.8896	-17.3085	-21.2075	-20.9921	-16.2127	NaN	21.1326	NaN	NaN	NaN	18.8749			1	8.2	41.268	0	55594000	1	0.820741	0.0846834	5.44127	1.77193	P52788;P52788-2	P52788;P52788-2	Spermine synthase	SMS
-15.8904	-10.8699	-17.3085	-21.2075	-20.9921	-15.8328	NaN	18.7193	NaN	NaN	NaN	18.8218			1	3.1	47.463	0	24164000	2	0.820661	0.0846101	4.65453	1.77178	O00231;O00231-2	O00231;O00231-2	26S proteasome non-ATPase regulatory subunit 11	PSMD11
-15.8904	-9.8842	-13.7161	-15.6347	-16.3991	-17.0175	NaN	19.0676	15.2001	17.1805	16.2006	16.9998			2	3.2	92.239	0.001297	39563000	0	0.819664	0.0848346	3.18687	1.76981	Q9UHI6	Q9UHI6	Probable ATP-dependent RNA helicase DDX20	DDX20
-10.3835	-6.1358	-17.3085	-21.2075	-18.0601	-14.5805	17.4625	23.1639	NaN	NaN	14.8876	19.7846			9	20.1	74.605	0	346890000	9	0.818213	0.0853322	6.67343	1.76694	O76094;O76094-2	O76094;O76094-2	Signal recognition particle subunit SRP72	SRP72
-15.8904	-9.9385	-17.3085	-21.2075	-20.9921	-15.9504	NaN	20.4987	NaN	NaN	NaN	19.5522			2	7.5	38.792	0	33755000	2	0.816732	0.0857217	5.0042	1.76402	O43681	O43681	ATPase ASNA1	ASNA1
-12.7264	-5.7895	-17.3085	-21.2075	-20.9921	-14.6518	16.2571	24.6477	NaN	NaN	NaN	20.8508			5	32.4	26.922	0	423810000	9	0.815386	0.0860173	7.009	1.76137	O00299	O00299	Chloride intracellular channel protein 1	CLIC1
-14.3033	-6.4255	-10.91	-17.1597	-13.6625	-14.1537	15.7798	25.1113	20.591	18.2405	21.5223	22.4485			6	45.8	13.527	0	328480000	10	0.813362	0.0866022	4.4457	1.75737	P62316;P62316-2	P62316;P62316-2	Small nuclear ribonucleoprotein Sm D2	SNRPD2
-15.8904	-9.0918	-17.3085	-21.2075	-20.9921	-16.0869	NaN	19.2523	NaN	NaN	NaN	17.3226			2	4.4	128.3	0	50457000	2	0.812349	0.0867759	5.33193	1.75538	Q93009;Q93009-3	Q93009;Q93009-3	Ubiquitin carboxyl-terminal hydrolase 7	USP7
-15.8904	-8.7053	-17.3085	-21.2075	-19.0244	-17.0106	NaN	22.4689	NaN	NaN	15.7978	19.229			3	7.2	28.585	0	58289000	3	0.808338	0.0878725	5.11277	1.74747	P39687;O43423	P39687	Acidic leucine-rich nuclear phosphoprotein 32 family member A	ANP32A
-15.8904	-6.8266	-17.3085	-21.2075	-20.9921	-16.6666	NaN	23.1252	NaN	NaN	NaN	18.3506			8	27.4	42.621	0	199150000	7	0.806591	0.0884028	6.28023	1.74402	P35237;P50452;P50452-2	P35237	Serpin B6	SERPINB6
-15.8904	-8.7063	-17.3085	-21.2075	-20.9921	-16.1208	NaN	21.4679	NaN	NaN	NaN	19.1188			4	22.1	32.118	0	62458000	4	0.806367	0.0883267	5.47173	1.74358	P00491	P00491	Purine nucleoside phosphorylase	PNP
-12.9256	-6.1349	-10.0983	-13.0338	-12.6386	-14.0037	15.2644	23.5088	19.5098	20.4732	20.653	20.7054			9	17.4	80.595	0	455940000	17	0.806331	0.0882509	3.50577	1.74351	Q71RC2;Q71RC2-3;Q71RC2-4;Q71RC2-5;Q71RC2-6;Q71RC2-7;Q71RC2-2	Q71RC2;Q71RC2-3;Q71RC2-4;Q71RC2-5;Q71RC2-6;Q71RC2-7;Q71RC2-2	La-related protein 4	LARP4
-15.8904	-10.4445	-17.3085	-21.2075	-20.9921	-15.7223	NaN	18.7703	NaN	NaN	NaN	18.5579			1	2.5	79.187	0.0056962	29157000	2	0.798028	0.0903794	4.7595	1.72716	O60488;O95573;O60488-2	O60488;O95573;O60488-2	Long-chain-fatty-acid--CoA ligase 4;Long-chain-fatty-acid--CoA ligase 3	ACSL4;ACSL3
-15.8904	-8.9261	-17.3085	-19.8581	-20.9921	-16.4462	NaN	20.3306	NaN	13.262	NaN	17.8758			3	7.9	68.303	0	53343000	2	0.797882	0.090494	5.05713	1.72687	P38606;P38606-2	P38606;P38606-2	V-type proton ATPase catalytic subunit A	ATP6V1A
-7.6522	-5.1287	-11.8087	-12.7668	-10.9815	-11.303	19.9904	23.9675	17.2519	20.1928	21.7627	22.8586			16	28.6	82.704	0	1138600000	45	0.796111	0.090653	3.48723	1.72339	P13010	P13010	X-ray repair cross-complementing protein 5	XRCC5
-15.8904	-7.512	-17.3085	-21.2075	-20.9921	-16.3152	NaN	21.5841	NaN	NaN	NaN	17.8463			6	14.4	72.932	0	128420000	8	0.794913	0.0907979	5.93463	1.72103	P13667	P13667	Protein disulfide-isomerase A4	PDIA4
-15.8904	-10.0725	-17.3085	-21.2075	-20.9921	-15.7495	NaN	20.1016	NaN	NaN	NaN	19.4902			1	4.9	45.143	0	33507000	2	0.794699	0.0908263	4.89257	1.72061	P68400;Q8NEV1;P68400-2	P68400;Q8NEV1;P68400-2	Casein kinase II subunit alpha;Casein kinase II subunit alpha 3	CSNK2A1;CSNK2A3
-15.8904	-9.7595	-17.3085	-21.2075	-20.9921	-15.7759	NaN	20.4971	NaN	NaN	NaN	19.5461			1	6.7	26.563	0	38172000	2	0.791855	0.0922222	5.0057	1.71502	P33316;P33316-2	P33316;P33316-2	Deoxyuridine 5-triphosphate nucleotidohydrolase, mitochondrial	DUT
-15.8904	-11.6111	-12.3524	-21.2075	-15.7186	-15.0413	NaN	20.1479	19.3711	NaN	19.6885	21.7832			2	23.3	11.428	0	37765000	2	0.790937	0.0926046	4.03783	1.71321	O75964	O75964	ATP synthase subunit g, mitochondrial	ATP5L
-15.8904	-7.5249	-17.3085	-21.2075	-20.9921	-16.265	NaN	22.4973	NaN	NaN	NaN	18.8226			9	24.9	40.422	0	127690000	8	0.790801	0.0926143	5.9136	1.71294	Q9Y617;Q9Y617-2	Q9Y617;Q9Y617-2	Phosphoserine aminotransferase	PSAT1
-15.8904	-10.736	-17.3085	-21.2075	-15.4204	-22.4095	NaN	19.9076	NaN	NaN	18.8712	NaN			1	2.3	36.034	0.0031867	19020000	1	0.790546	0.0925354	5.03417	1.71244	Q9NZ01	Q9NZ01	Very-long-chain enoyl-CoA reductase	TECR
-15.8904	-6.6532	-17.3085	-21.2075	-20.9921	-16.4792	NaN	23.8835	NaN	NaN	NaN	19.1229			5	32.2	26.477	0	224660000	6	0.787139	0.0931278	6.27557	1.70574	P54819;P54819-5;P54819-2;P54819-3;P54819-6;P54819-4	P54819;P54819-5;P54819-2;P54819-3;P54819-6	Adenylate kinase 2, mitochondrial;Adenylate kinase 2, mitochondrial, N-terminally processed	AK2
-15.8904	-9.2631	-12.1976	-17.2724	-14.4377	-16.3121	NaN	20.4372	17.4671	16.2912	18.9106	18.4535			5	18.9	45.834	0	63321000	7	0.78512	0.0937055	3.55703	1.70177	P82933	P82933	28S ribosomal protein S9, mitochondrial	MRPS9
-15.8904	-8.9875	-17.3085	-21.2075	-20.9921	-15.8173	NaN	22.7716	NaN	NaN	NaN	21.0072			2	29.7	10.739	0	55609000	2	0.780868	0.0953027	5.27683	1.69342	P07919	P07919	Cytochrome b-c1 complex subunit 6, mitochondrial	UQCRH
-15.8904	-7.1606	-17.3085	-21.2075	-20.9921	-16.2324	NaN	26.1835	NaN	NaN	NaN	22.1771			2	23.2	10.871	0	161910000	3	0.779241	0.0957417	6.02417	1.69023	P61956;P61956-2;P55854;Q6EEV6;P55854-2	P61956;P61956-2;P55854;Q6EEV6;P55854-2	Small ubiquitin-related modifier 2;Small ubiquitin-related modifier 3;Small ubiquitin-related modifier 4	SUMO2;SUMO3;SUMO4
-15.8904	-9.3976	-17.3085	-21.2075	-20.9921	-15.7186	NaN	21.3615	NaN	NaN	NaN	20.106			2	12.8	36.163	0	45875000	3	0.778222	0.0958268	5.10723	1.68822	Q7L5N1	Q7L5N1	COP9 signalosome complex subunit 6	COPS6
-15.8904	-9.0202	-17.3085	-21.2075	-20.9921	-15.7792	NaN	21.5165	NaN	NaN	NaN	19.823			2	8.5	27.277	0	54984000	2	0.777467	0.0958507	5.25323	1.68674	Q9BVK6	Q9BVK6	Transmembrane emp24 domain-containing protein 9	TMED9
-15.8904	-6.8705	-17.3085	-21.2075	-20.9921	-16.2871	NaN	23.6662	NaN	NaN	NaN	19.3151			4	20.4	35.554	0	195510000	4	0.776977	0.0957695	6.1391	1.68578	P27695	P27695	DNA-(apurinic or apyrimidinic site) lyase;DNA-(apurinic or apyrimidinic site) lyase, mitochondrial	APEX1
-15.8904	-9.5495	-17.3085	-15.4574	-20.9921	-22.4095	NaN	21.2096	NaN	19.1651	NaN	NaN			2	14	23.598	0.0050794	36155000	2	0.775265	0.0962235	5.3702	1.68242	Q9HCN8	Q9HCN8	Stromal cell-derived factor 2-like protein 1	SDF2L1
-15.8904	-6.285	-17.3085	-21.2075	-20.9921	-16.4186	NaN	23.9717	NaN	NaN	NaN	18.9035			5	20.9	44.969	0	288000000	7	0.773621	0.096687	6.3781	1.67919	P18754;P18754-2	P18754;P18754-2	Regulator of chromosome condensation	RCC1
-15.8904	-8.9645	-17.3085	-21.2075	-20.9921	-15.7383	NaN	20.856	NaN	NaN	NaN	19.1476			3	10.8	45.199	0	57011000	4	0.772015	0.0968859	5.25817	1.67604	P24752;P24752-2	P24752	Acetyl-CoA acetyltransferase, mitochondrial	ACAT1
-15.8904	-8.852	-17.3085	-21.2075	-20.9921	-15.7578	NaN	20.1702	NaN	NaN	NaN	18.3297			5	7	83.165	0	60373000	4	0.771858	0.0968041	5.30217	1.67573	P41250	P41250	Glycine--tRNA ligase	GARS
-15.8904	-8.6103	-17.3085	-21.2075	-20.9921	-15.8001	NaN	20.7338	NaN	NaN	NaN	18.6094			12	17.4	69.412	0	68600000	4	0.771368	0.0969046	5.39683	1.67477	P15311	P15311	Ezrin	EZR
-12.2268	-10.6027	-17.3085	-15.9575	-20.9921	-16.2086	16.5762	19.6539	NaN	18.1626	NaN	19.1134			2	9.9	37.578	0.0098401	30315000	2	0.768412	0.0976863	4.34007	1.66897	Q92905	Q92905	COP9 signalosome complex subunit 5	COPS5
-15.8904	-7.0387	-17.3085	-21.2075	-20.9921	-16.1293	NaN	24.3054	NaN	NaN	NaN	20.2803			3	53.9	15.936	0	176050000	5	0.767847	0.0976782	6.03043	1.66787	P00441	P00441	Superoxide dismutase [Cu-Zn]	SOD1
-15.8904	-8.0655	-11.2228	-21.2075	-15.4993	-14.1585	NaN	22.2786	19.0857	NaN	18.4928	21.2511			5	16.5	42.823	0	136140000	9	0.767515	0.0976734	5.22887	1.66721	Q99733;Q99733-2	Q99733;Q99733-2	Nucleosome assembly protein 1-like 4	NAP1L4
-1.2758	2.7789	2.7985	-0.1843	-0.6125	-2.6376	26.9141	32.4225	32.4066	33.3227	32.6792	32.0714			94	98.6	48.057	0	876450000000	3904	0.764731	0.0986644	2.57867	1.66176	P05783;CON__H-INV:HIT000015463;Q92764;CON__Q92764;CON__Q497I4;O76014;Q15323;Q14532;O76013;Q14525;CON__Q14525;CON__Q9UE12;CON__Q15323;CON__A2A5Y0;O76013-2;CON__Q14532;CON__A2AB72;O76015;CON__O76015;CON__O76013;CON__O76014;CON__REFSEQ:XP_986630	P05783	Keratin, type I cytoskeletal 18	KRT18
-11.0066	-6.9944	-6.6626	-10.0741	-10.0565	-13.0527	17.6359	23.1017	23.3979	23.8855	23.6876	22.1089			13	40.1	38.914	0	1022000000	36	0.761867	0.0994084	2.8399	1.65614	P48729;P48729-3;P48729-2;Q8N752	P48729;P48729-3;P48729-2;Q8N752	Casein kinase I isoform alpha;Casein kinase I isoform alpha-like	CSNK1A1;CSNK1A1L
-15.8904	-7.6782	-17.3085	-21.2075	-20.9921	-15.898	NaN	23.4959	NaN	NaN	NaN	20.3416			2	9.6	28.787	0	118430000	2	0.761583	0.0993249	5.74017	1.65558	Q92688;Q92688-2	Q92688;Q92688-2	Acidic leucine-rich nuclear phosphoprotein 32 family member B	ANP32B
-10.9738	-7.4285	-17.3085	-17.3667	-20.9921	-14.4755	17.7466	22.7457	NaN	16.6708	NaN	20.7641			4	20.4	35.816	0	164490000	5	0.760931	0.099406	5.70783	1.65431	Q13011	Q13011	Delta(3,5)-Delta(2,4)-dienoyl-CoA isomerase, mitochondrial	ECH1
-15.8904	-8.4996	-17.3085	-21.2075	-20.9921	-15.6859	NaN	20.385	NaN	NaN	NaN	18.2642			3	6.4	90.069	0	74102000	3	0.757777	0.10053	5.39567	1.64813	P23921	P23921	Ribonucleoside-diphosphate reductase large subunit	RRM1
-15.8904	-7.3342	-17.3085	-21.2075	-20.9921	-15.9289	NaN	26.0099	NaN	NaN	NaN	22.4806			1	31.8	5.0256	0	146850000	3	0.757227	0.100533	5.86513	1.64705	P63313	P63313	Thymosin beta-10	TMSB10
-15.8904	-10.1032	-17.3085	-21.2075	-20.9921	-15.4362	NaN	20.6559	NaN	NaN	NaN	20.3884			1	4.2	56.025	0	36295000	1	0.756758	0.10082	4.7779	1.64613	Q96QD8	Q96QD8	Sodium-coupled neutral amino acid transporter 2	SLC38A2
-15.8904	-9.7874	-17.3085	-21.2075	-15.2	-22.4095	NaN	20.0973	NaN	NaN	18.3327	NaN			1	5.1	62.328	0	31940000	1	0.755927	0.100926	5.2769	1.6445	Q13057;Q13057-2	Q13057;Q13057-2	Bifunctional coenzyme A synthase;Phosphopantetheine adenylyltransferase;Dephospho-CoA kinase	COASY
-7.673	-8.5184	-17.3085	-21.2075	-20.9921	-12.2743	21.8955	22.5038	NaN	NaN	NaN	23.8132			3	13.9	19.769	0	245890000	5	0.7542	0.101223	6.99133	1.64112	Q10589;Q10589-2	Q10589;Q10589-2	Bone marrow stromal antigen 2	BST2
-15.8904	-5.8063	-11.0998	-21.2075	-16.3685	-13.3972	NaN	24.2159	18.8868	NaN	17.3016	21.6904			11	41.9	38.714	0	470320000	16	0.753246	0.101422	6.0589	1.63925	P04083	P04083	Annexin A1	ANXA1
-9.6261	-7.2413	-17.3085	-21.2075	-16.7197	-14.2324	17.6793	21.5178	NaN	NaN	15.6875	19.5922			7	11	107.77	0	194670000	7	0.752685	0.101425	5.99457	1.63815	P22102;P22102-2	P22102	Trifunctional purine biosynthetic protein adenosine-3;Phosphoribosylamine--glycine ligase;Phosphoribosylformylglycinamidine cyclo-ligase;Phosphoribosylglycinamide formyltransferase	GART
-15.8904	-17.3441	-17.3085	-18.7915	-20.9921	-16.9552	NaN	NaN	NaN	15.0237	NaN	18.062			1	2.2	47.457	0.0013038	6446300	1	0.752292	0.101797	2.06527	1.63738	P78368;Q9HCP0;Q9Y6M4;Q9Y6M4-3;Q9Y6M4-5;Q9HCP0-2;Q9Y6M4-4;Q9Y6M4-2	P78368;Q9HCP0;Q9Y6M4;Q9Y6M4-3;Q9Y6M4-5;Q9HCP0-2;Q9Y6M4-4;Q9Y6M4-2	Casein kinase I isoform gamma-2;Casein kinase I isoform gamma-1;Casein kinase I isoform gamma-3	CSNK1G2;CSNK1G1;CSNK1G3
-15.8904	-8.6857	-17.3085	-21.2075	-15.2492	-22.4095	NaN	21.4105	NaN	NaN	18.4949	NaN			3	10.5	68.632	0	59979000	2	0.749651	0.103217	5.66053	1.63221	Q15637-2;Q15637-5;Q15637-4;Q15637-6;Q15637-7;Q15637-3;Q15637	Q15637-2;Q15637-5;Q15637-4;Q15637-6;Q15637-7;Q15637-3;Q15637	Splicing factor 1	SF1
-16.9373	-3.0923	-10.5626	-21.2075	-17.5604	-13.9424	10.7437	26.0423	18.5365	NaN	15.2222	20.2576			24	47.3	70.81	0	2618900000	42	0.749605	0.103218	7.3727	1.63212	P13797;P13797-3;P13797-2;Q14651	P13797;P13797-3;P13797-2	Plastin-3	PLS3
-15.8904	-8.9102	-17.3085	-21.2075	-20.9921	-15.5326	NaN	21.434	NaN	NaN	NaN	19.8769			2	20.5	23.897	0	60734000	3	0.749453	0.103132	5.2077	1.63183	P61106	P61106	Ras-related protein Rab-14	RAB14
-15.8904	-7.5921	-17.3085	-21.2075	-20.9921	-15.7774	NaN	21.5426	NaN	NaN	NaN	18.4227			6	15	59.143	0	126020000	4	0.749132	0.103286	5.72867	1.6312	P54577	P54577	Tyrosine--tRNA ligase, cytoplasmic;Tyrosine--tRNA ligase, cytoplasmic, N-terminally processed	YARS
-15.8904	-8.7763	-17.3085	-21.2075	-20.9921	-15.5369	NaN	19.8673	NaN	NaN	NaN	18.1721			5	6.2	101.56	0	65094000	5	0.74767	0.103406	5.25377	1.62834	P11586	P11586	C-1-tetrahydrofolate synthase, cytoplasmic;Methylenetetrahydrofolate dehydrogenase;Methenyltetrahydrofolate cyclohydrolase;Formyltetrahydrofolate synthetase;C-1-tetrahydrofolate synthase, cytoplasmic, N-terminally processed	MTHFD1
-15.8904	-9.698	-17.3085	-21.2075	-17.0593	-17.6739	NaN	21.1866	NaN	NaN	17.4733	18.2762			4	31.7	20.511	0	31749000	2	0.747632	0.103433	4.34793	1.62826	P18085	P18085	ADP-ribosylation factor 4	ARF4
-15.8904	-7.273	-17.3085	-21.2075	-20.9921	-15.818	NaN	23.2638	NaN	NaN	NaN	19.7842			5	23.8	28.993	0	153640000	5	0.746535	0.103698	5.84857	1.62611	P30040;P30040-2	P30040	Endoplasmic reticulum resident protein 29	ERP29
-15.8904	-10.6024	-17.3085	-21.2075	-17.7038	-16.8053	NaN	20.4198	NaN	NaN	16.9663	19.2823			1	6.2	20.546	0	21684000	2	0.746439	0.103613	3.97177	1.62593	O15145	O15145	Actin-related protein 2/3 complex subunit 3	ARPC3
-15.8904	-8.5878	-17.3085	-21.2075	-20.9921	-15.5537	NaN	21.364	NaN	NaN	NaN	19.4634			2	7.9	38.242	0	71860000	2	0.746196	0.103527	5.3222	1.62545	Q9Y266	Q9Y266	Nuclear migration protein nudC	NUDC
-15.8904	-8.3233	-17.3085	-21.2075	-20.9921	-15.5867	NaN	21.7729	NaN	NaN	NaN	19.5749			3	18.1	35.611	0	82922000	3	0.744896	0.103964	5.42137	1.62291	O75821	O75821	Eukaryotic translation initiation factor 3 subunit G	EIF3G
-9.0926	-7.3648	-17.3085	-21.2075	-15.2778	-15.0263	18.8909	22.0725	NaN	NaN	17.8074	19.4764			6	19.3	66.69	0	175660000	6	0.738605	0.105909	5.91523	1.6106	P17812;P17812-2	P17812;P17812-2	CTP synthase 1	CTPS1
-12.7143	-17.3441	-10.1504	-21.2075	-20.9921	-13.6752	14.2454	NaN	18.2274	NaN	NaN	19.8036			5	8.1	116.53	0	75727000	4	0.736749	0.106406	5.222	1.60697	Q6WCQ1;Q6WCQ1-3;Q6WCQ1-2	Q6WCQ1;Q6WCQ1-3;Q6WCQ1-2	Myosin phosphatase Rho-interacting protein	MPRIP
-15.8904	-9.4163	-17.3085	-21.2075	-20.9921	-15.3328	NaN	22.1205	NaN	NaN	NaN	21.2693			2	30.6	13.623	0	49610000	2	0.735661	0.106582	4.9724	1.60484	Q9UHA4;Q9UHA4-2	Q9UHA4;Q9UHA4-2	Ragulator complex protein LAMTOR3	LAMTOR3
-15.8904	-9.1795	-17.3085	-21.2075	-20.9921	-15.351	NaN	20.5797	NaN	NaN	NaN	19.4735			2	8.4	54.29	0	55081000	4	0.734427	0.106972	5.0574	1.60243	Q14108;Q14108-2	Q14108;Q14108-2	Lysosome membrane protein 2	SCARB2
-15.8904	-8.3695	-17.3085	-21.2075	-20.9921	-15.4596	NaN	22.0677	NaN	NaN	NaN	20.043			1	9.5	33.58	0	82144000	1	0.73339	0.107045	5.3636	1.60041	Q9GZS3	Q9GZS3	WD repeat-containing protein 61	WDR61
-15.8904	-9.7177	-17.3085	-21.2075	-14.9798	-22.4095	NaN	19.0414	NaN	NaN	17.4273	NaN			1	1.9	105.31	0	34359000	2	0.730895	0.108145	5.22673	1.59553	P26232;P26232-3;P26232-2;P26232-5	P26232;P26232-3;P26232-2;P26232-5	Catenin alpha-2	CTNNA2
-15.8904	-8.1618	-17.3085	-21.2075	-20.9921	-15.4626	NaN	21.4818	NaN	NaN	NaN	19.2464			4	13.8	47.074	0	92316000	3	0.730394	0.108233	5.43383	1.59455	O60664;O60664-4;O60664-3;O60664-2	O60664;O60664-4;O60664-3	Perilipin-3	PLIN3
-15.8904	-8.353	-17.3085	-21.2075	-20.9921	-15.4311	NaN	20.8212	NaN	NaN	NaN	18.8085			6	12.3	92.48	0	83225000	7	0.730385	0.108144	5.3596	1.59453	P55884;P55884-2	P55884;P55884-2	Eukaryotic translation initiation factor 3 subunit B	EIF3B
-15.8904	-8.7924	-17.3085	-21.2075	-15.1541	-21.8312	NaN	21.3037	NaN	NaN	18.5901	13.3304			4	13.5	48.062	0	56876000	4	0.730277	0.108158	5.4005	1.59432	P05549;P05549-5;P05549-6;Q92481;Q92481-2;Q6VUC0;P05549-2	P05549;P05549-5;P05549-6;Q92481;Q92481-2	Transcription factor AP-2-alpha;Transcription factor AP-2-beta	TFAP2A;TFAP2B
-15.8904	-7.2487	-14.4102	-21.2075	-20.9921	-13.2372	NaN	23.6359	16.4389	NaN	NaN	22.7129			5	15.2	41.331	0	219990000	8	0.730094	0.108069	5.9625	1.59396	P50502;Q8IZP2;Q8NFI4	P50502;Q8IZP2;Q8NFI4	Hsc70-interacting protein;Putative protein FAM10A4;Putative protein FAM10A5	ST13;ST13P4;ST13P5
-15.8904	-17.3441	-17.3085	-21.2075	-20.9921	-16.313	NaN	NaN	NaN	NaN	NaN	18.5729			1	3.6	42.075	0	8968600	1	0.729892	0.10798	2.65653	1.59357	O75781;O75781-2	O75781;O75781-2	Paralemmin-1	PALM
-15.8904	-17.3441	-8.7943	-21.2075	-15.0679	-22.4095	NaN	NaN	21.3442	NaN	18.7543	NaN			20	47.8	37.029	0	55880000	2	0.72968	0.108173	5.55203	1.59315	P51991-2	P51991-2	Heterogeneous nuclear ribonucleoprotein A3	HNRNPA3
-11.805	-7.2883	-11.2999	-12.5186	-12.3461	-12.3573	16.693	22.6635	18.6163	21.2966	21.2537	22.6599			6	25.4	44.868	0	395930000	21	0.729025	0.108687	2.27627	1.59187	P31689;P31689-2	P31689;P31689-2	DnaJ homolog subfamily A member 1	DNAJA1
-15.8904	-7.2523	-11.3357	-15.7162	-16.3658	-14.5695	NaN	23.0043	18.8854	18.4038	17.5389	20.7525			8	19.7	51.556	0	190430000	9	0.728865	0.108673	4.0577	1.59156	P08621;P08621-2;P08621-3;P08621-4	P08621;P08621-2;P08621-3	U1 small nuclear ribonucleoprotein 70 kDa	SNRNP70
-15.8904	-10.8589	-17.3085	-21.2075	-20.9921	-15.1515	NaN	19.5783	NaN	NaN	NaN	20.3511			4	25.4	22.677	0.0013004	31804000	2	0.728181	0.108771	4.4311	1.59023	P62820;P62820-2;P62820-3	P62820;P62820-2;P62820-3	Ras-related protein Rab-1A	RAB1A
-6.7995	0.5904	-3.9857	-6.5214	-6.331	-7.814	18.0035	26.847	22.2353	23.5987	23.5737	23.5081			150	63.3	555.61	0	44344000000	604	0.725142	0.109997	3.49053	1.58429	P58107	P58107	Epiplakin	EPPK1
-15.8904	-9.3663	-17.3085	-21.2075	-20.9921	-15.2308	NaN	19.4232	NaN	NaN	NaN	18.6242			3	7.5	105.84	0	52033000	2	0.72391	0.110363	4.95507	1.58188	Q99460;Q99460-2	Q99460;Q99460-2	26S proteasome non-ATPase regulatory subunit 1	PSMD1
-12.4211	-5.5731	-10.1287	-13.4876	-12.8697	-11.6378	14.8255	23.1271	18.5359	19.0761	19.4786	22.1278			18	34.4	94.33	0	771810000	33	0.722201	0.11099	3.29073	1.57854	P34932;P34932-2	P34932	Heat shock 70 kDa protein 4	HSPA4
-15.8904	-7.2542	-17.3085	-21.2075	-20.9921	-15.5286	NaN	23.0025	NaN	NaN	NaN	19.7935			5	15.7	48.121	0	158300000	8	0.721693	0.11105	5.75837	1.57755	Q15084;Q15084-3;Q15084-4;Q15084-5;Q15084-2	Q15084;Q15084-3;Q15084-4;Q15084-5;Q15084-2	Protein disulfide-isomerase A6	PDIA6
-15.8904	-7.7555	-12.2935	-15.4929	-14.8178	-17.2839	NaN	21.034	16.4604	17.16	17.6198	16.571			5	7.4	100.07	0	126080000	8	0.720648	0.111421	3.88507	1.57551	P35221;P35221-2;P35221-3	P35221;P35221-2;P35221-3	Catenin alpha-1	CTNNA1
-15.8904	-10.5238	-17.3085	-21.2075	-20.9921	-15.1076	NaN	20.1197	NaN	NaN	NaN	20.6015			1	3.5	28.433	0.00065789	35495000	2	0.720544	0.111331	4.52817	1.57531	P25788;P25788-2	P25788;P25788-2	Proteasome subunit alpha type-3	PSMA3
-15.8904	-17.3441	-17.3085	-16.4245	-16.0812	-15.0412	NaN	NaN	NaN	17.8761	18.004	20.4614			1	3.4	51.522	0	29208000	3	0.720325	0.111409	-0.998701	-1.57488	Q15517	Q15517	Corneodesmosin	CDSN
-15.8904	-9.5782	-17.3085	-21.2075	-20.9921	-15.1737	NaN	19.9586	NaN	NaN	NaN	19.4284			3	8.8	48.633	0	48284000	3	0.720037	0.111494	4.8654	1.57432	P35998;P35998-2	P35998;P35998-2	26S protease regulatory subunit 7	PSMC2
-11.4187	-4.1419	-11.834	-15.0156	-14.8596	-10.9074	18.3018	27.0322	19.3046	20.022	19.9625	25.3322			7	53.6	15.054	0	1643000000	23	0.719541	0.111488	4.46267	1.57335	P07737;CON__P02584	P07737	Profilin-1	PFN1
-15.8904	-7.3033	-17.3085	-21.2075	-20.9921	-15.479	NaN	22.5172	NaN	NaN	NaN	19.4069			3	15.9	39.455	0	154050000	4	0.718287	0.111922	5.72547	1.5709	P09972	P09972	Fructose-bisphosphate aldolase C	ALDOC
-15.8904	-11.4761	-17.3085	-17.659	-16.4889	-22.4095	NaN	18.5461	NaN	16.2266	17.1814	NaN			1	2.7	63.86	0.009816	12161000	1	0.718029	0.111932	3.9608	1.5704	Q7Z739	Q7Z739	YTH domain family protein 3	YTHDF3
-15.8904	-17.3441	-11.8105	-21.2075	-14.8756	-22.4095	NaN	NaN	18.7976	NaN	19.416	NaN			2	15.1	29.395	0	15018000	2	0.715245	0.112534	4.48253	1.56496	Q9Y676	Q9Y676	28S ribosomal protein S18b, mitochondrial	MRPS18B
-15.8904	-7.7884	-17.3085	-21.2075	-20.9921	-15.3582	NaN	24.5557	NaN	NaN	NaN	22.0513			2	35.1	11.203	0	116020000	6	0.715143	0.112443	5.5235	1.56476	P60903	P60903	Protein S100-A10	S100A10
-15.8904	-9.6774	-17.3085	-21.2075	-20.9921	-15.118	NaN	19.2072	NaN	NaN	NaN	18.8321			4	6.7	101.89	0	47165000	4	0.714842	0.112352	4.81377	1.56417	P49736	P49736	DNA replication licensing factor MCM2	MCM2
-9.4778	-8.3855	-17.3085	-17.7895	-16.8178	-14.5099	17.5299	20.076	NaN	14.5354	15.2916	19.017			5	5.5	140.47	0	111440000	7	0.714371	0.112406	4.64847	1.56326	P26640;P26640-2	P26640	Valine--tRNA ligase	VARS
-15.8904	-9.2066	-17.3085	-21.2075	-20.9921	-15.1415	NaN	20.1375	NaN	NaN	NaN	19.268			3	8.3	72.683	0	57112000	3	0.71255	0.112857	4.97853	1.5597	O14744;O14744-3;O14744-5;O14744-2;O14744-4	O14744;O14744-3;O14744-5;O14744-2	Protein arginine N-methyltransferase 5;Protein arginine N-methyltransferase 5, N-terminally processed	PRMT5
-15.8904	-17.3441	-11.9766	-21.2075	-20.9921	-15.0525	NaN	NaN	15.3777	NaN	NaN	17.4028			2	1.7	234.71	0	26767000	2	0.711708	0.113121	4.01367	1.55806	Q9NZM1;Q9NZM1-5;Q9NZM1-2;Q9NZM1-6;Q9NZM1-3;Q9NZM1-8;Q9NZM1-7	Q9NZM1;Q9NZM1-5;Q9NZM1-2;Q9NZM1-6;Q9NZM1-3;Q9NZM1-8;Q9NZM1-7	Myoferlin	MYOF
-15.8904	-7.9864	-17.3085	-21.2075	-20.9921	-15.2727	NaN	20.9315	NaN	NaN	NaN	18.7105			5	11	75.872	0	104440000	4	0.710218	0.113612	5.429	1.55515	P08133;P08133-2	P08133;P08133-2	Annexin A6	ANXA6
-15.8904	-17.3441	-11.8346	-14.8866	-20.9921	-22.4095	NaN	NaN	18.8889	19.7359	NaN	NaN			1	6.6	29.617	0	16303000	2	0.709418	0.114003	4.40637	1.55359	Q9UHF1	Q9UHF1	Epidermal growth factor-like protein 7	EGFL7
-9.8466	-6.5694	-17.3085	-21.2075	-20.9921	-11.9914	18.7219	23.4527	NaN	NaN	NaN	23.0962			11	21.8	44.348	0	417610000	10	0.708672	0.114262	6.82217	1.55213	Q58FF8	Q58FF8	Putative heat shock protein HSP 90-beta 2	HSP90AB2P
-15.8904	-9.2605	-12.888	-21.2075	-15.0542	-14.9149	NaN	20.2256	16.5626	NaN	18.0799	19.6366			3	9.3	59.755	0	70037000	4	0.707786	0.114327	4.37923	1.5504	P04040	P04040	Catalase	CAT
-15.8904	-4.8646	-8.5304	-16.5998	-14.0864	-14.0523	NaN	25.5726	21.8712	17.7008	19.9988	21.4503			19	56.5	28.521	0	867980000	16	0.701275	0.116099	5.15103	1.5377	P67936;P67936-2	P67936;P67936-2	Tropomyosin alpha-4 chain	TPM4
-15.8904	-9.7407	-17.3085	-21.2075	-20.9921	-14.9856	NaN	21.4334	NaN	NaN	NaN	21.254			2	27.3	17.745	0	47996000	1	0.700618	0.116006	4.74853	1.53642	Q6IAA8	Q6IAA8	Ragulator complex protein LAMTOR1	LAMTOR1
-15.8904	-7.2148	-17.3085	-21.2075	-20.9921	-15.2686	NaN	22.0419	NaN	NaN	NaN	19.0534			7	19.3	68.996	0	165300000	9	0.699329	0.11632	5.68483	1.53391	P10515	P10515	Dihydrolipoyllysine-residue acetyltransferase component of pyruvate dehydrogenase complex, mitochondrial	DLAT
-15.8904	-8.4835	-7.1473	-16.485	-13.7974	-14.3093	NaN	17.7211	19.0216	13.583	16.0551	16.9607			396	70.5	516.19	0	269640000	8	0.699081	0.116227	4.35683	1.53342	Q15149-4	Q15149-4	Plectin	PLEC
-15.8904	-7.707	-17.3085	-21.2075	-20.9921	-15.1463	NaN	22.1136	NaN	NaN	NaN	19.7396			5	15.1	53.165	0	124500000	4	0.695276	0.11765	5.48	1.526	P23381;P23381-2	P23381;P23381-2	Tryptophan--tRNA ligase, cytoplasmic;T1-TrpRS;T2-TrpRS	WARS
-15.8904	-10.5033	-10.5409	-15.3721	-14.0779	-16.1101	NaN	19.5188	19.4457	18.5135	19.5922	18.9775			3	6.7	62.333	0	62920000	7	0.694721	0.117665	2.87517	1.52492	Q9Y5A9;Q9Y5A9-2	Q9Y5A9;Q9Y5A9-2	YTH domain family protein 2	YTHDF2
-15.8904	-17.3441	-17.3085	-21.2075	-20.9921	-16.1735	NaN	NaN	NaN	NaN	NaN	20.0661			2	7.4	25.19	0	9879400	2	0.694717	0.117571	2.61003	1.52491	P09497;P09497-2	P09497;P09497-2	Clathrin light chain B	CLTB
-15.8904	-7.3263	-17.3085	-14.8672	-20.9921	-22.4095	NaN	26.0177	NaN	22.3402	NaN	NaN			1	12.1	7.0041	0.001943	146500000	1	0.693817	0.117831	5.91453	1.52316	P53803	P53803	DNA-directed RNA polymerases I, II, and III subunit RPABC4	POLR2K
-15.8904	-6.9431	-17.3085	-21.2075	-20.9921	-15.2429	NaN	24.0791	NaN	NaN	NaN	20.8447			5	35.9	20.601	0	196060000	7	0.693574	0.117909	5.76683	1.52268	P61204;P84077;P61204-2	P61204;P84077;P61204-2	ADP-ribosylation factor 3;ADP-ribosylation factor 1	ARF3;ARF1
-15.8904	-6.8461	-17.3085	-21.2075	-20.9921	-15.2589	NaN	23.6907	NaN	NaN	NaN	20.3432			4	22.9	31.554	0	208180000	5	0.693563	0.117815	5.8045	1.52266	P29966	P29966	Myristoylated alanine-rich C-kinase substrate	MARCKS
-15.8904	-8.8569	-17.3085	-21.2075	-20.9921	-14.9838	NaN	22.0278	NaN	NaN	NaN	20.9662			2	8.8	25.357	0	69568000	2	0.692804	0.118021	5.04253	1.52118	P28072	P28072	Proteasome subunit beta type-6	PSMB6
-15.8904	-17.3441	-17.3085	-21.2075	-20.9921	-16.164	NaN	NaN	NaN	NaN	NaN	22.2455			1	6.2	19.125	0.0025773	9944900	1	0.692384	0.118083	2.60687	1.52036	Q969L2	Q969L2	Protein MAL2	MAL2
-15.8904	-17.3441	-17.3085	-21.2075	-16.0596	-22.4095	NaN	NaN	NaN	NaN	20.3475	NaN			1	8.2	18.409	0	4002500	1	0.691241	0.118253	3.04453	1.51814	Q8TBK6-2;Q8TBK6	Q8TBK6-2;Q8TBK6	Zinc finger CCHC domain-containing protein 10	ZCCHC10
-15.8904	-8.1706	-17.3085	-9.7053	-7.9273	-10.3841	NaN	22.3662	NaN	24.6948	26.2575	25.218			12	34.2	43.447	0	2125400000	52	0.691133	0.118159	-4.45093	-1.51792	Q92734;Q92734-2;Q92734-4;Q92734-3	Q92734;Q92734-2;Q92734-4;Q92734-3	Protein TFG	TFG
-15.8904	-6.9392	-17.3085	-21.2075	-20.9921	-15.2071	NaN	23.7045	NaN	NaN	NaN	20.5019			3	19.4	27.385	0	197010000	5	0.690641	0.118626	5.7562	1.51697	Q15056;Q15056-2	Q15056;Q15056-2	Eukaryotic translation initiation factor 4H	EIF4H
-15.8904	-10.8801	-17.3085	-21.2075	-17.49	-16.4295	NaN	18.3766	NaN	NaN	15.4147	17.8925			1	1.5	89.252	0	21329000	1	0.690168	0.118713	3.68267	1.51604	Q32MZ4;Q9Y608;Q9Y608-2;Q32MZ4-4;Q9Y608-4;Q9Y608-5;Q32MZ4-3;Q32MZ4-2	Q32MZ4;Q9Y608;Q9Y608-2;Q32MZ4-4;Q9Y608-4;Q9Y608-5;Q32MZ4-3;Q32MZ4-2	Leucine-rich repeat flightless-interacting protein 1;Leucine-rich repeat flightless-interacting protein 2	LRRFIP1;LRRFIP2
-15.8904	-9.5748	-17.3085	-21.2075	-20.9921	-14.8855	NaN	20.1254	NaN	NaN	NaN	19.8802			2	8.1	47.366	0	52720000	3	0.688457	0.119411	4.77047	1.51271	P43686;P43686-2	P43686;P43686-2	26S protease regulatory subunit 6B	PSMC4
-15.8904	-17.3441	-17.3085	-21.2075	-20.9921	-16.1441	NaN	NaN	NaN	NaN	NaN	20.458			1	6	27.96	0	10083000	1	0.687522	0.119741	2.60023	1.51089	P19256-3;P19256;P19256-2	P19256-3;P19256;P19256-2	Lymphocyte function-associated antigen 3	CD58
-8.3692	-6.9345	-9.8717	-12.9419	-10.6985	-8.5014	22.5212	25.4095	22.4368	23.2656	25.2936	28.908			10	83.3	8.0061	0	2444800000	23	0.687503	0.119646	2.32213	1.51085	Q9UBI6	Q9UBI6	Guanine nucleotide-binding protein G(I)/G(S)/G(O) subunit gamma-12	GNG12
-10.5792	-8.4936	-17.3085	-16.3867	-15.9896	-16.058	17.4043	20.9436	NaN	16.9139	17.0956	18.4447			6	13.7	85.862	0	84318000	7	0.686528	0.120126	4.01767	1.50895	Q12797;Q12797-10;Q12797-9;Q12797-6;Q12797-5;Q12797-8;Q12797-2	Q12797;Q12797-10	Aspartyl/asparaginyl beta-hydroxylase	ASPH
-15.8904	-9.9881	-10.327	-16.3417	-14.4691	-14.4872	NaN	19.7711	19.3966	17.2808	18.938	20.3373			5	13.9	71.648	0	85708000	4	0.6853	0.120976	3.03083	1.50655	Q9ULX6;Q9ULX6-2	Q9ULX6;Q9ULX6-2	A-kinase anchor protein 8-like	AKAP8L
-15.8904	-6.008	-11.0689	-21.2075	-16.2379	-12.5919	NaN	22.9437	17.8473	NaN	16.3619	21.4254			13	19.5	83.434	0	470570000	19	0.682336	0.121833	5.69	1.50078	P26639;P26639-2;A2RTX5;A2RTX5-2	P26639;P26639-2	Threonine--tRNA ligase, cytoplasmic	TARS
-15.8904	-8.0934	-17.3085	-21.2075	-20.9921	-14.9441	NaN	21.3927	NaN	NaN	NaN	19.6075			4	8.8	68.699	0	103010000	5	0.681543	0.121806	5.2838	1.49923	P15170-3;P15170-2;P15170;Q8IYD1	P15170-3;P15170-2;P15170;Q8IYD1	Eukaryotic peptide chain release factor GTP-binding subunit ERF3A;Eukaryotic peptide chain release factor GTP-binding subunit ERF3B	GSPT1;GSPT2
-12.68	-8.2185	-17.3085	-15.8738	-16.1753	-18.5486	16.0405	21.9557	NaN	18.1638	17.6469	16.691			6	22.4	35.236	0	85312000	4	0.680914	0.122028	4.13023	1.49801	Q9UNQ2	Q9UNQ2	Probable dimethyladenosine transferase	DIMT1
-15.8904	-11.4904	-17.3085	-21.2075	-17.1659	-16.5195	NaN	18.5317	NaN	NaN	16.5042	18.5681			1	3.5	44.23	0.0069182	17211000	1	0.676156	0.123953	3.4012	1.48874	Q13561;Q13561-3;Q13561-2	Q13561;Q13561-3;Q13561-2	Dynactin subunit 2	DCTN2
-15.8904	-9.2272	-17.3085	-21.2075	-20.9921	-14.7789	NaN	20.3095	NaN	NaN	NaN	19.8233			3	9.4	56.94	0	62361000	3	0.674975	0.124657	4.8508	1.48643	Q16851;Q16851-2	Q16851;Q16851-2	UTP--glucose-1-phosphate uridylyltransferase	UGP2
-15.8904	-8.4941	-17.3085	-21.2075	-20.9921	-14.8325	NaN	22.0427	NaN	NaN	NaN	20.7697			2	8.5	44.468	0	85511000	4	0.674871	0.12465	5.11303	1.48623	Q16543	Q16543	Hsp90 co-chaperone Cdc37;Hsp90 co-chaperone Cdc37, N-terminally processed	CDC37
-6.591	-2.5088	-2.3763	-5.4843	-5.3457	-7.6591	21.2119	26.7478	26.8447	27.6357	27.559	26.663			65	92.5	53.651	0	25438000000	340	0.674741	0.124553	2.33767	1.48598	P08670;P17661;P07197;Q16352;P07197-2;P07196	P08670	Vimentin	VIM
-15.8904	-7.9044	-13.5332	-15.3967	-16.0157	-16.5252	NaN	21.7959	16.1315	18.1669	17.3325	18.2405			4	10.5	49.03	0	112040000	5	0.671107	0.12624	3.53653	1.4789	P62495;P62495-2	P62495;P62495-2	Eukaryotic peptide chain release factor subunit 1	ETF1
-15.8904	-6.5057	-17.3085	-17.1692	-20.9921	-17.5239	NaN	24.379	NaN	17.5788	NaN	18.4262			3	20.1	19.576	0	246020000	3	0.671067	0.126141	5.32687	1.47882	P13073	P13073	Cytochrome c oxidase subunit 4 isoform 1, mitochondrial	COX4I1
-7.7034	-17.3441	-7.3374	-14.3956	-14.3068	-22.4095	21.2801	NaN	23.0642	19.905	19.7784	NaN			1	8.4	36.844	0.00065746	197970000	3	0.668279	0.127204	6.24233	1.47339	P82673;P82673-2	P82673;P82673-2	28S ribosomal protein S35, mitochondrial	MRPS35
-15.8904	-9.1155	-17.3085	-21.2075	-20.9921	-14.7178	NaN	21.5282	NaN	NaN	NaN	20.9912			3	20.9	25.898	0	66415000	2	0.668081	0.127105	4.86767	1.473	P25787	P25787	Proteasome subunit alpha type-2	PSMA2
-15.8904	-8.9272	-9.6588	-15.7668	-16.7766	-12.9268	NaN	22.2469	21.4798	19.2708	18.0456	23.3129			5	20.8	26.152	0	173020000	6	0.666889	0.127662	3.6646	1.47068	P17931	P17931	Galectin-3	LGALS3
-15.8904	-8.1174	-17.3085	-21.2075	-20.9921	-14.7785	NaN	21.0974	NaN	NaN	NaN	19.5017			4	9.7	84.137	0	104510000	4	0.666761	0.127562	5.2206	1.47043	Q96TA1;Q96TA1-2	Q96TA1;Q96TA1-2	Niban-like protein 1	FAM129B
-15.8904	-10.4601	-17.3085	-17.72	-17.1283	-18.1005	NaN	18.1027	NaN	14.7062	15.0824	15.5276			2	2.9	113.93	0.0025757	21458000	1	0.666703	0.127535	3.0966	1.47032	Q14527	Q14527	Helicase-like transcription factor	HLTF
-15.8904	-7.9408	-17.3085	-21.2075	-20.9921	-14.7942	NaN	22.2334	NaN	NaN	NaN	20.4454			5	20.6	42.502	0	114460000	6	0.666677	0.127435	5.2847	1.47027	Q7L2H7;Q7L2H7-2	Q7L2H7;Q7L2H7-2	Eukaryotic translation initiation factor 3 subunit M	EIF3M
-15.8904	-8.4216	-17.3085	-21.2075	-17.8716	-16.2581	NaN	21.1677	NaN	NaN	15.3656	18.3965			4	15	58.777	0	74057000	6	0.664681	0.128171	4.57223	1.46638	P49591	P49591	Serine--tRNA ligase, cytoplasmic	SARS
-12.7508	-6.927	-9.7905	-12.5617	-11.0214	-14.4966	15.4392	22.7166	19.8175	20.9454	22.2703	20.2125			11	32.3	47.517	0	419990000	19	0.66414	0.128178	2.87047	1.46533	P00505;P00505-2	P00505;P00505-2	Aspartate aminotransferase, mitochondrial	GOT2
-15.8904	-10.0419	-17.3085	-16.0968	-20.9921	-17.7732	NaN	19.2147	NaN	17.0232	NaN	16.5488			2	3.4	75.406	0	28475000	2	0.663072	0.128489	3.87377	1.46325	Q9NVP1	Q9NVP1	ATP-dependent RNA helicase DDX18	DDX18
-15.8904	-8.2783	-17.3085	-21.2075	-14.3354	-22.4095	NaN	20.8564	NaN	NaN	18.4471	NaN			1	1.8	85.061	0.0069052	83464000	2	0.660397	0.129369	5.49173	1.45804	Q6ZSB9;Q6ZSB9-4;Q6ZSB9-3;Q6ZSB9-5;Q6ZSB9-2	Q6ZSB9;Q6ZSB9-4;Q6ZSB9-3;Q6ZSB9-5;Q6ZSB9-2	Zinc finger and BTB domain-containing protein 49	ZBTB49
-10.1739	-17.3441	-9.8155	-21.2075	-11.839	-22.4095	16.3071	NaN	18.0835	NaN	19.7437	NaN			2	2.3	173.4	0.008658	105120000	2	0.660167	0.129268	6.04083	1.45759	A4FU69;A4FU69-5;A4FU69-2;A4FU69-4;A4FU69-3;A4FU69-6	A4FU69;A4FU69-5;A4FU69-2;A4FU69-4;A4FU69-3;A4FU69-6	EF-hand calcium-binding domain-containing protein 5	EFCAB5
-15.8904	-9.2004	-17.3085	-17.6373	-20.9921	-16.2525	NaN	19.4999	NaN	14.9264	NaN	17.5131			6	7.3	102.36	0	47979000	5	0.656458	0.129904	4.16087	1.45036	P78344;P78344-2	P78344;P78344-2	Eukaryotic translation initiation factor 4 gamma 2	EIF4G2
-15.8904	-6.8704	-17.3085	-21.2075	-20.9921	-14.7853	NaN	23.3863	NaN	NaN	NaN	20.5368			6	37.2	30.375	0	212250000	5	0.656335	0.129803	5.63853	1.45013	P16152;P16152-2;O75828	P16152;P16152-2	Carbonyl reductase [NADPH] 1	CBR1
-15.8904	-8.1843	-17.3085	-21.2075	-20.9921	-14.6495	NaN	21.8379	NaN	NaN	NaN	20.4381			2	9	57.548	0	103380000	2	0.655625	0.129702	5.1553	1.44874	P49257	P49257	Protein ERGIC-53	LMAN1
-15.8904	-17.3441	-17.3085	-21.2075	-20.9921	-16.0092	NaN	NaN	NaN	NaN	NaN	18.7564			1	3.8	47.873	0.0068493	11071000	1	0.655447	0.129707	2.55527	1.4484	Q9UNS2;Q9UNS2-2	Q9UNS2;Q9UNS2-2	COP9 signalosome complex subunit 3	COPS3
-15.8904	-5.0009	-17.3085	-21.2075	-20.9921	-15.0263	NaN	26.0213	NaN	NaN	NaN	21.0612			7	58.8	21.057	0	702930000	10	0.654581	0.130084	6.34203	1.44671	P30086	P30086	Phosphatidylethanolamine-binding protein 1;Hippocampal cholinergic neurostimulating peptide	PEBP1
-15.8904	-7.4464	-11.8344	-17.1314	-15.1456	-14.1177	NaN	21.3127	16.8892	15.4912	17.2615	19.7068			7	12	107.14	0	181680000	7	0.652377	0.130453	3.74117	1.44242	P53618	P53618	Coatomer subunit beta	COPB1
-15.8904	-9.8232	-17.3085	-21.2075	-16.9041	-16.6575	NaN	20.0614	NaN	NaN	16.6286	18.2925			1	2.7	54.847	0	33366000	1	0.648264	0.13192	3.91567	1.43441	P51648;P51648-2	P51648;P51648-2	Fatty aldehyde dehydrogenase	ALDH3A2
-15.8904	-9.3533	-9.9614	-13.3707	-14.6183	-17.6941	NaN	21.9908	21.3471	21.8368	20.3739	18.7154			2	21	17.17	0	98962000	4	0.644001	0.133489	3.49267	1.4261	P98179	P98179	Putative RNA-binding protein 3	RBM3
-9.8553	-6.8048	-17.3085	-15.4129	-15.3272	-16.6523	18.9476	23.4519	NaN	18.7071	18.5774	18.6697			6	39.2	26.788	0	224660000	6	0.641377	0.134278	4.4746	1.42099	P51858;P51858-2;P51858-3	P51858;P51858-2;P51858-3	Hepatoma-derived growth factor	HDGF
-15.8904	-8.4449	-17.3085	-21.2075	-20.9921	-14.445	NaN	20.6898	NaN	NaN	NaN	19.7551			5	11.4	76.689	0	95321000	5	0.638496	0.135719	5.00027	1.41538	P16435	P16435	NADPH--cytochrome P450 reductase	POR
-6.3128	-17.3441	-10.9921	-14.3384	-15.2612	-22.4095	23.5776	NaN	20.3164	20.8691	19.7309	NaN			2	12	20.019	0.0025641	132880000	3	0.638314	0.135686	5.7867	1.41503	P02792	P02792	Ferritin light chain	FTL
-15.8904	-8.2227	-17.3085	-21.2075	-16.6679	-17.0242	NaN	20.3666	NaN	NaN	15.5693	16.6304			4	5.5	120.04	0	81106000	3	0.638026	0.135852	4.49267	1.41447	P57678	P57678	Gem-associated protein 4	GEMIN4
-15.8904	-8.3145	-17.3085	-21.2075	-20.9921	-14.4387	NaN	20.3571	NaN	NaN	NaN	19.2984			3	4	106.81	0	101380000	4	0.637349	0.135914	5.04163	1.41315	P49588;P49588-2	P49588;P49588-2	Alanine--tRNA ligase, cytoplasmic	AARS
-15.8904	-7.6112	-11.6166	-15.0763	-13.868	-17.0252	NaN	22.0324	17.9915	18.4308	19.4236	17.6838			6	17.4	54.366	0	151250000	7	0.636883	0.136234	3.6171	1.41224	O75439	O75439	Mitochondrial-processing peptidase subunit beta	PMPCB
-11.863	-5.82	-17.3085	-21.2075	-17.3125	-13.4071	16.7054	24.2022	NaN	NaN	16.3577	21.6804			7	28.4	42.592	0	457070000	11	0.634612	0.137278	5.6452	1.40782	P39748;P39748-2	P39748;P39748-2	Flap endonuclease 1	FEN1
-15.8904	-9.2224	-17.3085	-21.2075	-20.9921	-14.3647	NaN	20.5368	NaN	NaN	NaN	20.4598			3	13.3	45.626	0	71120000	3	0.633174	0.137784	4.71433	1.40502	P62195;P62195-2	P62195;P62195-2	26S protease regulatory subunit 8	PSMC5
-15.8904	-7.7513	-17.3085	-21.2075	-18.5135	-15.5145	NaN	22.8923	NaN	NaN	15.7782	20.1946			4	28.1	26.21	0	117540000	3	0.630557	0.138755	4.76177	1.39992	Q9HB71;Q9HB71-3;Q9HB71-2	Q9HB71;Q9HB71-3	Calcyclin-binding protein	CACYBP
-15.8904	-6.0349	-17.3085	-21.2075	-20.9921	-14.5337	NaN	23.8498	NaN	NaN	NaN	20.4164			9	34.4	35.936	0	363370000	10	0.630539	0.138648	5.83317	1.39989	P08758	P08758	Annexin A5	ANXA5
-15.8904	-8.3702	-17.3085	-21.2075	-20.9921	-14.3496	NaN	21.804	NaN	NaN	NaN	20.89			3	14.8	31.387	0	100880000	4	0.629541	0.139118	4.99337	1.39794	P30084	P30084	Enoyl-CoA hydratase, mitochondrial	ECHS1
-15.8904	-7.8106	-17.3085	-21.2075	-20.9921	-14.3185	NaN	21.6755	NaN	NaN	NaN	20.233			8	17.2	66.726	0	132870000	10	0.624638	0.141249	5.16953	1.38839	Q9Y262;Q9Y262-2	Q9Y262;Q9Y262-2	Eukaryotic translation initiation factor 3 subunit L	EIF3L
-15.8904	-6.2991	-17.3085	-21.2075	-20.9921	-14.4095	NaN	25.2377	NaN	NaN	NaN	22.1926			3	21.5	19.595	0	310510000	4	0.623445	0.141615	5.7037	1.38607	P13693;P13693-2;Q56UQ5	P13693;P13693-2	Translationally-controlled tumor protein	TPT1
-15.8904	-8.3272	-17.3085	-21.2075	-20.9921	-14.2729	NaN	20.0628	NaN	NaN	NaN	19.1824			7	7.1	136.37	0	104790000	8	0.622529	0.14191	4.98213	1.38428	Q86VP6;Q86VP6-2;O75155;O75155-2;Q86VP6-3	Q86VP6;Q86VP6-2	Cullin-associated NEDD8-dissociated protein 1	CAND1
-11.0953	-9.2701	-17.3085	-21.2075	-17.4182	-13.059	17.7077	20.9865	NaN	NaN	16.4865	22.263			5	24.8	27.399	0	126080000	5	0.620066	0.142702	4.67027	1.37949	P60900;P60900-2;P60900-3	P60900;P60900-2	Proteasome subunit alpha type-6	PSMA6
-15.8904	-17.3441	-12.4201	-21.2075	-20.9921	-14.4384	NaN	NaN	17.2446	NaN	NaN	20.3273			2	6.4	49.184	0	36772000	2	0.618855	0.143204	3.66113	1.37713	P62191;P62191-2	P62191;P62191-2	26S protease regulatory subunit 4	PSMC1
-15.8904	-7.7978	-17.3085	-21.2075	-20.9921	-14.249	NaN	22.0869	NaN	NaN	NaN	20.701			6	15.7	54.177	0	135510000	8	0.618719	0.143162	5.15063	1.37686	P09622;P09622-3;P09622-2	P09622;P09622-3;P09622-2	Dihydrolipoyl dehydrogenase, mitochondrial	DLD
-15.8904	-10.1	-17.3085	-21.2075	-20.9921	-14.23	NaN	18.4367	NaN	NaN	NaN	19.3721			4	5.8	123.63	0	57869000	3	0.618596	0.143147	4.3769	1.37662	O00410;O00410-2;O00410-3	O00410;O00410-2;O00410-3	Importin-5	IPO5
-9.5203	-7.8262	-12.368	-21.2075	-14.4908	-9.2832	18.8466	21.9943	17.4169	NaN	18.9777	25.6028			10	24.4	41.4	0	1294800000	33	0.618532	0.143038	5.089	1.3765	P08174;P08174-2;P08174-4;P08174-3;P08174-5;P08174-6;P08174-7	P08174;P08174-2;P08174-4;P08174-3;P08174-5;P08174-6;P08174-7	Complement decay-accelerating factor	CD55
-15.8904	-11.1522	-17.3085	-21.2075	-20.9921	-14.2585	NaN	19.6069	NaN	NaN	NaN	21.566			2	9.8	26.885	0	46838000	4	0.615547	0.144073	4.03567	1.37068	P04156-2;P04156	P04156-2;P04156	Major prion protein	PRNP
-15.8904	-17.3441	-17.3085	-21.2075	-20.9921	-15.8304	NaN	NaN	NaN	NaN	NaN	17.1867			1	7	260.73	0.0012979	12532000	1	0.615217	0.144058	2.49567	1.37004	Q9UGM3;Q9UGM3-9;Q9UGM3-4;Q9UGM3-8;Q9UGM3-2;Q9UGM3-5;Q9UGM3-3;Q9UGM3-7;Q9UGM3-6	Q9UGM3;Q9UGM3-9;Q9UGM3-4;Q9UGM3-8;Q9UGM3-2;Q9UGM3-5;Q9UGM3-3;Q9UGM3-7;Q9UGM3-6	Deleted in malignant brain tumors 1 protein	DMBT1
-15.8904	-7.7869	-12.3603	-21.2075	-14.5989	-13.8442	NaN	22.0336	17.4246	NaN	18.8696	21.0417			7	19.7	69.283	0	163460000	9	0.61513	0.143948	4.53767	1.36987	P04844;P04844-2	P04844;P04844-2	Dolichyl-diphosphooligosaccharide--protein glycosyltransferase subunit 2	RPN2
-15.8904	-11.9025	-17.3085	-18.4559	-16.239	-17.5418	NaN	18.5347	NaN	15.8447	17.8462	17.9609			9	20	36.526	0.0092365	13941000	1	0.613036	0.144859	2.37843	1.36579	P01877	P01877	Ig alpha-2 chain C region	IGHA2
-11.7162	-7.0217	-17.3085	-21.2075	-16.2734	-13.6861	16.22	22.3682	NaN	NaN	16.7645	20.7693			6	17	51.804	0	229050000	8	0.610747	0.145659	5.0402	1.36133	Q02790	Q02790	Peptidyl-prolyl cis-trans isomerase FKBP4;Peptidyl-prolyl cis-trans isomerase FKBP4, N-terminally processed	FKBP4
-15.8904	-8.8549	-17.3085	-21.2075	-20.9921	-14.1131	NaN	23.1672	NaN	NaN	NaN	22.9745			1	8.3	17.49	0	88306000	1	0.608765	0.146515	4.75297	1.35747	P30049	P30049	ATP synthase subunit delta, mitochondrial	ATP5D
-8.0161	-6.1976	-14.2667	-13.3954	-12.0494	-13.0393	20.482	23.7542	15.6495	20.4198	21.5504	21.9779			9	24.8	44.508	0	509660000	17	0.603096	0.148857	3.33457	1.34642	Q8NEZ5;Q8NEZ5-3;Q8NEZ5-2	Q8NEZ5;Q8NEZ5-3	F-box only protein 22	FBXO22
-15.8904	-11.1774	-17.3085	-21.2075	-13.869	-22.4095	NaN	18.4118	NaN	NaN	19.3682	NaN			1	2.2	78.06	0	27687000	1	0.602288	0.148986	4.3699	1.34484	Q9BYH8;Q9BYH8-3;Q9BYH8-2	Q9BYH8;Q9BYH8-3;Q9BYH8-2	NF-kappa-B inhibitor zeta	NFKBIZ
-15.8904	-8.6643	-17.3085	-21.2075	-13.6776	-22.4095	NaN	22.0949	NaN	NaN	20.7295	NaN			3	14	35.196	0	74617000	3	0.602273	0.148874	5.1438	1.34481	Q96DH6;Q96DH6-2;Q96DH6-3	Q96DH6;Q96DH6-2;Q96DH6-3	RNA-binding protein Musashi homolog 2	MSI2
-15.8904	-8.8981	-17.3085	-21.2075	-13.6831	-22.4095	NaN	19.7736	NaN	NaN	18.6366	NaN			1	0.8	112.15	0.0068922	66495000	1	0.601944	0.148931	5.0677	1.34417	Q96FS4	Q96FS4	Signal-induced proliferation-associated protein 1	SIPA1
-15.8904	-9.2801	-17.3085	-21.2075	-16.0607	-17.0391	NaN	21.8941	NaN	NaN	18.7615	19.2005			1	7.4	23.864	0	44498000	1	0.601687	0.148897	3.94277	1.34367	Q96EY4	Q96EY4	Translation machinery-associated protein 16	TMA16
-12.1873	-8.0736	-10.7916	-21.2075	-10.7531	-12.8467	16.1795	21.7469	18.9934	NaN	22.7154	22.0393			2	7.6	55.738	0	352190000	1	0.601265	0.149026	4.58493	1.34285	Q9UNF0;Q9UNF0-2	Q9UNF0;Q9UNF0-2	Protein kinase C and casein kinase substrate in neurons protein 2	PACSIN2
-15.8904	-6.0887	-17.3085	-21.2075	-20.9921	-14.0797	NaN	24.0075	NaN	NaN	NaN	21.0819			9	18.4	59.425	0	362610000	9	0.598719	0.150405	5.6639	1.33788	P14314;P14314-2	P14314;P14314-2	Glucosidase 2 subunit beta	PRKCSH
-15.8904	-7.7929	-17.3085	-21.2075	-20.9921	-13.9965	NaN	23.3813	NaN	NaN	NaN	22.2431			4	41.1	24.327	0	143010000	4	0.597646	0.150873	5.0681	1.33579	P55327;P55327-2;P55327-4;P55327-7;P55327-5;P55327-6;P55327-3;P55327-8	P55327;P55327-2;P55327-4;P55327-7;P55327-5;P55327-6;P55327-3;P55327-8	Tumor protein D52	TPD52
-15.8904	-5.964	-13.5524	-21.2075	-15.9972	-13.3369	NaN	24.2926	16.6686	NaN	17.9075	21.9852			10	47.5	42.644	0	425870000	12	0.596306	0.151883	5.04493	1.33318	P12277	P12277	Creatine kinase B-type	CKB
-11.1139	-7.5017	-17.3085	-18.2591	-17.0417	-13.4453	16.0216	21.0875	NaN	14.1934	15.1956	20.2093			7	9.4	140	0	192420000	9	0.595962	0.152156	4.274	1.33251	P32004;P32004-2;P32004-3	P32004;P32004-2;P32004-3	Neural cell adhesion molecule L1	L1CAM
-15.8904	-7.76	-17.3085	-21.2075	-20.9921	-13.95	NaN	22.6772	NaN	NaN	NaN	21.5526			5	27.6	33.36	0	146740000	5	0.593773	0.160502	5.06357	1.32824	P32322;P32322-2;P32322-3	P32322;P32322-2;P32322-3	Pyrroline-5-carboxylate reductase 1, mitochondrial	PYCR1
-15.8904	-10.8892	-17.3085	-21.2075	-16.1125	-16.7864	NaN	19.207	NaN	NaN	17.6318	18.3751			3	11.1	33.929	0	21816000	1	0.592549	0.16582	3.33943	1.32585	P24941;Q00526;P24941-2	P24941;Q00526;P24941-2	Cyclin-dependent kinase 2;Cyclin-dependent kinase 3	CDK2;CDK3
-15.8904	-8.07	-17.3085	-17.9605	-20.9921	-15.4044	NaN	22.3672	NaN	16.3401	NaN	20.0983			4	13.2	37.563	0	99230000	5	0.591549	0.168996	4.3627	1.3239	O00303	O00303	Eukaryotic translation initiation factor 3 subunit F	EIF3F
-15.8904	-8.1051	-17.3085	-21.2075	-16.6377	-16.3569	NaN	23.0691	NaN	NaN	18.1845	19.8826			2	20.3	13.133	0	90583000	4	0.588032	0.176393	4.29937	1.31704	Q15370;Q15370-2	Q15370;Q15370-2	Transcription elongation factor B polypeptide 2	TCEB2
-15.8904	-8.4176	-17.3085	-18.1462	-20.9921	-15.2017	NaN	22.9265	NaN	17.0613	NaN	21.2078			2	12.3	30.692	0	84246000	2	0.587052	0.177648	4.24117	1.31513	Q9BTT0;Q9BTT0-3	Q9BTT0;Q9BTT0-3	Acidic leucine-rich nuclear phosphoprotein 32 family member E	ANP32E
-15.8904	-8.9385	-17.3085	-21.2075	-17.677	-15.4106	NaN	21.7052	NaN	NaN	16.6147	20.2985			4	24.3	24.579	0	62517000	3	0.585714	0.178653	4.05257	1.31252	P00492	P00492	Hypoxanthine-guanine phosphoribosyltransferase	HPRT1
-15.8904	-9.4021	-7.1383	-15.1722	-14.2584	-13.479	NaN	21.7721	24.0002	19.8654	20.5637	22.7606			4	66.4	15.892	0	269760000	6	0.584002	0.179758	3.49293	1.30918	Q9NZT1	Q9NZT1	Calmodulin-like protein 5	CALML5
-7.7662	-17.3441	-11.1947	-21.2075	-15.8478	-13.445	19.2173	NaN	17.2069	NaN	16.2374	20.0576			98	63.5	124.95	0	115760000	3	0.582686	0.179988	4.73177	1.30661	O43795-2	O43795-2	Unconventional myosin-Ib	MYO1B
-10.4173	-8.4701	-17.3085	-15.6251	-14.7181	-16.4981	18.0137	21.4145	NaN	18.123	18.8145	18.4519			4	16.8	45.566	0	91629000	3	0.579203	0.182154	3.54847	1.29981	P51398;P51398-2;P51398-3	P51398;P51398-2;P51398-3	28S ribosomal protein S29, mitochondrial	DAP3
-15.8904	-8.0069	-8.4708	-10.3454	-20.9921	-16.5082	NaN	19.7673	19.2678	21.2922	NaN	16.3314			6	6.8	152.47	0	396540000	5	0.573099	0.185331	5.1592	1.28789	Q9P2E9;Q9P2E9-3;Q9P2E9-2	Q9P2E9;Q9P2E9-3;Q9P2E9-2	Ribosome-binding protein 1	RRBP1
-15.8904	-7.3651	-17.3085	-21.2075	-20.9921	-13.6756	NaN	23.979	NaN	NaN	NaN	22.7339			3	33.8	23.31	0	188090000	6	0.57171	0.185828	5.10373	1.28518	P43487;P43487-2	P43487;P43487-2	Ran-specific GTPase-activating protein	RANBP1
-12.5761	-7.5731	-17.3085	-21.2075	-14.9066	-14.8689	16.3143	22.771	NaN	NaN	19.0855	20.5406			5	23.8	37.489	0	149130000	5	0.57086	0.186465	4.50843	1.28352	Q9UHD1;Q9UHD1-2	Q9UHD1;Q9UHD1-2	Cysteine and histidine-rich domain-containing protein 1	CHORDC1
-15.8904	-11.0474	-10.8301	-14.3698	-13.539	-22.4095	NaN	17.7118	17.8934	18.2527	18.8681	NaN			5	6.2	124.98	0	59949000	6	0.567622	0.187955	4.18347	1.2772	Q14432	Q14432	cGMP-inhibited 3,5-cyclic phosphodiesterase A	PDE3A
-15.8904	-7.0804	-17.3085	-21.2075	-20.9921	-13.609	NaN	22.4564	NaN	NaN	NaN	20.9931			3	6.7	51.901	0	219580000	5	0.566677	0.188304	5.17643	1.27535	Q01518;Q01518-2	Q01518;Q01518-2	Adenylyl cyclase-associated protein 1	CAP1
-15.8904	-7.8128	-17.3085	-21.2075	-20.9921	-13.6087	NaN	22.6244	NaN	NaN	NaN	21.8939			3	12.2	28.48	0	155440000	2	0.566051	0.188663	4.9322	1.27413	P28074;P28074-2;P28074-3	P28074;P28074-2;P28074-3	Proteasome subunit beta type-5	PSMB5
-15.8904	-12.2318	-11.6239	-14.7062	-14.1587	-16.8245	NaN	16.6528	17.2252	18.0419	18.374	17.1256			5	8.7	91.173	0	44389000	6	0.563562	0.190591	1.9811	1.26926	Q63ZY3;Q63ZY3-3;Q63ZY3-2	Q63ZY3;Q63ZY3-3;Q63ZY3-2	KN motif and ankyrin repeat domain-containing protein 2	KANK2
-15.8904	-17.3441	-9.3903	-21.2075	-15.9185	-16.6983	NaN	NaN	22.1108	NaN	19.2663	19.9039			1	13.9	11.471	0	42985000	2	0.56184	0.204561	3.73317	1.2659	P31151	P31151	Protein S100-A7	S100A7
-15.8904	-7.7461	-17.3085	-21.2075	-20.9921	-13.554	NaN	23.7906	NaN	NaN	NaN	23.0481			3	17.4	40.251	0	162290000	4	0.561798	0.204409	4.9362	1.26581	Q8NFJ5	Q8NFJ5	Retinoic acid-induced protein 3	GPRC5A
-15.8904	-9.9205	-17.3085	-16.7113	-20.9921	-15.8515	NaN	19.9	NaN	16.9726	NaN	19.0345			1	3.7	72.269	0	37811000	3	0.55757	0.209204	3.4785	1.25755	O94952;O94952-1	O94952;O94952-1	F-box only protein 21	FBXO21
-15.8904	-7.1628	-17.3085	-21.2075	-20.9921	-13.4419	NaN	22.2744	NaN	NaN	NaN	21.0607			7	13.4	67.56	0	217800000	8	0.554109	0.211813	5.09327	1.25078	Q96AE4;Q96AE4-2	Q96AE4;Q96AE4-2	Far upstream element-binding protein 1	FUBP1
-15.8904	-8.5471	-17.3085	-17.8601	-18.0313	-16.2576	NaN	20.7096	NaN	15.26	14.8734	18.0645			5	9.4	83.785	0	69977000	4	0.553906	0.211739	3.46767	1.25038	P13807;P13807-2	P13807;P13807-2	Glycogen [starch] synthase, muscle	GYS1
-11.7734	-12.1572	-17.3085	-16.8574	-14.8687	-16.5774	17.117	18.1869	NaN	17.3501	19.1234	18.8321			2	4.4	56.598	0	26327000	1	0.55175	0.212846	2.3548	1.24616	Q15758	Q15758	Neutral amino acid transporter B(0)	SLC1A5
-15.8904	-7.993	-10.8724	-14.5878	-13.8031	-15.0775	NaN	21.7661	18.8511	19.0347	19.604	19.7471			5	17.6	45.518	0	150080000	10	0.549946	0.213271	2.9042	1.24263	P13861;P13861-2	P13861;P13861-2	cAMP-dependent protein kinase type II-alpha regulatory subunit	PRKAR2A
-8.3753	-8.0832	-17.3085	-14.4337	-15.5653	-15.1204	20.3453	22.091	NaN	19.604	18.2569	20.1191			4	10.9	43.66	0	144870000	7	0.549911	0.213297	3.78413	1.24256	P31153;P31153-2;Q00266	P31153;P31153-2	S-adenosylmethionine synthase isoform type-2	MAT2A
-15.8904	-7.1037	-17.3085	-21.2075	-20.9921	-13.3832	NaN	21.848	NaN	NaN	NaN	20.634			11	19.3	105.34	0	226890000	17	0.54984	0.213139	5.0934	1.24242	Q99613;Q99613-2;B5ME19	Q99613;Q99613-2;B5ME19	Eukaryotic translation initiation factor 3 subunit C;Eukaryotic translation initiation factor 3 subunit C-like protein	EIF3C;EIF3CL
-15.8904	-17.3441	-17.3085	-21.2075	-15.2695	-22.4095	NaN	NaN	NaN	NaN	20.7227	NaN			1	11.9	11.354	0	6921400	1	0.544238	0.216696	2.78117	1.23146	Q3ZAQ7	Q3ZAQ7	Vacuolar ATPase assembly integral membrane protein VMA21	VMA21
-15.8904	-7.4591	-17.3085	-21.2075	-17.17	-15.3177	NaN	22.0775	NaN	NaN	16.0147	19.2845			7	23.6	50.663	0	143660000	8	0.543721	0.217123	4.34573	1.23044	P50395;P50395-2;P31150	P50395;P50395-2	Rab GDP dissociation inhibitor beta	GDI2
-15.8904	-17.3441	-17.3085	-21.2075	-15.2512	-22.4095	NaN	NaN	NaN	NaN	15.4463	NaN			1	0.2	596.33	0.0013021	7009800	1	0.541228	0.21823	2.77507	1.22556	Q9HC84	Q9HC84	Mucin-5B	MUC5B
-15.8904	-7.0286	-17.3085	-18.9502	-20.9921	-14.2205	NaN	21.9579	NaN	13.8997	NaN	19.8315			9	13.5	106.49	0	205900000	8	0.541188	0.218069	4.6451	1.22548	P36776;P36776-3;P36776-2	P36776;P36776-3;P36776-2	Lon protease homolog, mitochondrial	LONP1
-15.8904	-9.2565	-17.3085	-21.2075	-15.5218	-16.8222	NaN	22.0876	NaN	NaN	19.4703	19.5873			1	10.2	18.237	0	47769000	1	0.540929	0.218041	3.6987	1.22497	Q9Y3C6	Q9Y3C6	Peptidyl-prolyl cis-trans isomerase-like 1	PPIL1
-15.8904	-12.4799	-17.3085	-16.5043	-16.5764	-18.2597	NaN	19.5423	NaN	19.3812	19.0937	18.8279			1	16.8	11.528	0.0063131	12356000	1	0.539793	0.218557	1.8872	1.22275	Q9NPA8;Q9NPA8-2	Q9NPA8;Q9NPA8-2	Enhancer of yellow 2 transcription factor homolog	ENY2
-15.8904	-6.0197	-17.3085	-21.2075	-17.014	-15.404	NaN	24.1544	NaN	NaN	16.8081	19.8356			8	47.4	32.66	0	355030000	12	0.536354	0.220059	4.8023	1.21601	Q15181	Q15181	Inorganic pyrophosphatase	PPA1
-15.8904	-17.3441	-17.3085	-21.2075	-20.9921	-15.4429	NaN	NaN	NaN	NaN	NaN	19.6447			1	5.9	42.613	0	16393000	1	0.536249	0.219897	2.3665	1.2158	P61163	P61163	Alpha-centractin	ACTR1A
-15.8904	-7.3505	-12.365	-16.8236	-14.2767	-14.0959	NaN	22.1862	17.1362	16.5765	18.9081	20.5063			7	20.2	52.22	0	195860000	7	0.536198	0.219804	3.19677	1.2157	P60228	P60228	Eukaryotic translation initiation factor 3 subunit E	EIF3E
-15.8904	-9.7438	-17.3085	-16.4418	-20.9921	-15.8203	NaN	20.6002	NaN	17.7657	NaN	19.5892			2	8.8	28.768	0	41620000	0	0.534121	0.221421	3.43717	1.21163	P12004	P12004	Proliferating cell nuclear antigen	PCNA
-12.0239	-6.1289	-13.5238	-12.7415	-14.5518	-12.8572	16.5446	23.8933	16.4628	21.1441	19.1183	22.2303			10	25	47.716	0	471470000	15	0.534055	0.221341	2.82463	1.2115	P23526;P23526-2	P23526;P23526-2	Adenosylhomocysteinase	AHCY
-12.9859	-8.0296	-17.3085	-17.2574	-14.3245	-17.0563	17.3195	23.7295	NaN	18.3651	21.0826	19.7683			18	71	17.256	0	105150000	2	0.533012	0.221486	3.43807	1.20945	Q9UNX3	Q9UNX3	60S ribosomal protein L26-like 1	RPL26L1
-15.8904	-7.9279	-17.3085	-21.2075	-16.39	-15.7373	NaN	22.4162	NaN	NaN	17.6021	19.6722			5	21.5	28.218	0	106100000	3	0.528234	0.22331	4.06933	1.20008	Q04917	Q04917	14-3-3 protein eta	YWHAH
-15.8904	-17.3441	-12.9695	-21.2075	-20.9921	-13.8526	NaN	NaN	15.4083	NaN	NaN	19.6261			3	5.3	118.58	0	52014000	3	0.527759	0.223737	3.28273	1.19915	Q5M775;Q5M775-4;Q5M775-5;Q5M775-3;Q5M775-2	Q5M775;Q5M775-4;Q5M775-5;Q5M775-3;Q5M775-2	Cytospin-B	SPECC1
-15.8904	-11.2383	-17.3085	-21.2075	-16.2188	-15.9938	NaN	18.4053	NaN	NaN	17.0728	18.7153			2	5.1	51.002	0	23801000	0	0.526704	0.224464	2.9943	1.19708	Q9Y2T3;Q9Y2T3-3	Q9Y2T3;Q9Y2T3-3	Guanine deaminase	GDA
-15.8904	-17.3441	-17.3085	-21.2075	-20.9921	-15.3787	NaN	NaN	NaN	NaN	NaN	18.7088			2	3.6	85.513	0	17139000	1	0.524172	0.225211	2.3451	1.19211	P08473	P08473	Neprilysin	MME
-5.7745	-17.3441	-9.2304	-21.2075	-14.7988	-11.9784	20.5161	NaN	18.4782	NaN	16.5934	20.8311			13	10.6	215.4	0	371420000	16	0.522614	0.226338	5.2119	1.18905	Q9Y4I1;Q9Y4I1-2;Q9Y4I1-3	Q9Y4I1;Q9Y4I1-2;Q9Y4I1-3	Unconventional myosin-Va	MYO5A
-10.0666	-17.3441	-11.1168	-15.2014	-15.5169	-15.8846	18.7363	NaN	19.1043	18.9187	18.3877	19.4374			2	11.4	35.422	0	43330000	4	0.518403	0.228606	2.6918	1.18077	P08574	P08574	Cytochrome c1, heme protein, mitochondrial	CYC1
-15.8904	-8.5088	-17.3085	-17.6508	-17.7599	-16.118	NaN	22.8353	NaN	17.5566	17.2322	20.2914			3	31.8	19.193	0	72907000	4	0.517036	0.229511	3.27367	1.17809	Q9Y3E5	Q9Y3E5	Peptidyl-tRNA hydrolase 2, mitochondrial	PTRH2
-15.8904	-8.2584	-17.3085	-21.2075	-17.5386	-14.6767	NaN	20.5008	NaN	NaN	14.8685	19.1478			6	11.1	102.49	0	100530000	4	0.516822	0.229344	3.9885	1.17767	P35606;P35606-2	P35606;P35606-2	Coatomer subunit beta	COPB2
-15.8904	-4.0385	-10.3427	-14.6534	-17.1069	-11.7553	NaN	25.4476	19.1078	18.6962	16.0273	22.7963			21	53.3	56.782	0	1569000000	39	0.515521	0.23016	4.41467	1.17511	P30101	P30101	Protein disulfide-isomerase A3	PDIA3
-15.8904	-17.3441	-17.3085	-21.2075	-15.0842	-22.4095	NaN	NaN	NaN	NaN	17.6984	NaN			5	8.9	70.288	0.00065445	7869600	1	0.514506	0.230606	2.7194	1.17311	P13796;P13796-2	P13796	Plastin-2	LCP1
-15.8904	-8.7038	-17.3085	-21.2075	-15.6574	-16.1992	NaN	21.833	NaN	NaN	18.5274	19.403			3	10.9	29.668	0	67296000	1	0.509893	0.233414	3.72047	1.16404	P47985;P0C7P4	P47985	Cytochrome b-c1 complex subunit Rieske, mitochondrial;Cytochrome b-c1 complex subunit 11	UQCRFS1
-11.7513	-8.2761	-17.3085	-16.1242	-16.4821	-14.2218	17.1392	22.068	NaN	18.0833	17.5101	21.1877			3	11.6	34.834	0	118310000	2	0.508991	0.233848	3.16407	1.16226	P60891;P21108;P11908;P11908-2;P60891-2	P60891;P21108;P11908;P11908-2	Ribose-phosphate pyrophosphokinase 1;Ribose-phosphate pyrophosphokinase 3;Ribose-phosphate pyrophosphokinase 2	PRPS1;PRPS1L1;PRPS2
-12.2652	-9.9635	-17.3085	-14.8101	-15.4155	-17.249	16.6251	20.3806	NaN	19.3975	18.5766	18.1605			1	7.2	36.588	0	45451000	3	0.505601	0.235861	2.6458	1.15559	P61964	P61964	WD repeat-containing protein 5	WDR5
-15.8904	-7.9876	-17.3085	-17.2636	-20.9921	-14.7497	NaN	20.1277	NaN	14.7151	NaN	18.431			6	8.6	123.8	0	114440000	7	0.503751	0.236527	3.93963	1.15194	P18206;P18206-2	P18206;P18206-2	Vinculin	VCL
-15.8904	-4.4689	-11.8826	-15.1722	-17.7724	-12.0692	NaN	25.1748	17.7255	18.3348	15.5193	22.6398			11	29.7	63.146	0	1170200000	23	0.49843	0.239705	4.2573	1.14146	P06744;P06744-2	P06744;P06744-2	Glucose-6-phosphate isomerase	GPI
-15.8904	-5.9022	-17.3085	-17.3674	-20.9921	-14.4539	NaN	24.3544	NaN	16.7526	NaN	20.8682			10	50.9	30.772	0	399040000	11	0.490931	0.243809	4.57077	1.12666	P21796	P21796	Voltage-dependent anion-selective channel protein 1	VDAC1
-7.8025	-17.3441	-17.3085	-21.2075	-20.9921	-13.7604	18.4732	NaN	NaN	NaN	NaN	19.0344			7	5.7	213.67	0	88282000	7	0.489103	0.245066	4.50163	1.12305	Q9ULV0;Q9ULV0-2;Q9ULV0-3	Q9ULV0;Q9ULV0-2	Unconventional myosin-Vb	MYO5B
-15.8904	-9.0918	-17.3085	-18.1474	-17.5755	-15.5016	NaN	21.445	NaN	16.2528	16.6092	20.1006			2	11.1	23.489	0	58200000	4	0.487287	0.246256	2.97793	1.11946	P51149	P51149	Ras-related protein Rab-7a	RAB7A
-15.8904	-10.7675	-17.3085	-21.2075	-20.9921	-13.0022	NaN	19.9916	NaN	NaN	NaN	22.8223			5	19.1	29.819	0	101510000	5	0.486176	0.2469	3.74513	1.11727	P15328	P15328	Folate receptor alpha	FOLR1
-15.8904	-11.9147	-17.3085	-12.6481	-13.1816	-13.8103	NaN	19.4294	NaN	22.5594	21.8105	22.5992			3	37.6	10.834	0	135350000	7	0.480732	0.250939	-1.82453	-1.1065	P05109	P05109	Protein S100-A8;Protein S100-A8, N-terminally processed	S100A8
-15.8904	-17.3441	-17.3085	-17.2143	-17.8558	-17.1999	NaN	NaN	NaN	16.6712	15.8144	17.8877			1	2.2	46.276	0.0044586	8089900	2	0.475337	0.25396	0.575666	1.09582	Q96P63;Q96P63-2	Q96P63;Q96P63-2	Serpin B12	SERPINB12
-14.264	-9.0044	-17.3085	-21.2075	-14.775	-15.1141	13.1028	19.8161	NaN	NaN	17.6936	18.7719			2	4.4	88.884	0	73208000	2	0.475039	0.25386	3.50657	1.09523	O75534;O75534-2;O75534-3;O75534-4	O75534;O75534-2;O75534-3;O75534-4	Cold shock domain-containing protein E1	CSDE1
-15.8904	-11.0421	-17.3085	-21.2075	-17.4794	-14.4646	NaN	19.8425	NaN	NaN	17.0532	21.4855			2	18.1	29.965	0	44135000	2	0.473254	0.255154	2.97017	1.09169	Q99436;Q99436-2	Q99436;Q99436-2	Proteasome subunit beta type-7	PSMB7
-15.8904	-9.1427	-17.3085	-21.2075	-15.354	-15.9821	NaN	20.6164	NaN	NaN	18.0532	18.8424			2	7.2	55.959	0	56389000	3	0.470867	0.25627	3.40067	1.08696	P36897;P36897-2;P36897-3	P36897;P36897-2;P36897-3	TGF-beta receptor type-1	TGFBR1
-15.8904	-7.2142	-11.8182	-16.4335	-13.4471	-13.7495	NaN	22.8079	18.1684	17.4521	20.2231	21.338			6	21.9	55.364	0	233830000	9	0.468895	0.257267	2.90243	1.08305	Q92769;Q92769-3	Q92769;Q92769-3	Histone deacetylase 2	HDAC2
-15.8904	-9.9547	-17.3085	-21.2075	-15.2487	-16.1709	NaN	16.2601	NaN	NaN	14.6141	15.1094			393	70.5	513.7	0.00065402	38894000	3	0.468849	0.257083	3.15783	1.08296	Q15149-8	Q15149-8	Plectin	PLEC
-12.902	-10.3538	-17.3085	-14.112	-20.9921	-15.0723	16.1811	20.183	NaN	20.2882	NaN	20.5298			2	7	53.944	0	56825000	3	0.46881	0.256973	3.20403	1.08288	P53985;P53985-2	P53985;P53985-2	Monocarboxylate transporter 1	SLC16A1
-15.8904	-10.2598	-17.3085	-21.2075	-15.2625	-16.1636	NaN	20.9144	NaN	NaN	19.5597	20.076			1	8.5	23.818	0	34690000	3	0.466125	0.258526	3.0583	1.07756	O15173;O15173-2	O15173;O15173-2	Membrane-associated progesterone receptor component 2	PGRMC2
-15.8904	-17.3441	-17.3085	-21.2075	-20.9921	-15.0466	NaN	NaN	NaN	NaN	NaN	19.2755			2	3.4	88.414	0	21576000	1	0.465837	0.258421	2.2344	1.07698	P05556;P05556-5;P05556-2;P05556-4;P05556-3	P05556;P05556-5;P05556-2;P05556-4;P05556-3	Integrin beta-1	ITGB1
-15.8904	-7.5091	-17.3085	-21.2075	-18.8117	-13.1235	NaN	22.4427	NaN	NaN	14.7881	21.8937			8	37.1	41.487	0	202130000	11	0.460706	0.262551	4.1449	1.06679	Q15019;Q15019-3;Q15019-2	Q15019;Q15019-3;Q15019-2	Septin-2	2002-09-01
-15.8904	-9.2252	-17.3085	-18.1727	-16.3355	-16.1352	NaN	20.0315	NaN	14.9474	16.5691	18.1868			2	3.6	64.244	0	50963000	3	0.459314	0.263768	2.73977	1.06403	Q96AY3	Q96AY3	Peptidyl-prolyl cis-trans isomerase FKBP10	FKBP10
-15.8904	-7.6016	-17.3085	-21.2075	-16.3312	-14.7319	NaN	23.2831	NaN	NaN	18.2015	21.2182			5	28.7	23.482	0	142430000	5	0.4584	0.263986	3.82337	1.06221	P51148;P51148-2;P20339;P61020;P61020-2;P20339-2	P51148;P51148-2	Ras-related protein Rab-5C	RAB5C
-15.8904	-5.2478	-17.3085	-21.2075	-17.8257	-13.3892	NaN	24.0088	NaN	NaN	15.079	20.9328			15	31	61.448	0	643160000	13	0.453266	0.267637	4.65857	1.05199	P36871;P36871-2;P36871-3	P36871;P36871-2;P36871-3	Phosphoglucomutase-1	PGM1
-15.8904	-11.4475	-17.3085	-16.3335	-16.3116	-17.6693	NaN	18.5043	NaN	17.4817	17.2882	17.3478			1	3	52.743	0.0069095	18516000	2	0.445827	0.275854	1.88933	1.03717	O15269	O15269	Serine palmitoyltransferase 1	SPTLC1
-15.8904	-7.2617	-17.3085	-21.2075	-15.7085	-15.005	NaN	23.2751	NaN	NaN	18.4763	20.5971			5	18.7	38.498	0	169420000	5	0.443274	0.279757	3.82013	1.03207	P40121;P40121-2	P40121;P40121-2	Macrophage-capping protein	CAPG
-10.4962	-9.6077	-17.3085	-21.2075	-12.8384	-14.3226	16.8093	19.1515	NaN	NaN	19.5687	19.5019			3	5.2	92.888	0	106430000	3	0.442402	0.279558	3.65203	1.03033	Q14566	Q14566	DNA replication licensing factor MCM6	MCM6
-15.8904	-10.9106	-17.3085	-21.2075	-15.6013	-15.466	NaN	19.2635	NaN	NaN	18.2209	19.7736			1	4.6	40.949	0	32961000	1	0.429483	0.293359	2.72177	1.00449	O15143	O15143	Actin-related protein 2/3 complex subunit 1B	ARPC1B
-15.8904	-11.2806	-17.3085	-21.2075	-12.085	-22.4095	NaN	18.2562	NaN	NaN	21.0998	NaN			3	8.8	51.511	0	71691000	3	0.428268	0.29524	3.74083	1.00205	P02679;P02679-2	P02679;P02679-2	Fibrinogen gamma chain	FGG
-15.8904	-17.3441	-11.0405	-12.1194	-20.9921	-22.4095	NaN	NaN	16.893	19.7131	NaN	NaN			2	1.7	172.77	0.0092308	81437000	2	0.428187	0.295266	3.74867	1.00189	O15061;O15061-3;O15061-2	O15061;O15061-3;O15061-2	Synemin	SYNM
-15.8904	-12.4934	-17.3085	-13.6629	-11.7356	-15.1251	NaN	17.7633	NaN	20.4571	22.169	20.1969			8	23.3	41.287	0	128850000	3	0.424257	0.30458	-1.7229	-0.994008	P01860	P01860	Ig gamma-3 chain C region	IGHG3
-15.8904	-8.4881	-17.3085	-21.2075	-15.3145	-15.2191	NaN	21.271	NaN	NaN	18.0926	19.6054			4	14.5	53.139	0	86588000	5	0.423547	0.306023	3.35137	0.992584	P52209;P52209-2	P52209;P52209-2	6-phosphogluconate dehydrogenase, decarboxylating	PGD
-15.8904	-8.4613	-17.3085	-21.2075	-15.7683	-14.7142	NaN	21.8828	NaN	NaN	18.2238	20.6953			3	13.7	44.385	0	93936000	5	0.418634	0.317229	3.34327	0.982713	Q15427	Q15427	Splicing factor 3B subunit 4	SF3B4
-15.8904	-8.9492	-17.3085	-21.2075	-15.5728	-14.9109	NaN	21.147	NaN	NaN	18.1713	20.2506			2	4.6	44.882	0	73431000	3	0.414418	0.326363	3.18103	0.974231	P11279;P11279-2	P11279;P11279-2	Lysosome-associated membrane glycoprotein 1	LAMP1
-15.8904	-17.3441	-17.3085	-21.2075	-20.9921	-14.7166	NaN	NaN	NaN	NaN	NaN	19.0782			2	2.9	99.968	0	27121000	2	0.414147	0.326985	2.1244	0.973685	Q14574;Q14574-2;Q02487;Q02487-2	Q14574;Q14574-2;Q02487;Q02487-2	Desmocollin-3;Desmocollin-2	DSC3;DSC2
-15.8904	-9.3656	-17.3085	-15.5258	-17.4592	-16.8897	NaN	21.8086	NaN	19.5118	17.363	19.3499			2	18	20.105	0	47318000	2	0.412307	0.330935	2.43673	0.969979	P51970	P51970	NADH dehydrogenase [ubiquinone] 1 alpha subcomplex subunit 8	NDUFA8
-15.8904	-11.561	-17.3085	-21.2075	-16.2561	-14.8273	NaN	17.4977	NaN	NaN	16.4506	19.2967			2	4.1	87.79	0	35827000	2	0.411329	0.333362	2.51033	0.968009	O95672;O95672-2	O95672;O95672-2	Endothelin-converting enzyme-like 1	ECEL1
-15.8904	-17.3441	-17.3085	-21.2075	-20.9921	-14.6669	NaN	NaN	NaN	NaN	NaN	19.9353			4	12.1	57.953	0	28072000	1	0.406857	0.344308	2.10783	0.958989	P05187;P10696	P05187;P10696	Alkaline phosphatase, placental type;Alkaline phosphatase, placental-like	ALPP;ALPPL2
-15.8904	-8.5867	-17.3085	-21.2075	-15.6694	-14.6446	NaN	22.0569	NaN	NaN	18.6223	21.0645			4	13.4	29.483	0	90474000	5	0.406764	0.344339	3.2453	0.958801	P25789;P25789-2	P25789;P25789-2	Proteasome subunit alpha type-4	PSMA4
-15.8904	-17.3441	-17.3085	-21.2075	-14.2729	-22.4095	NaN	NaN	NaN	NaN	18.9643	NaN			2	5	52.602	0	13810000	1	0.401922	0.356192	2.44897	0.949021	P01008	P01008	Antithrombin-III	SERPINC1
-15.8904	-9.4992	-17.3085	-21.2075	-16.6813	-13.93	NaN	20.7574	NaN	NaN	17.2234	21.392			2	6.5	37.54	0	79520000	1	0.401753	0.356147	3.04023	0.94868	P37837	P37837	Transaldolase	TALDO1
-15.8904	-8.1416	-17.3085	-21.2075	-15.0223	-15.0766	NaN	22.5021	NaN	NaN	19.2693	20.6325			5	32.5	26.183	0	106570000	6	0.400458	0.357896	3.32197	0.946061	Q15631;Q15631-2	Q15631	Translin	TSN
-15.8904	-3.4587	-11.1653	-12.7374	-16.807	-12.0323	NaN	26.5635	18.8213	21.1482	16.8631	23.0553			17	73.1	30.791	0	2216000000	35	0.398193	0.361573	3.68743	0.941477	P60174;P60174-1;P60174-4	P60174;P60174-1;P60174-4	Triosephosphate isomerase	TPI1
-15.8904	-6.1147	-17.3085	-21.2075	-16.3463	-13.5067	NaN	24.422	NaN	NaN	17.8384	22.0954			9	42	27.764	0	380710000	11	0.396325	0.364597	3.91563	0.937694	P27348	P27348	14-3-3 protein theta	YWHAQ
-15.8904	-10.6062	-17.3085	-21.2075	-20.9921	-11.9092	NaN	18.7379	NaN	NaN	NaN	22.5003			3	6.2	68.985	0	203840000	4	0.39407	0.367544	3.43457	0.933124	Q13421;Q13421-4;Q13421-3;Q13421-2	Q13421;Q13421-4;Q13421-3;Q13421-2	Mesothelin;Megakaryocyte-potentiating factor;Mesothelin, cleaved form	MSLN
-15.8904	-4.2525	-9.352	-13.2426	-12.5879	-13.076	NaN	27.7697	22.6345	22.643	23.0823	24.0115			7	63.9	9.1113	0	1338400000	17	0.39246	0.369837	3.1372	0.929859	P63220	P63220	40S ribosomal protein S21	RPS21
-15.8904	-9.5013	-17.3085	-21.2075	-13.7468	-16.7557	NaN	20.3833	NaN	NaN	19.7859	18.1944			2	7	55.594	0	56576000	3	0.391792	0.37116	3.00327	0.928505	Q9BZK7;O60907;Q9BQ87;O60907-2	Q9BZK7;O60907;Q9BQ87;O60907-2	F-box-like/WD repeat-containing protein TBL1XR1;F-box-like/WD repeat-containing protein TBL1X;F-box-like/WD repeat-containing protein TBL1Y	TBL1XR1;TBL1X;TBL1Y
-15.8904	-9.1394	-17.3085	-15.1805	-20.9921	-15.0043	NaN	17.0703	NaN	14.8925	NaN	16.2708			392	69.8	518.03	0	69436000	1	0.38836	0.376433	2.9462	0.921536	Q15149-3	Q15149-3	Plectin	PLEC
-15.8904	-6.9368	-17.3085	-15.678	-20.9921	-14.0638	NaN	22.7634	NaN	17.8856	NaN	20.7018			5	18.2	54.636	0	226690000	6	0.384912	0.381179	3.53273	0.914527	P07954;P07954-2	P07954;P07954-2	Fumarate hydratase, mitochondrial	FH
-15.8904	-10.374	-17.3085	-15.3542	-14.719	-22.4095	NaN	19.5107	NaN	18.3939	18.8137	NaN			3	13.8	40.067	0	34147000	3	0.384888	0.380912	2.96993	0.914479	Q9H410;Q9H410-3;Q9H410-2;Q9H410-4	Q9H410;Q9H410-3;Q9H410-2;Q9H410-4	Kinetochore-associated protein DSN1 homolog	DSN1
-15.8904	-9.494	-17.3085	-17.5804	-15.5286	-16.3514	NaN	21.1497	NaN	16.9267	18.7631	19.3577			2	10.3	28.134	0	46379000	2	0.38314	0.383762	2.25583	0.910922	Q9Y2R9	Q9Y2R9	28S ribosomal protein S7, mitochondrial	MRPS7
-15.8904	-8.8374	-17.3085	-21.2075	-15.0425	-14.8994	NaN	21.5067	NaN	NaN	18.9496	20.5102			3	12.1	28.908	0	79670000	2	0.381844	0.385728	3.0377	0.908283	P24539	P24539	ATP synthase subunit b, mitochondrial	ATP5F1
-15.8904	-9.8238	-17.3085	-21.2075	-15.7532	-14.4065	NaN	23.5204	NaN	NaN	21.2389	24.003			1	10	9.0391	0.0098099	62637000	3	0.376854	0.392034	2.7815	0.89811	Q96DR8	Q96DR8	Mucin-like protein 1	MUCL1
-15.8904	-7.6969	-17.3085	-18.4145	-15.8933	-15.0719	NaN	20.2722	NaN	13.418	15.7238	17.9625			5	5.4	156.27	0	131700000	5	0.375305	0.39398	2.82797	0.894949	Q86UP2;Q86UP2-2;Q86UP2-3;Q86UP2-4	Q86UP2;Q86UP2-2;Q86UP2-3;Q86UP2-4	Kinectin	KTN1
-10.1915	-5.2491	-11.4892	-11.4435	-9.272	-11.6833	18.9985	25.3945	19.1189	23.0635	25.0196	24.0257			7	33.7	31.362	0	1365800000	27	0.372546	0.397269	1.823	0.889313	Q07021	Q07021	Complement component 1 Q subcomponent-binding protein, mitochondrial	C1QBP
-15.8904	-10.5244	-17.3085	-15.0012	-14.8667	-22.4095	NaN	20.3602	NaN	19.7468	19.666	NaN			2	18.4	15.998	0	33634000	2	0.368399	0.401595	2.85137	0.880828	P68871;P02042	P68871;P02042	Hemoglobin subunit beta;LVV-hemorphin-7;Hemoglobin subunit delta	HBB;HBD
-15.8904	-5.4056	-17.3085	-21.2075	-16.3293	-12.7811	NaN	25.9385	NaN	NaN	18.6629	23.6285			6	50.6	16.832	0	621540000	15	0.364014	0.40788	3.90447	0.871841	P63241;P63241-2;Q6IS14;Q9GZV4	P63241;P63241-2;Q6IS14;Q9GZV4	Eukaryotic translation initiation factor 5A-1;Eukaryotic translation initiation factor 5A-1-like;Eukaryotic translation initiation factor 5A-2	EIF5A;EIF5AL1;EIF5A2
-15.8904	-7.431	-17.3085	-21.2075	-14.7605	-14.4674	NaN	24.1057	NaN	NaN	20.4242	22.1347			5	30.4	20.63	0	168460000	7	0.359691	0.414298	3.2685	0.862965	Q13442	Q13442	28 kDa heat- and acid-stable phosphoprotein	PDAP1
-15.8904	-11.1028	-17.3085	-16.477	-15.5797	-17.261	NaN	19.0714	NaN	17.5606	18.2425	17.9786			2	6	40.589	0.0063091	23627000	1	0.359323	0.414796	1.672	0.862208	P17612;P17612-2;P22694-10	P17612;P17612-2;P22694-10	cAMP-dependent protein kinase catalytic subunit alpha;cAMP-dependent protein kinase catalytic subunit beta	PRKACA;PRKACB
-15.8904	-17.3441	-17.3085	-16.9675	-16.2964	-22.4095	NaN	NaN	NaN	16.1956	16.6513	NaN			1	2.3	71.717	0	5873500	1	0.357123	0.418365	1.71013	0.857684	Q9P209	Q9P209	Centrosomal protein of 72 kDa	CEP72
-15.8904	-10.174	-17.3085	-21.2075	-13.7813	-16.3002	NaN	19.5262	NaN	NaN	19.567	18.4654			5	9.4	45.517	0	47343000	3	0.356157	0.419777	2.6387	0.855696	A6NHL2-2;A6NHL2	A6NHL2-2;A6NHL2	Tubulin alpha chain-like 3	TUBAL3
-15.8904	-8.5227	-17.3085	-15.9674	-15.6563	-17.1751	NaN	20.777	NaN	17.1957	17.2914	17.1901			4	11.6	63.944	0	74474000	4	0.355342	0.420709	2.35907	0.85402	Q96HC4;Q96HC4-7;Q96HC4-4;Q96HC4-6;Q96HC4-3;Q96HC4-2	Q96HC4;Q96HC4-7;Q96HC4-4;Q96HC4-6	PDZ and LIM domain protein 5	PDLIM5
-15.8904	-8.183	-17.3085	-21.2075	-14.709	-14.6113	NaN	20.6693	NaN	NaN	17.7911	19.3064			2	2.3	129.93	0	114420000	3	0.354384	0.422035	3.04863	0.852046	Q9NQC3;Q9NQC3-2;Q9NQC3-5;Q9NQC3-3;Q9NQC3-4;Q9NQC3-6	Q9NQC3;Q9NQC3-2;Q9NQC3-5;Q9NQC3-3;Q9NQC3-4;Q9NQC3-6	Reticulon-4	RTN4
-15.8904	-17.3441	-17.3085	-21.2075	-13.844	-22.4095	NaN	NaN	NaN	NaN	21.5631	NaN			2	25.2	15.887	0	18591000	2	0.352339	0.424569	2.306	0.847832	P02766	P02766	Transthyretin	TTR
-15.8904	-6.3528	-17.3085	-21.2075	-14.8637	-13.93	NaN	24.8214	NaN	NaN	19.9584	22.3095			8	65.1	17.149	0	322770000	2	0.350143	0.427028	3.48317	0.843303	P15531;P15531-2	P15531;P15531-2	Nucleoside diphosphate kinase A	NME1
-15.8904	-7.8226	-17.3085	-21.2075	-15.2608	-13.8747	NaN	22.2736	NaN	NaN	18.4834	21.2869			6	33.5	36.501	0	151910000	7	0.347026	0.430538	3.10717	0.836864	Q13347	Q13347	Eukaryotic translation initiation factor 3 subunit I	EIF3I
-15.8904	-8.0699	-17.3085	-17.1393	-16.965	-14.6093	NaN	23.6892	NaN	18.4832	18.4422	22.2152			2	18.8	11.728	0	114710000	5	0.344213	0.434287	2.4816	0.831047	P26447	P26447	Protein S100-A4	S100A4
-15.8904	-8.8242	-17.3085	-17.7496	-15.8072	-15.2553	NaN	21.1275	NaN	16.0657	17.7926	19.7619			4	14.9	44.172	0	72989000	4	0.343086	0.435626	2.263	0.828714	P62333	P62333	26S protease regulatory subunit 10B	PSMC6
-15.8904	-11.857	-17.3085	-14.729	-15.2838	-22.4095	NaN	18.6798	NaN	19.6712	18.9009	NaN			2	10	32.162	0	24420000	1	0.34303	0.435325	2.45547	0.828597	Q96IY1	Q96IY1	Kinetochore-associated protein NSL1 homolog	NSL1
-15.8904	-4.3235	-17.3085	-21.2075	-15.2402	-12.8052	NaN	26.3202	NaN	NaN	19.0514	22.9039			2	6.3	28.03	0	1198300000	3	0.335427	0.446515	3.91017	0.812826	P55210-2	P55210-2
-15.8904	-6.4533	-11.8918	-14.3293	-13.3237	-13.2815	NaN	23.9839	18.5098	19.9713	20.7615	22.2211			7	26.9	53.5	0	369890000	12	0.334157	0.449122	2.233	0.810184	P26368;P26368-2	P26368;P26368-2	Splicing factor U2AF 65 kDa subunit	U2AF2
-15.8904	-5.2762	-17.3085	-14.5869	-20.9921	-13.6653	NaN	24.6756	NaN	19.2283	NaN	21.3519			8	32.8	35.503	0	631870000	11	0.333258	0.449934	3.58973	0.808314	P40926;P40926-2	P40926;P40926-2	Malate dehydrogenase, mitochondrial	MDH2
-12.6562	-6.3761	-6.5917	-10.0473	-8.9829	-11.9828	15.0643	22.7981	22.5468	22.9903	23.8392	22.2568			31	43	65.834	0	1505000000	58	0.330565	0.453894	1.79633	0.802708	Q14134;Q14134-2	Q14134;Q14134-2	Tripartite motif-containing protein 29	TRIM29
-15.8904	-5.6129	-17.3085	-21.2075	-15.7658	-12.5718	NaN	25.5613	NaN	NaN	19.0563	23.6678			5	22.8	33.488	0	570460000	15	0.329905	0.454309	3.57777	0.801334	Q01105;Q01105-2;Q01105-3;Q01105-4;P0DME0	Q01105;Q01105-2;Q01105-3;Q01105-4;P0DME0	Protein SET	SET
-15.8904	-10.0027	-17.3085	-16.5649	-15.9992	-16.0012	NaN	18.5085	NaN	15.8097	16.16	17.5755			3	2.5	155.2	0	39837000	3	0.327602	0.457552	1.7879	0.796532	O75694;O75694-2	O75694;O75694-2	Nuclear pore complex protein Nup155	NUP155
-15.8904	-4.1858	-11.2542	-14.7078	-13.2784	-11.7037	NaN	25.5145	18.4105	18.8558	20.0699	23.0619			16	40.9	67.877	0	1465300000	33	0.326124	0.459857	2.7865	0.793446	P29401;P29401-2	P29401;P29401-2	Transketolase	TKT
-15.8904	-7.6847	-17.3085	-21.2075	-15.8008	-12.8193	NaN	22.4115	NaN	NaN	17.9434	22.3422			6	20.1	42.123	0	211810000	11	0.314519	0.479408	2.98133	0.769142	P29992;O95837	P29992;O95837	Guanine nucleotide-binding protein subunit alpha-11;Guanine nucleotide-binding protein subunit alpha-14	GNA11;GNA14
-15.8904	-9.2658	-17.3085	-16.7637	-15.7271	-15.721	NaN	19.5865	NaN	15.952	16.7731	18.1967			3	3.6	109.96	0	56839000	4	0.312764	0.481631	1.9157	0.765453	O43592	O43592	Exportin-T	XPOT
-15.8904	-7.3803	-17.3085	-21.2075	-14.0206	-14.2335	NaN	21.4092	NaN	NaN	18.4169	19.6214			7	12	96.864	0	185250000	6	0.310076	0.48607	2.9608	0.759797	Q92598;Q92598-2;Q92598-4;Q92598-3	Q92598;Q92598-2;Q92598-4;Q92598-3	Heat shock protein 105 kDa	HSPH1
-15.8904	-7.8327	-17.3085	-21.2075	-13.378	-14.8895	NaN	22.704	NaN	NaN	20.8068	20.7126			3	16.9	27.893	0	145390000	2	0.300798	0.50447	2.81447	0.740206	Q9P0L0;Q9P0L0-2	Q9P0L0;Q9P0L0-2	Vesicle-associated membrane protein-associated protein A	VAPA
-15.8904	-12.4216	-17.3085	-15.8543	-13.8775	-22.4095	NaN	16.25	NaN	16.6807	18.4422	NaN			1	0.7	121.67	0.0074303	27496000	1	0.298143	0.509905	2.1736	0.73458	Q32MH5;Q32MH5-2;Q32MH5-3	Q32MH5;Q32MH5-2;Q32MH5-3	Protein FAM214A	FAM214A
-15.8904	-6.9286	-12.6676	-14.8145	-13.2963	-13.2117	NaN	22.4155	16.6409	18.3929	19.6959	21.1978			6	13.6	65.308	0	297450000	8	0.29505	0.515506	1.9453	0.728017	P30153;P30154;P30154-2;P30154-5;P30154-4;P30154-3	P30153	Serine/threonine-protein phosphatase 2A 65 kDa regulatory subunit A alpha isoform	PPP2R1A
-15.8904	-4.2699	-17.3085	-15.8785	-20.9921	-11.43	NaN	25.6819	NaN	17.9368	NaN	23.5871			10	43.2	48.141	0	1400300000	29	0.2944	0.516658	3.6106	0.726636	P27797	P27797	Calreticulin	CALR
-15.8904	-9.6161	-9.735	-14.1067	-12.0153	-13.8394	NaN	20.5581	20.4035	19.9309	21.8069	21.4002			3	12.8	34.258	0	186600000	5	0.293075	0.517899	1.5733	0.723818	P25311	P25311	Zinc-alpha-2-glycoprotein	AZGP1
-15.8904	-6.5758	-17.3085	-18.089	-16.7758	-12.92	NaN	23.5984	NaN	15.9486	17.0464	22.3196			4	10.1	49.469	0	326410000	4	0.291461	0.520958	2.67003	0.720384	O15427	O15427	Monocarboxylate transporter 4	SLC16A3
-9.8987	-2.7278	-5.8198	-11.4639	-7.2256	-5.6013	19.8218	28.4464	25.3188	23.5737	27.5965	30.6382			11	85.2	16.837	0	20657000000	108	0.290248	0.523754	1.94817	0.717802	P62158;P27482;P02585	P62158	Calmodulin	CALM1
-15.8904	-8.6602	-17.3085	-21.2075	-13.5357	-14.7165	NaN	20.7297	NaN	NaN	19.5022	19.7388			1	1.4	85.837	0.0097979	104050000	5	0.284959	0.535836	2.53353	0.706515	Q8WXE1;Q8WXE1-2;Q8WXE1-5;Q8WXE1-3	Q8WXE1;Q8WXE1-2;Q8WXE1-5;Q8WXE1-3	ATR-interacting protein	ATRIP
-15.8904	-17.3441	-17.3085	-13.2095	-20.9921	-22.4095	NaN	NaN	NaN	19.0911	NaN	NaN			1	0.9	162.12	0.00065833	33509000	1	0.280778	0.545036	2.0227	0.697567	Q12769	Q12769	Nuclear pore complex protein Nup160	NUP160
-15.8904	-8.0568	-17.3085	-21.2075	-13.5651	-14.3483	NaN	20.1174	NaN	NaN	18.2571	18.8913			3	2.4	143.23	0	139460000	1	0.280281	0.545365	2.62173	0.696501	Q14683	Q14683	Structural maintenance of chromosomes protein 1A	SMC1A
-15.8904	-7.3618	-17.3085	-16.9528	-17.5885	-13.1017	NaN	21.853	NaN	16.1254	15.2744	21.1785			8	18.2	62.639	0	219540000	13	0.278521	0.547834	2.36077	0.692728	P31948;P31948-2;P31948-3	P31948;P31948-2;P31948-3	Stress-induced-phosphoprotein 1	STIP1
-15.8904	-7.1293	-17.3085	-16.9391	-16.46	-13.6043	NaN	22.5144	NaN	16.568	16.8316	21.1048			6	19.8	44.934	0	219960000	6	0.265373	0.575275	2.22507	0.664389	P32754;P32754-2	P32754;P32754-2	4-hydroxyphenylpyruvate dioxygenase	HPD
-15.8904	-9.5708	-17.3085	-16.8816	-16.0569	-14.5388	NaN	21.6034	NaN	18.156	18.7653	21.7007			3	19	22.949	0	65992000	4	0.251371	0.599324	1.5692	0.633927	P49720	P49720	Proteasome subunit beta type-3	PSMB3
-15.8904	-5.0779	-17.3085	-21.2075	-13.4455	-12.5575	NaN	25.4589	NaN	NaN	20.7392	23.0447			9	43.5	28.082	0	791310000	8	0.248794	0.604193	2.9779	0.628287	P31946;P31946-2	P31946;P31946-2	14-3-3 protein beta/alpha;14-3-3 protein beta/alpha, N-terminally processed	YWHAB
-15.8904	-17.3441	-17.3085	-12.8307	-20.9921	-22.4095	NaN	NaN	NaN	21.1289	NaN	NaN			2	3.3	55.08	0.0086366	43568000	2	0.248357	0.604593	1.89643	0.627329	Q8IZP0;Q8IZP0-3;Q8IZP0-2;Q8IZP0-11;Q8IZP0-10;Q8IZP0-8;Q8IZP0-7;Q8IZP0-4;Q8IZP0-5;Q8IZP0-6;Q8IZP0-9;Q8IZP0-12	Q8IZP0;Q8IZP0-3;Q8IZP0-2;Q8IZP0-11;Q8IZP0-10;Q8IZP0-8;Q8IZP0-7;Q8IZP0-4;Q8IZP0-5;Q8IZP0-6;Q8IZP0-9;Q8IZP0-12	Abl interactor 1	ABI1
-10.5911	-4.4345	-17.3085	-14.3367	-13.3814	-11.7398	17.17	24.7804	NaN	18.7415	19.4814	22.5404			15	32.7	57.116	0	1268200000	37	0.247687	0.605436	2.3746	0.625861	P07237	P07237	Protein disulfide-isomerase	P4HB
-11.6661	-8.5726	-10.5382	-9.3378	-13.1079	-10.9694	18.0544	22.6016	20.6004	25.6998	21.7143	25.2702			6	42.6	21.701	0	959700000	9	0.245244	0.609239	0.8794	0.6205	Q3MHD2;Q3MHD2-2	Q3MHD2;Q3MHD2-2	Protein LSM12 homolog	LSM12
-15.8904	-7.9309	-17.3085	-11.9991	-10.0102	-13.4521	NaN	20.2433	NaN	20.0385	21.8119	19.7875			12	9.6	163.29	0	497140000	19	0.241667	0.616603	-1.88947	-0.612634	P01023;P20742;P20742-2;CON__ENSEMBL:ENSBTAP00000024146	P01023	Alpha-2-macroglobulin	A2M
-15.8904	-17.3441	-17.3085	-14.6931	-20.9921	-18.3104	NaN	NaN	NaN	20.1924	NaN	17.7771			1	4.9	23.753	0.0092421	14228000	1	0.240454	0.618657	1.15087	0.609961	Q9BWT6	Q9BWT6	Meiotic nuclear division protein 1 homolog	MND1
-15.8904	-17.3441	-17.3085	-21.2075	-12.5983	-22.4095	NaN	NaN	NaN	NaN	20.1084	NaN			2	4	94.972	0	44085000	2	0.238095	0.621942	1.89077	0.604758	P02671;P02671-2	P02671;P02671-2	Fibrinogen alpha chain;Fibrinopeptide A;Fibrinogen alpha chain	FGA
-15.8904	-7.6486	-17.3085	-15.9049	-16.6668	-13.8658	NaN	23.3736	NaN	18.9807	18.0033	22.2218			4	21	32.235	0	165390000	11	0.234214	0.628095	1.86333	0.596174	P43307;P43307-2	P43307;P43307-2	Translocon-associated protein subunit alpha	SSR1
-15.8904	-3.5366	-10.6778	-13.8613	-11.5235	-11.2622	NaN	27.0001	19.8233	20.5389	22.6612	24.3399			12	42.9	27.745	0	2303600000	30	0.232976	0.630085	2.18073	0.593431	P63104;P63104-2	P63104;P63104-2	14-3-3 protein zeta/delta	YWHAZ
-15.8904	-9.7085	-17.3085	-11.8804	-15.5044	-22.4095	NaN	21.3137	NaN	23.0051	19.1657	NaN			7	34.8	29.247	0	116130000	8	0.232827	0.629897	2.29563	0.593101	P15927;P15927-2;P15927-3	P15927;P15927-2;P15927-3	Replication protein A 32 kDa subunit	RPA2
-15.8904	-8.1213	-8.3243	-11.2118	-11.5846	-14.2965	NaN	21.7634	21.5248	22.5363	21.948	20.6536			14	36.2	46.832	0	403820000	19	0.226813	0.640779	1.58563	0.579733	P48730-2;P48730	P48730-2;P48730	Casein kinase I isoform delta	CSNK1D
-15.8904	-17.3441	-17.3085	-21.2075	-20.9921	-13.0419	NaN	NaN	NaN	NaN	NaN	21.7827			5	13.3	56.811	0	86587000	4	0.224196	0.64687	1.56617	0.573896	P09923	P09923	Intestinal-type alkaline phosphatase	ALPI
-15.8904	-6.5726	-9.8034	-12.7633	-11.7517	-12.4687	NaN	24.1865	20.9201	21.8593	22.6554	23.3558			7	37	19.891	0	506670000	17	0.223434	0.647943	1.57243	0.572193	Q99497	Q99497	Protein DJ-1	PARK7
-15.8904	-9.4732	-17.3085	-17.6609	-14.823	-14.6317	NaN	23.286	NaN	18.9616	21.5841	23.1928			1	25.9	6.4575	0	70411000	3	0.222132	0.649587	1.48117	0.569283	Q96IX5	Q96IX5	Up-regulated during skeletal muscle growth protein 5	USMG5
-15.8904	-11.7372	-17.3085	-15.1914	-12.9295	-22.4095	NaN	17.0523	NaN	17.4616	19.508	NaN			3	2.9	122.2	0	49913000	4	0.21938	0.654498	1.86477	0.563121	P00450	P00450	Ceruloplasmin	CP
-15.8904	-8.757	-17.3085	-21.2075	-14.589	-12.4108	NaN	23.2651	NaN	NaN	21.0812	24.6768			2	19.3	17.016	0	195600000	2	0.216639	0.660148	2.0838	0.556968	P02810	P02810	Salivary acidic proline-rich phosphoprotein 1/2;Salivary acidic proline-rich phosphoprotein 1/2;Salivary acidic proline-rich phosphoprotein 3/4;Peptide P-C	PRH1
-15.8904	-6.4354	-17.3085	-16.3116	-15.9477	-13.2563	NaN	24.9088	NaN	18.8958	19.0444	23.1532			3	31.4	10.932	0	334840000	4	0.214806	0.663483	1.96043	0.552846	P61604	P61604	10 kDa heat shock protein, mitochondrial	HSPE1
-15.8904	-8.7099	-17.3085	-15.008	-15.1959	-16.1183	NaN	21.0493	NaN	18.6146	18.2113	18.7063			2	4.3	59.379	0	79262000	1	0.212746	0.669386	1.47113	0.548205	Q14498;Q14498-3;Q14498-2	Q14498;Q14498-3;Q14498-2	RNA-binding protein 39	RBM39
-15.8904	-17.3441	-17.3085	-16.395	-12.9545	-18.4592	NaN	NaN	NaN	16.5645	19.7897	15.7023			3	6.5	78.457	0	40149000	2	0.210887	0.672807	-0.911434	-0.54401	P14780	P14780	Matrix metalloproteinase-9;67 kDa matrix metalloproteinase-9;82 kDa matrix metalloproteinase-9	MMP9
-15.8904	-8.5005	-17.3085	-13.3605	-10.4324	-13.1977	NaN	23.5217	NaN	22.5251	25.2378	23.8899			7	75.5	11.609	0	365950000	24	0.2104	0.673145	-1.5696	-0.542912	P01834	P01834	Ig kappa chain C region	IGKC
-15.8904	-9.7348	-17.3085	-16.1387	-16.409	-14.2741	NaN	21.0243	NaN	18.4838	17.9982	21.5505			2	9.1	24.976	0	69991000	2	0.207196	0.677867	1.29603	0.535664	P49755	P49755	Transmembrane emp24 domain-containing protein 10	TMED10
-15.8904	-10.8167	-17.3085	-17.3378	-13.5068	-16.8452	NaN	20.0679	NaN	17.4102	21.0259	19.1048			1	4.4	28.8	0	43695000	1	0.20489	0.681828	1.22473	0.530432	Q9BUN8;Q9BUN8-2	Q9BUN8;Q9BUN8-2	Derlin-1	DERL1
-15.8904	-8.7536	-17.3085	-21.2075	-12.2174	-14.4457	NaN	23.5905	NaN	NaN	23.7747	22.9637			1	10.8	13.185	0	140650000	4	0.200928	0.689237	1.9727	0.521423	P06310;P01615;A0A075B6S6;A0A075B6P5;P01614	P06310;P01615;A0A075B6S6;A0A075B6P5;P01614	Ig kappa chain V-II region RPMI 6410;Ig kappa chain V-II region FR;Ig kappa chain V-II region Cum
-14.7508	-5.3646	-11.9039	-12.2048	-11.2691	-12.8695	13.2816	24.1215	17.5465	21.1447	21.865	21.682			14	26.6	114.53	0	810700000	32	0.196649	0.696601	1.44137	0.511653	Q14157;Q14157-1;Q14157-4;Q14157-3;Q14157-5	Q14157;Q14157-1;Q14157-4;Q14157-3;Q14157-5	Ubiquitin-associated protein 2-like	UBAP2L
-15.8904	-17.3441	-17.3085	-21.2075	-20.9921	-12.6853	NaN	NaN	NaN	NaN	NaN	22.7242			3	13	38.719	0	110860000	3	0.195282	0.698312	1.4473	0.508524	Q7Z3B1	Q7Z3B1	Neuronal growth regulator 1	NEGR1
-15.8904	-8.2036	-12.8918	-16.033	-12.662	-12.1551	NaN	22.8186	18.0948	18.8526	22.0082	23.9325			4	29.8	20.471	0	283790000	7	0.194114	0.699499	1.2881	0.505848	Q03135;Q03135-2;P56539	Q03135;Q03135-2	Caveolin-1	CAV1
-15.8904	-8.6635	-7.9719	-11.9461	-10.3084	-14.5454	NaN	22.6806	23.3366	23.2614	24.6837	21.8641			6	42.1	13.242	0	465100000	18	0.194102	0.699114	1.4247	0.50582	P06702	P06702	Protein S100-A9	S100A9
-10.7081	-7.3962	-17.3085	-12.693	-12.3611	-14.7134	20.1823	24.9479	NaN	23.5145	23.631	22.6961			6	42.9	9.4771	0	261300000	6	0.184235	0.715709	1.45157	0.483091	Q71UM5	Q71UM5	40S ribosomal protein S27-like	RPS27L
-15.8904	-7.5807	-17.3085	-15.4611	-16.412	-13.4265	NaN	23.304	NaN	19.2869	18.1207	22.5236			4	23.1	29.204	0	190410000	6	0.18157	0.721301	1.50667	0.476915	P28070	P28070	Proteasome subunit beta type-4	PSMB4
-15.8904	-12.0775	-17.3085	-21.2075	-14.7247	-13.4036	NaN	16.384	NaN	NaN	17.3848	20.1233			7	9.9	110.04	0	82529000	6	0.17901	0.725399	1.35313	0.470965	Q9P0K7;Q9P0K7-4;Q9P0K7-3;Q9P0K7-2	Q9P0K7;Q9P0K7-4;Q9P0K7-3;Q9P0K7-2	Ankycorbin	RAI14
-15.8904	-6.5119	-14.9931	-15.1213	-13.6943	-12.8676	NaN	23.8322	15.3154	19.0862	20.2977	22.5419			8	38.4	30.54	0	366840000	11	0.177374	0.727304	1.42927	0.467155	Q13162	Q13162	Peroxiredoxin-4	PRDX4
-15.8904	-10.6065	-17.3085	-15.2822	-14.7234	-16.7842	NaN	19.5676	NaN	18.7554	19.0987	18.4554			2	7.7	41.806	0	38528000	2	0.177327	0.727067	0.9948	0.467047	Q9BRK5;Q9BRK5-4;Q9BRK5-3;Q9BRK5-2;Q9BRK5-6	Q9BRK5;Q9BRK5-4;Q9BRK5-3;Q9BRK5-2;Q9BRK5-6	45 kDa calcium-binding protein	SDF4
-12.8673	-4.3736	-11.0482	-12.4322	-9.2837	-10.4012	14.8137	24.761	18.0508	20.5659	23.4989	23.7989			11	15.7	71.027	0	2099100000	10	0.176634	0.727883	1.276	0.465431	P17066;P48741	P17066;P48741	Heat shock 70 kDa protein 6;Putative heat shock 70 kDa protein 7	HSPA6;HSPA7
-15.8904	-11.7135	-17.3085	-14.0168	-11.745	-16.2175	NaN	17.273	NaN	18.8332	20.8896	17.8344			3	6.4	83.283	0	114870000	5	0.174972	0.730083	-0.9777	-0.461551	P01833	P01833	Polymeric immunoglobulin receptor;Secretory component	PIGR
-15.8904	-6.9084	-17.3085	-17.0491	-14.4952	-13.2353	NaN	23.5289	NaN	17.2515	19.5901	22.2673			4	24.9	22.171	0	271440000	7	0.170983	0.736423	1.55743	0.452212	Q9H0U4;Q92928;P61006;P61026;Q92930;P51153;P59190-2;P59190;P61006-2	Q9H0U4;Q92928	Ras-related protein Rab-1B;Putative Ras-related protein Rab-1C	RAB1B;RAB1C
-15.8904	-10.6293	-17.3085	-13.0106	-9.7202	-17.2534	NaN	17.1149	NaN	18.597	21.672	15.5562			12	8.4	187.15	0	381010000	15	0.161534	0.751588	-1.28133	-0.429935	P01024	P01024	Complement C3;Complement C3 beta chain;Complement C3 alpha chain;C3a anaphylatoxin;Acylation stimulating protein;Complement C3b alpha chain;Complement C3c alpha chain fragment 1;Complement C3dg fragment;Complement C3g fragment;Complement C3d fragment;Complement C3f fragment;Complement C3c alpha chain fragment 2	C3
-15.8904	-17.3441	-17.3085	-17.1521	-15.7947	-18.89	NaN	NaN	NaN	16.1013	17.2432	15.5653			2	4.8	51.391	0	8491700	2	0.159287	0.755389	0.431266	0.424604	P0CG12	P0CG12	Chromosome transmission fidelity protein 8 homolog isoform 2	CHTF8
-15.8904	-11.1886	-17.3085	-13.8783	-12.5655	-22.4095	NaN	19.455	NaN	20.6287	21.7262	NaN			5	21.1	26.152	0	75520000	6	0.154736	0.761785	1.4886	0.413766	Q9NX63	Q9NX63	Coiled-coil-helix-coiled-coil-helix domain-containing protein 3, mitochondrial	CHCHD3
-15.8904	-8.3925	-17.3085	-10.1718	-11.6212	-15.8337	NaN	21.0447	NaN	23.1289	21.464	18.6689			15	36.5	68.137	0	439350000	19	0.151977	0.765248	-1.32157	-0.407169	P27694	P27694	Replication protein A 70 kDa DNA-binding subunit;Replication protein A 70 kDa DNA-binding subunit, N-terminally processed	RPA1
-15.8904	-5.8764	-11.0773	-15.1475	-11.2692	-10.3026	NaN	23.4677	18.2312	18.06	21.7228	24.1069			6	26.1	60.54	0	1078800000	12	0.148009	0.771034	1.29173	0.397646	Q6UWP8;Q6UWP8-2	Q6UWP8	Suprabasin	SBSN
-15.8904	-4.5964	-17.3085	-16.0751	-14.2485	-12.3001	NaN	25.8408	NaN	18.2255	19.8367	23.2025			12	63.4	25.035	0	1064900000	26	0.143282	0.778452	1.60947	0.386243	P30041	P30041	Peroxiredoxin-6	PRDX6
-15.8904	-7.9409	-6.9337	-10.1849	-10.7179	-13.2329	NaN	20.7885	21.7602	22.4079	21.6594	20.5619			19	35	92.755	0	773620000	32	0.13925	0.784469	1.12357	0.376466	Q99959-2;Q99959	Q99959-2;Q99959	Plakophilin-2	PKP2
-15.8904	-17.3441	-17.3085	-21.2075	-12.5544	-13.6644	NaN	NaN	NaN	NaN	20.3084	20.6158			1	1.2	90.071	0.0097919	101690000	2	0.139219	0.784032	-1.0389	-0.376392	Q5VWQ0	Q5VWQ0	Round spermatid basic protein 1	RSBN1
-13.1105	-7.9894	-17.3085	-15.2116	-12.7973	-13.5365	16.3205	22.8953	NaN	19.5365	21.7354	22.4136			5	24.6	21.225	0	194940000	7	0.138692	0.784701	1.04567	0.37511	P02794	P02794	Ferritin heavy chain	FTH1
-15.8904	-11.6682	-17.3085	-21.2075	-11.3588	-7.3038	NaN	19.354	NaN	NaN	23.3113	28.7838			1	4.2	18.225	0.006875	4732400000	8	0.137941	0.785092	-1.66567	-0.373283	Q9NP73-2	Q9NP73-2
-15.8904	-10.9527	-17.3085	-21.2075	-12.0866	-14.5617	NaN	18.1435	NaN	NaN	20.6576	19.5998			2	5.6	68.249	0.00065531	104050000	3	0.136663	0.786983	1.23473	0.370169	Q9H9A6	Q9H9A6	Leucine-rich repeat-containing protein 40	LRRC40
-15.8904	-17.3441	-17.3085	-15.5324	-15.2158	-22.4095	NaN	NaN	NaN	18.7682	18.8694	NaN			2	7.8	28.837	0	13881000	2	0.134085	0.791261	0.871566	0.363874	P08311	P08311	Cathepsin G	CTSG
-15.8904	-4.5139	-10.4086	-9.3372	-7.884	-9.9522	NaN	25.8302	19.8999	24.8703	26.1081	25.4573			20	64.4	37.106	0	3355300000	86	0.13375	0.791325	-1.21317	-0.363053	O43852;O43852-3;O43852-5;O43852-6;O43852-15;O43852-9;O43852-10;O43852-13;O43852-14;O43852-11;O43852-12	O43852;O43852-3;O43852-5;O43852-6;O43852-15;O43852-9;O43852-10	Calumenin	CALU
-15.8904	-7.0141	-9.5168	-10.1733	-9.0083	-10.3418	NaN	23.5226	20.9843	24.2269	25.1765	25.2604			14	49.8	36.876	0	1566200000	46	0.132934	0.792169	-0.965967	-0.361056	Q14257;Q14257-2	Q14257;Q14257-2	Reticulocalbin-2	RCN2
-15.8904	-7.2439	-10.4223	-10.8545	-8.3847	-11.4065	NaN	23.1933	19.9794	23.4461	25.7005	24.0961			9	31.5	36.105	0	1417700000	27	0.132763	0.792208	-0.9703	-0.360637	P01857	P01857	Ig gamma-1 chain C region	IGHG1
-15.8904	-8.0198	-17.3085	-11.2794	-10.6993	-15.701	NaN	22.3243	NaN	22.9281	23.2928	19.7085			13	52.5	28.068	0	389840000	20	0.131801	0.793485	-1.17967	-0.358279	Q9Y224	Q9Y224	UPF0568 protein C14orf166	C14orf166
-10.8774	-5.7005	-13.1367	-10.3938	-9.7747	-11.9667	19.6911	26.3217	18.8499	25.4918	25.8955	25.1209			7	64	10.366	0	1156400000	39	0.129029	0.797997	0.806866	0.351469	P63167	P63167	Dynein light chain 1, cytoplasmic	DYNLL1
-15.8904	-17.3441	-17.3085	-10.9531	-20.9921	-22.4095	NaN	NaN	NaN	24.6695	NaN	NaN			1	9.7	15.097	0	160100000	8	0.128147	0.799193	1.27057	0.349297	Q16378	Q16378	Proline-rich protein 4	PRR4
-15.8904	-8.7142	-17.3085	-21.2075	-10.3986	-14.6037	NaN	20.2723	NaN	NaN	22.236	19.4482			8	12	77.063	0	283770000	10	0.127481	0.79989	1.43223	0.347654	P02787	P02787	Serotransferrin	TF
-15.8904	-8.3074	-17.3085	-15.8509	-13.4428	-15.2211	NaN	22.0367	NaN	18.3566	20.5492	20.1885			4	10.7	52.264	0	117880000	4	0.127426	0.799535	1.00283	0.347518	P61619;P61619-3;Q9H9S3;Q9H9S3-2;Q9H9S3-3	P61619;P61619-3	Protein transport protein Sec61 subunit alpha isoform 1	SEC61A1
-15.8904	-7.9598	-17.3085	-13.12	-11.4254	-13.5256	NaN	21.0989	NaN	19.8021	21.2813	20.5985			11	18.4	82.431	0	284560000	15	0.126601	0.800352	-1.02923	-0.345485	Q92499;Q92499-3;Q92499-2	Q92499;Q92499-3;Q92499-2	ATP-dependent RNA helicase DDX1	DDX1
-15.8904	-17.3441	-17.3085	-21.2075	-15.8048	-10.2689	NaN	NaN	NaN	NaN	16.3293	23.2826			2	1.9	116.67	0.0069009	596610000	3	0.124554	0.803628	-1.08727	-0.340424	O75665;O75665-3;O75665-2	O75665;O75665-3;O75665-2	Oral-facial-digital syndrome 1 protein	OFD1
-15.8904	-5.684	-13.3425	-11.4331	-8.0754	-12.0507	NaN	24.6601	16.966	22.7744	25.9167	23.3589			13	33.7	37.654	0	1726600000	32	0.123782	0.804799	-1.11923	-0.338511	P01876	P01876	Ig alpha-1 chain C region	IGHA1
-15.8904	-10.687	-17.3085	-13.0455	-15.8029	-17.4135	NaN	20.6571	NaN	22.162	19.1892	18.9961			2	5.3	26.21	0	59736000	2	0.121307	0.807471	0.792	0.332369	Q9BVC6	Q9BVC6	Transmembrane protein 109	TMEM109
-15.8904	-8.8642	-17.3085	-21.2075	-13.0183	-11.7613	NaN	24.4799	NaN	NaN	23.9739	26.6483			2	65.8	8.1875	0	290100000	6	0.12088	0.807649	1.308	0.331308	P02814	P02814	Submaxillary gland androgen-regulated protein 3B;Peptide P-A;Peptide D1A	SMR3B
-15.8904	-9.0436	-17.3085	-16.8094	-14.6544	-13.4475	NaN	21.4931	NaN	17.5907	19.5303	22.1547			2	14.1	26.489	0	120050000	2	0.118475	0.811202	0.8896	0.325317	P20618	P20618	Proteasome subunit beta type-1	PSMB1
-15.8904	-5.1064	-17.3085	-14.5475	-14.4192	-13.0755	NaN	25.1503	NaN	19.5725	19.4854	22.2466			11	55.7	29.174	0	743370000	19	0.116713	0.813715	1.24563	0.320917	P62258;P62258-2	P62258;P62258-2	14-3-3 protein epsilon	YWHAE
-15.8904	-9.1448	-17.3085	-14.968	-13.3148	-16.533	NaN	19.7398	NaN	17.7801	19.2179	17.4171			2	4.2	83.677	0	82956000	4	0.111161	0.822453	0.824034	0.306982	Q16891;Q16891-2;Q16891-3;Q16891-4	Q16891;Q16891-2;Q16891-3;Q16891-4	Mitochondrial inner membrane protein	IMMT
-15.8904	-9.2439	-17.3085	-14.3767	-13.4862	-12.2635	NaN	19.5152	NaN	18.2459	18.9209	21.561			3	4.7	99.986	0	223220000	4	0.109027	0.825337	-0.772133	-0.301597	Q08554;Q08554-2	Q08554;Q08554-2	Desmocollin-1	DSC1
-15.8904	-6.3072	-17.3085	-15.1826	-15.5528	-11.9806	NaN	24.1301	NaN	19.118	18.5324	23.5219			6	37.1	27.692	0	470290000	15	0.106118	0.830106	1.06997	0.294234	P30048;P30048-2	P30048;P30048-2	Thioredoxin-dependent peroxide reductase, mitochondrial	PRDX3
-15.8904	-17.3441	-11.9278	-16.1973	-12.7376	-14.5927	NaN	NaN	15.4738	15.1034	18.3476	17.9098			2	1.2	247.74	0	79264000	4	0.103054	0.835199	-0.5449	-0.286443	O95425;O95425-2;O95425-4;O95425-3	O95425;O95425-2;O95425-4;O95425-3	Supervillin	SVIL
-15.8904	-17.3441	-17.3085	-15.8522	-14.3901	-22.4095	NaN	NaN	NaN	17.4011	18.6478	NaN			1	2	67.033	0	18097000	2	0.100468	0.838562	0.702933	0.279843	P04003	P04003	C4b-binding protein alpha chain	C4BPA
-15.8904	-12.9091	-17.3085	-13.9254	-14.2409	-16.6419	NaN	16.7912	NaN	19.6382	19.1074	18.1237			2	4	46.561	0	44496000	3	0.100027	0.838901	-0.433267	-0.278714	O75718	O75718	Cartilage-associated protein	CRTAP
-15.8904	-17.3441	-17.3085	-10.3435	-20.9921	-22.4095	NaN	NaN	NaN	26.864	NaN	NaN			2	54.8	7.3044	0	244280000	6	0.0997943	0.838891	1.06737	0.27812	P02808	P02808	Statherin	STATH
-15.8904	-10.3908	-17.3085	-15.3123	-14.7741	-15.218	NaN	18.527	NaN	17.469	17.7918	18.7653			3	4.5	84.784	0	52959000	5	0.0966662	0.843849	0.571567	0.270095	O60568	O60568	Procollagen-lysine,2-oxoglutarate 5-dioxygenase 3	PLOD3
-15.8904	-7.821	-17.3085	-16.2545	-12.9833	-14.2651	NaN	23.9381	NaN	19.368	22.4238	22.5594			2	9.6	26.352	0	171340000	1	0.0953214	0.845076	0.827666	0.266635	Q15125	Q15125	3-beta-hydroxysteroid-Delta(8),Delta(7)-isomerase	EBP
-15.8904	-9.8473	-17.3085	-13.9224	-15.0814	-15.9289	NaN	20.1749	NaN	19.9631	18.5887	19.1587			23	50.8	49.953	0	63706000	3	0.0952339	0.844603	0.628833	0.266409	Q9BVA1;Q13885	Q9BVA1;Q13885	Tubulin beta-2B chain;Tubulin beta-2A chain	TUBB2B;TUBB2A
-15.8904	-6.1624	-5.8416	-9.0795	-9.0781	-12.4637	NaN	22.3488	22.634	23.2952	23.0812	21.1129			27	37.7	114.8	0	1897300000	69	0.0930652	0.847421	0.908967	0.260813	Q5T0W9	Q5T0W9	Protein FAM83B	FAM83B
-15.8904	-17.3441	-17.3085	-15.6242	-14.4138	-22.4095	NaN	NaN	NaN	18.1909	19.186	NaN			1	3.1	70.702	0	18809000	1	0.0891047	0.852729	0.634833	0.250546	Q14739	Q14739	Lamin-B receptor	LBR
-15.8904	-17.3441	-17.3085	-15.7571	-14.2331	-22.4095	NaN	NaN	NaN	16.8958	18.2044	NaN			1	1.4	106.46	0	19927000	1	0.0858936	0.857802	0.6189	0.242178	P19823	P19823	Inter-alpha-trypsin inhibitor heavy chain H2	ITIH2
-15.8904	-10.4051	-17.3085	-13.8882	-11.8742	-16.125	NaN	18.4796	NaN	18.8598	20.6585	17.825			4	6.6	83.868	0	120060000	6	0.0830814	0.862337	-0.5722	-0.234815	P05164;P05164-2;P05164-3	P05164;P05164-2;P05164-3	Myeloperoxidase;Myeloperoxidase;89 kDa myeloperoxidase;84 kDa myeloperoxidase;Myeloperoxidase light chain;Myeloperoxidase heavy chain	MPO
-15.8904	-8.8794	-17.3085	-14.8011	-15.6106	-13.4646	NaN	20.5105	NaN	18.4522	17.4273	20.9907			5	13.6	72.691	0	127480000	5	0.0788404	0.869201	0.599333	0.22365	P31040;P31040-2;P31040-3	P31040;P31040-2;P31040-3	Succinate dehydrogenase [ubiquinone] flavoprotein subunit, mitochondrial	SDHA
-15.8904	-17.3441	-17.3085	-14.4002	-20.9921	-16.479	NaN	NaN	NaN	19.9999	NaN	19.1232			1	4.3	37.493	0	22673000	2	0.0778272	0.870142	0.442766	0.220972	Q96D15	Q96D15	Reticulocalbin-3	RCN3
-15.8904	-8.0578	-17.3085	-21.2075	-9.8175	-13.0273	NaN	23.4789	NaN	NaN	25.3672	23.5748			5	49.1	11.293	0	472260000	11	0.0735328	0.877357	0.931867	0.209572	P0CG05;P0CG06;B9A064;P0CG04;P0CF74;A0M8Q6	P0CG05;P0CG06;B9A064;P0CG04;P0CF74	Ig lambda-2 chain C regions;Ig lambda-3 chain C regions;Immunoglobulin lambda-like polypeptide 5;Ig lambda-1 chain C regions;Ig lambda-6 chain C region	IGLC2;IGLC3;IGLL5;IGLC1;IGLC6
-15.8904	-7.0523	-5.9384	-8.5413	-7.9767	-10.3616	NaN	21.3849	22.4632	23.7593	24.1085	23.141			48	53.2	127.12	0	3003400000	112	0.0724162	0.878711	-0.667167	-0.206596	Q6ZRV2	Q6ZRV2	Protein FAM83H	FAM83H
-15.8904	-17.3441	-17.3085	-15.0779	-14.5831	-22.4095	NaN	NaN	NaN	17.0635	17.3429	NaN			1	0.4	253.92	0.0019355	20315000	1	0.0690971	0.883762	0.509166	0.197715	Q07283	Q07283	Trichohyalin	TCHH
-15.8904	-6.9036	-17.3085	-11.5087	-12.4565	-14.177	NaN	22.6331	NaN	21.8914	20.7282	20.4251			7	24.8	54.416	0	379120000	15	0.0681049	0.884645	-0.653433	-0.19505	P26196	P26196	Probable ATP-dependent RNA helicase DDX6	DDX6
-10.0514	-8.8259	-14.71	-11.8255	-8.835	-14.1906	18.3795	21.0587	15.1391	21.9225	24.6977	20.7594			11	31.5	45.205	0	781490000	22	0.0617202	0.895255	0.421267	0.177801	P00738;P00738-2;P00739;P00739-2	P00738;P00738-2	Haptoglobin;Haptoglobin alpha chain;Haptoglobin beta chain	HP
-15.8904	-9.0738	-17.3085	-14.91	-13.4872	-15.2375	NaN	22.6853	NaN	20.7126	21.9199	21.5871			2	18.9	17.394	0	93487000	5	0.0606009	0.896309	0.454	0.174757	P09234	P09234	U1 small nuclear ribonucleoprotein C	SNRPC
-15.8904	-17.3441	-17.3085	-16.4501	-13.0485	-22.4095	NaN	NaN	NaN	15.4176	18.6038	NaN			3	3	192.75	0	35814000	4	0.0566037	0.901736	0.455033	0.163841	P0C0L5;P0C0L4;P0C0L4-2;CON__P01030;CON__ENSEMBL:ENSBTAP00000007350	P0C0L5;P0C0L4;P0C0L4-2	Complement C4-B;Complement C4 beta chain;Complement C4-B alpha chain;C4a anaphylatoxin;C4b-B;C4d-B;Complement C4 gamma chain;Complement C4-A;Complement C4 beta chain;Complement C4-A alpha chain;C4a anaphylatoxin;C4b-A;C4d-A;Complement C4 gamma chain	C4B;C4A
-15.8904	-11.2095	-17.3085	-14.8101	-14.4638	-16.0657	NaN	19.9647	NaN	20.2275	20.3583	20.1739			3	27.7	16.537	0	43001000	4	0.0562476	0.90184	0.3104	0.162865	P61626	P61626	Lysozyme C	LYZ
-15.8904	-6.0126	-10.3768	-9.4068	-10.9941	-10.5307	NaN	24.0096	19.6097	24.4788	22.676	24.5568			13	26.6	49.775	0	1449000000	15	0.053442	0.906202	-0.4494	-0.155153	Q3ZCM7	Q3ZCM7	Tubulin beta-8 chain	TUBB8
-15.8904	-11.8998	-17.3085	-13.8184	-12.0337	-18.1449	NaN	14.4728	NaN	16.4175	17.9869	13.293			6	1.5	515.6	0	95398000	7	0.0519431	0.908717	-0.367234	-0.151017	P04114	P04114	Apolipoprotein B-100;Apolipoprotein B-48	APOB
-15.8904	-9.8696	-17.3085	-14.083	-11.9164	-15.9178	NaN	20.8896	NaN	20.5395	22.4907	19.9067			2	4.5	28.518	0	124120000	3	0.0516101	0.908789	-0.383767	-0.150097	P08246	P08246	Neutrophil elastase	ELANE
-11.435	-6.8919	-5.9446	-8.0345	-7.4776	-9.4931	15.1335	21.1303	22.042	23.8511	24.1925	23.5945			47	36.1	235.75	0	4289500000	122	0.046546	0.918773	0.244567	0.136032	O15027-5;O15027;O15027-2;O15027-4;O15027-3	O15027-5;O15027;O15027-2;O15027-4;O15027-3	Protein transport protein Sec16A	SEC16A
-15.8904	-8.3602	-7.8892	-10.4666	-10.4213	-12.3266	NaN	22.2834	22.7189	24.0404	23.8704	23.3825			6	32	35.54	0	721930000	20	0.0459321	0.919561	0.358233	0.134318	P55735;P55735-2;P55735-3	P55735;P55735-2;P55735-3	Protein SEC13 homolog	SEC13
-15.8904	-17.3441	-17.3085	-15.106	-13.9779	-22.4095	NaN	NaN	NaN	19.7796	20.6923	NaN			1	7.2	25.387	0	25943000	1	0.040107	0.929651	0.316799	0.117959	P02743	P02743	Serum amyloid P-component;Serum amyloid P-component(1-203)	APCS
-9.313	-6.3864	-17.3085	-12.4429	-9.2431	-12.4737	19.118	23.4983	NaN	21.3052	24.2895	22.4764			11	27.8	46.736	0	909730000	21	0.037913	0.932689	0.383933	0.111751	P01009;P01009-2;P01009-3	P01009;P01009-2;P01009-3	Alpha-1-antitrypsin;Short peptide from AAT	SERPINA1
-15.8904	-7.4148	-7.328	-8.8896	-8.4644	-12.2495	NaN	22.3444	22.3956	24.733	24.9427	22.575			21	48.5	58.489	0	1853400000	60	0.0377802	0.932228	-0.343233	-0.111374	P14373;P14373-2;Q9HCM9;Q9HCM9-2	P14373;P14373-2	Zinc finger protein RFP	TRIM27
-15.8904	-2.9788	-17.3085	-12.8005	-12.9062	-11.992	NaN	27.0433	NaN	21.0851	20.764	23.0956			12	60.6	35.076	0	3025600000	35	0.0376464	0.931923	0.507	0.110995	P63244	P63244	Guanine nucleotide-binding protein subunit beta-2-like 1	GNB2L1
-9.1903	-5.7729	-17.3085	-12.2647	-11.5702	-9.5441	21.3781	26.2492	NaN	23.6209	24.1	27.5435			6	47.3	11.284	0	1545000000	31	0.0355193	0.935271	0.3691	0.104948	P81605;P81605-2	P81605;P81605-2	Dermcidin;Survival-promoting peptide;DCD-1	DCD
-15.8904	-17.3441	-17.3085	-15.1973	-13.7363	-22.4095	NaN	NaN	NaN	18.2029	19.4484	NaN			2	8.4	55.928	0	28480000	3	0.0330615	0.939266	0.2667	0.0979305	P02675	P02675	Fibrinogen beta chain;Fibrinopeptide B;Fibrinogen beta chain	FGB
-15.8904	-8.1551	-17.3085	-12.7046	-13.8089	-14.0863	NaN	20.6654	NaN	19.9794	18.6597	19.7997			7	9.6	114.76	0	185080000	7	0.029405	0.945681	-0.2514	-0.0874274	P16615;P16615-5;P16615-2;P16615-3;P16615-4;O14983;O14983-2;O14983-3;Q93084;Q93084-2;Q93084-4;Q93084-3;Q93084-7;Q93084-6;Q93084-5	P16615;P16615-5;P16615-2;P16615-3;P16615-4	Sarcoplasmic/endoplasmic reticulum calcium ATPase 2	ATP2A2
-15.8904	-17.3441	-17.3085	-14.6975	-14.1111	-22.4095	NaN	NaN	NaN	19.6032	19.9741	NaN			1	6.6	41.945	0	27395000	2	0.0278183	0.94849	0.225033	0.0828459	Q9P0J7	Q9P0J7	E3 ubiquitin-protein ligase KCMF1	KCMF1
-15.5233	-4.2019	-8.0242	-9.7195	-8.2074	-10.4161	13.4602	26.2354	22.3774	24.5811	25.8778	25.0865			23	76.1	38.89	0	3102700000	80	0.0194351	0.964681	0.197866	0.0583941	Q15293;Q15293-2	Q15293;Q15293-2	Reticulocalbin-1	RCN1
-15.8904	-5.7446	-12.6101	-11.9246	-11.4432	-11.3385	NaN	24.7921	17.8911	22.4755	22.7416	24.2637			6	27.4	45.374	0	871930000	17	0.0170423	0.969127	0.153733	0.0513366	P55209;P55209-2;P55209-3	P55209;P55209-2;P55209-3	Nucleosome assembly protein 1-like 1	NAP1L1
-10.4545	-8.7368	-17.3085	-11.8995	-10.0667	-14.1583	19.436	22.6073	NaN	23.308	24.9254	22.2512			5	23.9	19.25	0	434720000	9	0.0144125	0.974512	-0.1251	-0.043539	P31025;Q5VSP4	P31025	Lipocalin-1	LCN1
-15.8904	-11.003	-17.3085	-17.2743	-12.1559	-15.0727	NaN	18.7561	NaN	16.3482	21.2512	19.7518			6	13.5	49.306	0	93724000	9	0.0137274	0.974905	0.100333	0.0415003	P01871;P01871-2;P04220	P01871;P01871-2	Ig mu chain C region	IGHM
-15.8904	-17.3441	-11.0981	-14.1406	-13.7337	-16.704	NaN	NaN	20.2104	21.0669	21.2584	19.7055			3	23.7	15.164	0	54187000	3	0.0128662	0.976379	0.0819	0.0389335	Q01469	Q01469	Fatty acid-binding protein, epidermal	FABP5
-15.8904	-9.052	-17.3085	-15.5752	-12.783	-14.1288	NaN	21.2921	NaN	18.6323	21.2091	21.2807			4	19.3	40.513	0	127130000	3	0.00969442	0.981012	0.0787001	0.0294385	Q9UBS4	Q9UBS4	DnaJ homolog subfamily B member 11	DNAJB11
-15.8904	-6.7299	-12.2069	-13.9935	-12.5174	-8.0935	NaN	25.0293	19.5166	21.629	22.8898	28.731			5	27.3	14.177	0	2949300000	17	0.00763098	0.984953	-0.0742666	-0.0232259	P13987	P13987	CD59 glycoprotein	CD59
-15.8904	-8.8658	-17.3085	-13.9611	-11.136	-17.1659	NaN	21.7779	NaN	20.546	23.1557	18.5432			6	14.4	35.9	0	193090000	6	0.00691518	0.985933	0.0660995	0.0210642	P01859	P01859	Ig gamma-2 chain C region	IGHG2
-15.8904	-17.3441	-10.3377	-12.853	-14.9659	-15.6922	NaN	NaN	21.1635	22.5471	20.2189	20.91			2	49	11.006	0	81677000	4	0.00289591	0.995515	-0.020367	-0.00886134	P01040	P01040	Cystatin-A;Cystatin-A, N-terminally processed	CSTA
-9.9554	-6.1406	-15.0082	-10.8745	-8.2307	-11.9305	17.3804	22.6489	13.7457	21.7784	24.2068	21.9244			20	23.9	78.181	0	1583900000	47	0.0026701	0.99533	-0.0228335	-0.00817247	P02788;P02788-2	P02788;P02788-2	Lactotransferrin;Lactoferricin-H;Kaliocin-1;Lactoferroxin-A;Lactoferroxin-B;Lactoferroxin-C	LTF
-15.8904	-17.3441	-17.3085	-14.1401	-13.958	-22.4095	NaN	NaN	NaN	19.3125	19.2793	NaN			4	11.1	62.165	0	34758000	4	0.00136121	0.997318	-0.0118004	-0.00417253	Q12899	Q12899	Tripartite motif-containing protein 26	TRIM26
0	0	0	0	0	0	29.7204	31.1741	31.1386	35.0376	34.8221	36.2396			28	77.7	26.886	0	1372000000000	4094	0	0.999367	0	0	P42212	P42212	Green Fluorescent Protein	GFP
