# Supplementary material for: ADAR1 Regulates Alternative Splicing Through an RNA Editing-Independent Mechanism
Source: Int J Mol Sci. 2026 Apr 29;27(9):3952. doi: 10.3390/ijms27093952 (PMC13164374; doi:10.3390/ijms27093952)
Supplement: Supplementary file 1 [file ijms-27-03952-s001.zip › Supplementary Table 3.xlsx]

## Sheet: DEXSeq_results_HeLa
groupID	featureID	exonBaseMean	dispersion	stat	pvalue	padj	GFP	OV	log2fold_OV_GFP	genomicData.seqnames	genomicData.start	genomicData.end	genomicData.width	genomicData.strand	countData.ADAR1	countData.ADAR2	countData.ADAR3	countData.GFP1	countData.GFP2	countData.GFP3
ENSG00000223414.2_2	E003	3904.75	0.000628859	851.003	3.75305e-184	1.32227e-178	48.8336	59.761	1.11134	chr6	166352944	166354076	1133	-	5582	6337	5325	2101	2445	1902
ENSG00000072609.17_2+ENSG00000252079.1+ENSG00000196458.10_2+ENSG00000090615.13_2	E115	191.073	0.00232678	377.554	1.61014e-81	2.83641e-76	12.4182	25.5071	2.3352	chr12	133498048	133503257	5210	-	279	318	296	77	95	93
ENSG00000108424.9_2	E051	1162.95	0.00117587	270.324	2.62707e-58	3.08521e-53	43.4112	33.7688	-1.08485	chr17	45761878	45762871	994	+	741	739	815	1527	1796	1453
ENSG00000136450.12_2+ENSG00000264112.1_2+ENSG00000266086.1_2	E027	624.382	0.000917672	234.915	1.19727e-50	1.05455e-45	35.6857	27.1198	-1.06078	chr17	56082962	56083161	200	-	436	532	451	732	977	681
ENSG00000273413.1_2+ENSG00000173269.13_2+ENSG00000272734.1_2	E002	381.757	0.0015206	223.169	4.14701e-48	2.92214e-43	22.258	29.8249	1.04539	chr10	88702074	88703577	1504	-	458	428	500	329	277	314
ENSG00000136450.12_2+ENSG00000264112.1_2+ENSG00000266086.1_2	E017	2609.81	0.00064348	208.982	4.83294e-45	2.43248e-40	46.4453	52.5695	0.635064	chr17	56081363	56081948	586	-	3280	3811	3346	1702	2163	1560
ENSG00000232434.2_1+ENSG00000054148.17_2+ENSG00000177943.13_2	E001	2197.56	0.00119086	209.267	4.19353e-45	2.43248e-40	44.8353	50.5752	0.600823	chr9	139738867	139743175	4309	+	1782	2884	2920	1779	1684	2233
ENSG00000206337.10_2+ENSG00000204520.12_2	E018	315.216	0.00154107	206.779	1.44621e-44	6.36909e-40	20.1391	27.9146	1.13391	chr6	31431599	31433481	1883	+	381	400	409	229	234	254
ENSG00000130066.16_1	E015	931.745	0.00117076	191.956	2.30758e-41	9.03337e-37	31.3023	38.5369	0.848693	chrX	23802870	23803376	507	+	413	471	588	1475	1272	1404
ENSG00000074071.14_2	E002	5957.22	0.00076633	177.656	2.82895e-38	9.96689e-34	63.0776	60.8898	-0.217524	chr16	1821897	1822514	618	-	5605	5815	6235	6602	5321	6361
ENSG00000160710.15_2	E020	2238.74	0.000416898	173.534	2.19677e-37	7.03601e-33	45.3564	47.7355	0.250586	chr1	154569281	154569471	191	-	3683	2949	3185	1202	1474	1081
ENSG00000145623.12_2	E024	1658.19	0.000782169	170.039	1.24802e-36	3.66418e-32	41.6142	46.2761	0.499649	chr5	38932974	38935743	2770	+	2257	1676	1648	1326	1936	1249
ENSG00000174564.12_2+ENSG00000158092.6_2	E016	923.854	0.000636504	148.742	4.92214e-32	1.33397e-27	33.9602	38.8101	0.557867	chr3	136664425	136664544	120	+	776	978	1111	943	924	868
ENSG00000221420.2+ENSG00000156976.15_2+ENSG00000238942.1+ENSG00000200320.1+ENSG00000263776.1+ENSG00000200418.1	E071	1062.96	0.00244635	137.377	1.39009e-29	3.49824e-25	34.0001	41.9903	0.903764	chr3	186506158	186506205	48	+	1067	1390	1353	1008	772	837
ENSG00000267125.2_1	E002	582.045	0.00567308	136.146	2.56104e-29	6.01534e-25	30.4065	31.1008	0.0865609	chr19	1853191	1853621	431	+	541	550	617	607	454	729
ENSG00000161091.12_2	E043	582.97	0.00207359	135.192	4.11239e-29	9.05543e-25	34.4944	27.0234	-0.934586	chr19	3573788	3573849	62	-	433	538	503	657	730	675
ENSG00000221420.2+ENSG00000156976.15_2+ENSG00000238942.1+ENSG00000200320.1+ENSG00000263776.1+ENSG00000200418.1	E070	1134.21	0.00337334	134.562	5.62018e-29	1.16476e-24	34.0754	43.3756	1.04466	chr3	186506099	186506157	59	+	1162	1557	1509	997	769	864
ENSG00000160710.15_2	E019	2027.93	0.000458945	129.767	6.07149e-28	1.18839e-23	44.455	46.1979	0.184971	chr1	154562738	154562885	148	-	3296	2536	2945	1132	1339	1042
ENSG00000101191.16_2	E003	1926.59	0.000701507	129.595	6.61234e-28	1.22613e-23	47.7159	44.0173	-0.391251	chr20	61518566	61522311	3746	-	1579	1609	1759	2155	2303	2263
ENSG00000176912.3_2	E003	1276.08	0.00300808	127.23	2.13737e-27	3.76517e-23	38.4603	42.5249	0.447858	chr18	657842	658269	428	-	1344	1086	1249	1372	1084	1540
ENSG00000176912.3_2	E002	207.597	0.00319873	126.964	2.43985e-27	4.09335e-23	22.0133	16.3579	-0.969905	chr18	649620	649964	345	-	83	121	116	272	322	343
ENSG00000173209.22_2	E037	3709.68	0.00134272	123.867	1.1337e-26	1.81555e-22	52.3585	57.8887	0.560293	chr2	61414687	61418338	3652	+	4433	4245	3727	3143	4047	2955
ENSG00000132382.14_2	E018	435.19	0.000957948	123.696	1.23429e-26	1.89071e-22	30.373	24.2668	-0.817056	chr17	4445396	4445718	323	-	295	352	382	546	486	566
ENSG00000224877.3_1	E013	152.818	0.00240979	121.214	4.22674e-26	6.09358e-22	20.4283	14.8232	-1.02884	chr17	79213714	79213743	30	+	123	129	119	215	132	199
ENSG00000243678.11_2+ENSG00000011052.21_2+ENSG00000239672.7_2	E022	3935.68	0.000382904	121.168	4.32392e-26	6.09358e-22	54.6458	57.2372	0.261785	chr17	49238521	49238633	113	+	3564	4869	4756	3914	3496	3250
ENSG00000112118.17_1	E004	508.034	0.0026763	120.83	5.11205e-26	6.92718e-22	32.7484	24.1765	-1.12226	chr6	52130033	52130183	151	-	252	309	366	686	803	673
ENSG00000224877.3_1	E011	223.878	0.00159611	120.723	5.39191e-26	7.03581e-22	23.3114	18.4408	-0.781778	chr17	79213572	79213698	127	+	184	221	195	286	177	281
ENSG00000124614.13_2+ENSG00000270800.1_2+ENSG00000272325.1_2	E006	459.623	0.001918	116.707	3.94992e-25	4.9701e-21	24.5025	31.396	0.910512	chr6	34360041	34360451	411	-	368	590	739	359	315	409
ENSG00000138760.8_1	E020	129.609	0.00445324	115.068	8.903e-25	1.08162e-20	12.3739	20.192	1.54659	chr4	77134754	77134756	3	-	127	166	237	65	77	112
ENSG00000221420.2+ENSG00000156976.15_2+ENSG00000238942.1+ENSG00000200320.1+ENSG00000263776.1+ENSG00000200418.1	E028	908.366	0.00301815	114.629	1.10641e-24	1.29936e-20	32.0008	40.0185	0.927977	chr3	186503087	186503559	473	+	910	1169	1201	753	723	745
ENSG00000160710.15_2	E011	1993.34	0.000747839	112.608	3.01377e-24	3.42518e-20	43.7735	46.1446	0.252269	chr1	154560601	154560734	134	-	3123	2722	2900	1041	1286	1014
ENSG00000175061.17_1	E062	231.74	0.00163733	111.926	4.22514e-24	4.65185e-20	23.4913	17.2304	-1.0268	chr17	16373693	16373767	75	+	90	142	155	337	319	357
ENSG00000173638.18_2	E001	29.7006	0.0134199	109.791	1.21715e-23	1.29946e-19	11.7489	3.52593	-3.53981	chr21	46913486	46916293	2808	-	4	7	9	52	49	58
ENSG00000124802.11_2+ENSG00000259040.5_2+ENSG00000265818.1_2+ENSG00000188428.18_2+ENSG00000239264.8_2	E040	1502.3	0.000722939	108.97	1.82783e-23	1.89405e-19	40.3264	45.005	0.506254	chr6	8079628	8080263	636	-	1318	1811	1726	1446	1550	1274
ENSG00000174564.12_2+ENSG00000158092.6_2	E028	1201.57	0.000941742	107.96	3.01453e-23	3.0345e-19	37.5677	41.9171	0.48261	chr3	136667275	136667968	694	+	1049	1253	1331	1366	1246	1042
ENSG00000147813.15_1	E032	385.017	0.00341954	106.93	5.02215e-23	4.91498e-19	21.6876	29.3227	1.0693	chr8	144660086	144660113	28	-	376	531	707	202	154	350
ENSG00000221420.2+ENSG00000156976.15_2+ENSG00000238942.1+ENSG00000200320.1+ENSG00000263776.1+ENSG00000200418.1	E074	3356.6	0.00314143	106.758	5.46832e-23	5.20699e-19	49.5476	57.6756	0.828267	chr3	186506297	186506913	617	+	3257	4404	4127	3065	2674	2788
ENSG00000214026.10_1	E017	547.717	0.00375652	106.241	7.06766e-23	6.5528e-19	25.0226	33.3509	1.07402	chr11	1977679	1977771	93	+	613	821	906	304	273	394
ENSG00000175061.17_1	E061	142.182	0.0024766	104.297	1.85089e-22	1.67205e-18	19.3921	13.1089	-1.23706	chr17	16373686	16373692	7	+	49	88	77	201	237	212
ENSG00000273413.1_2+ENSG00000173269.13_2+ENSG00000272734.1_2	E001	426.917	0.00189858	103.948	2.20037e-22	1.93807e-18	24.8155	29.8725	0.675606	chr10	88695297	88696882	1586	-	449	479	464	417	423	357
ENSG00000130066.16_1	E010	421.186	0.00206039	103.452	2.81339e-22	2.41758e-18	22.755	29.2441	0.896084	chrX	23802147	23802330	184	+	202	264	217	674	659	541
ENSG00000165752.16_1	E019	1227.29	0.00108573	102.798	3.8895e-22	3.26272e-18	41.3766	36.0669	-0.595288	chr10	134143785	134143989	205	-	610	731	794	1805	1638	1831
ENSG00000143612.18_1	E008	143.132	0.00373969	102.112	5.46254e-22	4.4757e-18	13.2391	20.7145	1.42468	chr1	154184609	154184795	187	-	193	189	207	93	114	74
ENSG00000189403.14_2	E003	2566.92	0.000398719	101.199	8.58288e-22	6.71978e-18	48.3138	51.3628	0.315526	chr13	31033987	31035031	1045	-	2540	3126	3226	2378	2217	2067
ENSG00000232388.4_2+ENSG00000125821.11_2	E007	804.007	0.00163603	101.2	8.57766e-22	6.71978e-18	36.8781	32.079	-0.565581	chr20	18549883	18550207	325	+	539	772	683	988	1071	836
ENSG00000221420.2+ENSG00000156976.15_2+ENSG00000238942.1+ENSG00000200320.1+ENSG00000263776.1+ENSG00000200418.1	E027	426.426	0.00161764	98.7446	2.8934e-21	2.21608e-17	24.501	30.087	0.747484	chr3	186502891	186503086	196	+	375	532	555	406	395	326
ENSG00000131650.13_1	E012	126.889	0.00499697	98.1118	3.95787e-21	2.96687e-17	12.7134	19.3624	1.32584	chr16	3017321	3017446	126	+	125	171	219	73	66	112
ENSG00000205726.14_2	E097	248.974	0.00173402	96.1089	1.06658e-20	7.82866e-17	18.2031	24.5272	1.00039	chr21	35261610	35272165	10556	+	344	364	323	154	172	152
ENSG00000164611.12_1	E020	290.341	0.0025221	95.6642	1.32912e-20	9.55656e-17	25.3416	20.8911	-0.663282	chr5	159855712	159855746	35	+	132	309	206	309	560	273
ENSG00000160710.15_2	E014	1285.97	0.000765897	95.6156	1.36148e-20	9.59349e-17	37.9574	40.3109	0.262578	chr1	154561027	154561078	52	-	2092	1743	1820	649	878	621
ENSG00000175061.17_1	E060	180.191	0.00271439	94.1633	2.79328e-20	1.92965e-16	21.3261	14.9583	-1.14411	chr17	16373665	16373685	21	+	69	100	115	259	271	277
ENSG00000118515.11_2	E075	307.573	0.00137463	93.6865	3.53645e-20	2.39607e-16	26.4456	20.5924	-0.863519	chr6	134583071	134583155	85	-	196	234	206	382	477	377
ENSG00000234741.7_1	E046	704.59	0.00376524	93.53	3.82122e-20	2.54016e-16	28.2837	36.8956	1.04601	chr1	173836293	173836827	535	-	819	1022	943	532	474	476
ENSG00000144848.10_1	E025	101.049	0.00434077	93.4699	3.93667e-20	2.56845e-16	10.4636	17.3331	1.55706	chr3	112280481	112280499	19	-	144	134	188	52	36	56
ENSG00000100504.16_1	E023	397.447	0.00283577	93.2456	4.39857e-20	2.81763e-16	22.7589	30.0331	0.99587	chr14	51389955	51390686	732	-	466	490	521	335	285	306
ENSG00000160710.15_2	E002	10446.6	0.00297776	92.8767	5.27935e-20	3.32145e-16	75.1569	65.2446	-0.972645	chr1	154554543	154557109	2567	-	11868	11062	10566	9589	11680	8715
ENSG00000187531.13_2+ENSG00000197063.10_2	E055	3418.74	0.000570717	92.7762	5.54833e-20	3.42944e-16	55.5386	52.1291	-0.346949	chr17	79876146	79879094	2949	-	2778	2874	3035	3982	4099	3938
ENSG00000130066.16_1	E016	354.201	0.00322056	92.1418	7.59397e-20	4.61292e-16	20.9127	27.9102	1.00807	chrX	23803377	23803444	68	+	159	206	241	607	413	505
ENSG00000197756.9_1	E031	641.43	0.00324144	91.7773	9.09428e-20	5.43064e-16	33.7751	26.6224	-0.903586	chr2	217394208	217394306	99	+	295	301	337	1082	962	904
ENSG00000099783.11_1	E011	279.49	0.00132156	91.6116	9.87152e-20	5.79653e-16	25.8486	20.3975	-0.81328	chr19	8526853	8527412	560	+	342	269	236	233	397	230
ENSG00000160710.15_2	E008	1510.27	0.00120207	91.5201	1.03283e-19	5.96534e-16	39.6611	42.5694	0.31862	chr1	154558229	154558341	113	-	2455	2127	2127	819	969	664
ENSG00000221420.2+ENSG00000156976.15_2+ENSG00000238942.1+ENSG00000200320.1+ENSG00000263776.1+ENSG00000200418.1	E073	727.861	0.00259523	91.3974	1.09749e-19	6.23652e-16	30.19	36.5541	0.762494	chr3	186506210	186506296	87	+	688	919	896	749	553	595
ENSG00000168056.15_2	E012	215.971	0.0031579	90.999	1.33651e-19	7.47423e-16	17.2064	23.2227	0.991597	chr11	65307191	65307352	162	-	258	294	316	91	145	202
ENSG00000007341.18_1	E034	225.432	0.00205604	90.3501	1.84232e-19	1.01419e-15	23.7957	17.625	-0.998808	chr1	113153081	113153279	199	-	137	168	177	263	302	318
ENSG00000175061.17_1	E059	229.629	0.00267251	88.8255	3.91559e-19	2.12236e-15	23.4835	16.965	-1.07519	chr17	16373616	16373664	49	+	90	144	140	383	285	341
ENSG00000116560.10_1	E025	1127.68	0.000572951	87.9564	6.01784e-19	3.21241e-15	35.7512	40.7755	0.565913	chr1	35656942	35657130	189	-	1360	1561	1588	672	933	739
ENSG00000151553.14_1	E002	115.518	0.00331009	86.9196	1.00476e-18	5.2835e-15	12.7701	18.1732	1.10603	chr10	116581529	116581882	354	+	115	125	199	78	70	110
ENSG00000160710.15_2	E021	1575.7	0.00128042	86.4804	1.24838e-18	6.46805e-15	40.2418	43.1201	0.313828	chr1	154569599	154569743	145	-	2445	2179	2370	819	976	765
ENSG00000117862.11_2+ENSG00000198841.3_2	E012	838.689	0.00094235	86.2989	1.36556e-18	6.97265e-15	32.9584	37.3384	0.511534	chr1	52497775	52499170	1396	-	873	884	960	800	817	748
ENSG00000202252.1+ENSG00000109971.13_2+ENSG00000207118.1	E069	192.725	0.00677189	86.0827	1.51962e-18	7.64843e-15	23.5775	14.9598	-1.48559	chr11	122933458	122933938	481	-	113	120	126	233	287	289
ENSG00000188612.11_2+ENSG00000189159.15_2	E013	1284.46	0.000839713	85.9651	1.61061e-18	7.99222e-15	38.3649	42.6137	0.468192	chr17	73143651	73143748	98	-	1392	1542	1465	1215	1132	1034
ENSG00000214026.10_1	E018	528.477	0.00459324	85.577	1.95122e-18	9.5479e-15	24.8061	32.857	1.04534	chr11	1977772	1977839	68	+	585	781	880	287	289	376
ENSG00000197498.12_1	E014	393.972	0.00126141	85.2614	2.28057e-18	1.10067e-14	23.67	28.5282	0.668035	chr6	111347304	111349466	2163	+	447	539	538	271	312	283
ENSG00000174564.12_2+ENSG00000158092.6_2	E020	1487.79	0.000518106	84.8589	2.78248e-18	1.32476e-14	41.0906	43.9501	0.309665	chr3	136664595	136664970	376	+	1171	1522	1537	1679	1690	1431
ENSG00000145623.12_2	E008	425.53	0.00187693	84.7779	2.89614e-18	1.34258e-14	30.0523	23.4354	-0.897668	chr5	38885451	38885586	136	+	302	270	263	426	895	465
ENSG00000228300.13_2	E001	387.936	0.00284302	84.7952	2.87152e-18	1.34258e-14	22.8691	28.6595	0.803614	chr19	1275437	1275829	393	+	374	483	695	271	172	342
ENSG00000041988.15_2	E025	1320.42	0.00194081	84.5948	3.17048e-18	1.45067e-14	38.0768	43.5362	0.600073	chr1	6694080	6695646	1567	+	1509	1575	1542	1184	1012	1154
ENSG00000213625.8_2+ENSG00000116678.18_2	E024	382.18	0.00113853	84.1227	4.0037e-18	1.80843e-14	26.6623	23.5513	-0.437986	chr1	66067075	66067365	291	+	211	246	199	515	701	464
ENSG00000174564.12_2+ENSG00000158092.6_2	E035	539.101	0.00119315	82.9743	7.06193e-18	3.14942e-14	32.0558	25.675	-0.826434	chr3	136699308	136699315	8	+	283	311	342	830	815	690
ENSG00000272896.1_2+ENSG00000213213.13_2+ENSG00000272679.1_2+ENSG00000196642.17_2+ENSG00000244187.7_2+ENSG00000273066.5_2	E083	449.829	0.0021382	82.8265	7.59693e-18	3.34567e-14	24.3678	30.9013	0.868536	chr9	139729623	139730193	571	+	474	571	654	367	322	335
ENSG00000129084.17_2+ENSG00000256206.2_2+ENSG00000129083.12_2	E077	2592.47	0.000560945	80.8632	2.00387e-17	8.71604e-14	48.3013	51.7364	0.355193	chr11	14539220	14539291	72	-	2528	3060	3239	2400	2324	2161
ENSG00000185359.12_2	E001	392.446	0.0013923	80.7963	2.07117e-17	8.89889e-14	28.8393	23.701	-0.703813	chr17	79650356	79650658	303	+	274	377	310	507	451	455
ENSG00000272030.1_2+ENSG00000271853.5_2+ENSG00000189171.14_2	E004	12.4458	0.0472793	80.7069	2.16474e-17	9.1889e-14	7.00814	2.67212	-2.80453	chr1	153591280	153591283	4	-	0	9	0	2	72	0
ENSG00000139182.13_1	E046	112.287	0.00715296	80.3028	2.64296e-17	1.10853e-13	18.9264	11.2794	-1.61499	chr12	7308501	7309306	806	+	59	63	78	156	139	181
ENSG00000105372.6_2	E004	47.5042	0.0154964	80.0943	2.92964e-17	1.21431e-13	5.95743	13.7446	2.49372	chr19	42364360	42364515	156	+	59	66	107	13	13	29
ENSG00000197756.9_1	E030	765.413	0.00276197	79.7221	3.52083e-17	1.44239e-13	35.62	29.3931	-0.755853	chr2	217394178	217394207	30	+	382	387	432	1316	986	1108
ENSG00000156508.17_2	E030	1730.38	0.0010426	79.667	3.61795e-17	1.46514e-13	42.3643	46.6881	0.461489	chr6	74229783	74230722	940	-	1442	1933	2231	1714	1399	1732
ENSG00000166165.12_2	E024	72.6563	0.00558446	79.4019	4.12404e-17	1.65111e-13	9.41377	15.1408	1.44565	chr14	103988020	103988107	88	-	80	79	149	26	33	71
ENSG00000172053.10	E003	46.2998	0.0107979	78.8156	5.50893e-17	2.18078e-13	12.1435	7.00283	-1.6407	chr3	49133367	49133369	3	-	12	34	14	41	162	31
ENSG00000112578.9_1	E016	81.0122	0.0042948	78.723	5.7667e-17	2.25746e-13	15.6819	10.67	-1.1809	chr6	41900735	41900784	50	+	51	75	45	69	196	68
ENSG00000109046.14_1	E030	302.412	0.00301309	78.5682	6.22477e-17	2.41e-13	20.464	26.9394	0.951106	chr17	25633909	25634769	861	+	358	374	367	239	290	210
ENSG00000108515.17_2	E002	7943.93	0.000846838	78.3331	6.99113e-17	2.64849e-13	63.8257	68.5424	0.465347	chr17	4851547	4851642	96	+	7978	8254	8586	8119	7395	7703
ENSG00000187741.14_1	E001	1070.58	0.000621538	78.3366	6.97887e-17	2.64849e-13	36.093	40.0151	0.442604	chr16	89803957	89804810	854	-	1287	1141	1339	893	895	921
ENSG00000006016.10_1	E001	502.879	0.00127053	78.163	7.6036e-17	2.84988e-13	26.7029	31.6067	0.630702	chr19	18683030	18683817	788	-	457	547	526	521	496	497
ENSG00000011243.17_2	E009	170.485	0.00268565	77.5449	1.03171e-16	3.82621e-13	15.2005	21.1309	1.06308	chr19	15508667	15509214	548	-	232	195	270	125	98	110
ENSG00000160710.15_2	E018	1213.19	0.000919945	77.3238	1.15067e-16	4.22292e-13	37.4573	39.4472	0.223526	chr1	154562660	154562737	78	-	1950	1513	1829	661	797	605
ENSG00000185122.10_1	E012	208.756	0.00357363	77.2303	1.20502e-16	4.37682e-13	23.055	16.5975	-1.08145	chr8	145532955	145533140	186	+	107	126	171	281	222	346
ENSG00000221420.2+ENSG00000156976.15_2+ENSG00000238942.1+ENSG00000200320.1+ENSG00000263776.1+ENSG00000200418.1	E068	662.891	0.00172201	77.0362	1.32624e-16	4.76794e-13	29.9558	34.6903	0.575841	chr3	186505989	186506045	57	+	547	827	781	598	671	601
ENSG00000203485.12_1	E039	248.959	0.00159704	76.5816	1.65991e-16	5.90723e-13	19.2126	24.146	0.77019	chr14	105185943	105188872	2930	+	348	289	308	135	242	191
ENSG00000251201.8_2+ENSG00000134970.13_2+ENSG00000243414.5_2	E003	542.539	0.00259269	76.377	1.83632e-16	6.46969e-13	31.731	26.7763	-0.636044	chr5	114914348	114916523	2176	-	325	361	367	730	834	681
ENSG00000253051.1+ENSG00000133112.16_1	E001	1235.87	0.00238327	76.0933	2.11235e-16	7.36852e-13	36.8662	43.1634	0.697372	chr13	45907606	45910448	2843	-	1302	1475	1472	1100	1133	1011
ENSG00000160710.15_2	E017	2274.76	0.000660624	75.9758	2.23846e-16	7.72444e-13	46.4686	47.5932	0.1181	chr1	154562233	154562404	172	-	3664	2913	3137	1276	1580	1220
ENSG00000185122.10_1	E011	215.778	0.00581263	75.958	2.25824e-16	7.72444e-13	23.5386	16.6484	-1.14322	chr8	145532882	145532954	73	+	95	106	206	251	269	373
ENSG00000166165.12_2	E025	54.6739	0.00607218	75.846	2.38651e-16	8.08471e-13	7.91551	13.4294	1.58776	chr14	103988108	103988154	47	-	61	59	118	22	18	51
ENSG00000126254.11_1	E022	118.473	0.00395495	75.7893	2.45433e-16	8.23529e-13	17.9388	13.2972	-0.940178	chr19	36128544	36128546	3	+	71	115	73	146	206	115
ENSG00000142541.16_2+ENSG00000269469.1_2+ENSG00000199631.1+ENSG00000161618.9_2+ENSG00000090554.12_2+ENSG00000202503.1+ENSG00000200259.1+ENSG00000273189.1_2+ENSG00000201675.1	E036	175.501	0.00187367	75.6292	2.65612e-16	8.82829e-13	16.555	20.8497	0.749396	chr19	49973847	49974305	459	+	172	217	242	157	127	146
ENSG00000205581.10_1+ENSG00000238556.1	E029	1501.12	0.000493182	75.5718	2.73248e-16	8.9972e-13	40.5573	44.2047	0.39548	chr21	40720218	40720265	48	-	1506	1928	2048	1101	1288	1235
ENSG00000174483.19_2+ENSG00000254986.7_2+ENSG00000256349.1_2	E089	69.4269	0.0053617	75.5405	2.77493e-16	9.05238e-13	15.2154	8.8201	-1.65475	chr11	66288361	66288740	380	+	40	37	40	101	101	101
ENSG00000272896.1_2+ENSG00000213213.13_2+ENSG00000272679.1_2+ENSG00000196642.17_2+ENSG00000244187.7_2+ENSG00000273066.5_2	E081	324.243	0.00115364	75.1063	3.43819e-16	1.11132e-12	21.7565	26.8484	0.733818	chr9	139726823	139728171	1349	+	353	418	410	269	267	248
ENSG00000116560.10_1	E009	1328.4	0.000862637	74.9899	3.64138e-16	1.16629e-12	42.7624	39.3467	-0.374435	chr1	35643738	35644265	528	-	1416	1342	1280	1275	1541	1215
ENSG00000160710.15_2	E023	1565.17	0.000812987	74.8207	3.9586e-16	1.25647e-12	41.028	42.703	0.182329	chr1	154570878	154571061	184	-	2359	2196	2225	845	1099	778
ENSG00000188603.17_2+ENSG00000233232.2+ENSG00000261832.6_2	E038	78.6636	0.0119499	74.5236	4.58356e-16	1.44185e-12	15.8167	9.53398	-1.54485	chr16	28488632	28488639	8	-	35	66	26	70	233	64
ENSG00000120008.15_1	E066	311.884	0.0014646	74.2232	5.31588e-16	1.65742e-12	21.1071	26.2443	0.753678	chr10	122666807	122668067	1261	+	436	418	370	249	235	182
ENSG00000246228.6_1	E003	14.8626	0.0185043	73.6355	7.10411e-16	2.19553e-12	3.14611	10.2746	3.46591	chr8	128335260	128335399	140	-	15	5	16	18	13	22
ENSG00000091436.16_1	E022	3355.41	0.000677497	73.5127	7.54806e-16	2.31245e-12	55.1326	51.8319	-0.336304	chr2	174086933	174091874	4942	+	2692	2824	2609	3888	4873	3547
ENSG00000204120.14_2+ENSG00000182600.9_2	E127	897.858	0.000710225	73.3241	8.28388e-16	2.516e-12	37.9264	33.8475	-0.471881	chr2	233723338	233725285	1948	+	745	778	791	1013	1125	995
ENSG00000163682.15_2	E013	354.037	0.00449564	73.2384	8.64165e-16	2.58018e-12	22.2613	28.3413	0.854099	chr4	39457431	39457947	517	-	385	386	463	335	246	320
ENSG00000243649.8_2+ENSG00000244255.5_2+ENSG00000166278.14_2	E004	68.9152	0.00465029	73.2417	8.62759e-16	2.58018e-12	9.75833	14.8973	1.28776	chr6	31868781	31868916	136	+	77	52	116	54	45	71
ENSG00000258984.5_2+ENSG00000184182.18_2+ENSG00000132330.16_2	E040	298.88	0.00175582	73.1282	9.12464e-16	2.70149e-12	26.0541	21.0388	-0.738454	chr2	238949962	238950045	84	+	202	275	253	315	442	335
ENSG00000126883.16_1	E097	132.738	0.00311117	73.0717	9.38265e-16	2.75473e-12	12.8878	18.9626	1.21596	chr9	134109095	134110050	956	+	247	191	150	61	93	63
ENSG00000167702.11_1	E031	179.615	0.00479514	72.9382	1.00212e-15	2.91789e-12	15.6273	22.0214	1.11528	chr8	145698192	145698559	368	+	188	189	313	105	94	192
ENSG00000175061.17_1	E064	183.137	0.00244867	72.8007	1.07246e-15	3.0971e-12	21.164	15.6441	-0.978115	chr17	16373774	16373846	73	+	80	100	133	282	233	276
ENSG00000133740.10_1	E024	905.489	0.00367171	72.5721	1.20051e-15	3.4387e-12	38.0413	34.2222	-0.440474	chr8	86126754	86128353	1600	+	777	1054	908	885	950	915
ENSG00000196365.11_1	E041	387.701	0.00170254	72.268	1.39478e-15	3.96295e-12	23.8222	28.2273	0.606579	chr19	5719845	5719860	16	-	326	472	635	279	231	395
ENSG00000167670.15_1	E003	170.751	0.00245621	71.7784	1.77578e-15	4.98227e-12	16.1549	20.4091	0.755787	chr19	4402714	4402811	98	+	163	190	310	96	110	163
ENSG00000174564.12_2+ENSG00000158092.6_2	E036	1109.58	0.000853578	71.7715	1.78182e-15	4.98227e-12	40.5357	35.0874	-0.616743	chr3	136699316	136699434	119	+	626	717	790	1612	1606	1381
ENSG00000155506.16_2	E003	108.518	0.00579577	71.5511	1.98645e-15	5.51072e-12	11.669	17.596	1.27653	chr5	154135545	154135562	18	+	115	170	192	39	81	64
ENSG00000197756.9_1	E033	68.4646	0.00726186	71.5281	2.00912e-15	5.53006e-12	13.8481	7.65518	-1.78105	chr2	217443644	217443903	260	+	17	20	24	143	129	84
ENSG00000068028.17_1	E017	263.888	0.00209596	71.2418	2.31376e-15	6.31922e-12	19.9687	24.5426	0.700291	chr3	50377987	50378261	275	-	246	287	421	189	152	293
ENSG00000112245.9_1	E004	1296.14	0.00409086	71.1816	2.38346e-15	6.41021e-12	37.3452	43.965	0.728895	chr6	64282586	64282624	39	+	1309	1412	1713	743	1337	1355
ENSG00000246228.6_1	E002	523.308	0.00294455	71.1934	2.36968e-15	6.41021e-12	21.8616	18.2836	-0.590428	chr8	128302063	128302305	243	-	42	29	53	1024	932	1072
ENSG00000242125.3_2+ENSG00000180198.15_2	E011	297.607	0.00229923	71.118	2.45938e-15	6.56428e-12	26.3926	20.2781	-0.907341	chr1	28835414	28835417	4	+	167	241	233	318	550	318
ENSG00000072310.16_2	E060	187.848	0.0016594	70.9622	2.65578e-15	7.03519e-12	21.9672	16.9276	-0.85407	chr17	17723040	17723265	226	-	178	199	157	208	201	194
ENSG00000226419.7_1	E006	389.343	0.00112279	70.9122	2.7221e-15	7.15705e-12	27.7793	24.634	-0.430807	chr1	113499579	113500344	766	+	350	291	338	384	546	458
ENSG00000265972.5_1	E003	1366.85	0.000599603	70.7685	2.92211e-15	7.62602e-12	39.5739	42.9424	0.368623	chr1	145439306	145439592	287	+	1009	1129	1364	1513	1668	1603
ENSG00000160710.15_2	E010	2019.3	0.00121569	70.5114	3.31704e-15	8.59304e-12	44.1696	46.2496	0.220913	chr1	154558657	154558839	183	-	3127	2748	2937	1033	1464	958
ENSG00000156482.10_1	E021	196.014	0.00187824	70.4302	3.45257e-15	8.87885e-12	18.5472	20.8159	0.379477	chr8	99057628	99057735	108	-	115	176	310	167	136	274
ENSG00000154518.9_1+ENSG00000200121.1	E005	117.396	0.00378815	70.3493	3.59311e-15	9.17331e-12	17.4848	13.5648	-0.796501	chr2	176042873	176042913	41	-	69	123	67	151	199	110
ENSG00000245532.6_2	E016	8193.23	0.00260738	69.5366	5.3638e-15	1.35954e-11	65.5412	67.2791	0.171381	chr11	65193532	65193856	325	+	8057	6313	5915	6442	15695	7986
ENSG00000200623.1+ENSG00000199574.1+ENSG00000174444.14_1+ENSG00000202529.1+ENSG00000199673.1	E025	7116.94	0.000237823	69.4186	5.68523e-15	1.43072e-11	65.084	63.8933	-0.117805	chr15	66794212	66794250	39	-	5206	7223	6572	8360	8847	7042
ENSG00000105193.8_1	E013	568.587	0.00186997	68.9551	7.14453e-15	1.78521e-11	28.1423	32.9572	0.603296	chr19	39925031	39926246	1216	-	518	527	560	550	744	562
ENSG00000213625.8_2+ENSG00000116678.18_2	E016	5355.4	0.00281756	68.8635	7.47466e-15	1.85455e-11	56.5213	64.4096	0.787286	chr1	65897748	65901690	3943	+	5244	5310	4985	5174	6724	5136
ENSG00000146242.8_1	E005	2488.32	0.00119066	68.6922	8.13321e-15	2.00383e-11	48.5603	50.1921	0.169232	chr6	83074340	83077134	2795	+	1900	2133	2334	3066	2708	2897
ENSG00000125505.16_2	E009	387.909	0.00133247	68.591	8.54912e-15	2.09167e-11	23.7633	28.7022	0.676992	chr19	54683380	54684489	1110	-	471	444	427	322	351	334
ENSG00000254676.1_2+ENSG00000165494.11_2	E006	1621.07	0.0024231	68.5584	8.68751e-15	2.11087e-11	46.7395	40.5725	-0.66258	chr11	82868674	82869921	1248	+	1287	1519	1627	1680	1916	1803
ENSG00000182841.12_1+ENSG00000251913.1	E001	62.0379	0.00457519	68.3404	9.67304e-15	2.33424e-11	14.0412	8.40935	-1.54626	chr22	42951229	42952680	1452	-	28	33	36	88	97	94
ENSG00000243989.8_2+ENSG00000114786.16_2+ENSG00000248487.8_2	E001	982.247	0.000781333	68.1367	1.06949e-14	2.56328e-11	38.6624	35.1972	-0.395876	chr3	52005442	52005833	392	+	785	832	872	1433	866	1119
ENSG00000150687.11_2	E019	1343.76	0.00142193	67.71	1.31977e-14	3.14175e-11	39.925	42.4342	0.274728	chr11	86662779	86663830	1052	+	1283	1318	1276	1422	1545	1309
ENSG00000223414.2_2	E004	845.98	0.00560485	66.4332	2.47597e-14	5.85455e-11	30.2492	38.2223	0.944581	chr6	166354077	166354254	178	-	1102	1378	1136	561	496	452
ENSG00000273413.1_2+ENSG00000173269.13_2+ENSG00000272734.1_2	E025	722.471	0.00247727	65.8345	3.32532e-14	7.81047e-11	35.7103	28.7789	-0.845277	chr10	88727526	88728798	1273	-	426	432	405	1024	1003	1075
ENSG00000183011.13_2	E014	407.764	0.00138208	65.6305	3.67688e-14	8.57902e-11	25.4847	28.0215	0.342921	chr17	7761950	7762149	200	-	388	497	460	406	322	389
ENSG00000083097.14_1	E052	118.784	0.00296572	65.5896	3.7518e-14	8.6394e-11	18.4111	12.6036	-1.18822	chr6	83878439	83878475	37	+	66	93	69	152	232	118
ENSG00000129562.10_1	E002	11.6386	0.0421944	65.5993	3.73378e-14	8.6394e-11	6.77688	2.03722	-3.49037	chr14	23033807	23033807	1	-	0	5	0	3	59	9
ENSG00000204843.12_2+ENSG00000188687.16_2+ENSG00000264324.1_2	E001	1622.69	0.00255476	65.463	3.99324e-14	9.13566e-11	46.7668	40.4824	-0.675378	chr2	74438731	74438954	224	-	1346	1465	1471	1992	1981	1594
ENSG00000145623.12_2	E010	346.715	0.00652942	65.1693	4.61461e-14	1.04891e-10	28.4349	20.026	-1.22067	chr5	38886293	38886759	467	+	209	190	179	448	614	473
ENSG00000164587.11_2	E014	295.158	0.00207224	65.1049	4.76352e-14	1.07582e-10	21.2529	25.5354	0.632855	chr5	149828477	149829048	572	-	298	376	370	302	207	230
ENSG00000118515.11_2	E078	221.259	0.00168065	64.9918	5.03631e-14	1.13018e-10	22.9786	18.0042	-0.809816	chr6	134583198	134583286	89	-	135	177	157	268	340	270
ENSG00000134871.17_2	E002	467.439	0.00394964	64.9032	5.26087e-14	1.1731e-10	25.1596	31.5522	0.836655	chr13	110959614	110959875	262	+	359	532	636	366	397	535
ENSG00000180879.13_2	E032	61.665	0.00630495	64.8393	5.42913e-14	1.20301e-10	13.0573	8.7467	-1.20599	chrX	153063954	153063960	7	+	15	43	27	63	172	65
ENSG00000161091.12_2	E042	1088.96	0.00130269	64.6525	5.95246e-14	1.31072e-10	40.3659	36.4996	-0.434559	chr19	3573737	3573787	51	-	938	1108	1266	1082	885	1281
ENSG00000184277.12_1	E003	63.7784	0.013839	64.1008	7.81043e-14	1.70916e-10	7.45228	14.7704	2.06015	chr15	102161959	102165180	3222	-	109	109	93	23	32	21
ENSG00000223414.2_2	E008	4994.37	0.000534422	63.8436	8.86501e-14	1.92796e-10	61.3778	57.5075	-0.387115	chr6	166362097	166362742	646	-	4719	5128	4899	4962	5386	5166
ENSG00000164237.8_1	E010	433.025	0.00142118	63.6026	9.98224e-14	2.15762e-10	25.7687	29.2174	0.458689	chr5	10290660	10290893	234	-	535	395	483	297	548	381
ENSG00000223414.2_2	E009	4409.48	0.000944976	63.5204	1.03944e-13	2.233e-10	59.988	55.2842	-0.472801	chr6	166362743	166363107	365	-	3898	4409	4320	4664	4655	4741
ENSG00000091732.15_1	E004	36.206	0.0315868	63.4019	1.10188e-13	2.35281e-10	11.894	5.31836	-2.3826	chr7	129658133	129658165	33	-	7	26	8	35	141	15
ENSG00000232434.2_1+ENSG00000054148.17_2+ENSG00000177943.13_2	E009	337.944	0.00295973	63.3775	1.1152e-13	2.3669e-10	27.5965	20.7	-1.00072	chr9	139744231	139744464	234	+	154	209	257	500	420	498
ENSG00000196365.11_1	E038	950.097	0.000608568	63.3647	1.12228e-13	2.36765e-10	35.2171	37.9565	0.314144	chr19	5719715	5719815	101	-	776	1107	1349	815	717	974
ENSG00000197756.9_1	E028	1159.02	0.00396197	63.2348	1.1964e-13	2.50902e-10	40.9508	34.296	-0.755253	chr2	217393993	217394174	182	+	566	600	656	1862	1641	1678
ENSG00000145623.12_2	E007	560.306	0.00404203	63.1932	1.22113e-13	2.54573e-10	33.2636	26.2157	-0.897929	chr5	38883929	38884213	285	+	402	393	302	515	1309	550
ENSG00000196405.12_1	E061	86.3595	0.00346211	63.0701	1.29741e-13	2.68882e-10	15.4694	11.0475	-1.03339	chr14	100610556	100610567	12	+	44	72	41	99	194	84
ENSG00000125746.15_2	E067	542.953	0.00152414	62.9651	1.36623e-13	2.8149e-10	27.533	32.2583	0.599125	chr19	46144930	46145003	74	-	390	494	551	736	465	631
ENSG00000147813.15_1	E031	418.575	0.00291538	62.8162	1.47015e-13	3.01139e-10	23.7263	29.5515	0.791489	chr8	144660031	144660085	55	-	426	555	665	289	194	391
ENSG00000183666.16_2	E010	287.114	0.00236454	62.7339	1.53096e-13	3.11783e-10	20.3198	25.2035	0.736161	chr5	21473466	21474548	1083	+	409	392	354	191	213	181
ENSG00000108828.15_1	E012	235.127	0.00158086	62.625	1.61524e-13	3.27056e-10	22.6527	18.7797	-0.624334	chr17	41169858	41169858	1	-	120	175	144	296	422	281
ENSG00000206053.12_2+ENSG00000261732.1_2+ENSG00000007545.15_2	E070	93.8756	0.00847262	62.2509	1.94183e-13	3.90939e-10	16.2037	11.791	-0.982486	chr16	1749239	1749267	29	+	41	100	53	87	242	64
ENSG00000148334.14_2	E027	476.555	0.00506482	62.2137	1.97779e-13	3.95915e-10	24.1517	31.2608	0.944192	chr9	130889718	130889954	237	-	448	725	841	254	235	378
ENSG00000119335.16_2	E003	815.081	0.00117834	62.1393	2.05153e-13	4.08357e-10	32.8004	36.3687	0.419733	chr9	131446059	131446270	212	+	774	1021	1163	680	693	615
ENSG00000125772.12_2	E031	83.1121	0.00388981	61.8396	2.37763e-13	4.70608e-10	11.0171	15.8243	1.11298	chr20	5591488	5591570	83	-	78	88	130	51	69	87
ENSG00000175061.17_1	E018	255.37	0.00179923	61.7352	2.50289e-13	4.92632e-10	19.37	24.7609	0.831463	chr17	16342560	16342634	75	+	281	305	309	259	178	209
ENSG00000188895.11_2	E014	728.58	0.000738048	61.6435	2.61842e-13	5.12509e-10	31.4519	35.4317	0.475738	chr17	38285881	38286546	666	+	691	826	869	632	783	628
ENSG00000007038.10_1	E022	325.704	0.00150788	61.5031	2.80583e-13	5.46158e-10	21.8898	26.715	0.695187	chr16	2871111	2871188	78	+	376	379	438	286	237	253
ENSG00000188612.11_2+ENSG00000189159.15_2	E030	1052.38	0.000722107	61.3698	2.99607e-13	5.79983e-10	39.8425	35.7787	-0.459808	chr17	73164357	73164376	20	-	735	993	865	1320	1354	1123
ENSG00000185885.15_2+ENSG00000185201.16_2	E002	11.6346	0.0542472	61.241	3.19204e-13	6.14542e-10	6.59252	1.35884	-4.57916	chr11	307927	308162	236	+	0	2	0	1	73	2
ENSG00000105993.14_2	E050	206.645	0.00693254	61.2203	3.22477e-13	6.17471e-10	15.6993	23.1788	1.27563	chr7	157202803	157208223	5421	+	337	333	241	116	120	104
ENSG00000100811.11_2	E006	371.879	0.00549356	61.1677	3.30928e-13	6.26838e-10	22.6506	28.5505	0.822285	chr14	100706096	100706260	165	+	375	495	545	212	306	323
ENSG00000172175.12_2	E027	1993.68	0.000901643	61.1776	3.29329e-13	6.26838e-10	44.662	48.0282	0.355018	chr18	56415387	56421709	6323	+	2298	2483	2197	1656	2001	1481
ENSG00000147813.15_1	E034	452.932	0.0106605	61.0756	3.46272e-13	6.52396e-10	22.5348	31.5699	1.22112	chr8	144660263	144660328	66	-	440	646	878	231	138	394
ENSG00000126249.7_2+ENSG00000105220.14_2+ENSG00000266953.6_2	E050	652.272	0.00242232	60.9976	3.59817e-13	6.74308e-10	29.2954	35.0106	0.697389	chr19	34888188	34890111	1924	+	674	671	770	541	696	608
ENSG00000221625.1+ENSG00000075415.12_2+ENSG00000212443.1	E031	94.8982	0.00463127	60.9574	3.67012e-13	6.84153e-10	15.1018	12.9747	-0.469557	chr12	98993636	98993661	26	+	55	49	127	86	67	182
ENSG00000178982.9_2	E027	1900.24	0.000424376	60.9164	3.74487e-13	6.94413e-10	46.8166	44.568	-0.238088	chr19	39127529	39127564	36	+	1371	1871	1672	2443	2289	1885
ENSG00000103253.17_1	E025	51.5381	0.00548103	60.8002	3.96523e-13	7.31426e-10	7.8587	13.1726	1.54971	chr16	778234	778315	82	+	44	65	107	28	22	45
ENSG00000178464.6_1+ENSG00000269590.1_2+ENSG00000104774.12_2+ENSG00000105583.9_2+ENSG00000269242.1_2	E003	22.5558	0.0737535	60.7152	4.13463e-13	7.587e-10	9.1249	2.30554	-4.01103	chr19	12754734	12754760	27	-	0	5	1	3	139	3
ENSG00000158864.12_1	E042	105.008	0.00380267	60.5577	4.46785e-13	8.11393e-10	17.3108	12.0899	-1.11663	chr1	161183770	161183945	176	+	55	85	72	132	180	118
ENSG00000165322.17_1	E031	1119.52	0.000825727	60.5652	4.45129e-13	8.11393e-10	39.9297	37.3997	-0.283606	chr10	32197100	32197802	703	-	822	953	1099	1150	1443	1330
ENSG00000128487.16_2	E049	91.8412	0.00311928	60.4818	4.63764e-13	8.3791e-10	11.1767	16.2544	1.15423	chr17	20140493	20140923	431	+	147	133	101	62	68	46
ENSG00000198034.10_1	E013	348.722	0.00123779	60.3684	4.90395e-13	8.81505e-10	22.9173	27.2419	0.609856	chrX	71494286	71494902	617	-	376	404	447	318	287	279
ENSG00000111445.13_1	E007	117.095	0.00281025	60.1002	5.59563e-13	9.95678e-10	17.5811	13.1302	-0.914226	chr12	118455495	118455620	126	+	82	65	94	177	119	166
ENSG00000166130.14_1	E001	1515.8	0.0022873	60.1077	5.57485e-13	9.95678e-10	44.1299	40.883	-0.351679	chr12	99007183	99008118	936	-	991	1346	1302	1677	2114	1788
ENSG00000243678.11_2+ENSG00000011052.21_2+ENSG00000239672.7_2	E026	3690.46	0.000312522	59.9882	5.91248e-13	1.04677e-09	54.5058	55.6535	0.116264	chr17	49239260	49239396	137	+	3139	4411	4256	3765	3508	3288
ENSG00000204843.12_2+ENSG00000188687.16_2+ENSG00000264324.1_2	E002	1301.37	0.00222411	59.9021	6.16811e-13	1.08657e-09	43.5278	37.9075	-0.618282	chr2	74441529	74441602	74	-	1028	1208	1275	1550	1452	1369
ENSG00000145741.15_1	E005	21.0323	0.0178934	59.7011	6.80944e-13	1.19358e-09	8.69454	4.46086	-1.9553	chr5	72794274	72794281	8	+	1	16	9	9	78	21
ENSG00000185418.15_2	E031	47.1348	0.00699216	59.591	7.18834e-13	1.25375e-09	7.4027	12.6364	1.59865	chr15	102264294	102264613	320	-	66	53	84	25	26	31
ENSG00000221381.1+ENSG00000167747.13_1+ENSG00000220988.1	E031	481.926	0.000903804	59.5532	7.32318e-13	1.27098e-09	30.0939	26.6366	-0.451379	chr19	51306810	51307132	323	-	307	409	420	616	563	599
ENSG00000172037.13_1	E002	106.286	0.0364382	59.5227	7.43372e-13	1.28384e-09	18.098	8.72218	-2.23887	chr3	49158548	49158565	18	-	22	53	16	87	437	67
ENSG00000143183.16_1	E026	623.251	0.0104627	59.498	7.52466e-13	1.29321e-09	26.4712	35.4747	1.12383	chr1	165796707	165796992	286	-	644	852	1058	367	302	537
ENSG00000126249.7_2+ENSG00000105220.14_2+ENSG00000266953.6_2	E039	2064.19	0.00409184	59.3556	8.07061e-13	1.3803e-09	43.1762	50.7122	0.79261	chr19	34883101	34884152	1052	+	2221	2183	2495	1574	2314	1772
ENSG00000176454.13_2	E006	305.454	0.00201932	59.2746	8.39844e-13	1.42943e-09	25.726	20.6782	-0.750904	chr15	34651947	34652311	365	-	195	176	209	378	486	413
ENSG00000154920.14_2	E026	615.118	0.00109977	59.1513	8.92356e-13	1.5115e-09	29.5176	33.2995	0.46663	chr17	48458819	48458820	2	+	642	590	689	697	519	575
ENSG00000213625.8_2+ENSG00000116678.18_2	E030	142.286	0.00337947	58.7266	1.09962e-12	1.84485e-09	17.7614	14.7836	-0.580423	chr1	66075952	66075979	28	+	66	99	64	156	341	155
ENSG00000247516.5_2	E004	486.245	0.00160487	58.7281	1.09883e-12	1.84485e-09	29.6765	26.5656	-0.408153	chr5	8460046	8460200	155	+	248	308	434	586	661	707
ENSG00000100056.11_1	E001	222.181	0.00174937	58.5736	1.1856e-12	1.97966e-09	18.3135	22.6793	0.709894	chr22	19117792	19121449	3658	-	262	284	323	155	156	165
ENSG00000118515.11_2	E076	174.95	0.00187831	58.4458	1.26248e-12	2.09809e-09	20.8964	16.0352	-0.857802	chr6	134583156	134583175	20	-	114	130	119	229	276	198
ENSG00000103148.15_2	E005	562.622	0.00297155	58.4286	1.27322e-12	2.106e-09	27.7992	32.2426	0.561985	chr16	135819	136666	848	-	873	612	656	370	450	442
ENSG00000221420.2+ENSG00000156976.15_2+ENSG00000238942.1+ENSG00000200320.1+ENSG00000263776.1+ENSG00000200418.1	E072	668.255	0.00701004	58.2921	1.3616e-12	2.24167e-09	28.3589	36.1808	0.954196	chr3	186506206	186506209	4	+	681	909	840	642	436	527
ENSG00000140105.17_2	E003	59.0984	0.0122368	58.2197	1.4109e-12	2.31203e-09	14.1797	8.46823	-1.55599	chr14	100800155	100800164	10	-	36	51	24	66	154	38
ENSG00000149273.14_2+ENSG00000206941.1	E050	140.966	0.00286683	58.1384	1.46846e-12	2.38683e-09	18.8951	13.6332	-1.03167	chr11	75132771	75133324	554	+	70	87	69	218	231	182
ENSG00000187109.13_2	E001	1002.96	0.00200216	58.1361	1.4701e-12	2.38683e-09	34.4749	40.1205	0.642766	chr12	76430367	76438681	8315	-	1192	1237	1098	774	1089	717
ENSG00000179111.8_2	E007	59.4807	0.0045477	58.087	1.50607e-12	2.43402e-09	13.5498	9.17598	-1.1774	chr17	8026638	8026823	186	-	34	54	42	74	82	75
ENSG00000221420.2+ENSG00000156976.15_2+ENSG00000238942.1+ENSG00000200320.1+ENSG00000263776.1+ENSG00000200418.1	E029	410.365	0.00563929	57.7093	1.81341e-12	2.91734e-09	23.5296	30.1182	0.892139	chr3	186503560	186503671	112	+	415	479	572	327	325	365
ENSG00000123154.11_2	E005	1716.31	0.00134869	57.4595	2.05028e-12	3.28341e-09	42.9359	45.9126	0.317876	chr19	12779322	12779441	120	+	1671	1698	2030	1892	1320	1730
ENSG00000049860.13_2	E036	501.657	0.00150906	57.3791	2.13296e-12	3.40036e-09	26.769	31.4986	0.608478	chr5	74018294	74018441	148	+	482	562	519	519	521	440
ENSG00000116560.10_1	E012	2347.62	0.00149586	57.278	2.24164e-12	3.55752e-09	50.5842	46.9336	-0.379844	chr1	35644848	35646246	1399	-	2336	2503	2286	2305	2692	2139
ENSG00000263142.5_1+ENSG00000262633.1_2+ENSG00000108433.15_2	E038	463.196	0.00356811	57.2083	2.31973e-12	3.66494e-09	25.2339	31.2862	0.79345	chr17	45126568	45128079	1512	+	579	500	457	386	544	354
ENSG00000261587.2_2+ENSG00000182325.10_2+ENSG00000271698.1_2	E045	523.087	0.00137637	57.0776	2.47371e-12	3.89077e-09	31.9072	27.1196	-0.611444	chr8	145582993	145583036	44	-	419	489	521	648	462	611
ENSG00000160710.15_2	E027	1060.5	0.00168138	57.005	2.56353e-12	4.01412e-09	41.9999	34.2963	-0.869783	chr1	154574572	154574674	103	-	1322	1092	1103	861	1241	836
ENSG00000048162.20_2	E027	1239.32	0.000703846	56.9899	2.58266e-12	4.02618e-09	41.6228	38.4929	-0.346172	chr5	175815764	175815928	165	-	1057	1080	1173	1380	1625	1223
ENSG00000175874.9_1	E003	65.0947	0.007739	56.5743	3.16789e-12	4.91676e-09	10.1982	13.6966	0.895304	chr2	101998541	101999152	612	-	83	81	61	52	65	53
ENSG00000064042.17_2	E013	1151.75	0.000647821	56.4806	3.31729e-12	5.12606e-09	37.7269	40.4633	0.305433	chr4	41526426	41526495	70	+	956	988	1169	1183	1338	1343
ENSG00000184787.18_1	E002	3471.77	0.000350167	56.4075	3.43851e-12	5.29018e-09	53.4373	55.0416	0.162997	chr21	46188955	46190845	1891	-	3744	3650	3670	2978	4071	3009
ENSG00000072310.16_2	E007	595.838	0.0089387	56.351	3.53535e-12	5.41552e-09	24.5446	33.5421	1.16467	chr17	17716026	17716165	140	-	878	950	993	257	175	341
ENSG00000233237.6_2+ENSG00000232295.7_2+ENSG00000269966.1_2	E066	78.5957	0.00618303	56.3154	3.59775e-12	5.48724e-09	9.83039	15.704	1.43096	chr6	72129769	72129806	38	-	104	108	120	50	42	51
ENSG00000144596.12_2	E001	82.3643	0.00623164	56.0858	4.02745e-12	6.11613e-09	14.7319	11.8949	-0.657123	chr3	14530619	14532677	2059	-	80	86	82	100	59	88
ENSG00000213625.8_2+ENSG00000116678.18_2	E031	356.17	0.00132074	55.8187	4.59245e-12	6.94422e-09	25.6922	23.3689	-0.33197	chr1	66081691	66081907	217	+	195	233	216	444	639	449
ENSG00000197774.12_1	E015	110.398	0.00317446	55.8098	4.61257e-12	6.94483e-09	12.6808	17.4667	0.999902	chr16	1826069	1826312	244	+	119	143	168	79	74	85
ENSG00000105538.9_2	E010	790.62	0.000717594	55.7904	4.65666e-12	6.98138e-09	32.7532	35.4815	0.322886	chr19	49232194	49232809	616	-	809	976	1107	629	513	736
ENSG00000006327.13_1	E015	1349.17	0.000542758	55.7051	4.85592e-12	7.24927e-09	41.8737	40.1245	-0.191798	chr16	3071772	3071964	193	+	913	1207	1278	1886	1187	1643
ENSG00000152952.11_1	E033	117.744	0.0026524	55.5439	5.25609e-12	7.81357e-09	17.3578	13.2567	-0.843807	chr3	145841052	145841112	61	-	48	74	108	137	158	187
ENSG00000125944.18_1	E002	786.657	0.00289209	55.5328	5.28492e-12	7.82341e-09	37.3077	31.3331	-0.706051	chr1	23631181	23632904	1724	-	632	705	703	760	1180	822
ENSG00000197381.15_2	E003	71.3683	0.00408696	55.3494	5.7831e-12	8.52506e-09	9.9834	14.5809	1.15275	chr21	46494515	46494708	194	+	69	106	114	32	58	55
ENSG00000164818.15_2	E004	73.1135	0.00446889	55.312	5.89047e-12	8.63469e-09	9.98254	14.1304	1.05564	chr7	766892	766952	61	+	79	94	147	29	35	58
ENSG00000245532.6_2	E014	4216.91	0.00388184	55.3065	5.90648e-12	8.63469e-09	55.6288	58.0777	0.246694	chr11	65193051	65193208	158	+	4655	3143	2956	2849	8369	4013
ENSG00000154920.14_2	E027	669.217	0.000742632	55.2865	5.96475e-12	8.68384e-09	30.6702	34.1512	0.422556	chr17	48458821	48458844	24	+	673	648	740	742	622	621
ENSG00000196756.11_2	E013	1241.35	0.00193496	55.2394	6.10446e-12	8.85066e-09	37.3018	41.6448	0.483141	chr20	37056410	37057973	1564	-	1741	1624	1593	814	990	770
ENSG00000130204.12_2	E020	678.12	0.00197706	55.2183	6.16802e-12	8.90617e-09	34.8252	30.3477	-0.542269	chr19	45404710	45406286	1577	+	627	610	675	747	795	661
ENSG00000138834.12_2	E015	352.215	0.00146472	55.1848	6.27041e-12	8.96819e-09	27.1724	22.9102	-0.601629	chr16	1795105	1797029	1925	+	242	305	269	437	468	416
ENSG00000243989.8_2+ENSG00000114786.16_2+ENSG00000248487.8_2	E130	43.7876	0.00623116	55.1816	6.28026e-12	8.96819e-09	11.1961	8.27986	-0.900839	chr3	52023194	52023195	2	+	18	53	20	48	94	38
ENSG00000272896.1_2+ENSG00000213213.13_2+ENSG00000272679.1_2+ENSG00000196642.17_2+ENSG00000244187.7_2+ENSG00000273066.5_2	E085	1002.88	0.00351088	55.1793	6.28734e-12	8.96819e-09	33.8917	40.4597	0.749112	chr9	139730298	139731450	1153	+	1176	1176	1318	803	836	768
ENSG00000142634.12_1	E001	448.289	0.00173495	55.1537	6.36669e-12	9.04476e-09	25.9731	29.6766	0.489125	chr1	15736391	15736760	370	+	357	494	593	386	378	500
ENSG00000099797.12_2	E066	74.4043	0.0154687	55.0862	6.58162e-12	9.27529e-09	14.8231	9.33975	-1.40296	chr19	14676774	14676783	10	+	24	54	30	61	236	64
ENSG00000265972.5_1	E010	899.384	0.00226338	55.0942	6.55579e-12	9.27529e-09	33.3086	38.7601	0.629878	chr1	145440526	145440631	106	+	770	821	956	992	931	970
ENSG00000209582.1+ENSG00000129226.13_2+ENSG00000161956.12_2+ENSG00000161960.14_2+ENSG00000264772.6_2+ENSG00000238917.1+ENSG00000277957.1_2	E134	263.311	0.00690089	55.0333	6.75466e-12	9.48123e-09	25.4383	18.0546	-1.15539	chr17	7483209	7483645	437	+	157	146	164	387	415	331
ENSG00000267125.2_1	E001	7.8096	0.0666816	54.9558	7.01684e-12	9.81016e-09	5.71744	1.55046	-3.78154	chr19	1852381	1852449	69	+	0	3	0	1	46	2
ENSG00000197728.9_2	E007	309.351	0.0012268	54.8864	7.26011e-12	1.01101e-08	22.0051	25.849	0.559107	chr12	56436387	56437146	760	+	296	353	399	270	271	284
ENSG00000100246.12_2+ENSG00000100242.15_2	E018	89.8977	0.00383258	54.8283	7.47035e-12	1.0362e-08	11.0228	16.3967	1.22365	chr22	39136894	39137011	118	-	119	119	120	64	55	66
ENSG00000272896.1_2+ENSG00000213213.13_2+ENSG00000272679.1_2+ENSG00000196642.17_2+ENSG00000244187.7_2+ENSG00000273066.5_2	E082	1237.43	0.00420471	54.7766	7.66256e-12	1.05869e-08	36.2669	43.3949	0.791016	chr9	139728172	139728792	621	+	1486	1527	1566	943	962	1004
ENSG00000099804.8_1	E019	11.784	0.0431673	54.6976	7.96585e-12	1.09629e-08	6.61549	2.97888	-2.32081	chr19	542088	542092	5	+	2	9	0	6	57	3
ENSG00000143889.15_2	E031	72.7049	0.00462739	54.6835	8.02105e-12	1.0996e-08	9.18105	14.5954	1.40578	chr2	38829743	38829768	26	-	101	126	109	30	39	36
ENSG00000213625.8_2+ENSG00000116678.18_2	E023	305.722	0.00190843	54.578	8.44772e-12	1.1536e-08	24.2783	21.555	-0.407679	chr1	66064343	66064487	145	+	181	202	149	410	544	380
ENSG00000242247.10_2+ENSG00000100266.18_2	E030	1650.03	0.000976168	54.5055	8.75371e-12	1.19077e-08	42.1928	45.6391	0.369358	chr22	43265781	43266935	1155	-	1613	1640	1730	1929	1539	1523
ENSG00000115641.18_2	E001	582.367	0.00143559	54.4618	8.94362e-12	1.21192e-08	29.1018	32.2899	0.398106	chr2	105974169	105977268	3100	-	528	490	478	616	851	587
ENSG00000182670.13_2	E029	358.25	0.00188137	54.4117	9.16644e-12	1.23736e-08	22.9478	27.8116	0.680937	chr21	38470215	38471398	1184	+	467	444	372	245	390	263
ENSG00000141401.11_1	E009	463.606	0.00311474	54.2151	1.00958e-11	1.35245e-08	25.3289	30.5353	0.686783	chr18	11981693	11981764	72	+	469	602	668	316	308	437
ENSG00000215021.8_1+ENSG00000238795.1	E015	4166.26	0.0102603	54.2205	1.00692e-11	1.35245e-08	61.7386	49.9415	-1.19362	chr12	7076500	7076738	239	-	1821	2741	3395	6014	5624	5626
ENSG00000140743.7_2+ENSG00000257122.5_1	E015	138.966	0.00343364	54.1701	1.03212e-11	1.3763e-08	14.4536	19.1331	0.891716	chr16	22429993	22431915	1923	-	203	189	138	100	127	87
ENSG00000198258.10_1	E011	111.381	0.00257136	54.1641	1.0352e-11	1.3763e-08	13.1006	17.5361	0.912902	chr19	9939070	9939267	198	+	124	120	141	117	79	91
ENSG00000174564.12_2+ENSG00000158092.6_2	E032	917.366	0.0008631	54.0957	1.07055e-11	1.41795e-08	37.8143	33.2252	-0.533457	chr3	136676851	136677043	193	+	532	575	724	1372	1190	1156
ENSG00000163319.10_1	E009	274.11	0.0021147	54.0051	1.11924e-11	1.47688e-08	20.4151	24.9345	0.682787	chr4	84379499	84379582	84	+	295	341	354	247	230	195
ENSG00000062582.13_2+ENSG00000270617.1_2+ENSG00000106608.16_2	E017	2772.56	0.000761432	53.9841	1.13086e-11	1.48665e-08	50.5494	51.5396	0.101894	chr7	43915514	43918389	2876	-	2702	2884	3049	3058	2496	2570
ENSG00000149257.13_2	E022	778.099	0.00450609	53.8752	1.19299e-11	1.55672e-08	30.6878	37.4138	0.798199	chr11	75277653	75277726	74	+	748	973	1106	619	502	746
ENSG00000163468.14_1	E013	2242.52	0.000373173	53.8818	1.18911e-11	1.55672e-08	46.69	49.0974	0.25162	chr1	156288659	156288660	2	-	2433	2694	2804	2218	1756	1664
ENSG00000174564.12_2+ENSG00000158092.6_2	E019	448.206	0.00103057	53.7668	1.25819e-11	1.63573e-08	26.2583	29.4878	0.42597	chr3	136664586	136664594	9	+	356	486	488	445	518	431
ENSG00000197728.9_2	E002	151.493	0.00217262	53.7291	1.28171e-11	1.65477e-08	15.3146	19.7069	0.808125	chr12	56435677	56435848	172	+	168	160	223	123	114	128
ENSG00000244754.8_2+ENSG00000270008.1_2+ENSG00000139597.17_2+ENSG00000212293.1	E046	376.397	0.00166959	53.7283	1.28223e-11	1.65477e-08	23.6551	28.089	0.612862	chr13	33016686	33017833	1148	-	421	489	439	273	384	284
ENSG00000179111.8_2	E002	188.668	0.0100396	53.6606	1.32555e-11	1.70443e-08	14.6155	22.0592	1.33032	chr17	8024889	8025121	233	-	219	305	347	75	68	126
ENSG00000197734.8_2+ENSG00000119705.9_2	E017	36.4708	0.0121538	53.5814	1.37808e-11	1.76553e-08	10.9518	6.81387	-1.40839	chr14	78183823	78183838	16	+	13	35	17	34	98	31
ENSG00000135486.17_2	E043	394.319	0.00119301	53.5032	1.43207e-11	1.82805e-08	28.311	24.5344	-0.514838	chr12	54680737	54680835	99	+	269	413	359	464	502	391
ENSG00000242247.10_2+ENSG00000100266.18_2	E001	1101.44	0.00100266	53.4212	1.4909e-11	1.89629e-08	40.0271	36.2188	-0.42943	chr22	43192508	43193419	912	-	721	820	890	1516	1473	1261
ENSG00000165752.16_1	E005	153.954	0.00309371	53.326	1.56223e-11	1.97986e-08	15.5958	19.9485	0.791205	chr10	134036365	134036490	126	-	147	155	174	185	109	156
ENSG00000140105.17_2	E002	41.6223	0.0159135	53.2795	1.59833e-11	2.01835e-08	12.3975	6.61088	-1.87277	chr14	100800139	100800154	16	-	16	31	20	45	119	30
ENSG00000103254.9_1	E006	189.861	0.00287675	53.228	1.63925e-11	2.06263e-08	16.9262	21.3987	0.765908	chr16	771225	771436	212	+	169	235	325	124	87	202
ENSG00000170312.15_1	E006	10.5915	0.0462356	53.1064	1.74005e-11	2.17529e-08	6.61095	1.56821	-4.17353	chr10	62538251	62538253	3	+	0	3	0	5	59	3
ENSG00000174564.12_2+ENSG00000158092.6_2	E022	658.911	0.000927527	53.1051	1.74113e-11	2.17529e-08	30.845	33.6565	0.342057	chr3	136664994	136665056	63	+	526	712	660	690	802	618
ENSG00000198722.14_2	E059	13.0191	0.0403479	52.9744	1.85655e-11	2.31129e-08	7.68521	1.89615	-4.06767	chr9	35405322	35405331	10	+	2	3	0	11	59	9
ENSG00000099783.11_1	E013	45.7846	0.00639234	52.9185	1.90816e-11	2.36718e-08	12.8348	7.62845	-1.55779	chr19	8527466	8527473	8	+	40	31	33	46	85	46
ENSG00000224877.3_1	E012	119.584	0.00934497	52.8818	1.94292e-11	2.40185e-08	18.4176	13.212	-1.04504	chr17	79213699	79213713	15	+	89	102	99	157	125	149
ENSG00000162909.17_1	E020	291.332	0.00181841	52.7348	2.08824e-11	2.57247e-08	25.5322	20.7605	-0.710776	chr1	223945928	223946971	1044	+	223	232	207	337	417	354
ENSG00000129084.17_2+ENSG00000256206.2_2+ENSG00000129083.12_2	E060	1873.54	0.00114987	52.7016	2.12262e-11	2.60571e-08	44.0002	47.0903	0.327523	chr11	14529202	14529312	111	-	2021	2036	2259	1834	1529	1643
ENSG00000265972.5_1	E006	5512.29	0.000242313	52.6202	2.20907e-11	2.70242e-08	60.9556	59.0998	-0.185337	chr1	145439815	145439925	111	+	3581	3744	3803	7666	8296	6422
ENSG00000072310.16_2	E072	162.425	0.00307658	52.5487	2.28796e-11	2.78923e-08	14.7605	19.5247	0.892726	chr17	17740041	17740301	261	-	188	261	287	76	72	99
ENSG00000260345.1_2+ENSG00000088682.13_2+ENSG00000102978.12_2	E074	1651.1	0.000789354	52.5115	2.33018e-11	2.83091e-08	45.2114	42.4632	-0.294673	chr16	57504887	57505922	1036	+	1384	1635	1404	1951	1849	1773
ENSG00000118515.11_2	E077	163.971	0.00191742	52.4449	2.40754e-11	2.91484e-08	20.2419	15.6668	-0.825207	chr6	134583176	134583197	22	-	115	123	107	221	250	182
ENSG00000065029.14_2	E037	115.723	0.00505969	52.2701	2.62326e-11	3.16514e-08	18.1147	12.5254	-1.15474	chr6	35262347	35262753	407	+	75	69	83	137	191	150
ENSG00000090097.20_2+ENSG00000272762.5_2+ENSG00000114779.19_2	E061	139.481	0.0023568	52.254	2.64407e-11	3.17936e-08	14.5521	19.1933	0.880897	chr3	52003622	52003958	337	-	175	153	179	121	93	120
ENSG00000225210.9_1	E024	18.0312	0.0159811	52.1679	2.75816e-11	3.30527e-08	8.67868	4.16916	-2.14637	chr14	19702912	19702990	79	+	10	13	6	23	45	15
ENSG00000205250.8_2	E009	64.0225	0.00539038	52.1233	2.81927e-11	3.36705e-08	13.9749	8.99703	-1.33127	chr16	67226266	67226397	132	+	33	28	52	99	69	103
ENSG00000157637.12_2	E037	449.091	0.00116078	52.1079	2.84059e-11	3.38106e-08	25.5722	29.0253	0.461248	chr17	79268715	79269067	353	-	470	577	742	290	290	349
ENSG00000164975.15_1	E018	932.074	0.00192667	51.8395	3.24054e-11	3.84411e-08	38.3298	33.8933	-0.511903	chr9	15460312	15461628	1317	+	641	796	689	1216	1277	1042
ENSG00000131650.13_1	E011	349.316	0.00130666	51.77	3.35286e-11	3.964e-08	23.7457	26.5713	0.397198	chr16	3016911	3017243	333	+	287	368	436	376	260	377
ENSG00000188603.17_2+ENSG00000233232.2+ENSG00000261832.6_2	E037	65.7219	0.024829	51.7594	3.37037e-11	3.97138e-08	14.7976	8.27644	-1.75632	chr16	28488627	28488631	5	-	22	51	22	45	227	50
ENSG00000044446.11_1	E039	81.2079	0.00479957	51.6351	3.58244e-11	4.20719e-08	15.3664	11.1428	-0.986521	chrX	18954173	18954268	96	-	59	81	53	86	159	63
ENSG00000172809.12_1	E006	138.547	0.00263557	51.5132	3.80315e-11	4.45155e-08	15.4605	18.4409	0.561635	chr17	72199833	72199842	10	+	98	141	210	114	157	124
ENSG00000182240.15_2	E021	2573.73	0.00836718	51.3884	4.04344e-11	4.71714e-08	44.3092	54.947	1.10367	chr21	42648525	42654445	5921	+	3608	3162	3002	1662	2420	1783
ENSG00000168000.14_2+ENSG00000234857.2_2+ENSG00000214753.2_2	E004	19.4493	0.0167401	51.3374	4.14589e-11	4.82069e-08	8.1786	4.26541	-1.90434	chr11	62457753	62457766	14	-	5	15	2	15	79	9
ENSG00000158864.12_1	E041	72.2367	0.00378507	51.3101	4.20179e-11	4.86963e-08	14.6972	9.91281	-1.19869	chr1	161183712	161183769	58	+	39	58	43	100	115	85
ENSG00000132485.13_2	E009	2545.7	0.000956126	50.9358	5.04854e-11	5.83178e-08	47.8873	51.8639	0.411489	chr1	71531436	71532458	1023	-	2654	2769	2696	2142	3004	2228
ENSG00000141385.9_2	E023	178.289	0.00482375	50.897	5.14556e-11	5.92442e-08	15.8185	20.8062	0.886248	chr18	12377002	12377313	312	-	184	253	318	92	92	139
ENSG00000103253.17_1	E037	1094.37	0.000892626	50.883	5.18104e-11	5.94075e-08	39.884	36.1358	-0.423156	chr16	778794	778895	102	+	603	807	1013	1396	1124	1639
ENSG00000166598.13_2	E033	249.25	0.00213256	50.8781	5.19347e-11	5.94075e-08	19.487	24.4198	0.763097	chr12	104337397	104337515	119	+	268	293	253	229	259	211
ENSG00000230124.6_2	E001	371.736	0.00117968	50.7706	5.47482e-11	6.24232e-08	23.7331	27.5181	0.526114	chr1	180238788	180241106	2319	-	450	480	440	314	313	257
ENSG00000169679.14_2	E044	76.3219	0.00437104	50.543	6.12125e-11	6.95686e-08	14.1371	11.6787	-0.58478	chr2	111435547	111435605	59	-	44	103	53	53	169	53
ENSG00000167996.15_2	E004	337.682	0.0060356	50.528	6.16669e-11	6.98596e-08	27.8325	21.4169	-0.918033	chr11	61731757	61732037	281	-	278	247	217	312	710	320
ENSG00000135951.14_1	E033	61.5481	0.00691467	50.5069	6.23073e-11	7.02833e-08	9.20084	13.7725	1.21961	chr2	99741230	99743510	2281	-	76	92	81	35	56	35
ENSG00000184007.18_2	E048	313.836	0.00726628	50.5026	6.24398e-11	7.02833e-08	20.5518	26.7629	0.913089	chr1	32403864	32403959	96	-	325	415	529	138	222	273
ENSG00000126249.7_2+ENSG00000105220.14_2+ENSG00000266953.6_2	E063	11437.4	0.000693054	50.4879	6.28909e-11	7.05656e-08	70.1414	72.8567	0.265954	chr19	34891601	34893061	1461	+	10891	9765	11235	12770	13442	11275
ENSG00000164151.11_1	E004	181.312	0.00249543	50.4393	6.44078e-11	7.20382e-08	16.2309	21.063	0.846016	chr5	5436531	5436589	59	+	226	277	238	106	139	115
ENSG00000101084.16_2+ENSG00000118707.9_2+ENSG00000259399.1_2	E034	3389.52	0.00138293	50.4169	6.51191e-11	7.26032e-08	55.7977	52.0026	-0.386099	chr20	35240413	35240787	375	+	3042	3442	3497	3378	3699	3489
ENSG00000251022.6_2+ENSG00000138674.16_2	E035	618.353	0.00282486	50.3857	6.61218e-11	7.34887e-08	29.3154	33.6248	0.531321	chr4	83774784	83774790	7	-	753	554	693	700	501	529
ENSG00000261553.5_2+ENSG00000136153.19_2+ENSG00000118939.17_2	E018	382.343	0.00119525	50.2801	6.96386e-11	7.71538e-08	24.073	28.1792	0.563898	chr13	76179865	76180066	202	+	432	426	412	361	372	315
ENSG00000074071.14_2	E006	1384.57	0.00293945	50.2171	7.18219e-11	7.93234e-08	39.2804	43.3143	0.441341	chr16	1822800	1823151	352	-	1369	1654	2028	1017	851	1424
ENSG00000100075.9_1	E002	1012.66	0.00157985	50.1171	7.5432e-11	8.30502e-08	38.7712	35.5881	-0.362595	chr22	19163106	19163122	17	-	640	908	797	1265	1411	1136
ENSG00000205476.8_2	E017	225.028	0.00625234	50.069	7.72344e-11	8.47697e-08	17.8465	22.4785	0.762936	chr14	100069504	100070363	860	-	277	307	383	89	126	179
ENSG00000083097.14_1	E050	268.398	0.00260663	50.0502	7.79477e-11	8.52869e-08	25.2182	19.4767	-0.877982	chr6	83878051	83878190	140	+	177	189	224	337	397	309
ENSG00000069998.12_1	E022	71.359	0.00432834	49.8423	8.63152e-11	9.41498e-08	14.643	9.64324	-1.26956	chr22	17646099	17646177	79	-	35	47	49	101	88	110
ENSG00000144848.10_1	E004	265.525	0.00153093	49.8229	8.71412e-11	9.47575e-08	20.0891	24.3167	0.648096	chr3	112251628	112253115	1488	-	339	368	311	211	217	165
ENSG00000125686.11_1	E023	187.784	0.00283142	49.4835	1.02918e-10	1.11569e-07	21.6917	16.8488	-0.82629	chr17	37607291	37607521	231	-	142	175	120	194	323	196
ENSG00000221420.2+ENSG00000156976.15_2+ENSG00000238942.1+ENSG00000200320.1+ENSG00000263776.1+ENSG00000200418.1	E012	442.784	0.0118414	49.4205	1.06148e-10	1.14717e-07	23.2597	31.7647	1.13655	chr3	186501992	186502217	226	+	471	592	627	337	252	391
ENSG00000163655.15_1	E020	3257.16	0.00280232	49.3993	1.07256e-10	1.1556e-07	50.1748	56.1244	0.607142	chr3	155655500	155661815	6316	+	3984	4047	3518	2539	3455	2281
ENSG00000242865.2+ENSG00000112146.16_2	E044	201.801	0.00307455	49.3827	1.08134e-10	1.16151e-07	22.4399	17.5818	-0.805108	chr6	52964402	52965671	1270	+	212	172	146	223	268	205
ENSG00000141698.16_1	E028	190.685	0.00184235	49.3498	1.09891e-10	1.1768e-07	17.1663	20.9384	0.648119	chr17	39992210	39992330	121	-	179	296	298	100	141	144
ENSG00000186522.14_2	E022	12.29	0.0306384	49.334	1.10743e-10	1.18233e-07	6.92343	3.02695	-2.40797	chr2	110343297	110343297	1	-	1	10	1	7	57	4
ENSG00000127922.9_2	E050	17.8444	0.0172028	49.2281	1.16646e-10	1.24158e-07	7.66541	4.50381	-1.55498	chr7	96339139	96339163	25	-	1	16	8	6	61	21
ENSG00000204580.12_2	E041	131.257	0.0023609	49.1966	1.18462e-10	1.25712e-07	13.9861	18.6843	0.916281	chr6	30852333	30852427	95	+	137	167	196	109	82	102
ENSG00000117868.15_1	E028	305.481	0.00538037	49.1566	1.20805e-10	1.27813e-07	20.6808	26.6981	0.883512	chr7	158591722	158591763	42	-	274	420	445	206	224	280
ENSG00000156521.13_1	E002	1978.92	0.000710354	49.1365	1.22e-10	1.28691e-07	46.6293	46.1165	-0.0540653	chr10	71897739	71899897	2159	-	1802	2057	2120	2155	1875	1957
ENSG00000136068.14_1	E028	398.384	0.00144487	48.8895	1.37704e-10	1.44822e-07	24.3777	28.5629	0.570055	chr3	58117805	58118534	730	+	454	466	491	297	386	325
ENSG00000204839.8_2	E009	40.581	0.0104071	48.5894	1.59524e-10	1.67271e-07	6.044	11.3895	1.87788	chr8	144649282	144649538	257	-	67	59	75	20	10	14
ENSG00000145592.13_1	E001	10526.4	0.00201067	48.492	1.67331e-10	1.74936e-07	72.3471	66.8533	-0.53936	chr5	40825364	40827804	2441	-	6885	7524	7694	14579	14199	12904
ENSG00000125458.6_2	E029	357.916	0.00771778	48.4358	1.71997e-10	1.79283e-07	21.7481	28.2812	0.925235	chr17	73127629	73127778	150	-	313	477	636	212	150	366
ENSG00000179912.20_2+ENSG00000258830.1_2+ENSG00000185482.7_2	E055	50.7976	0.00774644	48.3466	1.79684e-10	1.86743e-07	12.1835	8.75995	-0.989964	chr12	57689263	57689290	28	-	29	56	18	34	138	43
ENSG00000167964.12_2	E006	193.85	0.00351773	48.3375	1.80492e-10	1.87031e-07	17.2488	21.7944	0.767378	chr16	2199942	2199982	41	+	179	203	313	153	108	210
ENSG00000105993.14_2	E052	613.663	0.00366705	48.3252	1.81582e-10	1.87608e-07	27.8124	33.9684	0.76744	chr7	157209170	157210127	958	+	796	851	783	416	439	431
ENSG00000111640.14_1	E013	358.661	0.00246069	48.1477	1.98078e-10	2.04054e-07	23.2239	27.7804	0.635737	chr12	6644468	6644635	168	+	289	348	449	442	299	338
ENSG00000083097.14_1	E054	608.027	0.00129549	48.1112	2.01658e-10	2.07136e-07	33.5212	28.7899	-0.58657	chr6	83880008	83881069	1062	+	434	524	555	705	820	659
ENSG00000197217.12_2+ENSG00000134013.15_2	E066	162.18	0.00481307	48.0971	2.03053e-10	2.07963e-07	15.4403	21.151	1.01723	chr8	23301363	23301466	104	-	179	192	154	138	177	145
ENSG00000205777.17_1+ENSG00000189064.8_1	E006	27.4165	0.0258454	48.0193	2.1094e-10	2.15414e-07	9.77633	4.71161	-2.14528	chrX	49361314	49361430	117	+	10	13	5	75	53	12
ENSG00000167996.15_2	E008	20403.7	0.000478444	47.8825	2.25563e-10	2.29682e-07	79.9638	80.2222	0.0251248	chr11	61732219	61732309	91	-	27058	17258	19924	15970	24193	19500
ENSG00000160710.15_2	E009	55.042	0.00571511	47.7649	2.38943e-10	2.42605e-07	14.2388	8.26712	-1.64002	chr1	154558469	154558656	188	-	44	43	51	57	66	72
ENSG00000115286.19_2	E053	56.2339	0.0500066	47.7445	2.41348e-10	2.44342e-07	13.7866	6.50762	-2.24459	chr19	1395581	1395583	3	+	7	33	13	51	222	34
ENSG00000188612.11_2+ENSG00000189159.15_2	E015	1516.33	0.00243566	47.6589	2.51684e-10	2.54076e-07	40.2575	45.0558	0.519259	chr17	73144624	73144766	143	-	1480	1827	1973	1442	1219	1236
ENSG00000188612.11_2+ENSG00000189159.15_2	E009	785.663	0.000689343	47.5805	2.61542e-10	2.62525e-07	32.7917	35.8352	0.359248	chr17	73142761	73142779	19	-	794	938	872	771	760	631
ENSG00000243989.8_2+ENSG00000114786.16_2+ENSG00000248487.8_2	E126	95.7573	0.00344222	47.5853	2.60928e-10	2.62525e-07	15.6387	12.6579	-0.654662	chr3	52023187	52023187	1	+	46	114	60	120	148	97
ENSG00000142507.9_1	E002	6.62936	0.0703017	47.4919	2.73137e-10	2.73383e-07	5.41241	1.88825	-3.05221	chr17	4699456	4699498	43	+	0	5	0	1	37	1
ENSG00000113083.12_2	E017	205.162	0.00183431	47.4793	2.74828e-10	2.74297e-07	18.5188	21.8528	0.547634	chr5	121413168	121413980	813	-	215	164	231	172	266	201
ENSG00000201754.1+ENSG00000204387.12_1+ENSG00000201823.1	E017	244.711	0.00418445	47.2215	3.11823e-10	3.10342e-07	18.9977	24.4341	0.848346	chr6	31804620	31804852	233	+	250	300	299	204	200	227
ENSG00000215417.11_2	E011	82.0856	0.00444014	47.1547	3.22205e-10	3.19771e-07	14.5563	11.7488	-0.657325	chr13	92003145	92003226	82	+	40	48	107	71	86	142
ENSG00000168906.12_1	E021	3892.79	0.000293771	47.1003	3.30894e-10	3.27472e-07	56.2238	54.5049	-0.173961	chr2	85770342	85770731	390	+	2739	3062	2838	3984	6321	4805
ENSG00000116560.10_1	E010	854.03	0.000960364	47.0944	3.31864e-10	3.27511e-07	36.4936	34.2527	-0.260793	chr1	35644266	35644706	441	-	982	875	838	850	894	739
ENSG00000115540.14_2+ENSG00000270757.1_2+ENSG00000115541.10_2	E012	2241.96	0.000460531	47.0683	3.36129e-10	3.30794e-07	46.9733	49.1274	0.224942	chr2	198365854	198365962	109	+	2066	2484	2821	2043	2096	2074
ENSG00000116151.13_2	E017	142.527	0.00355036	46.9958	3.48272e-10	3.4179e-07	14.8736	19.4013	0.848129	chr1	2307318	2309493	2176	-	168	195	144	103	154	104
ENSG00000125445.10_1	E020	103.801	0.00323911	46.9661	3.53387e-10	3.45846e-07	16.5803	12.8098	-0.802858	chr17	73262445	73262454	10	+	50	90	96	101	155	140
ENSG00000142541.16_2+ENSG00000269469.1_2+ENSG00000199631.1+ENSG00000161618.9_2+ENSG00000090554.12_2+ENSG00000202503.1+ENSG00000200259.1+ENSG00000273189.1_2+ENSG00000201675.1	E028	233.718	0.00501557	46.8876	3.67225e-10	3.58394e-07	19.0987	23.317	0.668586	chr19	49972121	49972202	82	+	226	278	317	228	144	215
ENSG00000162642.13_1	E005	247.045	0.00167167	46.7992	3.83479e-10	3.73223e-07	23.2199	19.8521	-0.527274	chr1	85724618	85724744	127	-	178	171	218	317	283	324
ENSG00000053524.11_1	E028	330.642	0.00256172	46.7112	4.00364e-10	3.88582e-07	25.4955	23.6751	-0.259667	chr3	182989808	182990852	1045	-	295	321	257	324	497	325
ENSG00000257034.1+ENSG00000203583.2+ENSG00000100226.15_2	E049	63.9956	0.00425127	46.7032	4.01933e-10	3.89034e-07	9.23595	14.0288	1.26524	chr22	39130330	39130402	73	+	95	81	86	48	40	37
ENSG00000187531.13_2+ENSG00000197063.10_2	E001	668.175	0.00153546	46.6193	4.18791e-10	4.0424e-07	30.583	34.077	0.424664	chr17	79869815	79870490	676	-	709	703	819	650	537	617
ENSG00000164818.15_2	E003	43.8966	0.00725326	46.5175	4.40206e-10	4.2375e-07	7.06114	11.4783	1.44546	chr7	766889	766891	3	+	48	70	88	14	19	27
ENSG00000166033.11_1	E001	145.694	0.00588482	46.4594	4.52906e-10	4.34787e-07	15.53	19.037	0.651015	chr10	124221041	124221640	600	+	95	178	220	87	121	180
ENSG00000215251.3_2+ENSG00000185019.16_2	E006	2142.13	0.00258273	46.4522	4.54507e-10	4.35139e-07	45.7127	48.9971	0.34435	chr20	3127165	3129906	2742	-	2311	2538	2546	1894	2049	1664
ENSG00000122557.9_2	E018	38.124	0.0100768	46.4419	4.56795e-10	4.36144e-07	6.31781	11.1535	1.68497	chr7	35734238	35734410	173	-	51	55	72	15	12	25
ENSG00000174564.12_2+ENSG00000158092.6_2	E037	1370.65	0.000952898	46.373	4.72477e-10	4.49897e-07	42.9996	38.3933	-0.50669	chr3	136701002	136701192	191	+	760	982	1032	1912	1854	1763
ENSG00000125746.15_2	E066	294.065	0.00304299	46.338	4.80641e-10	4.56438e-07	20.9685	26.0535	0.74957	chr19	46144899	46144929	31	-	217	280	328	365	283	304
ENSG00000005302.17_2	E043	229.415	0.00158248	46.3216	4.84519e-10	4.58884e-07	19.1994	22.6173	0.546892	chrX	11793099	11793350	252	+	298	272	285	196	186	153
ENSG00000108515.17_2	E031	941.367	0.000657157	46.2824	4.93915e-10	4.66529e-07	37.1698	35.4906	-0.193113	chr17	4858702	4858883	182	+	762	752	778	1233	1072	1092
ENSG00000188603.17_2+ENSG00000233232.2+ENSG00000261832.6_2	E039	143.088	0.00221248	46.2672	4.9761e-10	4.68762e-07	18.9344	15.2273	-0.695092	chr16	28488640	28488651	12	-	103	138	100	156	238	141
ENSG00000205485.13_1	E004	59.7747	0.00500746	46.2478	5.02345e-10	4.71961e-07	8.5828	13.1341	1.28007	chr7	76178935	76178973	39	+	76	84	112	27	29	34
ENSG00000141526.15_2	E011	9.78403	0.0401933	46.2298	5.06785e-10	4.74866e-07	5.94894	2.85219	-2.1357	chr17	80186938	80186943	6	+	0	8	2	5	41	7
ENSG00000242247.10_2+ENSG00000100266.18_2	E035	640.47	0.00160133	46.1835	5.18423e-10	4.84483e-07	29.8166	33.9824	0.509958	chr22	43272894	43273016	123	-	690	621	716	677	584	584
ENSG00000145592.13_1	E015	36857	0.000193416	46.153	5.26219e-10	4.90466e-07	88.6916	88.8732	0.017585	chr5	40834573	40834708	136	-	27757	32568	37596	43394	40686	41062
ENSG00000183979.7_2+ENSG00000141552.17_2	E003	9.05044	0.0592735	46.1225	5.34127e-10	4.95217e-07	0.80556	6.81136	6.18422	chr17	79849589	79849595	7	+	11	23	20	1	0	0
ENSG00000183979.7_2+ENSG00000141552.17_2	E004	9.05044	0.0592735	46.1225	5.34127e-10	4.95217e-07	0.80556	6.81136	6.18422	chr17	79849596	79849596	1	+	11	23	20	1	0	0
ENSG00000171848.13_1	E001	12.5132	0.0245569	46.0653	5.49303e-10	5.07951e-07	2.82638	7.75545	2.94038	chr2	10262455	10262694	240	+	12	23	27	2	5	7
ENSG00000182095.14_2	E022	124.091	0.00321953	46.0528	5.52682e-10	5.09738e-07	13.2288	18.1058	0.985908	chr7	5372253	5372509	257	-	206	160	154	52	106	76
ENSG00000092199.17_2	E005	192.447	0.00416035	46.0312	5.58565e-10	5.13818e-07	21.2211	17.5894	-0.615028	chr14	21678715	21678740	26	-	127	199	116	232	338	169
ENSG00000196998.17_2+ENSG00000243279.3_2	E118	59.4757	0.00501692	45.9749	5.74164e-10	5.26792e-07	9.11447	13.6125	1.21162	chrX	48957616	48957987	372	-	76	95	61	45	48	36
ENSG00000128567.16_1	E019	245.264	0.00182044	45.917	5.90666e-10	5.40526e-07	20.1004	23.0208	0.456646	chr7	131195954	131196192	239	-	279	298	335	143	260	180
ENSG00000179051.13_2+ENSG00000266727.1	E021	95.2907	0.00332394	45.8898	5.986e-10	5.46367e-07	15.6139	12.9107	-0.589205	chr1	17766041	17766220	180	-	59	113	73	89	173	80
ENSG00000204055.4_2	E001	1091.96	0.00383472	45.8619	6.06822e-10	5.5244e-07	37.8506	39.0177	0.131124	chr9	131939050	131939416	367	+	929	1218	1402	1038	745	1239
ENSG00000115677.16_2	E077	2255.32	0.000867687	45.8501	6.10342e-10	5.54213e-07	46.5985	49.7627	0.330227	chr2	242195798	242195808	11	-	2421	2207	2392	2354	2214	2063
ENSG00000091436.16_1	E031	328.769	0.00131555	45.842	6.12752e-10	5.5497e-07	22.8943	26.259	0.480484	chr2	174130778	174131511	734	+	346	348	380	308	329	283
ENSG00000175061.17_1	E019	192.263	0.00308132	45.8351	6.14831e-10	5.55425e-07	16.9598	22.1275	0.87263	chr17	16342635	16342640	6	+	212	249	223	181	161	139
ENSG00000184164.14_2	E006	133.795	0.00739488	45.8295	6.16515e-10	5.55523e-07	13.7106	19.006	1.03329	chr22	50312418	50312546	129	+	108	147	284	83	74	113
ENSG00000243989.8_2+ENSG00000114786.16_2+ENSG00000248487.8_2	E127	94.2487	0.00348714	45.7315	6.46819e-10	5.81341e-07	15.4389	12.6851	-0.607733	chr3	52023188	52023190	3	+	47	115	59	119	145	91
ENSG00000146242.8_1	E006	208.476	0.00173172	45.7234	6.49374e-10	5.82153e-07	21.1873	18.1276	-0.512676	chr6	83077135	83080545	3411	+	114	154	128	298	323	251
ENSG00000188612.11_2+ENSG00000189159.15_2	E007	841.579	0.000740024	45.6954	6.58336e-10	5.8741e-07	33.6108	36.69	0.359451	chr17	73132243	73132295	53	-	838	1012	938	826	781	705
ENSG00000266163.1+ENSG00000103342.12_2	E027	282.289	0.00226779	45.6947	6.58573e-10	5.8741e-07	20.7003	24.916	0.634057	chr16	11991851	11991892	42	-	330	321	423	172	242	225
ENSG00000152377.13_1	E026	199.9	0.00218238	45.6384	6.76986e-10	6.02309e-07	18.6676	20.9336	0.37729	chr5	136834062	136834247	186	-	227	197	271	130	181	204
ENSG00000083845.8_1	E022	14785.5	0.000305336	45.612	6.85792e-10	6.08607e-07	75.7566	74.4562	-0.126898	chr19	58906049	58906103	55	+	10694	13360	13168	20607	14536	16785
ENSG00000112984.11_2	E008	43.1976	0.00620884	45.5889	6.93583e-10	6.13975e-07	11.6576	7.48712	-1.32005	chr5	137515023	137515348	326	+	21	20	39	57	46	76
ENSG00000138326.18_1	E034	36.3712	0.00986019	45.5754	6.98178e-10	6.16493e-07	11.0434	5.73146	-1.93989	chr10	79814690	79816570	1881	+	12	15	15	68	51	58
ENSG00000242247.10_2+ENSG00000100266.18_2	E016	210.596	0.00262501	45.5491	7.07236e-10	6.2293e-07	22.1011	17.4471	-0.77808	chr22	43231368	43231417	50	-	123	146	127	288	321	274
ENSG00000087460.23_2	E044	72.2802	0.0171621	45.5394	7.10602e-10	6.24334e-07	8.69205	15.7148	1.79945	chr20	57465698	57465844	147	+	97	128	99	31	40	43
ENSG00000173451.6_2+ENSG00000258064.1_2+ENSG00000139291.13_2	E010	351.302	0.00196632	45.4944	7.26426e-10	6.36649e-07	27.5613	23.027	-0.635991	chr12	72070749	72074419	3671	+	293	351	337	340	445	370
ENSG00000100600.14_2	E002	8.68379	0.0634803	45.4569	7.39867e-10	6.4682e-07	5.52393	1.69709	-3.42004	chr14	93170154	93170166	13	-	0	3	0	3	52	0
ENSG00000179094.14_2+ENSG00000263620.1_2+ENSG00000220205.8_2	E001	14.7597	0.043933	45.4463	7.43708e-10	6.48568e-07	7.2187	3.21724	-2.35415	chr17	8043790	8043794	5	-	3	8	1	6	76	3
ENSG00000162909.17_1	E030	99.9	0.00954813	45.4405	7.45833e-10	6.48816e-07	17.2103	11.0009	-1.38371	chr1	223958017	223958114	98	+	60	51	55	145	193	108
ENSG00000254402.6_2+ENSG00000213563.6_2	E013	97.0553	0.0234384	45.3942	7.62915e-10	6.62041e-07	9.49965	16.9292	1.77087	chr8	145752417	145752707	291	-	120	167	191	27	22	59
ENSG00000137818.11_1	E008	912.316	0.00130053	45.3671	7.73135e-10	6.69261e-07	34.3909	37.9364	0.408724	chr15	69746061	69747508	1448	+	932	1032	1031	887	820	819
ENSG00000083097.14_1	E051	416.619	0.00574364	45.329	7.87674e-10	6.80176e-07	30.303	23.0625	-0.984463	chr6	83878191	83878438	248	+	266	301	307	520	714	440
ENSG00000183979.7_2+ENSG00000141552.17_2	E005	8.88729	0.0598487	45.3142	7.93379e-10	6.83427e-07	0.805563	6.74933	6.15736	chr17	79849597	79849598	2	+	11	22	20	1	0	0
ENSG00000187325.4_1	E007	119.396	0.00479257	45.3036	7.97518e-10	6.85317e-07	14.3163	17.448	0.623108	chrX	77393459	77393595	137	-	104	151	117	116	158	84
ENSG00000162300.11_1	E007	46.9568	0.0063484	45.2985	7.99531e-10	6.85375e-07	11.2893	8.28339	-0.924603	chr11	64851801	64851832	32	+	18	39	22	50	106	55
ENSG00000106263.17_1	E004	206.722	0.00434893	45.2789	8.07215e-10	6.90283e-07	17.204	22.3653	0.863328	chr7	2394517	2394751	235	+	210	316	311	118	140	158
ENSG00000238227.7_2	E012	192.607	0.00854791	45.263	8.13539e-10	6.94006e-07	16.424	21.606	0.894048	chr9	139010381	139010709	329	-	200	262	343	76	94	187
ENSG00000167840.13_1	E021	476.108	0.002052	45.2506	8.18488e-10	6.96542e-07	30.0405	26.6865	-0.437884	chr17	5015141	5015359	219	-	320	391	500	565	498	600
ENSG00000143624.13_2+ENSG00000143554.13_2	E011	820.631	0.000815005	45.054	9.01131e-10	7.65023e-07	36.5302	33.1908	-0.391337	chr1	153719840	153721164	1325	+	771	769	669	819	1182	795
ENSG00000099901.16_2+ENSG00000264346.1	E028	200.631	0.00187139	45.0218	9.15461e-10	7.73462e-07	21.4079	18.1524	-0.543021	chr22	20113925	20114049	125	+	127	142	219	211	236	278
ENSG00000104979.8_2+ENSG00000037757.13_2	E005	597.534	0.00302979	45.0218	9.15462e-10	7.73462e-07	28.3296	33.3425	0.625022	chr19	13876768	13876879	112	+	659	782	768	466	447	493
ENSG00000063176.15_2	E034	116.228	0.00767265	44.9425	9.51678e-10	8.01841e-07	18.1393	12.7335	-1.10879	chr19	49133691	49133974	284	+	71	82	88	125	199	145
ENSG00000165644.10_2	E007	476.698	0.00384958	44.9335	9.55878e-10	8.01841e-07	25.6198	30.5483	0.647887	chr10	76994696	76994750	55	-	481	677	688	307	220	494
ENSG00000264343.5_2+ENSG00000213240.8_2+ENSG00000163386.16	E008	1520.52	0.000800974	44.9347	9.55331e-10	8.01841e-07	44.6756	40.7947	-0.419651	chr1	145281955	145282832	878	+	1295	1426	1225	1509	2334	1501
ENSG00000279303.1_1+ENSG00000279186.1_1+ENSG00000279967.1_1	E009	5.77394	0.0809896	44.8726	9.84783e-10	8.24125e-07	4.7358	2.11074	-2.34133	GL000220.1	1903	3190	1288	-	4	2	0	7	17	6
ENSG00000175471.19_2	E010	1808.48	0.000644026	44.866	9.87967e-10	8.2483e-07	43.7994	46.1725	0.25243	chr5	94044315	94046398	2084	-	2139	2188	2068	1393	1797	1402
ENSG00000197217.12_2+ENSG00000134013.15_2	E047	1466.54	0.00304709	44.8155	1.01268e-09	8.43465e-07	39.5511	45.1349	0.605887	chr8	23286665	23290158	3494	-	1332	1409	1374	1568	1755	1465
ENSG00000261553.5_2+ENSG00000136153.19_2+ENSG00000118939.17_2	E076	229.668	0.00158407	44.7039	1.06955e-09	8.88733e-07	22.7495	18.8456	-0.627491	chr13	76409288	76409368	81	+	138	193	155	277	394	248
ENSG00000142541.16_2+ENSG00000269469.1_2+ENSG00000199631.1+ENSG00000161618.9_2+ENSG00000090554.12_2+ENSG00000202503.1+ENSG00000200259.1+ENSG00000273189.1_2+ENSG00000201675.1	E008	234.787	0.00253336	44.6988	1.07218e-09	8.88818e-07	19.6821	22.8983	0.507691	chr19	49962217	49962343	127	+	223	278	285	231	183	218
ENSG00000149657.19_2	E009	158.415	0.00289693	44.6911	1.07626e-09	8.90107e-07	15.6679	19.7178	0.738398	chr20	60702641	60702757	117	+	196	182	228	147	82	119
ENSG00000130713.15_2	E014	342.041	0.00155967	44.5714	1.14115e-09	9.41567e-07	23.1727	26.1662	0.426292	chr9	133574782	133575068	287	+	367	381	538	241	242	299
ENSG00000135316.17_2+ENSG00000135317.12_2+ENSG00000271793.1_2	E084	755.564	0.000682323	44.5478	1.15439e-09	9.5026e-07	32.0823	35.5076	0.407312	chr6	86350164	86350282	119	-	845	874	903	586	805	584
ENSG00000183979.7_2+ENSG00000141552.17_2	E006	8.72413	0.0604253	44.5117	1.17499e-09	9.64969e-07	0.805567	6.68669	6.13	chr17	79849599	79849607	9	+	11	21	20	1	0	0
ENSG00000197562.9_2+ENSG00000127578.6_2	E029	293.748	0.00351244	44.4824	1.19196e-09	9.76624e-07	20.6605	25.9635	0.786546	chr16	679273	680931	1659	+	317	338	418	278	190	232
ENSG00000162910.18_1	E031	218.319	0.00182364	44.4586	1.20588e-09	9.85739e-07	21.9447	18.2573	-0.607903	chr1	228296446	228296598	153	-	110	154	163	319	246	322
ENSG00000103266.10_1	E006	776.114	0.00220654	44.3553	1.26839e-09	1.03444e-06	32.92	35.2785	0.279181	chr16	730439	730684	246	+	623	915	1080	623	529	905
ENSG00000172809.12_1	E015	551.577	0.00882431	44.3398	1.27804e-09	1.0399e-06	27.1849	33.109	0.748287	chr17	72200733	72202422	1690	+	624	629	635	485	548	428
ENSG00000254402.6_2+ENSG00000213563.6_2	E012	27.6108	0.0139267	44.3303	1.28404e-09	1.04238e-06	4.50941	9.59942	2.21832	chr8	145752403	145752416	14	-	35	52	56	7	5	12
ENSG00000163468.14_1	E020	1086.18	0.00128078	44.2923	1.30812e-09	1.05948e-06	40.11	36.7483	-0.37782	chr1	156294763	156294770	8	-	855	1233	1052	1289	1265	910
ENSG00000167543.15_2	E002	134.457	0.00294376	44.2575	1.3306e-09	1.07522e-06	14.2414	19.012	0.916889	chr17	27893319	27893606	288	+	124	180	183	100	93	132
ENSG00000213625.8_2+ENSG00000116678.18_2	E027	203.404	0.00193364	44.2382	1.34319e-09	1.08291e-06	20.4496	17.9623	-0.424029	chr1	66074436	66074584	149	+	118	122	111	302	348	239
ENSG00000092199.17_2	E060	201.069	0.00321093	44.1756	1.38496e-09	1.11403e-06	17.4093	22.1863	0.798067	chr14	21731826	21731988	163	-	229	294	228	168	155	144
ENSG00000232110.7_2+ENSG00000119922.9_2	E006	8.84132	0.0341421	44.1703	1.38859e-09	1.11441e-06	6.54984	2.05315	-3.36793	chr10	91044793	91045021	229	+	3	2	2	19	12	15
ENSG00000198700.9_1	E032	4853.27	0.000345692	44.1647	1.39235e-09	1.11489e-06	58.0918	59.8808	0.179137	chr1	201845502	201853422	7921	+	5940	5356	4870	3862	5773	3762
ENSG00000140691.16_2	E020	104.796	0.00344217	44.1509	1.40181e-09	1.11992e-06	12.3114	16.5422	0.916704	chr16	31475715	31476208	494	+	131	139	169	63	55	76
ENSG00000129084.17_2+ENSG00000256206.2_2+ENSG00000129083.12_2	E065	3614.72	0.00122609	44.0755	1.45443e-09	1.15933e-06	52.9413	56.4695	0.357911	chr11	14535116	14535209	94	-	3620	4444	4259	3466	3216	2901
ENSG00000126249.7_2+ENSG00000105220.14_2+ENSG00000266953.6_2	E074	203.234	0.00160757	44.0345	1.48391e-09	1.18015e-06	18.0941	22.125	0.664641	chr19	34904642	34904752	111	+	194	214	245	181	227	175
ENSG00000071794.15_1	E005	3648.68	0.00054093	43.9988	1.51005e-09	1.19824e-06	53.7838	56.1012	0.234874	chr3	148749151	148749987	837	-	3484	3916	3819	3868	3720	3306
ENSG00000169174.10_1	E004	639.501	0.00320475	43.9773	1.52604e-09	1.20821e-06	29.5871	34.2678	0.572871	chr1	55516607	55517950	1344	+	602	705	653	624	708	591
ENSG00000156170.12_2	E006	105.647	0.00783634	43.9658	1.53467e-09	1.21231e-06	17.5413	11.8049	-1.23144	chr8	95970236	95970407	172	+	72	56	74	134	172	135
ENSG00000006327.13_1	E007	399.425	0.00187109	43.9525	1.54467e-09	1.21748e-06	25.0198	28.0428	0.410855	chr16	3070391	3070492	102	+	292	366	595	383	215	541
ENSG00000164587.11_2	E015	282.811	0.00208597	43.8881	1.5941e-09	1.25364e-06	21.3748	24.6788	0.493179	chr5	149829049	149829054	6	-	224	354	383	264	220	265
ENSG00000104671.7_2+ENSG00000104660.17_2	E023	11.5891	0.0424064	43.8729	1.606e-09	1.26019e-06	6.72685	2.22966	-3.20774	chr8	30013891	30013922	32	+	1	4	1	5	60	5
ENSG00000139842.14_1	E019	262.688	0.00607038	43.8488	1.62503e-09	1.27228e-06	25.1714	18.8184	-0.983762	chr13	113884345	113884526	182	+	190	184	158	341	391	331
ENSG00000183979.7_2+ENSG00000141552.17_2	E008	8.5607	0.0609955	43.7634	1.69434e-09	1.32361e-06	0.80557	6.62336	6.10207	chr17	79849611	79849614	4	+	11	21	19	1	0	0
ENSG00000122359.17_2	E022	609.979	0.0011718	43.7316	1.72091e-09	1.33843e-06	29.7148	32.6544	0.363956	chr10	81930556	81930671	116	-	724	613	780	491	503	575
ENSG00000261553.5_2+ENSG00000136153.19_2+ENSG00000118939.17_2	E009	424.303	0.00207116	43.7357	1.71743e-09	1.33843e-06	24.9612	29.5281	0.61125	chr13	76140846	76140967	122	+	423	489	522	359	451	337
ENSG00000184432.9_2	E004	277.111	0.00146623	43.7003	1.74743e-09	1.35606e-06	23.9366	21.39	-0.384145	chr3	139076665	139076673	9	-	194	269	172	340	473	250
ENSG00000115275.11_2	E016	445.007	0.00120893	43.6381	1.80139e-09	1.39486e-06	26.0994	29.3645	0.431986	chr2	74692023	74692114	92	-	383	419	538	469	352	518
ENSG00000164163.10_2	E006	264.414	0.00140647	43.618	1.8192e-09	1.40556e-06	24.3267	20.5754	-0.57024	chr4	146025541	146025667	127	+	188	273	241	259	383	270
ENSG00000144535.19_2+ENSG00000251485.1_1	E066	147.664	0.00305704	43.5432	1.88696e-09	1.45473e-06	14.8383	19.3267	0.842925	chr2	233208055	233208613	559	+	228	182	180	96	116	93
ENSG00000152348.15_2	E025	149.23	0.00208026	43.4905	1.93624e-09	1.48946e-06	16.2252	18.7087	0.456402	chr5	81550612	81551958	1347	+	155	148	195	138	150	120
ENSG00000142541.16_2+ENSG00000269469.1_2+ENSG00000199631.1+ENSG00000161618.9_2+ENSG00000090554.12_2+ENSG00000202503.1+ENSG00000200259.1+ENSG00000273189.1_2+ENSG00000201675.1	E017	211.347	0.0023833	43.4392	1.98545e-09	1.52399e-06	18.8671	21.8139	0.481074	chr19	49967111	49967206	96	+	198	233	270	207	159	208
ENSG00000239569.3_2	E001	489.383	0.00150295	43.4222	2.00199e-09	1.53314e-06	29.4573	27.8224	-0.212109	chr7	104653872	104654426	555	-	333	426	494	584	465	645
ENSG00000267157.1_2+ENSG00000141994.15_2+ENSG00000212123.3_2	E001	53.6492	0.00931075	43.418	2.00608e-09	1.53314e-06	7.3851	12.6799	1.61617	chr19	5782971	5784015	1045	-	85	86	90	28	21	15
ENSG00000143374.15_2	E047	8.80763	0.0459032	43.383	2.04071e-09	1.55577e-06	6.15324	1.93075	-3.36263	chr1	150480075	150480078	4	+	1	4	0	8	40	4
ENSG00000143624.13_2+ENSG00000143554.13_2	E049	369.766	0.00203603	43.3792	2.04452e-09	1.55577e-06	24.074	27.182	0.431776	chr1	153745115	153745187	73	+	494	347	464	296	291	340
ENSG00000008853.16_1	E026	17.8896	0.0422549	43.3695	2.05425e-09	1.55981e-06	8.21582	3.94436	-2.14496	chr8	22877706	22877712	7	+	2	13	6	4	80	11
ENSG00000135945.9_1	E056	78.3386	0.00637195	43.2613	2.16583e-09	1.64099e-06	10.3196	15.1709	1.17725	chr2	100106279	100106435	157	-	77	124	125	42	56	52
ENSG00000067057.16_2+ENSG00000237399.7_2+ENSG00000278419.1_1	E037	161.169	0.00308232	43.1926	2.23984e-09	1.69343e-06	15.5831	20.2838	0.848882	chr10	3171199	3172010	812	+	178	205	229	125	125	115
ENSG00000129351.17_1	E058	828.928	0.00185466	43.1849	2.24832e-09	1.69619e-06	32.553	37.0805	0.531098	chr19	10795598	10795839	242	+	1101	897	1011	605	860	569
ENSG00000135677.10_2	E031	12.6059	0.0857925	43.1753	2.25889e-09	1.70053e-06	6.9326	0.0552291	-13.9693	chr12	65153187	65153211	25	-	0	0	0	11	69	3
ENSG00000221420.2+ENSG00000156976.15_2+ENSG00000238942.1+ENSG00000200320.1+ENSG00000263776.1+ENSG00000200418.1	E033	4331.53	0.000371283	43.1432	2.29456e-09	1.7237e-06	58.6732	55.2665	-0.343072	chr3	186503784	186503833	50	+	2676	3775	3505	6128	5523	4664
ENSG00000171551.11_1	E022	1364.99	0.00801617	43.1379	2.30051e-09	1.72374e-06	37.1202	45.423	0.909894	chr2	233351364	233351464	101	-	1194	1852	1795	927	930	1534
ENSG00000173209.22_2	E005	91.6942	0.00428387	43.1345	2.30441e-09	1.72374e-06	15.557	11.6209	-0.898191	chr2	61404754	61404823	70	+	43	53	76	100	138	146
ENSG00000057757.9_2	E001	156.734	0.00405342	43.1142	2.32736e-09	1.73723e-06	15.442	19.567	0.758763	chr1	24104895	24105203	309	+	169	199	259	108	96	117
ENSG00000183979.7_2+ENSG00000141552.17_2	E007	8.39727	0.0615923	43.018	2.43946e-09	1.81705e-06	0.805574	6.55937	6.0736	chr17	79849608	79849610	3	+	11	21	18	1	0	0
ENSG00000213625.8_2+ENSG00000116678.18_2	E026	418.4	0.00104472	42.9633	2.50561e-09	1.86239e-06	27.044	25.6344	-0.192318	chr1	66070721	66070920	200	+	260	265	281	551	636	548
ENSG00000087460.23_2	E047	498.64	0.0124156	42.9135	2.56734e-09	1.90191e-06	25.4384	32.3386	0.893737	chr20	57466419	57466636	218	+	403	620	803	266	369	554
ENSG00000099864.17_2	E026	17.7611	0.0177564	42.9117	2.56958e-09	1.90191e-06	7.46067	4.55724	-1.44093	chr19	748327	748329	3	+	5	15	4	16	63	10
ENSG00000125458.6_2	E023	337.159	0.0013581	42.8958	2.58956e-09	1.91268e-06	22.7552	26.5385	0.53942	chr17	73127354	73127376	23	-	292	429	491	262	219	341
ENSG00000061676.14_1	E001	1327.39	0.00468341	42.8798	2.60993e-09	1.92162e-06	43.9745	37.3101	-0.733907	chr2	183773843	183789604	15762	-	1068	930	995	1397	2145	1562
ENSG00000135486.17_2	E016	2634.4	0.000702134	42.8777	2.61257e-09	1.92162e-06	51.2329	49.4943	-0.179462	chr12	54676069	54676084	16	+	2183	3055	2641	2766	3098	2284
ENSG00000197774.12_1	E003	35.4495	0.00817225	42.8193	2.68835e-09	1.97324e-06	6.39972	10.8893	1.575	chr16	1823706	1823842	137	+	54	49	53	22	16	20
ENSG00000089009.15_1	E027	161.597	0.00251383	42.8064	2.70523e-09	1.98023e-06	16.437	19.489	0.548781	chr12	112847297	112847378	82	-	163	165	260	131	118	140
ENSG00000183979.7_2+ENSG00000141552.17_2	E002	11.0293	0.0308464	42.8035	2.70911e-09	1.98023e-06	2.13036	7.1735	3.52824	chr17	79849523	79849581	59	+	10	24	26	1	2	4
ENSG00000156990.14_2	E038	6.99626	0.0665888	42.7906	2.72631e-09	1.98867e-06	5.70297	1.20774	-4.49543	chr3	9885661	9885670	10	-	0	2	0	1	38	5
ENSG00000050426.15_2	E063	114.189	0.00252911	42.769	2.75524e-09	2.00562e-06	13.318	17.5585	0.866471	chr12	51451912	51452386	475	+	133	144	140	100	100	76
ENSG00000145907.14_1	E020	876.276	0.000940538	42.7366	2.79917e-09	2.0334e-06	34.1132	36.8137	0.313948	chr5	151170591	151170623	33	+	1050	1030	1097	734	767	636
ENSG00000103266.10_1	E026	430.473	0.00112498	42.7092	2.83693e-09	2.05659e-06	25.3471	29.0552	0.496489	chr16	732282	732363	82	+	463	542	539	410	289	355
ENSG00000162300.11_1	E006	33.7733	0.0184779	42.6816	2.87546e-09	2.08024e-06	10.1574	5.92871	-1.58974	chr11	64851762	64851800	39	+	6	20	14	38	97	36
ENSG00000156508.17_2	E020	41393.4	0.00083078	42.6491	2.92152e-09	2.10778e-06	91.4272	89.4817	-0.188248	chr6	74228704	74228787	84	-	28505	41292	36500	53086	51690	40395
ENSG00000198171.12_1	E006	100.252	0.0034216	42.6463	2.9255e-09	2.10778e-06	16.2796	12.1719	-0.900701	chr20	3172231	3172410	180	-	58	77	60	154	135	123
ENSG00000167670.15_1	E001	49.8537	0.00925606	42.6383	2.93694e-09	2.11171e-06	8.68308	11.7897	0.916291	chr19	4402659	4402698	40	+	49	42	109	31	15	53
ENSG00000166595.11_2	E001	6.63589	0.0708124	42.5959	2.99841e-09	2.15152e-06	5.26299	1.27685	-4.10053	chr16	66965958	66965967	10	-	0	2	0	2	38	2
ENSG00000147813.15_1	E035	349.265	0.00976528	42.5717	3.03417e-09	2.17275e-06	21.1891	28.0372	0.980851	chr8	144660329	144660363	35	-	325	461	653	223	119	320
ENSG00000101608.12_2	E024	678.732	0.00376903	42.5498	3.06688e-09	2.19172e-06	34.0155	29.5793	-0.54403	chr18	3256125	3256209	85	+	298	558	453	996	1136	706
ENSG00000197766.7_1	E008	2355.68	0.000688368	42.5358	3.08789e-09	2.20227e-06	49.3794	47.7924	-0.165247	chr19	863239	863630	392	+	1631	2124	2341	2985	1596	3412
ENSG00000105221.16_2	E002	1214.56	0.00197156	42.5064	3.13263e-09	2.22966e-06	41.8691	37.2702	-0.511168	chr19	40736225	40738241	2017	-	919	949	1024	1476	1359	1602
ENSG00000136450.12_2+ENSG00000264112.1_2+ENSG00000266086.1_2	E020	752.49	0.00250241	42.424	3.26127e-09	2.31654e-06	30.8374	35.7462	0.588334	chr17	56082210	56082283	74	-	846	1125	1006	524	598	472
ENSG00000121060.15_2	E020	98.8895	0.00452652	42.4138	3.27759e-09	2.32345e-06	16.3028	12.4077	-0.846752	chr17	54978780	54978787	8	-	99	62	58	153	160	72
ENSG00000247556.6_1	E025	707.212	0.00226734	42.3422	3.39427e-09	2.40133e-06	31.0543	35.1423	0.491181	chr15	41600918	41601935	1018	+	698	779	766	719	735	595
ENSG00000151292.17_2	E006	606.957	0.0010545	42.3097	3.4486e-09	2.43488e-06	32.1971	30.1761	-0.25015	chr5	122881328	122881535	208	+	425	551	634	583	762	730
ENSG00000239569.3_2	E002	310.133	0.00161258	42.3038	3.45853e-09	2.437e-06	22.9856	24.9653	0.287194	chr7	104654588	104654768	181	-	295	372	289	358	281	280
ENSG00000154920.14_2	E020	336.832	0.00224061	42.2953	3.47307e-09	2.44236e-06	26.4187	22.2395	-0.601258	chr17	48457120	48457548	429	+	205	247	239	412	512	433
ENSG00000188153.12_2	E052	102.513	0.00400188	42.2237	3.59664e-09	2.52423e-06	12.419	16.9871	0.974581	chrX	107917682	107917974	293	+	140	129	107	85	87	73
ENSG00000261487.1_2+ENSG00000175938.6_2+ENSG00000099364.16_2	E040	231.063	0.00165078	42.1512	3.72636e-09	2.61007e-06	23.0217	19.064	-0.630688	chr16	30965358	30965640	283	+	160	191	216	315	227	283
ENSG00000097033.14_1	E017	7802.8	0.000895059	42.1053	3.8109e-09	2.66399e-06	67.1038	64.3622	-0.270667	chr1	87208952	87213859	4908	+	6720	6708	6263	8607	11274	7967
ENSG00000174564.12_2+ENSG00000158092.6_2	E044	4487.05	0.00176861	42.0909	3.83789e-09	2.67754e-06	59.5895	54.582	-0.504157	chr3	136728955	136729921	967	+	2710	3134	3256	6220	6512	5416
ENSG00000107077.17_2+ENSG00000225489.6_2+ENSG00000274527.5_2	E016	65.3659	0.00603587	42.0836	3.85147e-09	2.6817e-06	8.91474	13.5624	1.26612	chr9	6757656	6758102	447	+	93	93	115	33	26	35
ENSG00000118564.14_2	E035	146.467	0.00303774	42.0139	3.98502e-09	2.76922e-06	19.2007	14.7332	-0.843656	chr4	15682903	15682975	73	-	78	98	118	210	196	187
ENSG00000162613.16_1	E037	174.377	0.00293822	41.9756	4.06017e-09	2.81589e-06	20.8116	16.2435	-0.803466	chr1	78434706	78434768	63	-	110	145	129	208	259	210
ENSG00000165752.16_1	E004	176.339	0.0023786	41.9601	4.0912e-09	2.83183e-06	17.0726	20.5756	0.607335	chr10	134036145	134036276	132	-	162	155	194	202	138	209
ENSG00000243989.8_2+ENSG00000114786.16_2+ENSG00000248487.8_2	E125	109.674	0.00331964	41.9497	4.11199e-09	2.84065e-06	16.5334	13.6175	-0.606152	chr3	52023182	52023186	5	+	54	127	76	139	161	112
ENSG00000104529.17_2	E037	3668.26	0.000648082	41.943	4.12543e-09	2.84435e-06	55.7867	53.9698	-0.184185	chr8	144668389	144668460	72	-	2483	3552	3574	4710	3751	4093
ENSG00000179965.11_1	E008	148.664	0.0109415	41.8721	4.27087e-09	2.93888e-06	15.2663	18.4487	0.60262	chr16	30428876	30429915	1040	+	156	230	237	66	71	137
ENSG00000280893.1_2+ENSG00000280789.1_2+ENSG00000103495.13_2+ENSG00000167371.17_2+ENSG00000281348.1_2+ENSG00000013364.18_2+ENSG00000280607.1_2	E010	688.94	0.000889044	41.8412	4.33593e-09	2.97783e-06	31.0465	34.4313	0.408789	chr16	29818695	29818856	162	+	583	768	888	617	635	681
ENSG00000132361.16_2	E048	611.405	0.00155745	41.8015	4.42065e-09	3.02423e-06	29.0004	32.7141	0.462532	chr17	2607666	2607858	193	-	744	784	848	423	392	502
ENSG00000243989.8_2+ENSG00000114786.16_2+ENSG00000248487.8_2	E124	112.31	0.0032715	41.8055	4.41213e-09	3.02423e-06	16.6968	13.7898	-0.598607	chr3	52023179	52023181	3	+	56	130	78	143	164	114
ENSG00000109046.14_1	E035	817.477	0.000762776	41.7881	4.44972e-09	3.03821e-06	36.0674	32.8857	-0.374748	chr17	25635234	25635873	640	+	503	673	679	959	1220	945
ENSG00000072803.17_1	E008	209.127	0.00198113	41.7625	4.50571e-09	3.07049e-06	21.5442	18.9674	-0.421832	chr5	171295614	171295666	53	-	133	221	177	201	357	195
ENSG00000167283.7_2	E005	33.5114	0.0121932	41.7098	4.62327e-09	3.14452e-06	9.72111	7.01569	-0.965197	chr11	118272347	118272347	1	+	10	29	19	24	89	38
ENSG00000130309.10_2	E003	300.17	0.0013236	41.7055	4.63298e-09	3.14505e-06	21.9874	25.3286	0.489524	chr19	17670120	17670230	111	+	286	327	374	254	288	290
ENSG00000136485.14_1	E021	14.8915	0.0602686	41.6534	4.75256e-09	3.22003e-06	7.4489	3.32941	-2.34725	chr17	61671622	61671628	7	+	1	11	2	7	76	1
ENSG00000100764.13_2	E007	118.133	0.00282801	41.6444	4.77345e-09	3.22797e-06	17.4826	13.7603	-0.752	chr14	90725504	90725557	54	+	66	114	92	134	195	122
ENSG00000068489.12_2+ENSG00000265303.1_2+ENSG00000167447.12_2	E009	67.4804	0.00601459	41.6122	4.84902e-09	3.27279e-06	13.7462	10.3496	-0.862276	chr17	57247109	57247180	72	+	42	68	39	68	153	49
ENSG00000268750.6_2+ENSG00000198466.11_2+ENSG00000269343.6_2+ENSG00000083828.15_2	E026	487.778	0.00119552	41.5661	4.95958e-09	3.34101e-06	27.2478	30.2264	0.38586	chr19	58352206	58353164	959	+	518	597	557	352	567	383
ENSG00000103253.17_1	E028	106.287	0.00341148	41.5559	4.98422e-09	3.34555e-06	12.7243	17.1396	0.928949	chr16	778400	778424	25	+	91	130	161	86	61	111
ENSG00000213625.8_2+ENSG00000116678.18_2	E034	155.219	0.00264003	41.5555	4.98531e-09	3.34555e-06	18.3065	15.5646	-0.51689	chr1	66085623	66085706	84	+	79	99	78	189	288	215
ENSG00000110025.12_2+ENSG00000273003.1_2+ENSG00000213465.7_2	E017	152.094	0.00494553	41.4809	5.17037e-09	3.46314e-06	19.3221	15.3647	-0.733183	chr11	64789633	64789656	24	+	89	132	100	233	230	143
ENSG00000128928.8_1	E036	157.803	0.00214378	41.4711	5.19506e-09	3.4665e-06	19.4689	16.0973	-0.611478	chr15	40727616	40727755	140	+	150	104	131	210	161	194
ENSG00000206622.1+ENSG00000198918.7_1	E007	686.161	0.00121752	41.4731	5.18994e-09	3.4665e-06	32.3067	33.1289	0.0992731	chrX	118923975	118925536	1562	-	480	707	931	583	732	732
ENSG00000273413.1_2+ENSG00000173269.13_2+ENSG00000272734.1_2	E034	598.022	0.00841779	41.4125	5.34596e-09	3.56045e-06	33.9349	25.5027	-1.07632	chr10	88729994	88730364	371	-	251	308	374	904	864	914
ENSG00000215417.11_2	E012	78.6714	0.00445541	41.3591	5.48727e-09	3.64767e-06	13.8654	11.9767	-0.448329	chr13	92003227	92003318	92	+	48	44	111	68	68	133
ENSG00000158864.12_1	E039	42.3605	0.0285753	41.3316	5.56138e-09	3.68304e-06	12.2811	6.33615	-1.96839	chr1	161183523	161183653	131	+	16	27	13	41	130	39
ENSG00000182512.4_1	E001	2771.3	0.00194814	41.3347	5.553e-09	3.68304e-06	52.3146	49.0584	-0.335639	chr14	95999840	96000140	301	+	1838	2168	2470	3631	3394	3278
ENSG00000099624.7_2	E006	597.834	0.0118167	41.2709	5.72874e-09	3.78675e-06	26.7049	34.1897	0.941563	chr19	1241819	1241990	172	+	686	830	930	255	314	590
ENSG00000172053.10	E004	56.8132	0.0257608	41.2003	5.92977e-09	3.91229e-06	13.3625	7.55352	-1.71045	chr3	49133370	49133371	2	-	20	34	16	55	196	39
ENSG00000112715.20_2	E009	349.934	0.0112831	41.1537	6.06617e-09	3.99481e-06	21.6215	29.0029	1.03855	chr6	43738946	43738983	38	+	253	373	545	285	220	429
ENSG00000170776.20_2	E005	102.08	0.00449726	41.1388	6.11075e-09	4.01665e-06	15.0997	14.1655	-0.198697	chr15	85923894	85923945	52	+	85	70	142	98	72	145
ENSG00000136877.14_2	E045	84.7447	0.00538074	41.0509	6.37874e-09	4.185e-06	10.839	15.2792	1.05198	chr9	130573224	130573290	67	+	97	105	155	54	30	69
ENSG00000167900.11_1	E004	886.504	0.000670093	41.009	6.51042e-09	4.26345e-06	36.3604	34.5093	-0.215247	chr17	76170870	76170910	41	-	549	758	708	1200	1088	1063
ENSG00000005884.17_1	E004	226.745	0.0124994	40.98	6.60325e-09	4.29911e-06	17.6189	24.3323	1.07755	chr17	48133802	48133803	2	+	232	266	335	134	137	261
ENSG00000116754.13_1	E053	2280.72	0.00151296	40.9779	6.61007e-09	4.29911e-06	50.2596	46.1167	-0.4324	chr1	70717685	70718735	1051	+	1892	2047	1875	2492	3136	2433
ENSG00000144791.9_2	E002	658.304	0.00275129	40.9768	6.61368e-09	4.29911e-06	30.044	34.0855	0.493398	chr3	45635816	45636350	535	+	786	692	856	522	546	580
ENSG00000268750.6_2+ENSG00000198466.11_2+ENSG00000269343.6_2+ENSG00000083828.15_2	E027	212.608	0.00192195	40.9771	6.61279e-09	4.29911e-06	18.518	22.1719	0.596886	chr19	58353165	58353487	323	+	240	292	243	145	228	148
ENSG00000126254.11_1	E023	106.45	0.0120349	40.9673	6.6444e-09	4.31112e-06	17.2806	12.3619	-1.04333	chr19	36128547	36128557	11	+	59	95	68	133	199	100
ENSG00000064042.17_2	E072	2901.93	0.000438835	40.9414	6.72917e-09	4.3581e-06	52.0771	50.3449	-0.178125	chr4	41700497	41701017	521	+	2038	2392	2016	3500	4605	3154
ENSG00000186184.16_2	E026	2175.6	0.00107758	40.9206	6.79768e-09	4.39439e-06	46.3746	49.0134	0.276119	chr13	28197048	28197589	542	+	1972	2201	2531	2171	2255	2061
ENSG00000164776.9_2	E001	1521.11	0.00908434	40.8633	6.99053e-09	4.51079e-06	45.7844	39.3615	-0.695835	chr7	56147976	56148674	699	-	1123	1251	1266	1948	1861	1762
ENSG00000159352.15_2	E004	6.1942	0.0700534	40.8549	7.01922e-09	4.52102e-06	5.21919	1.70986	-3.2329	chr1	151227239	151227244	6	+	0	4	0	2	34	1
ENSG00000101084.16_2+ENSG00000118707.9_2+ENSG00000259399.1_2	E016	571.799	0.00082188	40.8235	7.1277e-09	4.58251e-06	29.1778	31.4642	0.287321	chr20	35219959	35220326	368	+	712	691	674	518	438	425
ENSG00000170315.13_2	E018	6449.35	0.000726092	40.7825	7.27206e-09	4.66681e-06	63.576	62.7219	-0.0847214	chr17	16285841	16286053	213	+	5903	7084	6688	7155	6440	5801
ENSG00000213625.8_2+ENSG00000116678.18_2	E025	264.786	0.00141545	40.758	7.35951e-09	4.71434e-06	22.6091	20.7304	-0.292474	chr1	66067526	66067643	118	+	157	159	170	353	405	363
ENSG00000114030.12_1	E031	57.0408	0.00467125	40.7257	7.47642e-09	4.77188e-06	10.2877	11.947	0.451036	chr3	122233604	122233686	83	-	66	38	87	41	41	70
ENSG00000164535.14_2+ENSG00000136240.9_2	E033	5207.87	0.000304031	40.7268	7.4724e-09	4.77188e-06	60.7081	58.6689	-0.203826	chr7	6500712	6501392	681	-	4308	3859	4065	6327	7470	5645
ENSG00000125648.14_2	E009	913.381	0.00089141	40.7143	7.51839e-09	4.78999e-06	34.6169	37.5802	0.341827	chr19	6440075	6441352	1278	-	1192	946	1012	692	879	813
ENSG00000196365.11_1	E039	528.412	0.00243325	40.6945	7.59139e-09	4.82777e-06	27.7542	31.2502	0.446245	chr19	5719816	5719827	12	-	428	651	792	413	346	557
ENSG00000197694.14_2	E139	16.61	0.0468822	40.6509	7.75457e-09	4.92266e-06	8.43245	3.12227	-2.89948	chr9	131395938	131395938	1	+	3	8	3	8	78	8
ENSG00000205155.7_2+ENSG00000188223.9_2+ENSG00000267796.7_2	E040	23.1211	0.014514	40.6342	7.81815e-09	4.95409e-06	8.54812	5.09474	-1.51834	chr19	36245389	36245416	28	+	4	16	11	21	63	29
ENSG00000214022.11_2+ENSG00000196456.10_2	E040	2228.01	0.000900837	40.5971	7.96112e-09	5.03563e-06	46.5058	49.3519	0.297419	chr7	150069332	150070034	703	+	2321	2463	2649	1975	1778	2261
ENSG00000044446.11_1	E038	111.765	0.00323992	40.5859	8.00469e-09	5.04548e-06	16.7207	14.0905	-0.536491	chrX	18949759	18949866	108	-	116	131	70	99	190	81
ENSG00000105048.16_1	E003	51.1854	0.00547209	40.5857	8.00533e-09	5.04548e-06	11.3324	9.29636	-0.593756	chr19	55644196	55644199	4	-	24	52	22	79	99	39
ENSG00000089685.14_2	E021	7989.53	0.000402825	40.5753	8.04626e-09	5.06222e-06	65.69	66.8395	0.113382	chr17	76219938	76221717	1780	+	6991	8360	8828	9168	7345	7609
ENSG00000101160.13_1	E011	570.439	0.00653549	40.5632	8.09383e-09	5.06577e-06	28.6104	32.4019	0.475163	chr20	57582161	57582285	125	-	397	615	896	385	442	708
ENSG00000110025.12_2+ENSG00000273003.1_2+ENSG00000213465.7_2	E029	110.36	0.00275395	40.5629	8.09503e-09	5.06577e-06	13.1412	17.1038	0.823547	chr11	64799903	64800023	121	+	110	131	165	93	64	102
ENSG00000242247.10_2+ENSG00000100266.18_2	E017	184.139	0.00239296	40.5683	8.07369e-09	5.06577e-06	20.7782	16.5839	-0.732401	chr22	43231418	43231418	1	-	107	132	115	247	282	236
ENSG00000168994.13_1	E012	170.436	0.0043799	40.5212	8.26144e-09	5.16073e-06	16.4842	20.3873	0.68836	chr6	3751767	3752260	494	-	131	202	279	122	103	190
ENSG00000188612.11_2+ENSG00000189159.15_2	E031	1004.75	0.00193492	40.5155	8.28456e-09	5.16602e-06	39.3624	35.0677	-0.48917	chr17	73164377	73164392	16	-	714	931	804	1203	1459	1013
ENSG00000142303.13_1	E004	33.2017	0.0104408	40.4687	8.47612e-09	5.27613e-06	5.51939	10.3741	1.86192	chr19	8649779	8649846	68	-	48	62	54	13	11	13
ENSG00000205250.8_2	E011	68.2088	0.0042496	40.4493	8.55658e-09	5.31682e-06	14.0358	9.84138	-1.07742	chr16	67226430	67226567	138	+	40	41	55	83	77	114
ENSG00000159069.13_2	E020	86.8633	0.00329432	40.4379	8.60439e-09	5.33711e-06	11.8525	15.3077	0.787733	chr9	139838608	139838986	379	-	64	110	136	54	58	102
ENSG00000033867.16_2	E047	166.664	0.00349509	40.39	8.8079e-09	5.45374e-06	16.5276	20.2172	0.652254	chr3	27525570	27525838	269	-	135	212	219	107	166	173
ENSG00000235079.1_1	E004	368.839	0.00114368	40.3645	8.9183e-09	5.51242e-06	24.4274	27.1987	0.383153	chr1	71532642	71532867	226	+	381	398	407	246	499	323
ENSG00000166165.12_2	E013	53.8869	0.0078076	40.3321	9.06043e-09	5.59046e-06	8.65122	12.8012	1.17789	chr14	103987410	103987438	29	-	53	63	99	31	22	56
ENSG00000125657.4_1	E001	413.934	0.00451538	40.3193	9.11714e-09	5.61561e-06	25.9502	27.9055	0.263198	chr19	6531010	6531314	305	+	342	404	582	387	261	510
ENSG00000182512.4_1	E005	1476.23	0.00134852	40.286	9.26672e-09	5.69779e-06	41.4891	43.3358	0.200134	chr14	96010284	96010894	611	+	1204	1500	1555	1763	1493	1421
ENSG00000182196.13_2+ENSG00000111325.16_2+ENSG00000256028.2_2	E109	687.508	0.00143064	40.2621	9.37536e-09	5.75454e-06	33.9712	30.9922	-0.361154	chr12	123467431	123467437	7	+	408	651	575	882	934	731
ENSG00000104331.8_2	E001	13930.6	0.000419766	40.239	9.48168e-09	5.80968e-06	74.8248	74.036	-0.0770231	chr8	57870492	57876484	5993	-	12247	13898	13634	15228	16291	13286
ENSG00000257529.5_2+ENSG00000126945.8_2+ENSG00000241343.9_2	E023	28.2218	0.0119386	40.1837	9.7414e-09	5.95846e-06	9.52811	5.60533	-1.56243	chrX	100650782	100650783	2	+	6	21	11	23	97	21
ENSG00000197217.12_2+ENSG00000134013.15_2	E065	123.917	0.00532952	40.1499	9.90343e-09	6.04707e-06	13.591	18.8253	1.02918	chr8	23299520	23299579	60	-	150	134	118	109	127	113
ENSG00000161091.12_2	E032	1222.59	0.0026083	40.1418	9.94243e-09	6.06038e-06	36.5765	41.7392	0.576249	chr19	3551044	3551192	149	-	1301	1806	1866	794	692	932
ENSG00000186283.13_1	E005	211.766	0.00199359	39.9888	1.07133e-08	6.51899e-06	18.4744	22.1921	0.607615	chr1	179051316	179051522	207	+	269	221	257	167	199	171
ENSG00000142541.16_2+ENSG00000269469.1_2+ENSG00000199631.1+ENSG00000161618.9_2+ENSG00000090554.12_2+ENSG00000202503.1+ENSG00000200259.1+ENSG00000273189.1_2+ENSG00000201675.1	E023	199.781	0.00372609	39.9085	1.11417e-08	6.76799e-06	18.1417	21.5424	0.565981	chr19	49969038	49969128	91	+	185	243	253	219	141	165
ENSG00000170312.15_1	E005	7.88589	0.0564571	39.8849	1.12707e-08	6.83457e-06	5.67377	1.56812	-3.72644	chr10	62538218	62538250	33	+	0	3	0	3	43	3
ENSG00000155368.16_1	E027	54.2824	0.0159296	39.8779	1.13096e-08	6.84632e-06	12.2478	9.3901	-0.799463	chr2	120130077	120130122	46	+	27	65	23	39	169	21
ENSG00000148334.14_2	E026	428.96	0.00470794	39.8149	1.16623e-08	7.04773e-06	23.9257	29.6109	0.770034	chr9	130887655	130887720	66	-	418	643	683	267	237	345
ENSG00000118418.14_1	E003	407.158	0.00284504	39.8079	1.17024e-08	7.05985e-06	28.9854	24.541	-0.601352	chr6	79911780	79911872	93	-	308	393	359	449	561	410
ENSG00000202031.1+ENSG00000264294.1+ENSG00000207421.1+ENSG00000142937.11_1	E007	297.635	0.0056715	39.7561	1.20022e-08	7.22834e-06	21.5617	25.5685	0.588982	chr1	45241536	45241615	80	+	209	333	447	241	205	358
ENSG00000141562.17_2	E075	118.591	0.0142465	39.746	1.20616e-08	7.23325e-06	12.0637	18.9399	1.41362	chr17	80446142	80448413	2272	+	174	149	174	72	89	62
ENSG00000172346.14_1	E006	227.135	0.0116386	39.745	1.20673e-08	7.23325e-06	21.6743	19.6541	-0.325669	chr22	41973273	41973745	473	+	180	165	146	279	347	265
ENSG00000198826.10_2	E013	599.211	0.000985796	39.7442	1.20719e-08	7.23325e-06	30.2072	31.8563	0.204632	chr15	32916374	32916627	254	+	714	590	698	533	533	555
ENSG00000235079.1_1	E003	1934.97	0.000885564	39.5908	1.301e-08	7.78208e-06	46.7284	45.3228	-0.148511	chr1	71532449	71532641	193	+	1675	1848	1612	1554	3321	1866
ENSG00000169727.12_1	E001	298.168	0.00197976	39.5863	1.30386e-08	7.78598e-06	25.3457	21.5962	-0.552531	chr17	80008567	80008823	257	+	219	225	307	362	294	389
ENSG00000268750.6_2+ENSG00000198466.11_2+ENSG00000269343.6_2+ENSG00000083828.15_2	E028	296.73	0.00360168	39.4984	1.361e-08	8.11342e-06	21.4604	25.447	0.587906	chr19	58353488	58353944	457	+	355	416	308	224	344	166
ENSG00000175061.17_1	E063	120.269	0.00608758	39.4769	1.37537e-08	8.18527e-06	17.5536	12.9894	-0.942257	chr17	16373768	16373773	6	+	45	69	96	168	171	179
ENSG00000133466.13_1	E001	6.31101	0.0750455	39.4702	1.37985e-08	8.1981e-06	5.22538	1.25383	-4.13216	chr22	37576207	37576210	4	-	0	2	0	2	37	1
ENSG00000111669.14_1	E027	452.433	0.00119714	39.4505	1.39324e-08	8.26368e-06	26.2048	29.6598	0.455192	chr12	6979993	6980103	111	+	363	521	574	489	397	395
ENSG00000281406.1_2+ENSG00000186007.9_2	E006	71.6628	0.00482914	39.3937	1.43235e-08	8.48141e-06	13.857	9.31482	-1.20182	chr1	205389583	205389702	120	-	33	35	27	127	137	79
ENSG00000006576.16_1	E031	48.3452	0.00627266	39.3597	1.45632e-08	8.59892e-06	12.2632	7.71633	-1.38498	chr7	77569620	77569776	157	+	26	33	20	67	87	62
ENSG00000010810.17_2	E071	105.712	0.0129879	39.3586	1.45708e-08	8.59892e-06	11.923	17.3369	1.16368	chr6	112194409	112194472	64	-	131	122	183	51	52	98
ENSG00000169727.12_1	E002	104.872	0.00272511	39.3436	1.46779e-08	8.64765e-06	16.5484	12.8929	-0.776952	chr17	80008824	80008967	144	+	70	68	102	119	111	161
ENSG00000123154.11_2	E035	119.045	0.00353194	39.314	1.48914e-08	8.75875e-06	17.1651	13.8895	-0.664494	chr19	12786625	12786645	21	+	56	97	103	133	176	159
ENSG00000163682.15_2	E025	219.881	0.00884071	39.2936	1.50408e-08	8.83193e-06	17.662	23.7634	0.987367	chr4	39460219	39460508	290	-	181	281	337	201	158	173
ENSG00000114867.20_2	E014	190.568	0.00180635	39.2763	1.5168e-08	8.89176e-06	20.8256	18.044	-0.47002	chr3	184032407	184032441	35	+	163	149	215	197	172	251
ENSG00000174564.12_2+ENSG00000158092.6_2	E018	474.568	0.00167954	39.2663	1.52422e-08	8.92041e-06	26.9835	30.0189	0.395104	chr3	136664567	136664585	19	+	370	496	528	465	578	451
ENSG00000199785.1+ENSG00000177600.8_1	E007	4285.37	0.000644026	39.2553	1.53241e-08	8.95348e-06	56.5738	57.8603	0.129447	chr11	810234	810268	35	+	3596	3949	5079	4689	3628	4884
ENSG00000197217.12_2+ENSG00000134013.15_2	E069	108.018	0.00331319	39.2246	1.55554e-08	9.07361e-06	12.9678	17.4446	0.927367	chr8	23302049	23302119	71	-	132	94	113	103	117	96
ENSG00000126267.8_1	E010	23.9626	0.0654759	39.2134	1.56405e-08	9.10815e-06	9.06053	3.95707	-2.42578	chr19	36149681	36149683	3	+	1	13	4	12	120	7
ENSG00000142541.16_2+ENSG00000269469.1_2+ENSG00000199631.1+ENSG00000161618.9_2+ENSG00000090554.12_2+ENSG00000202503.1+ENSG00000200259.1+ENSG00000273189.1_2+ENSG00000201675.1	E029	179.642	0.0042777	39.1926	1.58002e-08	9.18595e-06	17.15	20.7023	0.613336	chr19	49972203	49972243	41	+	166	223	232	168	126	169
ENSG00000137154.12_1	E005	46848.9	0.000948067	39.1677	1.59936e-08	9.28308e-06	91.4918	93.4554	0.189882	chr9	19376492	19376649	158	-	37476	53418	54404	53312	40001	44479
ENSG00000182220.14_2	E075	175.571	0.0243166	39.1513	1.61215e-08	9.34195e-06	21.1355	14.5645	-1.19713	chrX	40465859	40465869	11	+	41	138	84	163	548	133
ENSG00000116560.10_1	E002	388.637	0.00514078	39.1478	1.61496e-08	9.34286e-06	28.9863	23.7048	-0.722238	chr1	35641981	35642072	92	-	345	367	331	368	626	344
ENSG00000100519.11_2	E010	6.91923	0.0788969	39.1309	1.6283e-08	9.40457e-06	5.49255	1.2488	-4.28918	chr14	53173940	53173948	9	+	0	2	0	4	40	0
ENSG00000197217.12_2+ENSG00000134013.15_2	E067	148.129	0.00251303	39.1154	1.64062e-08	9.46022e-06	15.3612	19.7017	0.797761	chr8	23301969	23302047	79	-	145	151	150	151	177	127
ENSG00000111669.14_1	E006	117.01	0.0196137	39.1031	1.65049e-08	9.50161e-06	11.8158	18.9309	1.47513	chr12	6977305	6977360	56	+	124	166	204	64	46	101
ENSG00000275052.4_1	E012	215.517	0.00213635	39.0808	1.66861e-08	9.59022e-06	18.415	22.3496	0.642102	chr2	55805383	55805478	96	-	247	272	287	152	193	158
ENSG00000265681.7_2+ENSG00000177576.11_2+ENSG00000206602.1+ENSG00000202093.1+ENSG00000215472.10_2+ENSG00000271982.1	E061	435.356	0.00500253	39.0438	1.69895e-08	9.7487e-06	24.5442	30.4054	0.781365	chr18	47018676	47018769	94	-	409	553	564	376	363	372
ENSG00000142541.16_2+ENSG00000269469.1_2+ENSG00000199631.1+ENSG00000161618.9_2+ENSG00000090554.12_2+ENSG00000202503.1+ENSG00000200259.1+ENSG00000273189.1_2+ENSG00000201675.1	E015	246.066	0.00856693	39.0194	1.71931e-08	9.84952e-06	19.1723	24.145	0.776903	chr19	49965827	49966008	182	+	245	308	340	187	166	239
ENSG00000124783.12_2+ENSG00000164304.15_2	E025	1157.43	0.00057965	39.0022	1.7338e-08	9.91635e-06	40.0529	38.2414	-0.202063	chr6	7303783	7303866	84	-	930	1128	897	1132	1987	1030
ENSG00000132300.18_1	E006	208.912	0.00212701	38.9961	1.73897e-08	9.92982e-06	21.5535	19.0661	-0.406352	chr2	86333371	86333474	104	+	139	208	266	177	248	232
ENSG00000106723.16_1	E018	117.876	0.0024934	38.9345	1.79198e-08	1.02159e-05	16.8928	14.5059	-0.47896	chr9	91090119	91090160	42	+	74	137	88	102	217	108
ENSG00000058063.15_2	E025	160.116	0.0022517	38.916	1.80828e-08	1.02778e-05	18.9339	17.2241	-0.305409	chr3	182591754	182591803	50	+	122	214	110	148	259	130
ENSG00000103253.17_1	E027	166.246	0.00988547	38.9155	1.80867e-08	1.02778e-05	15.353	21.1735	1.03855	chr16	778352	778399	48	+	152	198	267	129	71	181
ENSG00000144401.14_1	E004	96.528	0.00393982	38.8679	1.85116e-08	1.05024e-05	15.9176	11.9226	-0.892578	chr2	208446518	208446670	153	-	56	65	59	129	159	120
ENSG00000108946.14_2+ENSG00000141337.12_2+ENSG00000267009.6_2	E003	486.85	0.00231382	38.8245	1.89079e-08	1.07099e-05	30.6217	26.3859	-0.551698	chr17	66270031	66270705	675	+	339	384	417	571	662	583
ENSG00000112200.16_2	E049	324.003	0.00132329	38.8142	1.90027e-08	1.07464e-05	25.6602	22.9545	-0.389055	chr6	57033221	57033430	210	+	237	306	249	319	540	333
ENSG00000145425.9_1+ENSG00000208797.1	E031	311.482	0.0018404	38.7747	1.93725e-08	1.0938e-05	22.047	26.1396	0.592623	chr4	152025044	152025328	285	+	245	362	404	288	353	246
ENSG00000267080.5_1	E005	180.427	0.00219414	38.7642	1.94719e-08	1.09765e-05	16.4117	20.2662	0.68259	chr17	42254011	42254681	671	-	266	249	250	108	105	113
ENSG00000100997.18_2	E023	92.9674	0.0035514	38.7565	1.95459e-08	1.10006e-05	12.4517	15.6244	0.701927	chr20	25371149	25371389	241	-	75	107	143	56	74	107
ENSG00000213638.5_2+ENSG00000198683.2+ENSG00000227500.5	E013	170.791	0.00996247	38.7396	1.97076e-08	1.10739e-05	15.2432	21.0125	1.0355	chr19	1912255	1913088	834	+	251	215	240	85	101	139
ENSG00000213625.8_2+ENSG00000116678.18_2	E029	188.104	0.00217621	38.7278	1.98211e-08	1.112e-05	19.5305	18.0052	-0.264524	chr1	66075897	66075951	55	+	101	144	108	204	384	216
ENSG00000142541.16_2+ENSG00000269469.1_2+ENSG00000199631.1+ENSG00000161618.9_2+ENSG00000090554.12_2+ENSG00000202503.1+ENSG00000200259.1+ENSG00000273189.1_2+ENSG00000201675.1	E018	383.633	0.00735166	38.6928	2.0162e-08	1.12932e-05	23.675	28.4858	0.661797	chr19	49967384	49967520	137	+	354	475	519	350	243	371
ENSG00000144120.12_1	E010	140.174	0.00679099	38.6623	2.04649e-08	1.14265e-05	19.3429	14.4264	-0.93326	chr2	120443234	120444040	807	+	110	109	99	175	201	158
ENSG00000149179.13_1	E045	174.602	0.00272532	38.6645	2.0442e-08	1.14265e-05	20.2044	16.9735	-0.565501	chr11	47182755	47182996	242	+	101	135	179	185	222	236
ENSG00000172738.11_1	E014	177.853	0.00730366	38.622	2.08705e-08	1.16346e-05	20.1747	17.5488	-0.454058	chr6	37225414	37225931	518	-	130	155	191	198	194	208
ENSG00000152767.16_2	E005	46.061	0.00762708	38.5593	2.15185e-08	1.19768e-05	7.73073	12.1127	1.34191	chr13	98795670	98795733	64	+	65	76	53	21	37	28
ENSG00000130066.16_1	E011	157.22	0.00379957	38.5361	2.17639e-08	1.20943e-05	14.7408	19.2152	0.844515	chrX	23802331	23802410	80	+	81	84	83	259	240	206
ENSG00000144535.19_2+ENSG00000251485.1_1	E065	57.5916	0.00674934	38.5137	2.20027e-08	1.21886e-05	8.54602	13.1497	1.29642	chr2	233207826	233208054	229	+	90	78	86	27	42	27
ENSG00000151348.13_2	E010	330.207	0.00166762	38.5154	2.19842e-08	1.21886e-05	23.0487	26.2083	0.450507	chr11	44129233	44129409	177	+	274	332	402	297	318	374
ENSG00000160131.13_1	E006	1187.68	0.00136453	38.4716	2.24592e-08	1.24219e-05	39.858	39.2435	-0.0682761	chrX	150573388	150573629	242	+	958	1152	1277	1279	1359	1183
ENSG00000125746.15_2	E069	599.792	0.00104287	38.467	2.25088e-08	1.24298e-05	29.2468	32.5463	0.410584	chr19	46145007	46145175	169	-	397	530	543	834	587	723
ENSG00000007202.14_2	E005	1059.06	0.000698526	38.4473	2.27261e-08	1.25302e-05	39.3256	36.9007	-0.273381	chr17	26943114	26943215	102	-	1028	1057	972	1050	1393	952
ENSG00000123219.12_2	E015	162.704	0.00240706	38.4014	2.32414e-08	1.27943e-05	19.4739	16.5568	-0.523199	chr5	64824820	64824844	25	-	93	160	117	143	329	162
ENSG00000169604.19_2	E002	83.5886	0.00456426	38.3853	2.3424e-08	1.28747e-05	15.0374	10.5868	-1.07292	chr2	69240438	69240488	51	+	42	51	40	103	190	90
ENSG00000099800.7_2+ENSG00000176619.11_2	E004	711.838	0.000852785	38.3684	2.36184e-08	1.29428e-05	34.5934	31.6458	-0.353903	chr19	2427412	2427456	45	-	533	700	815	782	650	816
ENSG00000205777.17_1+ENSG00000189064.8_1	E016	468.714	0.00721325	38.3681	2.36213e-08	1.29428e-05	25.3273	31.0531	0.751515	chrX	49370959	49373137	2179	+	529	580	597	404	414	321
ENSG00000125944.18_1	E004	1282.17	0.00376802	38.3315	2.40467e-08	1.3135e-05	43.3661	37.6858	-0.625969	chr1	23633126	23636275	3150	-	1122	1168	1137	1233	1835	1322
ENSG00000187838.16_2+ENSG00000205544.3_2+ENSG00000262481.5_2	E007	187.689	0.00581148	38.3343	2.40144e-08	1.3135e-05	17.3129	21.3707	0.689389	chr17	7293369	7293535	167	-	220	187	221	205	123	173
ENSG00000067066.16_2+ENSG00000250011.1_1	E061	24.1134	0.0132555	38.2841	2.46091e-08	1.34214e-05	4.61051	9.21605	2.03242	chr2	231380354	231381242	889	+	43	48	27	10	10	8
ENSG00000166595.11_2	E002	7.2868	0.0653879	38.2076	2.55437e-08	1.38667e-05	5.39091	1.80545	-3.17015	chr16	66965968	66965968	1	-	1	3	0	3	39	2
ENSG00000166595.11_2	E003	7.2868	0.0653879	38.2076	2.55437e-08	1.38667e-05	5.39091	1.80545	-3.17015	chr16	66965969	66965969	1	-	1	3	0	3	39	2
ENSG00000183773.15_2+ENSG00000099949.18_2	E122	41.5539	0.0107325	38.2104	2.55097e-08	1.38667e-05	11.4529	7.78426	-1.1517	chr22	21353275	21353321	47	+	25	42	25	41	88	36
ENSG00000086666.18_2	E046	66.2674	0.0138922	38.1947	2.57056e-08	1.39332e-05	13.9839	9.61651	-1.135	chr15	80430701	80430702	2	+	34	59	33	70	167	50
ENSG00000175115.11_2	E002	276.118	0.0052592	38.1522	2.62431e-08	1.42027e-05	20.5485	25.0271	0.674215	chr11	65837925	65838313	389	+	364	271	339	164	266	269
ENSG00000116273.5_1	E007	633.566	0.00134351	38.091	2.70385e-08	1.46107e-05	32.6585	30.7154	-0.23851	chr1	6682706	6684093	1388	+	629	511	503	648	975	603
ENSG00000164587.11_2	E016	556.161	0.00393616	38.0469	2.76264e-08	1.49055e-05	28.1949	32.1736	0.501577	chr5	149829055	149829259	205	-	453	691	754	492	420	550
ENSG00000119403.13_2	E032	521.212	0.00116223	38.0423	2.76875e-08	1.49156e-05	27.898	30.876	0.380871	chr9	123631865	123632122	258	-	636	519	637	465	404	484
ENSG00000065000.15_2	E025	52.2533	0.00706218	38.0313	2.78371e-08	1.49733e-05	12.7442	8.2576	-1.30214	chr19	2112406	2112822	417	-	24	35	36	71	90	63
ENSG00000144713.12_1+ENSG00000207496.1	E018	385.67	0.00197073	38.016	2.80455e-08	1.50624e-05	24.7516	27.6297	0.39431	chr3	12882382	12882992	611	-	333	406	512	399	308	371
ENSG00000104529.17_2	E092	657.597	0.00268138	37.9971	2.83051e-08	1.51787e-05	30.8378	33.5141	0.325989	chr8	144679533	144679535	3	-	445	622	1003	672	425	786
ENSG00000082996.19_2	E042	683.075	0.00146055	37.9807	2.85315e-08	1.52537e-05	31.1938	34.1085	0.352438	chr3	149679162	149679909	748	+	688	802	727	706	689	534
ENSG00000138326.18_1	E033	13.2627	0.0381187	37.9822	2.85116e-08	1.52537e-05	7.25575	1.98847	-3.76096	chr10	79814435	79814689	255	+	2	2	1	24	18	32
ENSG00000110344.9_1	E002	16.1751	0.0239518	37.9157	2.94499e-08	1.57208e-05	7.97601	3.75172	-2.20269	chr11	118230359	118230389	31	+	6	10	4	15	59	9
ENSG00000125746.15_2	E075	397.984	0.00180408	37.9035	2.96255e-08	1.57906e-05	24.5434	28.2903	0.510838	chr19	46145730	46145820	91	-	279	353	383	513	352	513
ENSG00000115540.14_2+ENSG00000270757.1_2+ENSG00000115541.10_2	E041	666.791	0.000751183	37.866	3.01722e-08	1.60577e-05	33.5739	31.1096	-0.299365	chr2	198416004	198418423	2420	+	554	690	584	769	821	634
ENSG00000126890.13_1	E005	4438.17	0.00122774	37.8455	3.04761e-08	1.61706e-05	56.9066	58.4918	0.159284	chrX	153881521	153881842	322	-	3675	4852	5889	4221	3337	4787
ENSG00000171889.3_2	E004	369.056	0.0102332	37.8478	3.04418e-08	1.61706e-05	23.4353	27.5043	0.56794	chr9	21559488	21559668	181	-	378	537	479	238	220	373
ENSG00000174165.7_1	E001	72.6517	0.0107455	37.833	3.06617e-08	1.62446e-05	14.2622	9.76127	-1.1514	chr11	66288108	66288552	445	-	37	39	42	95	112	115
ENSG00000174564.12_2+ENSG00000158092.6_2	E025	617.595	0.00151802	37.8196	3.08626e-08	1.63265e-05	30.1517	32.8213	0.328823	chr3	136665072	136665137	66	+	499	655	617	640	778	571
ENSG00000120533.12_1	E012	24.5193	0.0176011	37.7935	3.12586e-08	1.65112e-05	9.19066	5.28442	-1.62701	chr8	110346632	110346635	4	+	6	18	14	15	74	27
ENSG00000161091.12_2	E033	470.288	0.0180717	37.7417	3.20566e-08	1.69074e-05	21.9315	31.5139	1.3064	chr19	3557104	3557130	27	-	596	752	852	194	130	312
ENSG00000205581.10_1+ENSG00000238556.1	E040	222.195	0.00154682	37.6782	3.30644e-08	1.74128e-05	21.3364	20.2797	-0.169379	chr21	40720942	40720946	5	-	157	212	311	178	214	272
ENSG00000143543.14_1	E009	205.369	0.00232144	37.6631	3.33091e-08	1.75155e-05	21.8838	18.2246	-0.604304	chr1	153949399	153949451	53	-	136	199	197	236	189	279
ENSG00000153827.13_2	E019	206.557	0.00176578	37.6187	3.40385e-08	1.78724e-05	21.763	18.7488	-0.493646	chr2	230656582	230656689	108	-	194	228	151	195	347	154
ENSG00000100129.17_2+ENSG00000279738.1_2+ENSG00000207227.1	E033	486.233	0.00168655	37.6129	3.41345e-08	1.78961e-05	26.7115	30.7171	0.519417	chr22	38274179	38282710	8532	+	507	564	569	456	491	367
ENSG00000242247.10_2+ENSG00000100266.18_2	E036	623.542	0.00145351	37.5965	3.44078e-08	1.80126e-05	29.9371	33.2657	0.409324	chr22	43275054	43275175	122	-	626	644	641	742	640	488
ENSG00000114867.20_2	E015	232.187	0.00201916	37.5916	3.44898e-08	1.80288e-05	22.8007	19.5591	-0.513681	chr3	184032442	184032462	21	+	209	183	240	241	219	306
ENSG00000065135.9_2+ENSG00000116337.15_2+ENSG00000225113.1_2	E007	1378.31	0.000824643	37.5863	3.45794e-08	1.80488e-05	41.8868	41.0986	-0.0860567	chr1	110129351	110129504	154	+	1077	1501	1274	1525	1682	1320
ENSG00000202252.1+ENSG00000109971.13_2+ENSG00000207118.1	E068	37.5368	0.0373339	37.5795	3.46935e-08	1.80816e-05	12.1373	5.36838	-2.41684	chr11	122933061	122933377	317	-	16	13	14	43	77	66
ENSG00000096696.13_1	E013	3054.86	0.000788935	37.5736	3.47934e-08	1.81069e-05	51.2223	53.6241	0.245725	chr6	7568014	7568139	126	+	3423	2925	3052	3049	3163	2888
ENSG00000100852.12_2	E036	680.401	0.000830136	37.5208	3.57006e-08	1.85516e-05	33.6716	31.1514	-0.305829	chr14	32626423	32628934	2512	+	575	526	568	748	924	791
ENSG00000130758.7_2	E027	72.8058	0.00581454	37.5135	3.58283e-08	1.85819e-05	10.3722	14.5086	1.02286	chr19	40719642	40720128	487	+	73	88	118	41	43	76
ENSG00000198171.12_1	E005	124.183	0.00428796	37.5114	3.58644e-08	1.85819e-05	17.8118	13.6299	-0.841264	chr20	3172070	3172230	161	-	65	79	104	194	145	162
ENSG00000177084.16_2	E089	57.205	0.0060513	37.5035	3.6004e-08	1.86268e-05	13.218	8.85228	-1.2079	chr12	133252791	133253084	294	-	37	29	47	68	85	81
ENSG00000031823.14_2	E001	803.983	0.000704449	37.4899	3.62425e-08	1.87227e-05	33.1143	35.8388	0.320858	chr19	5916150	5917326	1177	-	940	900	987	684	717	644
ENSG00000163710.7_2	E026	263.893	0.00364365	37.4737	3.65292e-08	1.88262e-05	20.6842	24.1038	0.52059	chr3	142607656	142607741	86	-	214	271	374	249	178	302
ENSG00000165338.16_2	E010	171.947	0.00435855	37.4726	3.65498e-08	1.88262e-05	20.9738	16.2882	-0.820688	chr10	93221942	93223421	1480	+	129	153	150	176	269	174
ENSG00000108518.7_1	E006	7640.28	0.000823624	37.4628	3.67251e-08	1.88889e-05	65.2564	65.8725	0.0608409	chr17	4851558	4851850	293	-	7013	8232	9816	6608	6383	8098
ENSG00000156381.8_2	E012	383.266	0.0011831	37.4204	3.74917e-08	1.92551e-05	26.4645	24.8219	-0.227961	chr14	102975249	102975572	324	-	221	266	324	487	479	539
ENSG00000064115.10_2	E016	260.669	0.00206588	37.4042	3.7789e-08	1.93796e-05	23.4987	21.0166	-0.379211	chr12	27133542	27133579	38	-	188	280	200	282	419	228
ENSG00000164187.6_1	E009	88.2159	0.00704808	37.3804	3.82298e-08	1.95771e-05	14.9596	11.9646	-0.687231	chr5	36115117	36115156	40	-	45	89	43	113	197	60
ENSG00000112983.17_2	E011	17.025	0.0288496	37.3492	3.88151e-08	1.9848e-05	7.98672	4.18267	-1.89108	chr5	137492586	137492603	18	-	9	14	2	17	58	8
ENSG00000167840.13_1	E022	491.784	0.00144759	37.3454	3.88872e-08	1.9856e-05	30.1122	27.4174	-0.348859	chr17	5015360	5015646	287	-	343	419	534	573	524	580
ENSG00000215032.2_1+ENSG00000049167.13_2	E003	278.487	0.00389975	37.3331	3.9121e-08	1.99465e-05	20.6176	24.9857	0.657223	chr5	60169661	60170510	850	-	301	359	363	215	266	190
ENSG00000129351.17_1	E004	106.099	0.00408714	37.3258	3.92597e-08	1.99883e-05	13.8542	15.8494	0.419453	chr19	10765037	10765057	21	+	114	92	165	72	74	122
ENSG00000130066.16_1	E006	579.328	0.00178493	37.3141	3.94854e-08	2.00742e-05	28.037	23.2451	-0.666388	chrX	23801796	23801826	31	+	118	142	126	1162	1028	931
ENSG00000155561.14_2	E002	50.3531	0.00581589	37.3062	3.9636e-08	2.01217e-05	12.4334	8.48392	-1.14673	chr7	135242680	135242720	41	+	26	42	36	49	101	56
ENSG00000245904.3_2	E001	285.586	0.00820449	37.2858	4.00326e-08	2.02938e-05	21.671	24.2212	0.381381	chr12	92539349	92539956	608	+	317	465	270	234	178	258
ENSG00000104529.17_2	E093	603.573	0.00279642	37.2682	4.03766e-08	2.03802e-05	29.5975	32.735	0.388614	chr8	144679536	144679550	15	-	420	572	948	598	406	689
ENSG00000133313.14_2	E075	22.104	0.0735371	37.2741	4.02617e-08	2.03802e-05	9.40748	3.26352	-3.09631	chr18	72188340	72188356	17	+	4	9	1	9	114	8
ENSG00000174233.11_2	E022	232.891	0.00268899	37.2691	4.03593e-08	2.03802e-05	19.4062	22.9664	0.564218	chr12	49168474	49168537	64	-	259	221	312	224	157	229
ENSG00000108932.11_1	E001	1309.11	0.000672792	37.2558	4.06213e-08	2.04452e-05	41.0665	39.0746	-0.220246	chr17	66263167	66264337	1171	-	761	985	888	1778	1961	1585
ENSG00000163702.18_2	E033	37.0765	0.00870031	37.2562	4.06134e-08	2.04452e-05	10.8244	6.89023	-1.34043	chr3	9965706	9965729	24	+	19	32	14	61	55	44
ENSG00000238622.1+ENSG00000110321.15_2	E054	2391.3	0.000620908	37.2157	4.14231e-08	2.0819e-05	47.5796	49.803	0.231394	chr11	10825919	10825927	9	-	3131	2774	2852	1934	2125	1687
ENSG00000168000.14_2+ENSG00000234857.2_2+ENSG00000214753.2_2	E003	12.7943	0.0306177	37.2027	4.16863e-08	2.09214e-05	6.59894	3.64089	-1.73208	chr11	62457750	62457752	3	-	4	10	2	10	56	1
ENSG00000134853.11_2+ENSG00000282278.1_2+ENSG00000145216.15_2	E016	283.061	0.0024539	37.1855	4.20378e-08	2.10678e-05	24.4952	21.5457	-0.440221	chr4	54249940	54250043	104	+	181	292	238	308	456	259
ENSG00000104979.8_2+ENSG00000037757.13_2	E004	644.328	0.0129901	37.1708	4.23404e-08	2.11893e-05	26.9534	35.626	1.07619	chr19	13875685	13875923	239	+	767	974	922	364	358	508
ENSG00000133265.10_2	E001	84.2791	0.00747459	37.1594	4.2576e-08	2.1277e-05	15.597	11.3356	-0.981465	chr19	55773599	55773720	122	-	70	88	50	100	107	96
ENSG00000234616.8_2	E035	52.9428	0.00505609	37.1497	4.27772e-08	2.13473e-05	12.6762	8.43528	-1.22277	chr8	143763223	143763252	30	-	33	33	33	78	71	72
ENSG00000123388.4_1	E004	586.297	0.00252338	37.1137	4.35347e-08	2.16946e-05	31.9029	29.7984	-0.261991	chr12	54368965	54370203	1239	+	518	561	614	641	606	608
ENSG00000127838.13_1	E008	174.814	0.0182122	37.1079	4.36585e-08	2.16949e-05	21.202	14.9419	-1.12795	chr2	219137635	219137670	36	+	79	131	82	207	438	150
ENSG00000183010.16_2+ENSG00000185105.5_2	E003	1637.74	0.00332094	37.1102	4.36092e-08	2.16949e-05	41.6162	46.008	0.471126	chr17	79890805	79890810	6	-	1545	1494	2053	1933	943	1848
ENSG00000103365.15_2	E002	752.926	0.00100201	37.0911	4.40168e-08	2.18422e-05	34.9895	32.5063	-0.295398	chr16	23475644	23476719	1076	-	783	623	572	851	1011	737
ENSG00000006118.14_2	E046	32.9457	0.0552343	37.0834	4.4181e-08	2.18884e-05	11.344	5.15066	-2.33262	chr11	60704615	60704631	17	+	7	20	12	22	117	31
ENSG00000213593.9_2+ENSG00000211450.9_2+ENSG00000254732.1_2+ENSG00000198561.13_2+ENSG00000254462.1_2	E022	1427.71	0.000485939	37.081	4.42342e-08	2.18884e-05	41.0531	42.7725	0.18709	chr11	57507571	57507841	271	+	1567	1608	1605	1337	1379	1162
ENSG00000225873.3_2+ENSG00000185219.16_1	E007	255.867	0.00443136	37.0616	4.46527e-08	2.20645e-05	23.9448	19.7851	-0.644712	chr3	44473212	44479189	5978	-	258	165	140	295	474	237
ENSG00000257225.1_2+ENSG00000134283.17_2	E024	293.256	0.00253479	37.0577	4.4738e-08	2.20757e-05	25.4074	21.2704	-0.612247	chr12	42745687	42745761	75	+	218	253	258	354	376	321
ENSG00000144591.18_1	E022	383.803	0.00152254	37.0183	4.56056e-08	2.24723e-05	24.3667	27.9026	0.485274	chr2	220366573	220366759	187	+	393	401	458	384	301	378
ENSG00000273331.1_2+ENSG00000145107.15_2+ENSG00000213123.10_2+ENSG00000161217.11_2+ENSG00000272741.1_2	E053	137.088	0.00687292	36.9923	4.61861e-08	2.27265e-05	19.1275	14.0359	-0.981654	chr3	196033814	196033883	70	-	77	118	90	178	194	175
ENSG00000142303.13_1	E005	40.2166	0.0228265	36.9526	4.7088e-08	2.3138e-05	5.74922	11.4884	2.05015	chr19	8649847	8649938	92	-	59	75	69	14	9	17
ENSG00000108306.11_2	E022	77.2971	0.00470641	36.9489	4.71742e-08	2.31481e-05	11.8025	13.9864	0.519646	chr17	37557614	37557876	263	-	76	66	111	45	71	98
ENSG00000145592.13_1	E012	242.69	0.00151684	36.9376	4.74331e-08	2.32428e-05	19.8431	23.4751	0.566449	chr5	40834063	40834139	77	-	216	268	299	244	231	213
ENSG00000105254.11_2+ENSG00000279504.1_2	E003	992.615	0.00101287	36.9298	4.76137e-08	2.32665e-05	38.6746	35.6801	-0.341103	chr19	36605297	36605887	591	+	785	920	1017	1211	841	1198
ENSG00000197217.12_2+ENSG00000134013.15_2	E005	904.782	0.000684565	36.9326	4.75501e-08	2.32665e-05	36.3436	34.1509	-0.255594	chr8	23167181	23167424	244	-	648	496	617	1290	1274	1155
ENSG00000173692.12_1	E004	255.582	0.00173766	36.8996	4.83213e-08	2.35796e-05	23.5434	20.7439	-0.42938	chr2	231921608	231921755	148	+	183	262	294	234	303	277
ENSG00000138074.14_2	E054	164.202	0.00363785	36.8773	4.88475e-08	2.38034e-05	20.6939	15.7847	-0.87495	chr2	27434899	27435014	116	-	103	156	160	187	170	215
ENSG00000169972.11_1	E009	307.851	0.00164635	36.8731	4.89486e-08	2.38197e-05	22.1181	25.4578	0.487475	chr1	1244834	1244983	150	+	327	351	401	280	221	278
ENSG00000164323.12_1	E012	28.885	0.0123627	36.8431	4.96695e-08	2.4104e-05	5.62993	9.43084	1.51907	chr4	186124939	186125051	113	-	42	30	64	10	8	20
ENSG00000259604.5_2+ENSG00000184254.16_2+ENSG00000272639.1_2+ENSG00000232386.9_2+ENSG00000272808.3_2	E028	59.5102	0.00489279	36.8449	4.96247e-08	2.4104e-05	13.1823	9.17223	-1.09408	chr15	101414068	101414574	507	+	30	42	43	66	89	91
ENSG00000119899.12_1	E013	144.542	0.00315202	36.8184	5.02688e-08	2.43612e-05	18.1795	15.4134	-0.524998	chr6	74363516	74363878	363	-	84	82	130	212	141	218
ENSG00000102804.14_2	E028	58.6394	0.00602175	36.799	5.07464e-08	2.45589e-05	9.22218	13.4011	1.12849	chr13	45150383	45150701	319	-	90	66	63	51	42	42
ENSG00000086232.12_2	E001	338.922	0.00337734	36.7846	5.11038e-08	2.46979e-05	22.2415	27.4733	0.742829	chr7	6061875	6062806	932	-	436	373	378	255	356	262
ENSG00000151292.17_2	E021	74.9572	0.00407335	36.7781	5.1266e-08	2.47424e-05	14.1763	10.9931	-0.776168	chr5	122941033	122941056	24	+	43	77	41	89	148	64
ENSG00000108528.13_1	E019	160.725	0.00339345	36.7608	5.17014e-08	2.48843e-05	19.9485	15.8588	-0.738617	chr17	4843349	4843546	198	-	109	136	122	223	216	170
ENSG00000131584.18_1	E007	91.0679	0.0109448	36.7634	5.16336e-08	2.48843e-05	10.8226	16.2641	1.25316	chr1	1229782	1229878	97	-	112	144	135	37	52	71
ENSG00000135837.15_2	E046	90.6041	0.00355991	36.7514	5.19379e-08	2.4964e-05	15.4034	12.4609	-0.654967	chr1	180059849	180059883	35	+	64	103	60	75	182	76
ENSG00000261529.1_2+ENSG00000114062.18_2	E046	179.505	0.00552618	36.7137	5.28995e-08	2.53916e-05	21.0064	16.4453	-0.795473	chr15	25653767	25653831	65	-	101	140	151	183	223	286
ENSG00000159445.12_1	E009	86.4611	0.00316603	36.7039	5.31534e-08	2.54788e-05	15.682	11.7574	-0.887951	chr1	151862459	151862690	232	-	78	93	69	79	126	83
ENSG00000101972.18_2	E014	162.439	0.00245176	36.69	5.35149e-08	2.56172e-05	19.9586	16.25	-0.663351	chrX	123095673	123095706	34	+	111	162	123	163	271	165
ENSG00000198218.10_2	E011	192.941	0.00730112	36.6813	5.37405e-08	2.56555e-05	21.5673	17.1676	-0.747123	chr3	49070332	49070479	148	-	110	123	201	233	208	287
ENSG00000221625.1+ENSG00000075415.12_2+ENSG00000212443.1	E042	404.513	0.00188331	36.684	5.36695e-08	2.56555e-05	24.7521	28.5174	0.510729	chr12	98995947	98999651	3705	+	409	519	478	374	330	338
ENSG00000105221.16_2	E003	49.4357	0.0070531	36.6416	5.479e-08	2.61211e-05	12.0321	8.34501	-1.09572	chr19	40738242	40738243	2	-	29	42	20	62	94	56
ENSG00000110844.13_2	E009	28.2698	0.0121731	36.6076	5.57048e-08	2.65214e-05	7.28466	8.52009	0.462426	chr12	49993926	49994926	1001	+	51	45	9	24	36	8
ENSG00000034693.14_2+ENSG00000278206.1_2	E019	1238.01	0.00132237	36.5871	5.62649e-08	2.67519e-05	41.9712	38.2739	-0.408731	chr6	143825068	143825279	212	+	1028	1244	1327	1411	1413	1097
ENSG00000238649.1+ENSG00000238423.1+ENSG00000238597.1+ENSG00000198242.13_1	E027	1090.46	0.00183117	36.5836	5.63594e-08	2.67607e-05	37.0264	39.9394	0.327175	chr17	27051011	27051377	367	+	1029	1167	1186	1114	1208	922
ENSG00000196405.12_1	E062	52.6694	0.0133338	36.5786	5.64979e-08	2.67903e-05	12.6329	8.06715	-1.34431	chr14	100610568	100610569	2	+	22	34	26	55	145	47
ENSG00000261487.1_2+ENSG00000175938.6_2+ENSG00000099364.16_2	E037	183.943	0.002042	36.5721	5.66757e-08	2.68385e-05	20.8068	17.3163	-0.599259	chr16	30964782	30964869	88	+	147	134	176	266	178	207
ENSG00000258311.5_2+ENSG00000135441.7_2+ENSG00000135437.9_2	E041	79.9339	0.0034548	36.5614	5.69737e-08	2.69434e-05	11.0452	15.0715	0.95242	chr12	56116443	56117150	708	+	89	96	113	64	61	61
ENSG00000267598.1_1	E002	637.532	0.00143983	36.5557	5.71325e-08	2.69823e-05	32.5332	30.6851	-0.22713	chr19	13263910	13264036	127	-	420	530	638	771	543	924
ENSG00000100304.12_1	E020	288.689	0.00437435	36.5424	5.7503e-08	2.71209e-05	20.3409	25.1295	0.722342	chr22	43582899	43583139	241	-	303	408	463	190	149	230
ENSG00000106263.17_1	E006	1497.87	0.00272522	36.5299	5.7855e-08	2.72505e-05	40.1112	44.5474	0.48127	chr7	2394869	2395055	187	+	1534	1870	2107	1087	1171	1300
ENSG00000108375.12_2+ENSG00000213246.6_2	E015	174.198	0.00421578	36.522	5.80768e-08	2.73184e-05	20.6085	16.3462	-0.750842	chr17	56429428	56429497	70	-	85	143	150	214	256	212
ENSG00000099381.16_1	E007	61.773	0.00463416	36.5191	5.81599e-08	2.7321e-05	13.1011	10.1672	-0.767733	chr16	30974754	30974875	122	+	68	58	26	57	124	48
ENSG00000125734.14_2	E006	101.929	0.0288726	36.5144	5.82936e-08	2.73474e-05	17.2521	10.9741	-1.39882	chr19	6730097	6730108	12	-	28	77	54	94	282	102
ENSG00000138092.10_1	E015	186.179	0.00215283	36.4813	5.92403e-08	2.77545e-05	20.6728	17.2732	-0.585691	chr2	25038366	25038466	101	+	125	140	137	246	260	222
ENSG00000111144.9_1	E013	190.506	0.00224295	36.4393	6.04644e-08	2.82628e-05	17.3604	21.3734	0.681036	chr12	96403772	96405036	1265	-	232	250	213	157	164	139
ENSG00000167700.8_1	E011	1107.88	0.00121846	36.4358	6.05658e-08	2.82628e-05	39.6476	37.5517	-0.23508	chr8	145736374	145736564	191	+	949	1122	1054	1283	868	1380
ENSG00000261218.5_2+ENSG00000197943.9_2	E085	1646.88	0.0418161	36.4369	6.05342e-08	2.82628e-05	NA	NA	NA	chr16	81991626	81996298	4673	+	556	791	1576	1294	3161	2698
ENSG00000163050.16_1	E001	136.184	0.00770288	36.4287	6.07762e-08	2.83235e-05	13.8981	19.3131	1.04374	chr1	227085237	227087105	1869	+	183	182	167	93	104	96
ENSG00000209582.1+ENSG00000129226.13_2+ENSG00000161956.12_2+ENSG00000161960.14_2+ENSG00000264772.6_2+ENSG00000238917.1+ENSG00000277957.1_2	E141	171.193	0.00417613	36.4204	6.10236e-08	2.84012e-05	20.56	15.925	-0.825474	chr17	7484696	7484940	245	+	112	116	126	234	214	232
ENSG00000006118.14_2	E045	297.107	0.00186582	36.4096	6.13434e-08	2.85124e-05	24.9609	22.1502	-0.412858	chr11	60704496	60704614	119	+	223	345	285	304	294	345
ENSG00000072364.12_1	E031	263.71	0.00268876	36.4005	6.16164e-08	2.86015e-05	20.3946	24.0341	0.557366	chr5	132272759	132272885	127	-	345	309	326	181	238	201
ENSG00000171889.3_2	E002	41.4745	0.00622193	36.3878	6.20002e-08	2.87418e-05	10.8704	8.17934	-0.847979	chr9	21476898	21477034	137	-	31	41	24	55	51	49
ENSG00000071082.10_1	E016	10640.3	0.000506336	36.3754	6.2374e-08	2.88771e-05	70.6354	69.7838	-0.0835351	chr2	101622812	101622829	18	+	6526	10168	9383	13291	14762	10671
ENSG00000201754.1+ENSG00000204387.12_1+ENSG00000201823.1	E014	80.443	0.00650576	36.3223	6.40084e-08	2.95949e-05	10.7992	15.4927	1.10656	chr6	31804072	31804075	4	+	94	92	114	63	62	62
ENSG00000065613.13_2	E001	608	0.000809255	36.3005	6.4692e-08	2.98718e-05	29.8536	32.2995	0.303336	chr10	105726959	105727653	695	+	664	844	707	434	583	464
ENSG00000213676.10_2+ENSG00000168477.17_2	E056	45.267	0.00760111	36.2836	6.52274e-08	3.00796e-05	11.8692	7.51758	-1.36263	chr6	32063388	32065226	1839	-	22	19	35	62	67	69
ENSG00000213699.8_2+ENSG00000115163.14_2	E029	99.599	0.0050072	36.2591	6.60079e-08	3.03997e-05	16.4631	12.1775	-0.934781	chr2	27023797	27023935	139	+	75	63	74	117	112	158
ENSG00000100296.13_2+ENSG00000184117.11_2	E061	895.654	0.000740474	36.2442	6.64901e-08	3.05419e-05	37.6093	34.0221	-0.415301	chr22	29956797	29956817	21	-	681	803	770	1113	1147	925
ENSG00000234741.7_1	E005	2787.77	0.000914952	36.2467	6.64082e-08	3.05419e-05	52.2284	49.8185	-0.248013	chr1	173833049	173833091	43	-	1883	2823	2625	3434	3345	2813
ENSG00000130066.16_1	E020	2548.07	0.000926726	36.2343	6.68105e-08	3.06492e-05	46.2594	42.7775	-0.3716	chrX	23803803	23804117	315	+	582	707	745	4897	4366	4119
ENSG00000188612.11_2+ENSG00000189159.15_2	E032	2490.13	0.00207644	36.2066	6.77179e-08	3.1025e-05	51.4895	47.2133	-0.443639	chr17	73164393	73164496	104	-	1749	2296	2138	2952	3466	2560
ENSG00000101160.13_1	E007	97.499	0.00313824	36.1754	6.87539e-08	3.14218e-05	12.3964	16.2287	0.835119	chr20	57581097	57581376	280	-	122	109	130	83	81	66
ENSG00000103253.17_1	E044	578.719	0.00125231	36.1752	6.87624e-08	3.14218e-05	32.0571	28.4238	-0.45748	chr16	779288	779313	26	+	335	431	496	775	643	808
ENSG00000243989.8_2+ENSG00000114786.16_2+ENSG00000248487.8_2	E129	65.7539	0.00521055	36.1625	6.91888e-08	3.15757e-05	13.0883	10.647	-0.626367	chr3	52023193	52023193	1	+	32	84	37	85	102	62
ENSG00000124193.14_1	E003	444.816	0.00312004	36.1509	6.95798e-08	3.17131e-05	29.9014	25.3657	-0.601865	chr20	42087793	42088060	268	+	375	341	384	523	627	457
ENSG00000131584.18_1	E008	161.132	0.002104	36.1284	7.03454e-08	3.20206e-05	15.9528	19.8052	0.696205	chr1	1229879	1230008	130	-	176	205	226	111	107	148
ENSG00000197756.9_1	E001	55.3009	0.0056977	36.1106	7.09569e-08	3.22573e-05	8.78019	13.4845	1.29354	chr2	217362912	217363547	636	+	66	60	72	58	45	34
ENSG00000160072.19_1	E018	119.066	0.00388172	36.0784	7.20805e-08	3.26837e-05	14.4277	16.8159	0.481226	chr1	1424584	1424654	71	+	153	163	122	103	96	84
ENSG00000184363.9_2	E009	316.093	0.00140886	36.0807	7.19974e-08	3.26837e-05	21.867	25.3942	0.517265	chr11	394335	394508	174	+	284	481	506	208	182	251
ENSG00000248109.2_2	E006	47.835	0.0139103	36.0694	7.23972e-08	3.27851e-05	7.41659	12.5202	1.56493	chr5	147617252	147617495	244	+	82	77	55	15	38	24
ENSG00000064961.18_2	E012	768.434	0.00171576	36.0292	7.38264e-08	3.33895e-05	32.4816	35.5952	0.368931	chr19	3573695	3573798	104	+	650	859	1044	571	734	800
ENSG00000162910.18_1	E014	42.7142	0.00828672	36.0214	7.41092e-08	3.34743e-05	11.1088	6.96858	-1.38536	chr1	228295927	228295932	6	-	23	14	19	91	43	65
ENSG00000144591.18_1	E048	7.32374	0.0590175	35.9687	7.60332e-08	3.42994e-05	5.25384	2.22056	-2.49703	chr2	220371711	220371711	1	+	1	5	0	2	37	3
ENSG00000100241.20_2	E029	446.25	0.00126245	35.952	7.66546e-08	3.45355e-05	26.9144	28.5272	0.213288	chr22	50899588	50899715	128	-	438	381	578	444	317	524
ENSG00000164818.15_2	E001	183.387	0.00882235	35.9421	7.70243e-08	3.46539e-05	15.8688	21.1528	0.931479	chr7	766338	766855	518	+	208	286	291	90	102	133
ENSG00000187514.15_2	E029	5780.31	0.000273468	35.9397	7.7114e-08	3.46539e-05	61.0248	62.0627	0.103298	chr2	232578024	232578108	85	+	5007	5710	6040	6745	6235	5309
ENSG00000157470.11_2	E032	96.6134	0.0110715	35.9236	7.77218e-08	3.48825e-05	17.4367	11.5164	-1.28723	chr15	59752406	59752839	434	+	87	64	92	102	120	120
ENSG00000130066.16_1	E013	247.303	0.00670228	35.8912	7.89585e-08	3.53925e-05	18.106	23.3993	0.854017	chrX	23802455	23802520	66	+	134	136	122	410	365	330
ENSG00000100246.12_2+ENSG00000100242.15_2	E017	207.639	0.00729902	35.8885	7.90611e-08	3.53935e-05	17.1657	23.0713	0.976677	chr22	39136438	39136893	456	-	276	259	244	156	165	157
ENSG00000145495.14_2	E014	366.364	0.0011392	35.8854	7.91796e-08	3.54015e-05	24.3899	26.918	0.350865	chr5	10390604	10390604	1	+	526	325	367	316	395	294
ENSG00000253729.7_2	E086	2919.94	0.000421605	35.8813	7.93397e-08	3.54281e-05	52.7959	50.8409	-0.200499	chr8	48846525	48846650	126	-	2843	3111	2666	2742	3868	2573
ENSG00000108578.14_1	E001	7.76809	0.0556823	35.8618	8.00934e-08	3.57194e-05	5.35146	2.87364	-1.80501	chr17	28575213	28575222	10	-	1	9	1	0	38	2
ENSG00000174437.16_1	E004	615.265	0.00301207	35.8366	8.10841e-08	3.61156e-05	29.4963	33.2385	0.462042	chr12	110719486	110719712	227	+	683	703	731	408	705	518
ENSG00000221625.1+ENSG00000075415.12_2+ENSG00000212443.1	E030	354.378	0.0127225	35.8241	8.15779e-08	3.62896e-05	27.4683	22.6089	-0.686363	chr12	98993413	98993635	223	+	201	194	400	317	290	713
ENSG00000172986.12_2+ENSG00000163605.14_2	E001	33.143	0.0114095	35.8184	8.18047e-08	3.63336e-05	5.78498	10.3732	1.72445	chr3	72937224	72937659	436	+	40	66	53	12	14	16
ENSG00000272030.1_2+ENSG00000271853.5_2+ENSG00000189171.14_2	E003	5.16915	0.0903299	35.8164	8.1883e-08	3.63336e-05	4.20058	2.51863	-1.48195	chr1	153591278	153591279	2	-	0	8	0	1	25	0
ENSG00000004779.9_1	E001	20.1401	0.0156511	35.7644	8.39824e-08	3.72102e-05	7.97846	5.33433	-1.1804	chr16	23592323	23592334	12	-	7	22	9	17	54	17
ENSG00000171453.17_1	E028	92.668	0.00438957	35.7623	8.40699e-08	3.72102e-05	15.7979	12.2594	-0.784087	chr6	43489218	43489232	15	+	51	107	66	109	146	88
ENSG00000006576.16_1	E038	1040.47	0.000792536	35.7275	8.55057e-08	3.77982e-05	36.3978	39.2701	0.32481	chr7	77584212	77585262	1051	+	1170	1229	1045	873	1123	882
ENSG00000165233.17_1	E021	5.40209	0.0864473	35.6661	8.80996e-08	3.88961e-05	4.78529	0.899978	-4.83311	chr9	95875555	95875564	10	+	0	1	0	8	25	1
ENSG00000170889.13_2	E019	653.645	0.00129777	35.6576	8.84628e-08	3.90076e-05	33.0335	30.0892	-0.362241	chr19	54710434	54710592	159	+	379	466	548	1016	583	926
ENSG00000111011.17_1	E050	171.378	0.0034166	35.6146	9.03357e-08	3.97836e-05	16.2509	20.6238	0.771833	chr12	123007454	123008303	850	-	200	228	216	141	137	117
ENSG00000141858.11_1	E006	443.768	0.0116147	35.5827	9.17483e-08	4.03553e-05	23.3981	31.0835	1.03215	chr19	14200597	14201320	724	-	496	653	646	239	260	387
ENSG00000157954.14_1	E006	117.518	0.00357643	35.5453	9.34324e-08	4.10448e-05	13.6854	17.5342	0.778276	chr7	5229904	5230124	221	+	131	163	143	68	122	89
ENSG00000004766.15_1	E047	232.542	0.00147287	35.482	9.63596e-08	4.22254e-05	22.5369	20.0275	-0.395973	chr7	92938136	92938254	119	+	159	280	218	204	325	234
ENSG00000184787.18_1	E016	110.83	0.00266621	35.4837	9.62773e-08	4.22254e-05	17.0691	13.1809	-0.807797	chr21	46197169	46197213	45	-	79	94	71	119	197	119
ENSG00000026508.16_2	E034	115.234	0.0032721	35.4748	9.66949e-08	4.23197e-05	13.5418	17.595	0.821898	chr11	35211613	35211976	364	+	165	114	133	72	145	75
ENSG00000130725.7_1	E016	270.863	0.00160987	35.4561	9.75797e-08	4.25484e-05	21.0875	24.1613	0.464417	chr19	59069722	59070060	339	-	208	310	385	230	218	286
ENSG00000184445.11_2	E082	497.017	0.00273285	35.4607	9.73621e-08	4.25484e-05	27.1843	30.7975	0.465854	chr12	123103029	123103084	56	+	466	489	600	477	460	513
ENSG00000271782.1+ENSG00000185104.19_2	E018	50.4582	0.00525094	35.4567	9.75518e-08	4.25484e-05	9.02709	11.8347	0.812493	chr1	51171456	51171457	2	-	52	43	94	37	29	49
ENSG00000213625.8_2+ENSG00000116678.18_2	E028	307.86	0.00238428	35.4445	9.81335e-08	4.2737e-05	24.1588	22.0631	-0.31176	chr1	66075630	66075789	160	+	172	194	196	381	558	381
ENSG00000100605.16_2	E004	976.07	0.000902257	35.4371	9.84861e-08	4.28027e-05	36.3501	37.011	0.0756797	chr14	93406207	93408249	2043	-	1312	1059	1264	781	735	750
ENSG00000165752.16_1	E020	1192.87	0.0039862	35.4362	9.85274e-08	4.28027e-05	40.9766	35.8144	-0.580665	chr10	134144940	134145335	396	-	559	655	880	1866	1421	1798
ENSG00000108298.9_1	E011	109.426	0.0026148	35.4273	9.89578e-08	4.29367e-05	13.1913	17.2229	0.83404	chr17	37358295	37358569	275	+	110	140	135	95	111	75
ENSG00000177084.16_2	E010	61.1148	0.00787631	35.3257	1.03972e-07	4.50569e-05	13.7369	9.00146	-1.27677	chr12	133201884	133202005	122	-	33	41	43	87	90	77
ENSG00000129911.8_1	E002	324.099	0.00136361	35.2965	1.05462e-07	4.56463e-05	25.3109	23.0463	-0.3267	chr19	1852399	1852594	196	-	262	253	258	457	342	382
ENSG00000145725.19_2	E005	54.5145	0.00526871	35.2103	1.09976e-07	4.75419e-05	12.4872	9.32547	-0.879012	chr5	102455968	102456093	126	+	28	56	41	37	103	70
ENSG00000133315.10_2	E023	139.066	0.00216632	35.1809	1.11559e-07	4.81456e-05	15.1561	18.7277	0.674019	chr11	63933169	63933247	79	-	95	160	196	117	107	164
ENSG00000213445.9_2	E025	163.978	0.0177262	35.1793	1.11646e-07	4.81456e-05	14.1585	21.5269	1.34644	chr11	65414855	65415129	275	+	245	205	239	78	76	144
ENSG00000231312.6_2+ENSG00000152154.10_2	E010	39.1244	0.00843629	35.1668	1.12332e-07	4.83821e-05	7.50445	11.3062	1.22063	chr2	39701668	39701899	232	+	55	46	42	36	39	20
ENSG00000213699.8_2+ENSG00000115163.14_2	E010	272.476	0.00252187	35.1613	1.12632e-07	4.84522e-05	21.6791	23.5498	0.282507	chr2	27000910	27001087	178	+	345	236	337	286	177	257
ENSG00000174564.12_2+ENSG00000158092.6_2	E043	764.09	0.00109385	35.1546	1.12997e-07	4.855e-05	35.3782	31.3082	-0.487249	chr3	136714349	136714398	50	+	440	504	614	1142	964	956
ENSG00000132522.15_2+ENSG00000215041.9_2+ENSG00000261915.6_2	E005	137.391	0.00370501	35.1367	1.13986e-07	4.89152e-05	NA	NA	NA	chr17	7215981	7216014	34	-	114	164	107	157	202	97
ENSG00000133247.13_2+ENSG00000267531.1	E030	220.159	0.0108893	35.1322	1.14236e-07	4.89626e-05	17.5174	23.5414	0.981268	chr19	55858324	55858584	261	+	241	281	326	156	98	221
ENSG00000163597.14_1	E014	798.664	0.00140817	35.1111	1.15413e-07	4.94073e-05	32.6063	36.3711	0.443434	chr17	74555126	74556515	1390	+	827	955	943	700	794	632
ENSG00000196365.11_1	E043	638.488	0.00288745	35.0775	1.17319e-07	5.01623e-05	30.0108	33.3944	0.4154	chr19	5719883	5719943	61	-	508	756	978	533	401	672
ENSG00000135829.16_1	E030	184.899	0.00201517	35.0744	1.17496e-07	5.01768e-05	21.2179	17.3859	-0.651835	chr1	182846553	182847155	603	+	166	222	183	175	210	168
ENSG00000198363.16_2	E027	147.562	0.00287952	35.059	1.18378e-07	5.04924e-05	15.4379	19.4274	0.736092	chr8	62545684	62545935	252	-	137	177	191	107	164	123
ENSG00000146425.10_1	E007	143.62	0.00288194	35.0386	1.19559e-07	5.09346e-05	18.4546	15.3559	-0.585327	chr6	159062351	159062392	42	-	63	114	134	169	206	187
ENSG00000126768.12_1	E024	221.678	0.00183986	35.0208	1.20599e-07	5.12534e-05	19.1097	22.4801	0.541445	chrX	48755350	48755426	77	-	236	229	260	232	184	198
ENSG00000197756.9_1	E029	581.411	0.00423138	35.022	1.20527e-07	5.12534e-05	31.8872	27.3214	-0.582026	chr2	217394175	217394177	3	+	306	329	361	991	669	839
ENSG00000100296.13_2+ENSG00000184117.11_2	E011	316.619	0.0017532	35.0127	1.21076e-07	5.13614e-05	22.5891	25.6581	0.443641	chr22	29913252	29913355	104	-	349	366	362	329	255	253
ENSG00000163584.17_1	E008	307.339	0.00412141	35.0115	1.21144e-07	5.13614e-05	26.023	21.1706	-0.713279	chr3	170585924	170585970	47	-	162	232	281	408	425	359
ENSG00000072310.16_2	E024	208.636	0.00601532	34.9976	1.21965e-07	5.16473e-05	22.8711	17.8525	-0.821003	chr17	17718911	17719173	263	-	193	198	210	182	230	250
ENSG00000149932.16_1	E018	31.6188	0.00916419	34.9901	1.22413e-07	5.17746e-05	6.31147	10.4015	1.47791	chr16	29983363	29983461	99	+	53	37	39	28	19	15
ENSG00000135480.14_2	E007	1500.65	0.0144652	34.975	1.23317e-07	5.20944e-05	36.7296	46.8452	1.10465	chr12	52627225	52627375	151	+	1458	2349	2425	966	566	1275
ENSG00000132254.12_1	E023	175.372	0.0022076	34.9642	1.23965e-07	5.23057e-05	19.7383	17.2946	-0.428634	chr11	6502461	6502514	54	-	92	161	137	213	260	205
ENSG00000249456.1_2+ENSG00000019995.6_2	E001	40.8845	0.00790664	34.9349	1.25746e-07	5.29936e-05	7.16187	11.454	1.39739	chr10	126605712	126605841	130	+	46	67	63	22	25	25
ENSG00000144028.14_1	E001	103.866	0.00304244	34.9116	1.27176e-07	5.35322e-05	16.617	12.5749	-0.86643	chr2	96940074	96940468	395	-	74	72	69	117	188	116
ENSG00000133247.13_2+ENSG00000267531.1	E031	798.786	0.00107441	34.9022	1.2776e-07	5.37137e-05	33.3823	35.6188	0.263275	chr19	55858585	55859488	904	+	714	800	975	815	574	926
ENSG00000115307.16_1	E003	335.019	0.0134356	34.8964	1.28124e-07	5.38026e-05	27.8743	21.0116	-0.987573	chr2	74753779	74753815	37	-	164	296	244	381	674	307
ENSG00000197586.12_2	E016	184.445	0.00196378	34.883	1.28962e-07	5.409e-05	20.6157	17.4938	-0.535859	chr20	25187715	25187979	265	+	131	139	184	214	182	260
ENSG00000113643.8_1	E012	1017.56	0.000626237	34.8698	1.29792e-07	5.43735e-05	38.4203	36.4478	-0.224008	chr5	167919664	167919796	133	+	676	952	976	1117	1281	1175
ENSG00000250432.5_2+ENSG00000123415.15_2	E006	7.57967	0.0511377	34.8502	1.31033e-07	5.48281e-05	5.6023	1.95371	-3.05435	chr12	54515063	54515087	25	-	0	4	1	5	34	5
ENSG00000196405.12_1	E063	50.6401	0.0126396	34.8325	1.32164e-07	5.52356e-05	12.3469	8.01918	-1.29207	chr14	100610570	100610572	3	+	22	33	26	51	137	47
ENSG00000111057.10_2+ENSG00000265039.1	E006	471.638	0.00142239	34.8267	1.32538e-07	5.53262e-05	29.6283	26.8458	-0.364118	chr12	53343589	53344111	523	+	293	404	484	552	553	570
ENSG00000072778.19_1	E087	2390.15	0.000474401	34.8072	1.33806e-07	5.57895e-05	49.8273	47.776	-0.213372	chr17	7127808	7127835	28	+	1769	2109	2210	3063	2641	2663
ENSG00000185630.18_2	E010	53.3359	0.00944986	34.7737	1.36e-07	5.66374e-05	13.1399	8.46576	-1.32209	chr1	164529383	164529594	212	+	37	34	40	58	99	59
ENSG00000160318.6_2+ENSG00000105379.9_2+ENSG00000269403.1_2	E017	120.829	0.022334	34.7547	1.37262e-07	5.70956e-05	18.9248	11.2722	-1.61663	chr19	51870354	51870469	116	-	62	66	42	206	154	196
ENSG00000092841.18_2+ENSG00000196465.10_2	E010	619.504	0.000927154	34.7428	1.38064e-07	5.73612e-05	30.6105	32.3137	0.209819	chr12	56547790	56547876	87	+	494	609	794	667	492	678
ENSG00000011304.18_2	E038	386.645	0.00103628	34.7056	1.4058e-07	5.83378e-05	27.5464	24.8899	-0.363656	chr19	805570	806036	467	+	322	333	424	379	424	458
ENSG00000100416.12_1	E035	357.032	0.00118579	34.6754	1.42658e-07	5.91306e-05	27.092	23.6541	-0.480812	chr22	46751970	46752738	769	+	308	307	355	404	378	406
ENSG00000197343.10_2+ENSG00000244219.6_2+ENSG00000272647.2_2	E069	8.19063	0.0552751	34.6087	1.47368e-07	6.09396e-05	6.00389	1.21388	-4.63104	chr7	99208016	99208385	370	+	1	1	0	19	12	16
ENSG00000275097.1_2+ENSG00000139146.13_2	E018	50.0314	0.00514765	34.6103	1.47254e-07	6.09396e-05	8.28644	12.5477	1.24436	chr12	31478160	31478428	269	-	52	76	73	35	38	30
ENSG00000145040.3_2+ENSG00000114268.11_2	E039	26.6084	0.0119449	34.5932	1.48482e-07	6.1328e-05	4.91651	9.5316	1.94573	chr3	48599449	48600569	1121	-	44	37	49	11	10	10
ENSG00000214078.12_2+ENSG00000244005.12_2+ENSG00000272897.5_2+ENSG00000244462.7_2	E052	793.827	0.000877961	34.5884	1.48828e-07	6.13989e-05	35.7344	33.2284	-0.295098	chr20	34236847	34238063	1217	-	659	857	739	830	982	761
ENSG00000073417.14_2	E003	64.6327	0.00447453	34.5824	1.49259e-07	6.15046e-05	10.0241	13.2452	0.843738	chr15	85525205	85525211	7	+	74	66	118	31	44	58
ENSG00000160710.15_2	E028	609.506	0.00237437	34.5789	1.49519e-07	6.154e-05	34.7574	27.9589	-0.84117	chr1	154574675	154574724	50	-	745	646	648	473	671	521
ENSG00000156411.9_1	E002	26.9141	0.0192556	34.57	1.50162e-07	6.15887e-05	9.47179	5.12755	-1.80456	chr14	104378627	104378636	10	-	9	19	5	43	56	33
ENSG00000174483.19_2+ENSG00000254986.7_2+ENSG00000256349.1_2	E088	24.4908	0.020993	34.5704	1.50136e-07	6.15887e-05	9.60212	4.8036	-2.03534	chr11	66288250	66288360	111	+	13	14	7	35	44	36
ENSG00000213625.8_2+ENSG00000116678.18_2	E013	176.209	0.00343291	34.5715	1.50052e-07	6.15887e-05	15.9076	22.1187	1.07428	chr1	65895732	65895986	255	+	201	189	175	150	207	150
ENSG00000004478.7_1	E001	115.821	0.00471217	34.5552	1.51249e-07	6.19627e-05	14.2156	16.6443	0.494547	chr12	2904119	2904234	116	+	86	156	185	57	94	124
ENSG00000166012.15_2+ENSG00000207112.1+ENSG00000207304.1+ENSG00000207145.1+ENSG00000206834.1+ENSG00000206799.1+ENSG00000210825.1+ENSG00000239195.1	E044	338.847	0.00144533	34.5434	1.52118e-07	6.22462e-05	25.9334	23.6219	-0.328098	chr11	93466764	93466839	76	-	227	343	262	288	617	346
ENSG00000205581.10_1+ENSG00000238556.1	E041	214.696	0.00162735	34.5383	1.52495e-07	6.23279e-05	21.0273	19.9782	-0.170041	chr21	40720947	40720966	20	-	157	199	301	172	210	260
ENSG00000168395.15_2	E031	589.432	0.000868111	34.5312	1.53022e-07	6.23986e-05	29.7872	31.9883	0.273852	chr2	242664404	242665862	1459	+	642	610	678	539	577	526
ENSG00000221983.7_2	E031	5455.2	0.00364223	34.5314	1.53013e-07	6.23986e-05	62.4184	58.2072	-0.420318	chr19	18686013	18686039	27	+	3409	4786	4425	7061	8069	5504
ENSG00000177239.14_2	E042	71.4029	0.00374588	34.5166	1.54112e-07	6.27705e-05	10.4731	14.4526	0.981778	chr9	140002259	140002594	336	+	85	79	86	72	52	57
ENSG00000130770.17_1	E002	29.4459	0.0655504	34.4932	1.55875e-07	6.34153e-05	10.44	4.40621	-2.53679	chr1	28562644	28562652	9	+	4	14	7	15	129	21
ENSG00000163516.13_1	E023	174.283	0.00187509	34.4819	1.56735e-07	6.36915e-05	20.0347	17.1239	-0.509466	chr2	220096736	220096762	27	+	102	161	151	201	242	203
ENSG00000111860.13_2	E021	54.1967	0.00505512	34.4758	1.57207e-07	6.37679e-05	9.38841	12.17	0.780601	chr6	118953616	118953774	159	-	47	60	100	27	39	55
ENSG00000176853.15_2	E008	206.494	0.0018763	34.4747	1.57285e-07	6.37679e-05	21.2439	19.0733	-0.356508	chr8	124790899	124791012	114	+	134	241	164	198	329	199
ENSG00000026025.14_2	E013	2898.9	0.000964194	34.462	1.58261e-07	6.40291e-05	52.5383	50.2215	-0.238058	chr10	17272649	17272652	4	+	1924	2555	2478	3786	3534	3286
ENSG00000151465.13_2	E012	841.279	0.00102921	34.4616	1.58293e-07	6.40291e-05	33.5532	36.1668	0.306222	chr10	12257739	12257834	96	+	951	1016	1147	738	582	650
ENSG00000158604.14_2	E003	874.341	0.00645649	34.4534	1.58923e-07	6.42102e-05	32.3697	38.9605	0.765443	chr7	44619503	44620691	1189	-	972	1009	956	778	807	773
ENSG00000141959.12	E037	100.73	0.00414982	34.4304	1.60714e-07	6.47854e-05	16.0497	13.0111	-0.652178	chr21	45744801	45745035	235	+	60	96	86	106	149	117
ENSG00000182087.12_2	E011	137.463	0.00514269	34.4326	1.60541e-07	6.47854e-05	18.8338	14.1866	-0.898133	chr19	1010990	1011094	105	-	72	100	108	206	141	199
ENSG00000153395.9_1	E026	168.553	0.0350633	34.4171	1.61752e-07	6.51292e-05	13.1486	22.9689	1.79477	chr5	1523856	1524077	222	-	188	266	288	79	59	136
ENSG00000129562.10_1	E001	7.51717	0.0693363	34.4069	1.62558e-07	6.53792e-05	5.2263	2.40877	-2.2465	chr14	23033805	23033806	2	-	0	5	2	1	36	5
ENSG00000161011.19_2	E041	260.698	0.0248896	34.3859	1.64229e-07	6.59758e-05	25.9468	17.8885	-1.25565	chr5	179264219	179264255	37	+	114	223	165	226	650	245
ENSG00000243989.8_2+ENSG00000114786.16_2+ENSG00000248487.8_2	E128	79.5158	0.00400361	34.3755	1.65064e-07	6.62356e-05	14.2884	11.6597	-0.622714	chr3	52023191	52023192	2	+	40	94	51	102	117	81
ENSG00000161542.16_2	E031	36.7526	0.00839121	34.3638	1.65999e-07	6.65352e-05	7.31371	10.4277	1.05292	chr17	74379927	74380461	535	-	28	51	72	14	25	33
ENSG00000131473.16_2	E043	7.57912	0.0490151	34.3363	1.68234e-07	6.73544e-05	5.82557	1.87887	-3.28133	chr17	40075216	40075236	21	-	1	4	0	6	34	4
ENSG00000185420.18_2	E002	17.4972	0.0404542	34.3215	1.69454e-07	6.7766e-05	7.98747	3.77013	-2.19273	chr1	245912653	245912668	16	-	6	9	3	16	75	4
ENSG00000204604.9_2+ENSG00000198538.10_2	E019	168.01	0.00522771	34.3007	1.71176e-07	6.8377e-05	20.3362	16.1953	-0.736025	chr19	53341789	53345188	3400	-	112	145	124	210	266	169
ENSG00000144566.10_2	E021	366.117	0.00135349	34.2915	1.71941e-07	6.86047e-05	26.5045	24.7446	-0.244353	chr3	20025200	20025613	414	+	303	378	271	397	565	325
ENSG00000188612.11_2+ENSG00000189159.15_2	E033	2618.44	0.0014956	34.2842	1.72551e-07	6.87701e-05	51.9741	48.2064	-0.389462	chr17	73170847	73170918	72	-	1846	2387	2412	3093	3388	2784
ENSG00000108298.9_1	E021	13195.9	0.00109785	34.2727	1.73523e-07	6.90795e-05	74.5207	72.1582	-0.230934	chr17	37360902	37360964	63	+	8957	11523	11304	15673	20017	13076
ENSG00000273413.1_2+ENSG00000173269.13_2+ENSG00000272734.1_2	E033	429.307	0.00290419	34.2616	1.74459e-07	6.93736e-05	29.3097	23.762	-0.755406	chr10	88729239	88729993	755	-	228	281	276	601	608	605
ENSG00000183011.13_2	E013	334.761	0.00118763	34.2548	1.75035e-07	6.95241e-05	24.1319	25.2849	0.163884	chr17	7761567	7761814	248	-	301	352	387	378	263	337
ENSG00000108515.17_2	E030	421.876	0.00121722	34.2217	1.77875e-07	7.05703e-05	27.9859	25.7926	-0.295518	chr17	4858564	4858592	29	+	307	331	347	565	518	486
ENSG00000197217.12_2+ENSG00000134013.15_2	E068	92.2047	0.00352766	34.2195	1.78069e-07	7.05703e-05	12.0447	16.2005	0.917232	chr8	23302048	23302048	1	-	109	90	89	93	92	85
ENSG00000162604.12_2	E019	770.366	0.000715097	34.19	1.80636e-07	7.1507e-05	35.1749	32.8003	-0.281512	chr1	62175001	62175090	90	-	572	713	700	885	970	837
ENSG00000152767.16_2	E095	789.181	0.000715578	34.1857	1.81021e-07	7.15791e-05	33.199	35.6348	0.287076	chr13	99100490	99101127	638	+	989	760	746	692	920	688
ENSG00000154358.20_2	E067	199.856	0.00223962	34.1823	1.81314e-07	7.16145e-05	21.2681	18.4067	-0.476011	chr1	228492046	228492154	109	+	146	202	159	199	301	213
ENSG00000198898.12_2	E035	3072.54	0.00169291	34.1628	1.83046e-07	7.22178e-05	51.3487	53.6488	0.235246	chr7	116558243	116562103	3861	+	2893	3380	3374	3287	2795	2854
ENSG00000143162.7_1	E007	381.134	0.00973652	34.1503	1.84159e-07	7.24943e-05	22.765	28.5508	0.805115	chr1	167522625	167523004	380	-	370	536	609	239	215	333
ENSG00000169169.14_2	E069	17.6727	0.0598747	34.1512	1.8408e-07	7.24943e-05	6.76455	4.3762	-1.27085	chr19	50216982	50216988	7	+	3	12	2	6	83	9
ENSG00000008710.18_2	E009	72.4766	0.0047593	34.1195	1.8694e-07	7.33433e-05	10.1602	14.2782	1.03507	chr16	2140986	2141175	190	-	85	112	103	38	41	59
ENSG00000221968.8_2	E019	295.198	0.00198165	34.1208	1.86824e-07	7.33433e-05	25.2582	21.5081	-0.554067	chr11	61644436	61644917	482	-	216	257	263	371	345	335
ENSG00000243989.8_2+ENSG00000114786.16_2+ENSG00000248487.8_2	E123	119.195	0.00302733	34.1209	1.86808e-07	7.33433e-05	16.9512	14.4305	-0.506132	chr3	52023177	52023178	2	+	65	139	87	152	164	119
ENSG00000175416.12_1	E003	1054.78	0.000813829	34.0681	1.91669e-07	7.51151e-05	37.3327	38.5558	0.13811	chr5	175819650	175819793	144	-	1014	1084	1290	1159	649	1138
ENSG00000131469.12_1	E006	202.156	0.00387575	34.0445	1.93877e-07	7.58959e-05	17.8535	21.9744	0.68463	chr17	41150494	41150765	272	+	249	247	222	186	158	160
ENSG00000086504.15_1	E026	6.00955	0.115761	34.0409	1.94222e-07	7.59292e-05	5.00648	1.27022	-3.96999	chr16	420503	420509	7	-	0	2	0	3	35	0
ENSG00000205250.8_2	E010	41.5556	0.00722872	34.0391	1.94393e-07	7.59292e-05	11.4002	7.36528	-1.30077	chr16	67226398	67226429	32	+	19	24	32	50	63	64
ENSG00000138592.13_2	E040	134.191	0.00254714	34.0137	1.96799e-07	7.67049e-05	14.5518	18.3932	0.742379	chr15	50776472	50776558	87	+	156	185	178	81	127	90
ENSG00000164105.3_1	E008	639.732	0.00108606	34.0136	1.96814e-07	7.67049e-05	32.6528	31.1228	-0.187176	chr4	174298356	174298683	328	+	551	772	708	658	680	519
ENSG00000123843.12_2	E005	196.124	0.00375846	33.9973	1.98375e-07	7.71284e-05	21.5826	17.5875	-0.672146	chr1	207262584	207262627	44	+	133	157	171	227	273	231
ENSG00000133704.9_2	E012	138.529	0.00309602	33.9954	1.98558e-07	7.71284e-05	18.0945	15.8381	-0.424462	chr12	30809618	30809684	67	-	126	157	95	104	270	104
ENSG00000242247.10_2+ENSG00000100266.18_2	E013	342.044	0.00160699	33.9999	1.98125e-07	7.71284e-05	26.273	22.8641	-0.486929	chr22	43227555	43227642	88	-	202	245	289	441	476	423
ENSG00000171017.10_2	E012	1206.5	0.00106547	33.9606	2.01952e-07	7.83603e-05	39.1549	40.3445	0.131917	chr19	7964016	7966901	2886	+	1104	1202	1287	1341	1101	1250
ENSG00000197153.4_2+ENSG00000278677.1_2	E001	85.7123	0.014681	33.9353	2.04453e-07	7.92435e-05	10.6397	15.9931	1.25134	chr6	27858160	27858412	253	-	101	97	156	71	44	49
ENSG00000132781.17_2	E007	24.3369	0.0438991	33.9288	2.05096e-07	7.94056e-05	9.11356	5.2493	-1.62139	chr1	45794946	45794947	2	-	8	23	6	15	87	16
ENSG00000242265.5_2	E017	1451.34	0.000988816	33.9249	2.05481e-07	7.94671e-05	43.584	40.6	-0.324254	chr7	94298494	94298949	456	+	1653	1752	1663	1098	1649	1033
ENSG00000003056.3	E020	523.832	0.000860619	33.9219	2.05781e-07	7.94959e-05	30.5405	28.5095	-0.258991	chr12	9098029	9098075	47	-	393	572	434	588	698	505
ENSG00000075975.15_1	E003	33.5404	0.0104698	33.9117	2.06807e-07	7.98049e-05	10.1295	6.81147	-1.175	chr3	12598589	12598675	87	+	13	15	37	45	27	63
ENSG00000145592.13_1	E011	228.47	0.00183413	33.8755	2.10477e-07	8.11322e-05	19.3152	22.899	0.569563	chr5	40833981	40834062	82	-	205	276	257	236	217	194
ENSG00000062716.11_2	E029	171.751	0.00238349	33.8612	2.1195e-07	8.16108e-05	16.9894	20.2427	0.568796	chr17	57851243	57851246	4	+	195	181	177	191	150	144
ENSG00000071626.16_2	E004	124.212	0.00544394	33.7798	2.20496e-07	8.48085e-05	14.2144	17.294	0.616871	chr19	1407679	1407733	55	+	98	171	223	65	74	120
ENSG00000242612.6_2+ENSG00000103202.12_2	E030	92.6045	0.0107572	33.7726	2.21271e-07	8.50141e-05	15.778	11.8104	-0.893515	chr16	450747	450749	3	+	53	79	54	97	181	105
ENSG00000085999.11_2	E033	54.717	0.00578762	33.7687	2.21687e-07	8.50811e-05	12.2314	9.31144	-0.82044	chr1	46738473	46738474	2	+	34	49	26	46	133	52
ENSG00000124783.12_2+ENSG00000164304.15_2	E026	622.176	0.00269432	33.7662	2.21965e-07	8.50951e-05	33.0087	29.6203	-0.418671	chr6	7303867	7303870	4	-	455	568	428	579	1264	547
ENSG00000102078.15_1	E035	33.1888	0.0095468	33.7583	2.22811e-07	8.51414e-05	9.8412	6.92844	-1.03863	chrX	129507289	129507335	47	+	11	34	15	44	71	30
ENSG00000132763.14_1	E005	365.171	0.00186599	33.759	2.22737e-07	8.51414e-05	24.9248	26.0875	0.161878	chr1	45974468	45975019	552	+	399	398	483	326	302	302
ENSG00000188153.12_2	E069	882.712	0.000687785	33.7597	2.2266e-07	8.51414e-05	34.5656	37.0325	0.285576	chrX	107940167	107940771	605	+	858	897	858	976	986	782
ENSG00000165458.13_2	E031	62.3135	0.00625685	33.7473	2.24013e-07	8.55078e-05	13.482	9.3601	-1.10282	chr11	71942294	71942360	67	+	26	44	51	83	77	95
ENSG00000105426.15_2	E033	184.904	0.00209297	33.7369	2.25144e-07	8.58467e-05	17.331	20.9022	0.611812	chr19	5225738	5225855	118	-	214	221	236	122	171	158
ENSG00000178464.6_1+ENSG00000269590.1_2+ENSG00000104774.12_2+ENSG00000105583.9_2+ENSG00000269242.1_2	E068	3677.88	0.00306377	33.7332	2.25554e-07	8.59098e-05	52.4307	57.6961	0.533561	chr19	12778959	12779239	281	-	3492	3678	4215	4145	2935	3704
ENSG00000181873.12_1	E001	39.8426	0.00941399	33.722	2.26782e-07	8.62845e-05	7.23531	10.4845	1.10092	chr1	228353516	228353858	343	+	52	67	63	20	17	22
ENSG00000141556.20_2	E064	298.146	0.00136182	33.7012	2.29087e-07	8.70675e-05	22.2587	24.7441	0.365569	chr17	80887238	80887300	63	+	401	249	366	269	248	267
ENSG00000185215.8_2	E003	233.483	0.00153348	33.6926	2.30047e-07	8.73379e-05	22.4402	19.9404	-0.395712	chr14	103589821	103590288	468	+	168	197	252	238	235	318
ENSG00000161996.18_2	E015	82.4065	0.00682256	33.6872	2.30644e-07	8.74705e-05	15.116	11.0579	-0.95816	chr16	702122	702466	345	+	34	59	76	91	118	122
ENSG00000007520.3_1	E008	128.652	0.0279285	33.6583	2.33915e-07	8.85203e-05	12.0789	19.4372	1.49453	chr16	1401694	1401912	219	-	146	176	252	42	43	116
ENSG00000106603.17_2	E009	1686.22	0.00046851	33.6597	2.33753e-07	8.85203e-05	44.9835	43.3056	-0.179507	chr7	43679048	43679280	233	-	1516	1580	1531	1848	1907	1830
ENSG00000170322.14_2	E045	76.0498	0.00357803	33.6435	2.35599e-07	8.90619e-05	14.5892	10.9628	-0.873591	chr11	129763859	129764170	312	-	47	69	63	81	117	87
ENSG00000141696.12_2	E020	190.72	0.0196979	33.6404	2.3596e-07	8.91028e-05	15.8977	23.1333	1.22934	chr17	39967813	39967912	100	-	184	219	299	126	85	231
ENSG00000238622.1+ENSG00000110321.15_2	E053	2476.35	0.0007291	33.638	2.3623e-07	8.91094e-05	48.0732	50.2821	0.229317	chr11	10825911	10825918	8	-	3257	2866	2939	2000	2190	1764
ENSG00000107669.17_2	E011	138.607	0.00266652	33.6349	2.36585e-07	8.91477e-05	14.7831	18.7678	0.758757	chr10	123658356	123658484	129	-	181	170	174	98	138	83
ENSG00000153187.17_2	E017	3703.62	0.000758094	33.6246	2.37777e-07	8.95013e-05	53.7968	55.8348	0.206648	chr1	245019759	245019927	169	-	4382	4814	4495	2795	3415	2600
ENSG00000008988.9_1+ENSG00000238650.1	E001	52.0773	0.00622532	33.6112	2.39324e-07	8.99682e-05	8.78265	12.6725	1.10227	chr8	56979854	56981089	1236	-	62	69	61	44	45	35
ENSG00000116560.10_1	E005	544.956	0.00419618	33.6095	2.39529e-07	8.99682e-05	32.3011	27.8509	-0.562281	chr1	35642920	35643000	81	-	512	558	483	483	831	469
ENSG00000036549.12_2	E001	2409.24	0.000669092	33.5995	2.40689e-07	9.0308e-05	50.288	47.9441	-0.243415	chr1	78028101	78030184	2084	-	2168	2538	2339	2375	3027	2219
ENSG00000123739.10_1	E001	1997.77	0.00122547	33.5898	2.41825e-07	9.06065e-05	47.3665	45.6998	-0.175549	chr4	110631145	110635072	3928	-	2041	1961	1930	1908	2520	1800
ENSG00000214026.10_1	E010	827.368	0.00117731	33.5883	2.41999e-07	9.06065e-05	36.4088	33.4781	-0.343024	chr11	1974012	1974085	74	+	709	819	834	1017	709	897
ENSG00000150753.11_2	E037	750.993	0.000994537	33.5726	2.43862e-07	9.11104e-05	35.2481	32.4028	-0.338139	chr5	10265124	10265190	67	+	643	841	779	814	833	652
ENSG00000157388.14_2	E001	22.8368	0.0301312	33.5739	2.43709e-07	9.11104e-05	9.41276	5.23825	-1.72369	chr3	53362990	53363471	482	+	9	24	17	19	41	30
ENSG00000198721.12_2	E022	75.532	0.00576979	33.5504	2.46497e-07	9.19973e-05	14.2155	11.1314	-0.74704	chr6	4133936	4133945	10	-	34	71	63	63	159	77
ENSG00000150527.16_2+ENSG00000150526.11_2+ENSG00000258941.3_2	E041	139.467	0.00269356	33.5398	2.47771e-07	9.23749e-05	18.3454	15.2418	-0.589455	chr14	39763204	39763257	54	+	90	130	92	131	281	136
ENSG00000225450.1_2	E002	306.546	0.00572133	33.5306	2.4888e-07	9.26902e-05	24.48	23.2047	-0.185645	chr22	39144712	39145046	335	+	316	229	351	341	247	359
ENSG00000130748.6_1	E001	787.992	0.00226842	33.4889	2.53981e-07	9.44902e-05	32.5879	35.6169	0.358584	chr19	47549165	47549510	346	-	738	1062	1080	529	488	852
ENSG00000278920.1_2+ENSG00000183963.18_2+ENSG00000240186.2	E065	102.802	0.00952795	33.4712	2.56171e-07	9.52044e-05	16.4129	11.3646	-1.1346	chr22	31495166	31495647	482	+	39	42	69	151	145	174
ENSG00000086666.18_2	E047	62.0633	0.0188399	33.4375	2.60399e-07	9.66738e-05	13.68	9.12072	-1.22484	chr15	80430703	80430721	19	+	28	53	32	62	166	47
ENSG00000142541.16_2+ENSG00000269469.1_2+ENSG00000199631.1+ENSG00000161618.9_2+ENSG00000090554.12_2+ENSG00000202503.1+ENSG00000200259.1+ENSG00000273189.1_2+ENSG00000201675.1	E009	281.377	0.00302359	33.4345	2.60777e-07	9.67121e-05	21.7705	24.2306	0.367262	chr19	49962927	49962987	61	+	265	301	334	313	205	277
ENSG00000197837.3_1	E012	44.3465	0.00809041	33.4027	2.64849e-07	9.8119e-05	8.0683	11.7016	1.11092	chr12	14923105	14923210	106	-	40	35	90	32	24	46
ENSG00000258984.5_2+ENSG00000184182.18_2+ENSG00000132330.16_2	E041	233.232	0.00170834	33.3985	2.65388e-07	9.82152e-05	22.9863	19.4704	-0.556368	chr2	238950046	238950056	11	+	171	226	214	256	279	268
ENSG00000221381.1+ENSG00000167747.13_1+ENSG00000220988.1	E030	128.501	0.00712611	33.3624	2.70083e-07	9.9848e-05	18.0063	14.0295	-0.787032	chr19	51305872	51305907	36	-	85	104	73	169	199	152
ENSG00000146674.14_2	E021	79.328	0.00652931	33.3529	2.71332e-07	0.000100205	10.8436	14.4673	0.880447	chr7	45960337	45960439	103	-	78	88	164	57	24	66
ENSG00000239382.10_2+ENSG00000181392.14_2+ENSG00000248101.2_2	E023	69.996	0.00383322	33.3105	2.7697e-07	0.00010218	10.4264	14.0599	0.909802	chr19	36500077	36500106	30	-	104	88	69	67	51	44
ENSG00000163694.14_1	E015	194.386	0.00323215	33.2987	2.78573e-07	0.000102663	17.265	21.1607	0.665118	chr4	40440570	40440731	162	-	246	247	288	138	119	137
ENSG00000145730.20_2	E008	23.1729	0.0111878	33.2814	2.80915e-07	0.000103418	5.29014	9.11141	1.59809	chr5	102143761	102143766	6	+	35	40	22	16	19	9
ENSG00000188157.13_2+ENSG00000242590.1_2	E008	672.928	0.00522407	33.2478	2.8554e-07	0.000105011	29.6892	35.0735	0.654507	chr1	976553	976777	225	+	698	775	867	578	403	725
ENSG00000141971.12_2+ENSG00000282851.1_2	E042	9.73525	0.0322291	33.2369	2.87057e-07	0.000105459	5.6284	3.31868	-1.53528	chr19	17530891	17530919	29	+	1	10	2	7	35	7
ENSG00000175874.9_1	E001	1191.53	0.0164927	33.2324	2.87694e-07	0.000105583	42.2433	34.3308	-0.892155	chr2	101962013	101967532	5520	-	608	762	640	1664	1898	1664
ENSG00000124588.19_2+ENSG00000244041.7_2	E016	138.477	0.00294848	33.1997	2.92299e-07	0.000107161	18.4193	15.0405	-0.644054	chr6	3000208	3000222	15	+	79	115	127	166	169	182
ENSG00000099821.13_1	E010	147.871	0.0020225	33.1851	2.94379e-07	0.000107812	18.7654	15.9112	-0.527926	chr19	617998	618487	490	-	105	148	129	166	163	183
ENSG00000072958.8_1	E007	38.3438	0.0112168	33.1771	2.95522e-07	0.000108006	6.76149	11.2059	1.50019	chr19	16308785	16308821	37	+	60	45	63	15	23	26
ENSG00000100296.13_2+ENSG00000184117.11_2	E012	393.984	0.000997018	33.1773	2.9549e-07	0.000108006	25.1674	27.6382	0.336723	chr22	29914995	29915109	115	-	427	424	446	411	350	326
ENSG00000196756.11_2	E003	456.32	0.00208032	33.1593	2.98092e-07	0.000108832	29.4916	26.6658	-0.371024	chr20	37049240	37049547	308	-	534	496	403	384	601	366
ENSG00000198171.12_1	E004	136.502	0.00292706	33.1466	2.99932e-07	0.000109391	18.215	14.8002	-0.658213	chr20	3171885	3172069	185	-	74	98	124	189	152	186
ENSG00000041357.15_1	E025	130.546	0.00255269	33.1397	3.00945e-07	0.000109533	14.6762	17.4811	0.55204	chr15	78834718	78834824	107	+	176	151	189	109	70	92
ENSG00000165097.13_1	E006	107.056	0.00274126	33.1378	3.01213e-07	0.000109533	16.7204	13.2449	-0.727202	chr6	18163066	18163155	90	+	93	94	67	118	197	89
ENSG00000184432.9_2	E001	524.535	0.00108455	33.1375	3.01256e-07	0.000109533	27.9312	31.3083	0.430091	chr3	139074442	139074609	168	-	508	567	561	515	582	454
ENSG00000166710.17_1	E023	7470.88	0.000311257	33.1105	3.05239e-07	0.000110867	64.6405	65.9182	0.126239	chr15	45008527	45008554	28	+	5971	7764	8371	8658	7170	7263
ENSG00000174564.12_2+ENSG00000158092.6_2	E029	424.515	0.000997152	33.0859	3.08909e-07	0.000112051	26.0382	28.45	0.322385	chr3	136667969	136668665	697	+	344	438	430	481	478	405
ENSG00000206337.10_2+ENSG00000204520.12_2	E017	55.1597	0.00498669	33.0844	3.09136e-07	0.000112051	9.21928	12.8111	0.991327	chr6	31431367	31431598	232	+	62	72	67	46	50	38
ENSG00000125247.15_2	E002	114.468	0.00457102	33.0639	3.12218e-07	0.000113052	13.166	17.5106	0.892972	chr13	101256188	101257124	937	-	147	147	147	85	91	77
ENSG00000267191.1_1	E003	5.46058	0.171262	33.058	3.13117e-07	0.000113262	4.09382	3.02949	-0.872805	chr19	44430438	44430697	260	+	6	10	0	13	4	0
ENSG00000109814.11_2	E004	272.572	0.00138479	33.0552	3.13554e-07	0.000113303	21.4033	24.0575	0.399583	chr4	39501531	39501873	343	-	337	280	271	262	293	212
ENSG00000063660.8_2	E014	120.969	0.00264054	33.052	3.1404e-07	0.000113363	14.009	17.8354	0.760834	chr2	241402930	241404032	1103	+	124	148	127	115	102	115
ENSG00000203875.10_1	E020	453.375	0.00115396	33.0482	3.14611e-07	0.000113453	29.46	26.2047	-0.429749	chr6	86387142	86387186	45	-	326	406	423	594	503	491
ENSG00000007520.3_1	E007	186.478	0.0263841	33.0459	3.14964e-07	0.000113464	14.5268	22.7398	1.45271	chr16	1401475	1401599	125	-	213	278	335	76	60	161
ENSG00000140464.19_2	E013	112.166	0.00330929	33.0437	3.15303e-07	0.00011347	13.2879	17.0058	0.771147	chr15	74315322	74315635	314	+	189	105	135	74	83	91
ENSG00000169902.13_2	E003	31.8931	0.00936493	33.0363	3.16446e-07	0.000113765	6.72755	10.1241	1.20977	chr7	65670321	65670509	189	+	33	30	58	22	17	32
ENSG00000166012.15_2+ENSG00000207112.1+ENSG00000207304.1+ENSG00000207145.1+ENSG00000206834.1+ENSG00000206799.1+ENSG00000210825.1+ENSG00000239195.1	E051	627.242	0.000938312	33.0331	3.16937e-07	0.000113825	30.1627	33.206	0.37368	chr11	93468277	93468402	126	-	617	672	700	506	753	571
ENSG00000160710.15_2	E003	769.22	0.00935892	33.0135	3.19958e-07	0.000114676	39.4331	29.1532	-1.21933	chr1	154557110	154557284	175	-	857	740	672	646	1243	563
ENSG00000263126.1_2+ENSG00000038358.14_2+ENSG00000221526.1+ENSG00000188038.7_2	E005	155.232	0.00376833	33.0144	3.19824e-07	0.000114676	15.8167	19.1966	0.620781	chr16	67909848	67910004	157	+	153	193	252	110	91	138
ENSG00000065135.9_2+ENSG00000116337.15_2+ENSG00000225113.1_2	E093	6.72542	0.0638722	32.9953	3.228e-07	0.000115577	5.22948	1.78	-3.12252	chr1	110174672	110174673	2	+	1	3	0	3	34	3
ENSG00000177971.8_1	E007	114.408	0.00702078	32.9926	3.23228e-07	0.000115613	16.3788	14.3411	-0.416304	chr15	75940518	75940592	75	-	86	103	89	139	141	135
ENSG00000158636.16_2	E021	287.013	0.00198576	32.9467	3.30509e-07	0.000118098	21.9585	24.3872	0.360702	chr11	76183608	76183884	277	+	367	246	349	249	270	256
ENSG00000120800.4_1	E064	110.573	0.00291804	32.9403	3.31545e-07	0.000118348	17.1602	13.5657	-0.73635	chr12	101774918	101774989	72	+	101	130	89	90	168	99
ENSG00000148334.14_2	E004	301.168	0.00251324	32.9375	3.31991e-07	0.000118387	25.2862	22.1502	-0.458596	chr9	130883030	130883030	1	-	240	321	289	311	370	300
ENSG00000108679.12_2	E011	136.443	0.00228758	32.9102	3.36431e-07	0.000119849	14.4533	18.0367	0.700229	chr17	76968880	76969051	172	-	199	159	209	103	68	85
ENSG00000162910.18_1	E009	94.6804	0.00457909	32.8898	3.3978e-07	0.00012092	15.56	11.6253	-0.897669	chr1	228295678	228295759	82	-	48	58	55	148	117	144
ENSG00000126267.8_1	E009	2412.81	0.00365915	32.8848	3.40606e-07	0.000121092	50.1081	47.316	-0.290567	chr19	36149629	36149680	52	+	1464	2129	1936	2930	3913	2384
ENSG00000136450.12_2+ENSG00000264112.1_2+ENSG00000266086.1_2	E018	1580.84	0.00375447	32.8468	3.46944e-07	0.00012322	40.1163	45.384	0.569711	chr17	56081949	56082182	234	-	1825	2261	2136	1154	1157	1051
ENSG00000075413.17_2	E004	91.7068	0.00349662	32.8345	3.49026e-07	0.000123835	15.4654	12.324	-0.701236	chr14	103851790	103851856	67	+	51	74	94	90	119	128
ENSG00000090470.14_1	E001	1049.8	0.00106229	32.8283	3.50083e-07	0.000124085	38.54	37.2908	-0.141107	chr15	65409717	65411096	1380	-	900	996	931	1111	1376	1071
ENSG00000105983.19_2	E054	27.977	0.0101462	32.8074	3.53648e-07	0.000125223	9.25721	6.16317	-1.19925	chr7	156627172	156627269	98	-	8	16	26	23	46	51
ENSG00000224631.4_1	E001	30.7846	0.0942759	32.805	3.54052e-07	0.00012524	8.61741	3.47284	-2.65549	chr16	61089303	61089348	46	-	2	6	1	5	189	3
ENSG00000086232.12_2	E002	1510.8	0.00815732	32.7913	3.56417e-07	0.00012595	38.6032	46.4921	0.855278	chr7	6062807	6063377	571	-	1662	1761	2044	1285	1266	1139
ENSG00000177084.16_2	E064	167.5	0.00214827	32.7842	3.57649e-07	0.000126155	20.0228	16.7875	-0.570749	chr12	133236096	133237499	1404	-	125	163	150	161	251	173
ENSG00000197111.15_2+ENSG00000205352.10_2+ENSG00000282977.1_2+ENSG00000257379.1_2	E093	281.522	0.00169046	32.7839	3.57712e-07	0.000126155	21.3784	24.4976	0.466774	chr12	53868653	53869854	1202	+	363	310	343	174	325	202
ENSG00000253729.7_2	E006	3473.81	0.000360886	32.7782	3.58695e-07	0.000126375	55.1346	53.4155	-0.174634	chr8	48690247	48690435	189	-	3568	3687	3091	3365	4555	2911
ENSG00000086848.14_2+ENSG00000258529.5_2+ENSG00000255561.6_2	E053	35.957	0.00945539	32.7624	3.61461e-07	0.000127222	7.32915	10.4856	1.06331	chr11	111745483	111746065	583	-	33	38	67	24	27	29
ENSG00000164904.16_2	E017	86.0145	0.00478835	32.7436	3.64768e-07	0.00012813	15.2371	11.1081	-0.969465	chr5	125880477	125880510	34	-	50	55	47	86	218	79
ENSG00000263142.5_1+ENSG00000262633.1_2+ENSG00000108433.15_2	E028	241.141	0.00234799	32.7442	3.64659e-07	0.00012813	22.7727	19.3321	-0.547758	chr17	45043993	45044385	393	+	146	162	166	262	442	298
ENSG00000171456.16_2	E004	17.4538	0.0189519	32.7316	3.66912e-07	0.000128755	3.93051	7.98067	2.06935	chr20	30946399	30946566	168	+	19	32	34	3	8	10
ENSG00000043143.20_1	E034	1372.59	0.000655518	32.7228	3.68483e-07	0.000128921	40.5553	42.2568	0.185912	chr5	133915505	133918920	3416	+	1616	1469	1480	1202	1404	1157
ENSG00000071082.10_1	E017	9497.04	0.000380738	32.7238	3.68295e-07	0.000128921	68.8615	68.2679	-0.0583451	chr2	101622830	101622880	51	+	5938	9103	8473	11872	12900	9522
ENSG00000110011.13_2+ENSG00000149761.8_2	E029	10.2009	0.0365801	32.725	3.68079e-07	0.000128921	5.29818	4.28364	-0.618513	chr11	63997480	63997487	8	+	2	15	5	3	34	6
ENSG00000233223.2_1	E009	550.055	0.00221163	32.7168	3.69555e-07	0.000129167	28.7054	31.4609	0.347812	chr17	7487236	7487386	151	-	447	606	706	575	368	607
ENSG00000167526.13_1+ENSG00000200084.1	E010	313.127	0.00139936	32.7098	3.70814e-07	0.000129479	22.3971	25.7122	0.480234	chr16	89627312	89627347	36	+	245	371	412	259	259	346
ENSG00000124172.9_1	E002	145.799	0.00410097	32.7066	3.7139e-07	0.000129552	15.2717	19.2319	0.736891	chr20	57601028	57601524	497	-	162	198	164	123	138	101
ENSG00000108587.15_2	E028	25.5244	0.0111619	32.7016	3.72292e-07	0.000129738	5.47653	9.49438	1.6197	chr17	28847040	28847450	411	+	27	41	43	8	23	14
ENSG00000136003.15_1	E007	161.943	0.00455768	32.6938	3.73708e-07	0.00013	19.9174	15.8848	-0.72829	chr12	108957836	108957931	96	+	129	118	109	217	233	178
ENSG00000182473.21_1	E037	54.2271	0.00738552	32.6934	3.73783e-07	0.00013	8.64816	12.675	1.14864	chr17	74087224	74087316	93	-	83	84	62	33	45	23
ENSG00000128951.13_1	E009	45.9828	0.00710417	32.677	3.76758e-07	0.000130906	11.5932	8.20779	-1.03207	chr15	48624300	48624406	107	+	19	40	29	45	106	46
ENSG00000136715.17_2	E003	459.079	0.00115341	32.6684	3.78338e-07	0.000131326	29.3539	26.9754	-0.311671	chr2	128698798	128699738	941	-	492	459	362	395	740	367
ENSG00000261864.1_2+ENSG00000072736.18_2+ENSG00000167264.17_2+ENSG00000263276.1_2	E060	75.0972	0.00825708	32.6622	3.79484e-07	0.000131594	10.2171	14.7544	1.12028	chr16	68119561	68119687	127	+	105	112	94	57	55	33
ENSG00000164338.9_2	E001	57.7943	0.0120536	32.6549	3.80822e-07	0.000131928	13.1638	9.01901	-1.13986	chr5	72861268	72861565	298	+	23	34	59	68	85	82
ENSG00000280893.1_2+ENSG00000280789.1_2+ENSG00000103495.13_2+ENSG00000167371.17_2+ENSG00000281348.1_2+ENSG00000013364.18_2+ENSG00000280607.1_2	E114	348.513	0.00112139	32.649	3.81921e-07	0.000132178	24.0654	26.3141	0.315742	chr16	29831224	29831413	190	+	332	429	340	345	387	286
ENSG00000232388.4_2+ENSG00000125821.11_2	E004	299.818	0.00168153	32.6365	3.84238e-07	0.00013285	25.2155	21.9547	-0.478734	chr20	18548097	18548240	144	+	211	276	283	355	391	307
ENSG00000009335.17_2	E004	10.6642	0.0359061	32.6311	3.85246e-07	0.000133068	2.43976	6.52656	2.85876	chr7	156931889	156931905	17	+	13	37	7	2	4	2
ENSG00000131069.19_2	E028	66.2391	0.00442714	32.5642	3.97977e-07	0.000137331	12.1398	11.3619	-0.200786	chr20	33500985	33500990	6	+	30	69	38	60	146	67
ENSG00000261529.1_2+ENSG00000114062.18_2	E040	233.1	0.00191562	32.5422	4.02253e-07	0.00013867	22.525	19.7771	-0.435668	chr15	25652214	25652284	71	-	161	193	238	240	264	313
ENSG00000034677.12_2	E028	113.518	0.00752888	32.5323	4.0418e-07	0.000139198	16.8074	12.1552	-1.00609	chr8	101312756	101312770	15	-	51	60	51	155	246	135
ENSG00000107331.16_2	E069	654.435	0.000891853	32.5166	4.07276e-07	0.000140128	30.9341	33.3026	0.28873	chr9	139913407	139913522	116	-	778	567	683	684	588	649
ENSG00000079387.13_2	E012	249.014	0.00222608	32.508	4.0898e-07	0.000140577	20.1136	23.3612	0.504974	chr12	48459379	48459463	85	-	321	281	290	212	208	195
ENSG00000072609.17_2+ENSG00000252079.1+ENSG00000196458.10_2+ENSG00000090615.13_2	E014	106.667	0.00915822	32.4944	4.1169e-07	0.000141233	16.7147	11.3377	-1.19958	chr12	133360454	133360749	296	-	57	47	42	153	199	152
ENSG00000161813.21_2	E066	20.7266	0.0353847	32.4954	4.11493e-07	0.000141233	8.64884	4.37665	-1.99506	chr12	50873780	50873787	8	+	6	14	5	8	90	11
ENSG00000101191.16_2	E002	3403.35	0.00356932	32.4892	4.12741e-07	0.000141455	51.1568	56.3921	0.532943	chr20	61509095	61513766	4672	-	3804	4187	4033	2885	3199	2553
ENSG00000270923.1_1+ENSG00000106028.10_2	E035	452.26	0.00136482	32.4801	4.14565e-07	0.000141942	29.0389	26.8404	-0.289438	chr7	141450185	141450256	72	+	288	541	414	476	636	408
ENSG00000172890.11_2	E065	233.015	0.00226989	32.4575	4.19134e-07	0.000143368	19.6723	22.5408	0.455536	chr11	71212348	71212472	125	+	272	248	304	234	144	201
ENSG00000184363.9_2	E035	384.032	0.00163082	32.4447	4.21736e-07	0.000144118	27.6249	24.7032	-0.40054	chr11	404236	404323	88	+	353	417	417	457	313	360
ENSG00000112715.20_2	E008	319.855	0.00903474	32.4356	4.23619e-07	0.000144488	21.5529	27.2137	0.814557	chr6	43738890	43738945	56	+	214	326	455	279	235	416
ENSG00000184009.9_2+ENSG00000266077.1	E035	26.3036	0.011071	32.4355	4.23639e-07	0.000144488	6.34565	8.49892	0.860074	chr17	79479490	79479631	142	-	22	26	63	7	14	27
ENSG00000022840.15_2	E032	437.174	0.00104993	32.4323	4.24287e-07	0.000144569	26.2341	28.6971	0.327626	chr12	120998642	120998646	5	+	555	394	549	406	391	351
ENSG00000152256.13_2	E009	378.698	0.00175811	32.4177	4.27316e-07	0.00014546	24.4313	27.3263	0.399646	chr2	173423436	173423577	142	+	356	478	524	272	338	330
ENSG00000261553.5_2+ENSG00000136153.19_2+ENSG00000118939.17_2	E007	217.955	0.0030246	32.4152	4.27819e-07	0.000145491	18.6611	22.643	0.643476	chr13	76134889	76135017	129	+	193	269	281	185	201	193
ENSG00000105486.13_2	E062	106.645	0.00324982	32.3747	4.36318e-07	0.000148238	15.7715	14.0232	-0.366459	chr19	48673510	48673571	62	-	51	91	128	96	122	157
ENSG00000140521.12_2	E080	191.793	0.00478546	32.3373	4.44318e-07	0.000150811	21.323	16.7528	-0.786785	chr15	89877059	89877080	22	-	98	123	149	275	278	241
ENSG00000123096.11_2	E014	8.45133	0.0542752	32.3271	4.46516e-07	0.000151411	6.22341	1.83642	-3.54053	chr12	26384080	26385888	1809	+	0	3	2	17	20	10
ENSG00000198668.10_2	E014	131.52	0.00228153	32.3115	4.49914e-07	0.000152416	18.1884	14.8327	-0.646658	chr14	90865432	90866321	890	+	111	138	96	167	171	117
ENSG00000266163.1+ENSG00000103342.12_2	E025	433.285	0.00170266	32.3003	4.52365e-07	0.000153099	25.647	28.937	0.439491	chr16	11991697	11991738	42	-	517	459	587	317	389	358
ENSG00000174564.12_2+ENSG00000158092.6_2	E011	665.925	0.00306612	32.2846	4.55831e-07	0.000154124	30.695	34.0301	0.405124	chr3	136646881	136647069	189	+	506	661	792	736	619	710
ENSG00000105926.15_2	E030	1252.9	0.00261302	32.2584	4.61658e-07	0.000155881	38.4411	42.0749	0.401205	chr7	24727496	24729159	1664	+	1534	1327	1247	995	1601	941
ENSG00000156508.17_2	E005	61587.8	0.00146708	32.2573	4.61911e-07	0.000155881	97.5279	95.1748	-0.227326	chr6	74227244	74227541	298	-	41856	60459	53377	79444	79629	59678
ENSG00000234741.7_1	E022	959.264	0.00573762	32.2454	4.64595e-07	0.000156637	33.9	39.4597	0.637453	chr1	173834093	173834305	213	-	946	1171	1286	926	581	869
ENSG00000158050.4_1	E006	336.411	0.00252895	32.2368	4.66535e-07	0.00015714	22.5515	25.8603	0.477301	chr2	96810706	96811179	474	-	355	504	499	205	175	292
ENSG00000053501.12_1	E027	18.8302	0.0358721	32.2237	4.69505e-07	0.000157856	7.53732	4.93059	-1.24194	chr19	17330629	17330638	10	+	3	17	8	9	74	10
ENSG00000087470.17_1	E037	509.171	0.00115659	32.2235	4.69555e-07	0.000157856	27.8348	30.2087	0.305712	chr12	32883996	32884068	73	+	595	600	654	406	417	411
ENSG00000125968.8_1	E001	2421.65	0.000874768	32.2107	4.72481e-07	0.000158537	48.1574	50.0205	0.193502	chr20	30193086	30193616	531	+	2180	2963	2845	2210	1723	2666
ENSG00000231310.3_1	E002	776.178	0.00355458	32.2123	4.72104e-07	0.000158537	35.4765	32.9833	-0.2946	chr3	176756150	176756238	89	+	753	850	746	798	960	621
ENSG00000213699.8_2+ENSG00000115163.14_2	E011	2166.15	0.000885254	32.2042	4.7396e-07	0.000158882	46.8008	48.3721	0.164504	chr2	27001088	27004008	2921	+	2580	2299	2191	2052	2151	1853
ENSG00000074071.14_2	E004	851.181	0.00510085	32.1987	4.75245e-07	0.000159161	32.6626	37.3251	0.545687	chr16	1822605	1822647	43	-	860	1064	1270	649	474	811
ENSG00000179632.9_1	E007	739.754	0.00192618	32.1816	4.79193e-07	0.000160285	31.8546	35.1194	0.389918	chr8	145160543	145160669	127	+	645	927	998	578	572	751
ENSG00000214510.9_1	E002	193.501	0.00325282	32.1803	4.7951e-07	0.000160285	18.119	21.241	0.522692	chr5	147648282	147648422	141	+	203	186	198	129	264	200
ENSG00000173638.18_2	E004	16.9813	0.0230255	32.1732	4.81143e-07	0.000160678	8.1952	4.1682	-1.9773	chr21	46922427	46922883	457	-	8	16	4	21	33	22
ENSG00000009307.15_2	E007	6136.96	0.000550765	32.1639	4.83337e-07	0.000160953	61.5513	63.2745	0.171178	chr1	115259933	115260422	490	-	6116	6594	6748	6318	6133	5295
ENSG00000159176.13_1	E034	54.472	0.00655961	32.1646	4.83175e-07	0.000160953	11.8547	9.05305	-0.809076	chr1	201465430	201465432	3	-	20	45	26	56	109	78
ENSG00000196365.11_1	E042	493.703	0.00684084	32.1662	4.82791e-07	0.000160953	26.1132	31.1293	0.652126	chr19	5719861	5719882	22	-	421	627	805	362	255	503
ENSG00000100796.17_1	E033	35.8442	0.0106694	32.1537	4.85736e-07	0.000161599	6.46085	10.7805	1.51691	chr14	91975992	91975998	7	-	50	67	45	12	25	19
ENSG00000003056.3	E008	555.887	0.00106122	32.1352	4.90107e-07	0.000162899	28.9556	31.4324	0.311981	chr12	9095012	9095046	35	-	576	589	642	602	449	498
ENSG00000004487.15_2	E002	465.048	0.00372842	32.1216	4.93367e-07	0.000163829	25.9565	29.9012	0.519902	chr1	23345986	23346440	455	+	475	607	674	318	342	399
ENSG00000108671.9_2	E025	27.2359	0.0118553	32.1172	4.94401e-07	0.000164017	9.58019	5.86531	-1.44629	chr17	30804602	30804847	246	+	15	21	13	37	64	19
ENSG00000165792.17_2	E060	9.0857	0.0407015	32.115	4.94941e-07	0.000164028	5.78794	3.08687	-1.82664	chr14	21465165	21465168	4	+	2	10	1	3	34	8
ENSG00000166685.11_2+ENSG00000180616.8_2+ENSG00000264860.1_2	E014	196.126	0.00215754	32.1132	4.95364e-07	0.000164028	18.7401	20.5527	0.303492	chr17	71192733	71192890	158	+	244	172	236	194	145	190
ENSG00000064205.10_1	E013	6696.54	0.000317801	32.1087	4.96444e-07	0.000164231	62.475	61.4172	-0.10517	chr20	43355728	43356122	395	+	2892	3841	4233	11344	7275	10576
ENSG00000144028.14_1	E060	733.051	0.00110643	32.085	5.02187e-07	0.000165975	34.6074	32.3656	-0.267661	chr2	96965067	96965165	99	-	689	681	584	669	1211	659
ENSG00000116151.13_2	E011	52.0269	0.00762684	32.0565	5.09202e-07	0.000167979	12.0539	8.45097	-1.06389	chr1	2303115	2303344	230	-	38	31	17	88	83	59
ENSG00000123989.13_1	E007	298.042	0.0057919	32.057	5.09074e-07	0.000167979	21.5301	25.6157	0.600479	chr2	220407947	220408295	349	-	311	318	368	215	230	354
ENSG00000132879.13_1	E006	59.1096	0.00543014	32.0438	5.12336e-07	0.000168854	12.9271	9.15312	-1.04034	chr1	11715385	11715726	342	+	30	42	36	70	87	93
ENSG00000162910.18_1	E015	40.266	0.00882222	32.0279	5.1632e-07	0.000170008	10.7489	6.90734	-1.31209	chr1	228295933	228295935	3	-	23	13	19	88	43	55
ENSG00000119335.16_2	E004	793.492	0.00568622	32.0219	5.17806e-07	0.000170338	31.62	36.5983	0.589738	chr9	131446271	131446286	16	+	809	1049	1156	670	542	576
ENSG00000067182.7_1	E031	252.992	0.0021534	32.0165	5.19181e-07	0.000170632	22.7124	20.8118	-0.294978	chr12	6443011	6443031	21	-	197	211	166	326	416	231
ENSG00000196449.3_1	E001	1288.05	0.000945915	32.0114	5.20453e-07	0.00017089	41.294	39.8872	-0.154806	chr1	38268616	38269669	1054	-	1059	1322	1280	1573	1281	1275
ENSG00000062485.18_2+ENSG00000135473.14_1+ENSG00000144785.8_2+ENSG00000257727.5_2	E112	263	0.00372299	32.0074	5.21479e-07	0.000171068	24.1887	20.4036	-0.578236	chr12	56709715	56709727	13	-	178	220	257	285	356	303
ENSG00000234741.7_1	E047	225.453	0.00196241	31.991	5.25633e-07	0.00017227	19.1026	22.7022	0.576219	chr1	173836828	173836859	32	-	227	279	279	218	191	172
ENSG00000116251.9_2	E011	749.947	0.00234773	31.9811	5.28166e-07	0.000172939	31.7775	35.7646	0.474357	chr1	6257818	6259429	1612	-	723	823	924	672	750	659
ENSG00000004534.14_2+ENSG00000003756.16_2	E086	320.272	0.00148185	31.9673	5.31716e-07	0.00017378	26.0461	22.5674	-0.50049	chr3	50137606	50137964	359	+	311	283	276	347	416	314
ENSG00000184363.9_2	E034	316.798	0.00247324	31.9673	5.31721e-07	0.00017378	26.1009	22.3165	-0.546079	chr11	404087	404135	49	+	257	312	362	384	259	335
ENSG00000104881.15_2	E019	109.213	0.00700769	31.9615	5.33205e-07	0.000174103	12.9915	17.2025	0.877046	chr19	45899803	45900129	327	-	137	132	135	58	98	102
ENSG00000100461.17_2	E064	6.71312	0.0635413	31.9176	5.44689e-07	0.000177689	5.40041	2.18895	-2.6187	chr14	23388320	23388338	19	-	1	5	1	3	33	1
ENSG00000138668.18_2	E027	96.77	0.00382485	31.9129	5.45951e-07	0.000177935	12.5793	15.9661	0.738923	chr4	83294599	83294639	41	-	125	108	126	50	108	73
ENSG00000066777.8_2	E055	57.8179	0.00460697	31.9053	5.47952e-07	0.000178258	9.45214	12.6804	0.885701	chr8	68255572	68255744	173	-	63	69	97	32	40	49
ENSG00000071564.14_2	E026	282	0.00165033	31.9065	5.47637e-07	0.000178258	21.0903	24.5143	0.514651	chr19	1615810	1615820	11	-	339	308	405	200	210	243
ENSG00000234616.8_2	E036	65.3086	0.00619987	31.8921	5.51478e-07	0.00017924	13.7521	9.66321	-1.06891	chr8	143763253	143763386	134	-	42	43	46	102	72	88
ENSG00000055950.16_2	E008	195.394	0.00315689	31.842	5.65057e-07	0.000183471	17.7738	21.3385	0.600045	chr10	102743512	102743574	63	-	223	224	260	159	141	173
ENSG00000161547.15_2	E012	1920.24	0.00294221	31.8402	5.65537e-07	0.000183471	47.7239	44.2646	-0.365638	chr17	74731241	74731699	459	-	1638	2041	2036	1754	2346	1869
ENSG00000101639.18_1	E019	112.049	0.00505121	31.8361	5.66669e-07	0.000183669	16.1106	14.4352	-0.343772	chr18	13038369	13038513	145	+	111	117	58	167	150	79
ENSG00000183765.20_1	E002	41.5203	0.00783704	31.7955	5.77935e-07	0.000187148	10.6923	7.36653	-1.107	chr22	29083732	29083736	5	-	15	27	17	45	108	46
ENSG00000165490.12_2+ENSG00000242279.1_1	E015	209.359	0.00225147	31.788	5.80057e-07	0.000187663	21.8781	18.2846	-0.592779	chr11	82625765	82625893	129	+	140	169	173	262	259	264
ENSG00000197448.13_1	E007	15.4355	0.0479808	31.7816	5.8184e-07	0.000188026	7.39827	3.99294	-1.8002	chr7	142960549	142960563	15	+	5	14	2	7	61	10
ENSG00000278861.1_2+ENSG00000111358.13_2	E030	405.237	0.00165892	31.7802	5.82248e-07	0.000188026	25.0445	28.0928	0.41393	chr12	124144378	124144477	100	+	464	452	548	327	353	313
ENSG00000138771.14_2	E003	28.8706	0.00911405	31.7482	5.91364e-07	0.000190795	5.67165	9.77818	1.60542	chr4	77357299	77357373	75	+	45	42	45	14	16	13
ENSG00000272752.6_2+ENSG00000121716.19_2+ENSG00000235333.3_1+ENSG00000085514.15_2+ENSG00000242294.6_1	E027	105.72	0.00302435	31.742	5.93136e-07	0.000191192	12.7093	16.6105	0.83272	chr7	99948875	99948878	4	+	144	133	143	78	68	73
ENSG00000119640.8_1	E008	25.2347	0.0124632	31.7173	6.00294e-07	0.000193322	8.88029	4.74955	-1.83568	chr14	75530657	75530674	18	-	4	12	9	32	64	35
ENSG00000088305.18_1	E002	35.5388	0.0106758	31.6935	6.07257e-07	0.000195386	5.93652	10.2564	1.61495	chr20	31350230	31350401	172	+	53	61	62	14	11	14
ENSG00000162073.13_1	E004	84.3177	0.011579	31.6895	6.08432e-07	0.000195586	10.7687	15.6503	1.14686	chr16	3019445	3019558	114	+	98	123	123	47	46	72
ENSG00000049860.13_2	E035	494.942	0.00262345	31.6596	6.17331e-07	0.000198265	26.84	31.1197	0.552103	chr5	74018124	74018293	170	+	426	530	558	539	517	433
ENSG00000006118.14_2	E035	99.7511	0.0112303	31.6405	6.23089e-07	0.000199932	11.4301	16.4748	1.12915	chr11	60702090	60702114	25	+	123	135	178	52	30	82
ENSG00000131650.13_1	E014	100.959	0.00391236	31.635	6.24747e-07	0.000200282	13.0086	16.1819	0.678673	chr16	3017527	3017605	79	+	94	109	142	88	73	103
ENSG00000103254.9_1	E003	15.7033	0.0190948	31.6318	6.25704e-07	0.000200406	3.49454	7.57619	2.25688	chr16	771097	771141	45	+	14	24	41	4	3	9
ENSG00000166888.10_2	E073	417.019	0.010132	31.6083	6.32882e-07	0.000202521	30.7005	23.4054	-0.983435	chr12	57522756	57522883	128	-	361	345	356	546	336	556
ENSG00000100296.13_2+ENSG00000184117.11_2	E031	344.654	0.00166645	31.5938	6.37347e-07	0.000203765	23.4887	26.5101	0.426542	chr22	29935327	29935432	106	-	373	378	417	313	315	292
ENSG00000149480.6_1	E032	232.317	0.00155649	31.5789	6.4197e-07	0.000204871	19.3755	22.6311	0.519099	chr11	62368094	62368161	68	-	249	290	334	167	190	179
ENSG00000242125.3_2+ENSG00000180198.15_2	E010	500.772	0.00188639	31.5807	6.41428e-07	0.000204871	30.7639	27.2578	-0.45183	chr1	28835342	28835413	72	+	331	453	520	499	733	521
ENSG00000118564.14_2	E036	119.635	0.0052484	31.5725	6.43962e-07	0.000205321	17.6133	13.2957	-0.881639	chr4	15682976	15683005	30	-	58	86	92	166	159	163
ENSG00000015479.17_2+ENSG00000281398.2_2+ENSG00000280987.3_2	E021	283.516	0.00409397	31.5471	6.51949e-07	0.000207679	20.2489	25.0423	0.72509	chr5	138615276	138615528	253	+	363	397	377	184	192	203
ENSG00000233237.6_2+ENSG00000232295.7_2+ENSG00000269966.1_2	E031	360.104	0.00156133	31.5427	6.53362e-07	0.000207942	26.4916	24.3118	-0.304411	chr6	72017729	72017828	100	-	265	344	292	327	584	391
ENSG00000197694.14_2	E138	69.0899	0.0439807	31.5328	6.56495e-07	0.00020875	15.4471	8.36703	-1.8584	chr9	131395928	131395937	10	+	21	54	28	55	245	37
ENSG00000267426.5_2+ENSG00000204316.12_2+ENSG00000188878.18_2	E010	543.919	0.00121032	31.5186	6.6103e-07	0.000210002	28.1698	31.5971	0.434344	chr17	73895597	73895662	66	-	604	569	697	535	412	467
ENSG00000134294.13_1	E033	350.816	0.00189081	31.5035	6.65886e-07	0.000211355	26.3704	23.2445	-0.443554	chr12	46761124	46761193	70	-	253	257	229	452	623	335
ENSG00000161526.14_2	E061	735.514	0.00102599	31.4996	6.67139e-07	0.000211562	32.2107	34.7928	0.308247	chr17	73702905	73704134	1230	+	718	761	927	745	641	657
ENSG00000015479.17_2+ENSG00000281398.2_2+ENSG00000280987.3_2	E077	163.512	0.00606388	31.4555	6.81569e-07	0.000215943	20.5759	15.7633	-0.860184	chr5	138651440	138651764	325	+	134	138	121	185	260	161
ENSG00000283587.1_1+ENSG00000256150.2_2+ENSG00000256030.1_2+ENSG00000255669.2_2+ENSG00000258325.2_2	E025	169.439	0.0393171	31.453	6.82388e-07	0.000216009	13.8866	21.5547	1.41076	chr12	2904141	2904186	46	-	193	247	324	39	52	165
ENSG00000142552.7_1	E005	188.005	0.00297611	31.4494	6.836e-07	0.000216198	19.8375	16.4847	-0.597895	chr19	50031883	50031971	89	+	68	100	110	279	311	274
ENSG00000133226.16_2	E024	155.529	0.00212639	31.444	6.85385e-07	0.000216568	19.3635	15.7716	-0.658108	chr1	24975025	24975108	84	+	124	96	115	131	297	191
ENSG00000117906.13_2	E012	592.343	0.000830392	31.4298	6.90128e-07	0.000217871	31.4003	30.4982	-0.112087	chr15	77236099	77236212	114	+	479	625	486	631	858	538
ENSG00000069667.15_2	E001	228.773	0.00243356	31.3843	7.05529e-07	0.000222453	22.2044	20.0445	-0.342618	chr15	60780483	60789462	8980	-	238	212	172	206	400	178
ENSG00000231500.6_1	E006	499.747	0.00294759	31.3832	7.05904e-07	0.000222453	26.8326	31.1655	0.558782	chr6	33239909	33240363	455	+	484	589	616	465	418	451
ENSG00000162971.10_1	E010	291.489	0.00139039	31.3703	7.10344e-07	0.000223652	22.1902	24.5132	0.343155	chr2	200808558	200813040	4483	-	311	397	299	224	349	200
ENSG00000166228.8_1	E002	1222.26	0.000687633	31.3663	7.11709e-07	0.000223882	39.1375	40.7061	0.173675	chr10	72643267	72643688	422	-	1139	1267	1371	1369	1124	1122
ENSG00000165792.17_2	E063	6.9084	0.0675836	31.3416	7.20301e-07	0.000226383	5.2887	2.26704	-2.45642	chr14	21465176	21465187	12	+	1	5	1	0	33	5
ENSG00000174564.12_2+ENSG00000158092.6_2	E024	463.388	0.00230063	31.3003	7.34855e-07	0.000230751	26.7125	29.7384	0.396122	chr3	136665061	136665071	11	+	381	528	451	485	526	443
ENSG00000141562.17_2	E005	36.2981	0.00705878	31.2892	7.38818e-07	0.000231789	7.08657	10.7246	1.23003	chr17	80416235	80416384	150	+	34	53	59	18	25	31
ENSG00000115762.16_2	E006	43.2071	0.01286	31.2854	7.40204e-07	0.000232017	11.5835	7.37329	-1.34585	chr2	131862926	131862971	46	+	18	28	25	49	99	48
ENSG00000139687.13_1	E016	240.667	0.00260422	31.2734	7.445e-07	0.000233156	23.1854	19.7634	-0.536905	chr13	48951054	48951170	117	+	214	234	144	267	396	218
ENSG00000015479.17_2+ENSG00000281398.2_2+ENSG00000280987.3_2	E029	92.5009	0.0056954	31.2679	7.46514e-07	0.000233275	16.118	11.8331	-0.954912	chr5	138629142	138629264	123	+	58	87	68	110	122	116
ENSG00000082996.19_2	E029	150.47	0.00206712	31.2669	7.46866e-07	0.000233275	18.9791	15.7038	-0.606124	chr3	149619947	149619949	3	+	81	131	128	158	218	199
ENSG00000129007.14_2+ENSG00000128973.12_2+ENSG00000260007.2_2	E036	36.8212	0.00850621	31.2678	7.46538e-07	0.000233275	10.237	8.03844	-0.71899	chr15	68500454	68500480	27	-	29	48	21	32	80	19
ENSG00000142856.16_1	E025	1236.04	0.000575103	31.2629	7.48318e-07	0.000233522	40.5203	39.0694	-0.160833	chr1	63955774	63955885	112	-	763	1107	1067	1384	1740	1458
ENSG00000160953.15_2	E038	263.98	0.00536126	31.2284	7.60944e-07	0.000237252	24.555	19.9123	-0.711412	chr19	1372098	1373070	973	+	242	184	183	307	376	311
ENSG00000164548.10_1	E009	22.4576	0.013976	31.2183	7.64658e-07	0.000238199	8.53312	5.7031	-1.18415	chr7	23545430	23545432	3	-	9	24	13	13	69	14
ENSG00000182173.12_1	E011	105.819	0.00386715	31.2087	7.68226e-07	0.000239099	12.7437	16.6153	0.825369	chr17	73513090	73513095	6	+	102	140	174	76	53	93
ENSG00000261587.2_2+ENSG00000182325.10_2+ENSG00000271698.1_2	E026	362.039	0.0011293	31.194	7.73724e-07	0.000240598	24.2421	26.2782	0.285345	chr8	145580515	145580530	16	-	429	382	509	345	181	329
ENSG00000157617.16_2	E025	81.7717	0.00606205	31.1701	7.82741e-07	0.000243187	11.2215	14.8446	0.857302	chr21	43373479	43373628	150	-	91	106	127	49	56	66
ENSG00000164038.14_2+ENSG00000164039.14_2	E049	227.778	0.00153744	31.1531	7.89242e-07	0.00024499	22.5108	19.5841	-0.465773	chr4	104012342	104012442	101	-	232	195	222	288	229	211
ENSG00000083097.14_1	E015	60.2204	0.00574031	31.1493	7.90697e-07	0.00024501	9.66681	12.9321	0.878827	chr6	83834424	83834538	115	+	52	93	96	36	52	38
ENSG00000265759.1+ENSG00000132026.13_2+ENSG00000095066.11_2	E032	82.2278	0.00654747	31.1499	7.90459e-07	0.00024501	10.7173	15.0049	1.02933	chr19	12878899	12878937	39	-	104	114	132	43	44	60
ENSG00000104738.16_2	E009	91.4521	0.00492828	31.1427	7.93229e-07	0.000245579	14.4096	13.3471	-0.236576	chr8	48873775	48873986	212	+	50	71	120	81	89	140
ENSG00000107521.18_2	E034	110.586	0.00363489	31.129	7.98496e-07	0.000246993	17.3107	13.2697	-0.832114	chr10	100202145	100202714	570	-	98	93	105	126	123	124
ENSG00000181744.8_1	E013	183.062	0.00517375	31.1109	8.05543e-07	0.000248931	21.3678	17.0834	-0.731564	chr3	143708352	143708611	260	+	173	176	179	214	220	151
ENSG00000211448.11_2	E008	22.5268	0.0128633	31.1093	8.06175e-07	0.000248931	4.64037	8.56678	1.79671	chr14	80671945	80672078	134	-	30	46	35	8	11	7
ENSG00000206337.10_2+ENSG00000204520.12_2	E001	139.29	0.00318736	31.1066	8.07227e-07	0.000249037	15.3215	18.5906	0.616182	chr6	31367561	31368478	918	+	160	145	147	128	127	135
ENSG00000137135.17_1	E012	268.996	0.00407493	31.103	8.08634e-07	0.000249253	22.0652	23.08	0.153401	chr9	35662642	35662738	97	-	245	320	302	283	240	238
ENSG00000070756.14_2	E006	2869.27	0.000742983	31.0906	8.1352e-07	0.00025054	52.5047	50.5499	-0.200726	chr8	101715389	101715486	98	-	3423	2369	1977	2217	5450	2241
ENSG00000167971.15_1	E001	1830.32	0.00309011	31.0887	8.14256e-07	0.000250548	45.5592	45.0361	-0.0555258	chr16	2227181	2228647	1467	-	1645	1596	1951	2013	1974	1903
ENSG00000167965.17_2	E081	254.652	0.00137885	31.0866	8.15102e-07	0.000250589	23.0895	21.0053	-0.320499	chr16	2259372	2259393	22	+	226	271	203	305	286	252
ENSG00000100353.17_1	E002	11.9521	0.0304012	31.083	8.16539e-07	0.000250594	6.38507	3.66094	-1.6196	chr22	36906903	36906914	12	-	4	10	3	15	41	3
ENSG00000158062.20_2	E004	23.6032	0.0201248	31.0835	8.16327e-07	0.000250594	8.82677	5.24239	-1.53023	chr1	26608775	26608795	21	-	6	23	7	29	55	26
ENSG00000142507.9_1	E015	115.059	0.0914847	31.0642	8.2399e-07	0.00025266	19.713	9.75208	-2.18519	chr17	4701771	4701797	27	+	39	85	14	77	459	64
ENSG00000090266.12_2+ENSG00000133597.9_2	E015	91.2211	0.00404422	31.0505	8.2948e-07	0.000253745	15.3585	12.1865	-0.713651	chr7	140394658	140394659	2	+	53	80	66	120	145	93
ENSG00000110107.8_2	E002	83.2674	0.0116181	31.0513	8.29176e-07	0.000253745	15.6366	11.0941	-1.05444	chr11	60658208	60658218	11	-	73	69	49	105	155	61
ENSG00000183010.16_2+ENSG00000185105.5_2	E011	1926.38	0.00177897	31.05	8.29687e-07	0.000253745	46.8872	44.4685	-0.256128	chr17	79892529	79892581	53	-	1398	1610	1538	2604	2155	2327
ENSG00000092531.9_1	E019	16.1997	0.0258833	31.0429	8.32566e-07	0.000254404	7.42247	4.24582	-1.63152	chr15	42787907	42787911	5	+	3	13	7	11	57	12
ENSG00000171302.16_2	E011	282.172	0.00138535	31.0356	8.35503e-07	0.00025508	24.0636	21.6129	-0.367673	chr17	76993074	76993187	114	-	213	244	201	323	424	314
ENSG00000260345.1_2+ENSG00000088682.13_2+ENSG00000102978.12_2	E058	191.175	0.00355537	31.0206	8.41619e-07	0.000256725	21.1721	17.5545	-0.613665	chr16	57499865	57499933	69	+	136	169	146	245	268	199
ENSG00000050426.15_2	E020	162.583	0.00242349	31.0107	8.45647e-07	0.000257668	16.3361	19.978	0.649847	chr12	51442657	51442795	139	+	167	196	195	156	154	119
ENSG00000209582.1+ENSG00000129226.13_2+ENSG00000161956.12_2+ENSG00000161960.14_2+ENSG00000264772.6_2+ENSG00000238917.1+ENSG00000277957.1_2	E126	273.772	0.0103339	31.0094	8.46174e-07	0.000257668	25.1436	19.6693	-0.835186	chr17	7482309	7482323	15	+	129	231	208	343	521	252
ENSG00000233327.10_1+ENSG00000154874.14_2+ENSG00000273018.5_2+ENSG00000213077.5_2	E075	33.2061	0.00940763	31.005	8.47986e-07	0.000257997	10.4051	6.48196	-1.40086	chr17	18486655	18486837	183	-	19	22	17	34	75	38
ENSG00000184990.12_1	E007	463.631	0.00118691	30.9998	8.50133e-07	0.000258427	28.5176	27.3788	-0.149867	chr14	105219539	105219656	118	+	247	374	522	533	375	728
ENSG00000267598.1_1	E001	297.733	0.00352744	30.9949	8.5216e-07	0.00025882	24.7676	21.7771	-0.442989	chr19	13263885	13263909	25	-	189	209	280	373	293	445
ENSG00000106263.17_1	E030	233.837	0.0027114	30.9843	8.56531e-07	0.000258993	23.1421	19.2906	-0.60997	chr7	2414242	2415023	782	+	177	194	223	260	267	293
ENSG00000111300.9_2	E041	28.751	0.0159714	30.9811	8.57876e-07	0.000258993	5.38428	9.74917	1.74827	chr12	112546601	112546826	226	-	35	48	54	13	10	14
ENSG00000125772.12_2	E032	49.2454	0.0204548	30.9827	8.57209e-07	0.000258993	7.98983	12.9088	1.43883	chr20	5591571	5591672	102	-	58	57	76	23	31	52
ENSG00000129351.17_1	E003	32.4062	0.00806934	30.9827	8.57209e-07	0.000258993	7.65551	9.17681	0.53663	chr19	10765004	10765036	33	+	33	19	65	20	20	38
ENSG00000135387.20_2	E046	1356.92	0.00284847	30.988	8.55025e-07	0.000258993	43.5241	38.9047	-0.505834	chr11	34119309	34120601	1293	+	1137	1237	1160	1530	1811	1378
ENSG00000167543.15_2	E001	87.768	0.00434148	30.9886	8.54756e-07	0.000258993	11.5245	15.7574	0.963655	chr17	27893070	27893246	177	+	87	109	125	76	46	85
ENSG00000276234.4_2	E044	104.608	0.00321038	30.9909	8.5379e-07	0.000258993	15.2534	14.4838	-0.161443	chr17	35837062	35837333	272	+	110	163	76	89	136	66
ENSG00000135269.17_1	E026	1617.13	0.00133196	30.9735	8.61036e-07	0.000259725	42.5022	44.7344	0.239713	chr7	115897723	115898837	1115	+	1684	1667	1808	1708	1387	1513
ENSG00000100296.13_2+ENSG00000184117.11_2	E007	479.486	0.000964409	30.9691	8.62887e-07	0.000259958	27.372	29.7408	0.307903	chr22	29907095	29907285	191	-	489	544	534	467	472	402
ENSG00000132153.14_1	E014	84.7552	0.0033052	30.9681	8.63284e-07	0.000259958	15.1682	11.7576	-0.783456	chr3	47859512	47859607	96	+	62	86	63	105	111	88
ENSG00000123983.13_1	E026	1319.68	0.00130399	30.9576	8.67697e-07	0.000261064	39.4847	42.054	0.282313	chr2	223791772	223791907	136	+	1496	1513	1628	1152	1085	1110
ENSG00000184319.15_1	E001	18.8505	0.0159782	30.9439	8.73469e-07	0.000262576	4.88132	7.76378	1.35844	chr22	51195376	51195754	379	+	23	17	41	10	4	18
ENSG00000257529.5_2+ENSG00000126945.8_2+ENSG00000241343.9_2	E022	117.138	0.0635133	30.9384	8.75805e-07	0.000263054	19.2603	8.54971	-2.50035	chrX	100650775	100650781	7	+	17	51	22	74	558	41
ENSG00000196313.11_1	E016	446.626	0.00160996	30.9362	8.7677e-07	0.000263119	26.5652	28.6154	0.27194	chr7	72412376	72414061	1686	+	697	456	455	350	399	346
ENSG00000136982.5_2	E005	221.894	0.00369375	30.9252	8.81447e-07	0.000264298	21.6425	19.8692	-0.284897	chr8	120855849	120855987	139	-	172	228	164	233	384	182
ENSG00000242247.10_2+ENSG00000100266.18_2	E012	255.445	0.00206771	30.922	8.82819e-07	0.000264484	23.3979	20.0834	-0.515347	chr22	43222946	43223005	60	-	152	197	195	329	398	286
ENSG00000051596.9_2	E001	52.4692	0.00533346	30.9107	8.87655e-07	0.000265707	8.7272	12.4973	1.07855	chr5	175344876	175345175	300	-	65	74	68	50	30	30
ENSG00000134758.13_2+ENSG00000101695.8_2+ENSG00000263917.1_2	E016	718.448	0.00193402	30.8948	8.94541e-07	0.000267541	31.4744	34.7721	0.395963	chr18	29648514	29653176	4663	+	862	860	811	578	674	573
ENSG00000113645.14_2	E003	115.234	0.00556496	30.8881	8.97451e-07	0.000268183	13.2581	17.358	0.843534	chr5	167719251	167719276	26	+	173	130	144	91	66	90
ENSG00000183010.16_2+ENSG00000185105.5_2	E002	1788.78	0.00180798	30.8848	8.98858e-07	0.000268376	43.4084	46.5683	0.336152	chr17	79890797	79890804	8	-	1597	1603	2105	2200	1179	2048
ENSG00000044446.11_1	E021	74.6349	0.00456403	30.8825	8.99895e-07	0.000268458	14.2416	11.1477	-0.748297	chrX	18923934	18923977	44	-	81	47	65	95	90	74
ENSG00000241057.2_2+ENSG00000273432.1_2+ENSG00000214783.9_2+ENSG00000272655.2_2+ENSG00000239556.3_2	E001	230.769	0.00163817	30.8788	9.01493e-07	0.000268707	19.551	22.3418	0.445662	chr7	43980494	43984547	4054	-	298	296	275	169	217	148
ENSG00000268083.5_2+ENSG00000104824.16_2+ENSG00000104823.8_2	E060	873.567	0.00438564	30.8656	9.07281e-07	0.000270204	38.01	33.1264	-0.567402	chr19	39331200	39332252	1053	-	649	785	818	963	1201	903
ENSG00000213625.8_2+ENSG00000116678.18_2	E021	328.319	0.00148875	30.8581	9.10583e-07	0.000270958	24.5248	23.1862	-0.194794	chr1	66058340	66058548	209	+	198	225	209	420	507	436
ENSG00000109113.18_2	E007	680.208	0.000800513	30.841	9.18174e-07	0.000272987	33.694	31.3258	-0.286928	chr17	27041317	27041331	15	-	539	657	579	822	846	687
ENSG00000004766.15_1	E048	162.11	0.00392656	30.838	9.19492e-07	0.000273132	19.9532	16.3293	-0.647058	chr7	92940478	92940584	107	+	111	169	136	152	263	162
ENSG00000143575.14_2	E028	224.347	0.00481212	30.8364	9.20213e-07	0.000273132	22.6185	18.8633	-0.604701	chr1	154248316	154248349	34	+	138	206	174	273	374	209
ENSG00000007341.18_1	E050	14.0934	0.0208709	30.8289	9.23566e-07	0.000273813	7.32193	3.49699	-2.15433	chr1	113161726	113161733	8	-	6	9	2	24	33	13
ENSG00000265204.1_1	E001	38.3082	0.0294108	30.8278	9.24062e-07	0.000273813	7.85903	9.92128	0.691875	chr18	21656758	21657223	466	-	60	44	59	8	34	28
ENSG00000155229.20_1	E015	98.611	0.00808445	30.8223	9.26519e-07	0.00027431	16.3219	12.4076	-0.850471	chr10	99220765	99221123	359	-	68	87	66	102	185	98
ENSG00000141258.12_2	E020	112.136	0.00295872	30.8136	9.30416e-07	0.000275233	17.0098	13.3474	-0.758159	chr17	2267478	2267889	412	+	79	86	86	141	151	137
ENSG00000060237.16_2	E030	140.689	0.00218632	30.8096	9.32241e-07	0.000275334	14.9053	18.5456	0.694407	chr12	989887	989980	94	+	230	169	157	89	124	85
ENSG00000136156.12_2	E012	537.969	0.0014567	30.8094	9.32321e-07	0.000275334	30.5581	28.46	-0.267637	chr13	48835458	48835524	67	+	398	432	372	620	883	581
ENSG00000135956.8_1	E001	1059.2	0.00301625	30.8057	9.34e-07	0.000275599	39.936	35.9025	-0.455843	chr2	96914254	96917397	3144	-	918	845	880	1209	1404	1175
ENSG00000234616.8_2	E028	38.8281	0.00678955	30.8026	9.3541e-07	0.000275784	11.0054	7.12004	-1.29399	chr8	143757317	143757626	310	-	24	22	24	53	50	61
ENSG00000108654.12_2	E084	25.8016	0.0107293	30.7936	9.39504e-07	0.000276759	6.96637	8.10306	0.445254	chr17	62502381	62502405	25	-	17	20	54	14	14	36
ENSG00000051523.10_2	E001	4224.14	0.00360739	30.7902	9.41074e-07	0.00027699	54.9083	59.0639	0.418487	chr16	88709691	88709921	231	-	4023	4601	5270	3986	2710	4799
ENSG00000143621.16_1	E002	289.34	0.00363032	30.7837	9.4403e-07	0.000277628	24.7778	21.4845	-0.490036	chr1	153634512	153634540	29	-	186	270	229	345	459	280
ENSG00000226803.7_2	E014	259.211	0.00292889	30.7755	9.47791e-07	0.000278502	23.7318	20.3823	-0.51542	chr6	57015312	57015602	291	-	180	234	187	260	437	288
ENSG00000063438.16_2+ENSG00000249915.7_2	E057	112.434	0.00565402	30.7507	9.59254e-07	0.000281167	13.1791	17.09	0.812145	chr5	434525	434972	448	+	150	144	147	97	80	63
ENSG00000119318.12_2	E003	646.264	0.00243589	30.7516	9.58828e-07	0.000281167	30.7675	32.9882	0.271748	chr9	110045591	110045807	217	+	565	759	905	516	494	665
ENSG00000174606.13_2	E009	273.311	0.00136828	30.7541	9.57671e-07	0.000281167	24.2418	21.3914	-0.428057	chr1	213174255	213175576	1322	-	238	324	257	269	352	227
ENSG00000267379.1_1	E001	411.175	0.00718423	30.741	9.63761e-07	0.000282253	26.0114	27.7421	0.233208	chr19	14513529	14513666	138	-	405	345	378	414	581	384
ENSG00000109854.13_1	E004	5.28501	0.091021	30.7336	9.67249e-07	0.000283039	4.84747	0.883101	-4.92532	chr11	20385289	20385295	7	+	0	1	0	3	30	1
ENSG00000184281.14_2	E005	11.5176	0.0258455	30.7299	9.68961e-07	0.000283305	5.7473	4.42251	-0.763239	chr11	2421993	2422028	36	+	2	15	8	3	30	14
ENSG00000135047.14_1	E005	273.886	0.00204822	30.7055	9.80492e-07	0.000286439	24.048	20.9447	-0.470779	chr9	90341055	90341168	114	+	152	218	260	373	294	355
ENSG00000184661.13_1	E005	400.35	0.00169424	30.7036	9.81377e-07	0.00028646	26.0629	27.06	0.135317	chr8	25317900	25318070	171	+	407	420	500	288	388	422
ENSG00000108175.16_1	E001	26.8747	0.0163392	30.6988	9.837e-07	0.000286663	5.42505	9.45129	1.63369	chr10	80828792	80829027	236	+	34	51	39	10	14	15
ENSG00000197694.14_2	E137	69.1138	0.0407189	30.6998	9.83196e-07	0.000286663	15.3396	8.56341	-1.76778	chr9	131395926	131395927	2	+	23	55	30	56	236	39
ENSG00000110697.12_1	E049	134.415	0.00996041	30.6824	9.91542e-07	0.000288471	13.9833	18.8451	0.944777	chr11	67271574	67271692	119	-	152	175	206	67	85	127
ENSG00000160789.19_1	E019	1526.05	0.00386947	30.6838	9.9086e-07	0.000288471	40.1971	45.1433	0.535222	chr1	156084703	156084754	52	+	1372	2017	2063	1298	937	1510
ENSG00000185359.12_2	E058	1550.22	0.0004687	30.6773	9.93964e-07	0.000288937	41.8383	44.0108	0.234507	chr17	79668748	79669004	257	+	1659	1710	1927	1530	1112	1411
ENSG00000172785.18_2	E045	87.8884	0.00390588	30.6703	9.97384e-07	0.000289453	15.1285	12.2133	-0.659722	chr9	154709	154731	23	-	55	92	61	81	178	76
ENSG00000183723.12_2	E014	37.6091	0.00765311	30.6714	9.96809e-07	0.000289453	7.29883	10.8325	1.17336	chr16	66730330	66730610	281	-	44	43	61	21	23	35
ENSG00000204842.14_2	E064	146.269	0.00280315	30.6541	1.00521e-06	0.000291483	18.7062	15.6984	-0.560045	chr12	111990710	111990781	72	-	142	82	121	118	258	174
ENSG00000239382.10_2+ENSG00000181392.14_2+ENSG00000248101.2_2	E025	89.5589	0.00984806	30.6491	1.00768e-06	0.000291962	11.4387	15.9569	1.02588	chr19	36500161	36500183	23	-	137	109	97	78	44	73
ENSG00000180879.13_2	E031	100.6	0.0488457	30.6358	1.01416e-06	0.000293597	16.9014	9.35992	-1.8098	chrX	153063953	153063953	1	+	16	50	32	73	400	73
ENSG00000136813.14_2	E002	222.909	0.00284832	30.6337	1.01519e-06	0.000293653	22.744	18.9777	-0.6039	chr9	114122973	114124165	1193	-	185	236	172	244	294	225
ENSG00000265681.7_2+ENSG00000177576.11_2+ENSG00000206602.1+ENSG00000202093.1+ENSG00000215472.10_2+ENSG00000271982.1	E062	67.3011	0.0238317	30.6277	1.01816e-06	0.000294271	9.01145	14.8389	1.51273	chr18	47018770	47018779	10	-	64	92	127	45	27	51
ENSG00000141076.17_2	E040	256.197	0.00162022	30.6228	1.02058e-06	0.000294727	20.6175	23.3275	0.417926	chr16	69196986	69197081	96	+	395	226	317	162	268	189
ENSG00000171222.10_1	E002	1771.48	0.00193099	30.6013	1.03127e-06	0.000297519	44.1616	45.507	0.143253	chr20	34541551	34542261	711	-	1636	1952	2054	1800	1112	2081
ENSG00000264801.1_1+ENSG00000240498.6_2+ENSG00000099810.18_2+ENSG00000264545.1_2	E008	101.008	0.00436187	30.5983	1.03278e-06	0.000297519	12.6963	16.3151	0.778958	chr9	21802781	21802949	169	+	109	124	144	69	75	90
ENSG00000272030.1_2+ENSG00000271853.5_2+ENSG00000189171.14_2	E013	153.547	0.00525228	30.5986	1.03262e-06	0.000297519	19.4642	15.3318	-0.763906	chr1	153599959	153599966	8	-	83	104	135	191	212	206
ENSG00000221420.2+ENSG00000156976.15_2+ENSG00000238942.1+ENSG00000200320.1+ENSG00000263776.1+ENSG00000200418.1	E041	154.137	0.00209423	30.5896	1.03715e-06	0.000298535	16.3253	19.1509	0.513061	chr3	186504235	186504279	45	+	134	159	196	172	133	138
ENSG00000116151.13_2	E018	56.6357	0.0047537	30.5867	1.03861e-06	0.00029856	9.27009	12.9702	1.01276	chr1	2309494	2310419	926	-	76	73	61	48	46	39
ENSG00000197006.13_2	E010	189.186	0.00344191	30.586	1.03893e-06	0.00029856	17.404	21.1742	0.641595	chr16	21611156	21611203	48	+	179	221	290	154	142	159
ENSG00000147140.15_1+ENSG00000255591.1	E034	349.633	0.00591257	30.5666	1.04877e-06	0.000301141	27.6153	22.1901	-0.769516	chrX	70517312	70517421	110	+	242	256	268	434	556	377
ENSG00000023041.11_2+ENSG00000232934.7_2	E016	104.576	0.00289407	30.5478	1.05838e-06	0.000303407	12.7997	16.3009	0.751402	chr10	114169253	114169386	134	-	139	144	136	74	71	69
ENSG00000086848.14_2+ENSG00000258529.5_2+ENSG00000255561.6_2	E035	83.0533	0.00712874	30.5478	1.05837e-06	0.000303407	12.0609	14.5867	0.584237	chr11	111735904	111735974	71	-	97	77	103	102	55	66
ENSG00000116521.10_1	E001	7.16832	0.048439	30.5421	1.0613e-06	0.000303995	5.05095	2.67252	-1.84653	chr1	155225770	155225771	2	-	1	8	0	6	28	3
ENSG00000272896.1_2+ENSG00000213213.13_2+ENSG00000272679.1_2+ENSG00000196642.17_2+ENSG00000244187.7_2+ENSG00000273066.5_2	E037	89.1395	0.00335725	30.5363	1.06426e-06	0.000304597	15.4101	11.6157	-0.869793	chr9	139698956	139699079	124	+	51	59	69	113	124	124
ENSG00000129116.17_2	E030	252.419	0.00396531	30.5302	1.06744e-06	0.000305258	19.8666	23.8738	0.620854	chr4	169812073	169812208	136	+	319	257	342	190	229	194
ENSG00000105048.16_1	E004	79.7218	0.0346466	30.5232	1.07109e-06	0.000306052	14.5929	10.2017	-1.09058	chr19	55644200	55644202	3	-	26	64	29	86	250	48
ENSG00000111664.10_2	E030	13.0582	0.0201608	30.5143	1.07567e-06	0.000307114	6.33447	4.61156	-0.926018	chr12	6956517	6956557	41	+	10	19	2	20	27	3
ENSG00000006576.16_1	E022	395.867	0.00356546	30.5011	1.0826e-06	0.000308841	28.4404	24.2195	-0.57685	chr7	77551940	77552095	156	+	322	343	277	447	660	374
ENSG00000243989.8_2+ENSG00000114786.16_2+ENSG00000248487.8_2	E120	169.189	0.00218457	30.4878	1.08958e-06	0.000310582	19.5616	17.2408	-0.409028	chr3	52023160	52023167	8	+	107	193	129	221	212	166
ENSG00000076201.14_1	E004	99.2973	0.00360222	30.4833	1.09194e-06	0.000310753	16.3032	12.5698	-0.807221	chr3	47422560	47422670	111	+	84	72	75	93	162	120
ENSG00000108861.8_1	E003	624.849	0.00082704	30.4842	1.09152e-06	0.000310753	32.5892	30.4991	-0.257163	chr17	41843880	41844152	273	-	526	560	601	656	760	688
ENSG00000133657.14_2+ENSG00000244675.2_2	E038	524.621	0.00205932	30.4784	1.09458e-06	0.000311251	31.0972	27.2383	-0.495859	chr3	194171006	194172770	1765	-	393	395	350	640	826	593
ENSG00000122687.17_2	E006	185.139	0.00202553	30.431	1.12e-06	0.000317711	17.5596	20.6626	0.531388	chr7	2277650	2278572	923	-	196	236	232	150	145	161
ENSG00000130066.16_1	E009	340.985	0.00751084	30.4324	1.11922e-06	0.000317711	21.0487	26.1159	0.745362	chrX	23802001	23802146	146	+	132	186	195	512	637	422
ENSG00000134853.11_2+ENSG00000282278.1_2+ENSG00000145216.15_2	E017	231.924	0.00176906	30.4312	1.11989e-06	0.000317711	22.0112	20.425	-0.250712	chr4	54255976	54256016	41	+	170	266	192	261	344	186
ENSG00000102103.15_2	E007	24.1247	0.0891521	30.4255	1.123e-06	0.000318197	9.6514	2.97828	-3.43749	chrX	48755235	48755278	44	+	1	5	5	16	111	18
ENSG00000163468.14_1	E014	2859.25	0.000343199	30.4245	1.12352e-06	0.000318197	50.5338	52.1483	0.165911	chr1	156288661	156288711	51	-	2997	3405	3462	2888	2337	2214
ENSG00000044446.11_1	E013	994.841	0.00111331	30.4098	1.13156e-06	0.00031996	34.8652	38.8599	0.456781	chrX	18915452	18916287	836	-	1384	1213	1217	646	890	690
ENSG00000086848.14_2+ENSG00000258529.5_2+ENSG00000255561.6_2	E019	135.302	0.00646703	30.4104	1.13126e-06	0.00031996	15.0875	18.3189	0.616595	chr11	111708191	111708261	71	-	150	164	143	136	106	118
ENSG00000011566.14_2	E053	71.3196	0.00602941	30.4017	1.136e-06	0.000320701	11.5003	13.1712	0.413248	chr2	39605207	39605264	58	-	63	68	126	31	68	77
ENSG00000108465.14_2+ENSG00000108439.9_2+ENSG00000263798.1_2	E019	373.903	0.00193518	30.4029	1.13533e-06	0.000320701	24.0282	27.6459	0.500158	chr17	46023980	46024115	136	+	445	405	427	337	338	312
ENSG00000141526.15_2	E023	1149.74	0.00280509	30.3928	1.14094e-06	0.000321835	40.3633	37.4489	-0.325925	chr17	80193859	80193926	68	+	609	916	1301	1456	1047	1586
ENSG00000168259.14_2	E035	204.163	0.00174383	30.3842	1.14569e-06	0.00032266	21.0896	19.1931	-0.311624	chr17	40148339	40148343	5	-	194	250	150	195	310	152
ENSG00000180891.12_2	E010	104.282	0.0039057	30.3846	1.14549e-06	0.00032266	12.5783	16.4654	0.836526	chr17	55943906	55944218	313	-	145	140	135	82	62	66
ENSG00000082996.19_2	E028	152.641	0.00210337	30.3795	1.14829e-06	0.000323133	19.0819	15.8301	-0.598549	chr3	149619940	149619946	7	+	82	135	129	162	219	201
ENSG00000164896.19_1	E006	37.8447	0.0229041	30.3429	1.16884e-06	0.000328654	10.5504	7.44304	-1.03643	chr7	150773733	150773741	9	-	7	34	32	32	77	51
ENSG00000159267.14_2	E020	9.37969	0.0406293	30.3109	1.18711e-06	0.000333526	1.835	5.93512	3.40403	chr21	38338744	38338773	30	-	9	17	27	1	1	2
ENSG00000254402.6_2+ENSG00000213563.6_2	E011	39.8736	0.0250452	30.307	1.18935e-06	0.000333887	6.10353	11.1924	1.79649	chr8	145752344	145752402	59	-	44	78	75	12	9	23
ENSG00000125755.18_2	E029	396.341	0.0011206	30.283	1.20325e-06	0.000337522	27.4757	25.5606	-0.260224	chr19	46332313	46332463	151	-	565	369	318	399	458	298
ENSG00000270024.5_2+ENSG00000104205.12_2+ENSG00000213865.7_2	E009	35.3426	0.0111072	30.2801	1.20492e-06	0.000337722	10.6798	6.53014	-1.45743	chr8	67590454	67590530	77	+	23	23	11	43	74	43
ENSG00000125450.10_1	E071	234.617	0.0127527	30.2767	1.20694e-06	0.000338019	23.3092	19.0287	-0.679407	chr17	73231787	73231805	19	+	114	260	173	282	420	194
ENSG00000145730.20_2	E009	33.3535	0.010076	30.273	1.20913e-06	0.000338362	7.09299	10.2602	1.09447	chr5	102143767	102143935	169	+	46	50	28	29	39	12
ENSG00000140939.14_1	E033	245.013	0.00206715	30.265	1.21377e-06	0.000339253	19.9596	23.1525	0.499478	chr16	67209357	67209388	32	+	263	272	347	243	163	191
ENSG00000161016.16_2	E013	75.6184	0.00379377	30.2643	1.21424e-06	0.000339253	11.0076	14.6555	0.87543	chr8	146016149	146016257	109	-	66	87	105	62	72	67
ENSG00000126249.7_2+ENSG00000105220.14_2+ENSG00000266953.6_2	E076	146.726	0.00279782	30.2421	1.22732e-06	0.000342364	15.529	19.2776	0.692288	chr19	34912424	34912495	72	+	157	146	172	123	159	134
ENSG00000167695.14_1	E005	69.4789	0.00467124	30.2436	1.22644e-06	0.000342364	10.2458	13.6222	0.864572	chr17	636010	636337	328	+	76	87	126	39	44	49
ENSG00000141448.8_1	E003	170.492	0.00370408	30.2361	1.23091e-06	0.000343006	16.5509	19.9786	0.608544	chr18	19751069	19752240	1172	+	190	252	217	116	121	136
ENSG00000232388.4_2+ENSG00000125821.11_2	E011	371.053	0.00157554	30.235	1.23157e-06	0.000343006	24.1254	27.2654	0.4355	chr20	18576650	18576885	236	+	388	432	483	354	300	289
ENSG00000084754.10_2	E009	1779.27	0.000637406	30.229	1.23516e-06	0.0003436	43.7374	45.947	0.235256	chr2	26418039	26418101	63	-	1895	1898	2190	1766	1514	1500
ENSG00000152767.16_2	E006	40.9899	0.00691276	30.2282	1.23565e-06	0.0003436	7.50838	11.3125	1.22079	chr13	98795734	98795746	13	+	62	61	45	23	34	24
ENSG00000118900.14_2	E008	118.309	0.00407493	30.2158	1.2431e-06	0.000345127	16.7257	14.673	-0.411714	chr16	4908569	4908574	6	+	83	128	88	122	212	95
ENSG00000266903.1_2	E001	37.4396	0.0106298	30.2169	1.24244e-06	0.000345127	10.4452	7.41601	-1.01706	chr19	45135500	45135920	421	-	22	26	23	54	72	33
ENSG00000136717.14_2	E030	67.24	0.0114131	30.2113	1.24582e-06	0.000345565	10.013	13.5727	0.92217	chr2	127864578	127864854	277	-	57	102	118	23	41	66
ENSG00000265681.7_2+ENSG00000177576.11_2+ENSG00000206602.1+ENSG00000202093.1+ENSG00000215472.10_2+ENSG00000271982.1	E073	7.86064	0.0488161	30.2099	1.24664e-06	0.000345565	5.01478	3.17675	-1.32532	chr18	47018856	47018878	23	-	0	9	3	1	34	4
ENSG00000075413.17_2	E005	97.4392	0.00383995	30.2031	1.25076e-06	0.000346056	15.825	12.7668	-0.665742	chr14	103851857	103851877	21	+	55	81	100	98	120	136
ENSG00000129084.17_2+ENSG00000256206.2_2+ENSG00000129083.12_2	E076	2239.45	0.00487506	30.204	1.25018e-06	0.000346056	45.3195	50.4168	0.533023	chr11	14539188	14539219	32	-	2348	2745	2943	2020	1577	1893
ENSG00000132692.18_2	E010	106.674	0.00359653	30.2007	1.2522e-06	0.000346056	13.1766	16.178	0.638547	chr1	156616593	156616898	306	+	121	136	167	61	69	91
ENSG00000137337.14_2	E033	115.192	0.00280517	30.2005	1.25234e-06	0.000346056	17.0427	13.899	-0.639527	chr6	30682817	30682955	139	-	97	93	77	90	252	104
ENSG00000116754.13_1	E009	228.423	0.00191172	30.19	1.25872e-06	0.000347316	20.1413	21.9041	0.280548	chr1	70687295	70687297	3	+	247	214	288	191	195	244
ENSG00000152684.10_2+ENSG00000213949.8_2+ENSG00000241809.1_1	E039	180.889	0.00316077	30.1897	1.25887e-06	0.000347316	19.8147	17.7285	-0.361892	chr5	52229724	52229826	103	+	149	161	88	219	331	162
ENSG00000188157.13_2+ENSG00000242590.1_2	E001	330.35	0.00457294	30.1875	1.26026e-06	0.000347428	22.5052	26.6191	0.588072	chr1	955503	955753	251	+	312	391	422	253	220	390
ENSG00000245910.8_2	E009	581.621	0.00150405	30.1703	1.27077e-06	0.00035005	31.2187	29.5812	-0.205455	chr8	67837672	67837776	105	-	291	413	633	759	607	802
ENSG00000232112.3_1	E009	8.77293	0.0473077	30.1614	1.27629e-06	0.000351295	5.56989	2.61609	-2.1934	chr3	48485612	48485616	5	+	1	5	2	2	41	6
ENSG00000157985.18_2	E041	2487.58	0.000505208	30.1174	1.3038e-06	0.000358588	50.1431	48.7154	-0.148026	chr2	237035199	237040444	5246	+	2314	2027	2239	2791	2937	2758
ENSG00000115207.13_2	E020	601.263	0.000814814	30.0856	1.32399e-06	0.000363629	29.8672	32.3089	0.302756	chr2	27551988	27552149	162	-	671	600	711	595	512	544
ENSG00000119725.17_2+ENSG00000140043.11_2+ENSG00000258653.3_2	E027	181.96	0.00190419	30.0821	1.32625e-06	0.000363629	20.523	17.2835	-0.559616	chr14	74351283	74352159	877	+	130	154	136	228	261	198
ENSG00000139289.13_1	E004	79.7188	0.0280884	30.084	1.32504e-06	0.000363629	10.7312	15.7499	1.1773	chr12	76425557	76427712	2156	-	88	99	83	84	59	68
ENSG00000277791.4_1	E007	2299.15	0.000705497	30.0828	1.32578e-06	0.000363629	49.3331	47.4611	-0.195123	chr17	36912136	36912243	108	+	1790	2236	2286	2756	2648	2233
ENSG00000100614.17_2	E026	1543.52	0.00157871	30.0601	1.34049e-06	0.000367247	44.3883	41.5395	-0.30745	chr14	60760074	60765805	5732	+	1325	1452	1391	1663	2001	1554
ENSG00000171208.9_1	E019	37.502	0.00727581	30.04	1.3536e-06	0.000370549	7.03863	10.5396	1.19768	chr16	47177621	47177908	288	-	37	63	66	15	24	23
ENSG00000132294.14_2	E002	136.735	0.0162503	30.036	1.35619e-06	0.000370969	13.8987	18.7109	0.940262	chr8	132916356	132916569	214	+	122	189	266	73	69	108
ENSG00000112234.8_1	E004	170.341	0.00248847	30.0273	1.36196e-06	0.000372259	16.8491	20.023	0.559129	chr6	99328429	99328500	72	-	229	168	204	151	130	146
ENSG00000007047.14_2+ENSG00000104866.10_2+ENSG00000142252.10_2	E022	153.477	0.00241714	30.0224	1.36514e-06	0.000372263	16.3432	18.9672	0.478131	chr19	45596530	45596785	256	+	123	169	229	115	132	161
ENSG00000054523.17_2+ENSG00000264501.1	E031	1182.88	0.000568675	30.0236	1.3644e-06	0.000372263	38.3725	40.5794	0.245399	chr1	10363221	10366522	3302	+	1488	1348	1192	830	1478	883
ENSG00000108515.17_2	E029	346.857	0.00254946	30.0233	1.36457e-06	0.000372263	26.1343	23.4683	-0.378257	chr17	4858516	4858563	48	+	243	266	274	473	472	378
ENSG00000123136.14_1	E001	106.486	0.0329284	30.0198	1.36692e-06	0.000372459	17.9796	11.4791	-1.39557	chr19	14519631	14519661	31	-	42	89	64	101	286	84
ENSG00000188529.14_1	E029	133.415	0.00501096	30.0138	1.37085e-06	0.000373241	18.5405	14.6473	-0.747912	chr1	24304645	24304742	98	-	86	123	119	149	216	124
ENSG00000267059.2_2+ENSG00000071655.17_2+ENSG00000127540.11_2	E030	24.2801	0.0122905	30.0117	1.37227e-06	0.000373341	5.41417	8.88544	1.45589	chr19	1592617	1592707	91	-	23	50	36	14	16	9
ENSG00000105486.13_2	E061	108.94	0.00342587	30.0006	1.37967e-06	0.000375064	16.0386	14.0231	-0.41942	chr19	48673498	48673509	12	-	52	93	125	103	127	159
ENSG00000119596.17_2	E035	124.703	0.00286725	29.9968	1.38217e-06	0.000375453	14.4487	17.4514	0.595167	chr14	75322379	75326138	3760	+	153	162	163	57	142	85
ENSG00000109475.16_1	E008	373.012	0.00177054	29.9879	1.38818e-06	0.000376795	24.2847	27.4506	0.437235	chr4	109541869	109542786	918	+	343	413	448	362	348	345
ENSG00000067560.10_2	E013	46.6571	0.00581389	29.9767	1.39572e-06	0.00037855	9.09186	11.0511	0.584067	chr3	49449378	49449401	24	-	44	34	85	39	24	54
ENSG00000141959.12	E004	68.115	0.0040114	29.9674	1.40203e-06	0.000379969	11.303	12.958	0.415529	chr21	45724158	45724338	181	+	48	111	81	47	76	53
ENSG00000206693.1+ENSG00000130826.16_2+ENSG00000206948.1	E037	135.681	0.00363387	29.9595	1.40738e-06	0.000381127	18.6724	14.5972	-0.78159	chrX	154003120	154003272	153	+	97	119	101	185	181	141
ENSG00000030582.16_2	E013	72.9041	0.00452788	29.9559	1.40983e-06	0.00038119	13.7984	10.7363	-0.763802	chr17	42422934	42422973	40	+	42	56	46	86	124	91
ENSG00000103269.13_1	E014	196.988	0.00243373	29.9544	1.41086e-06	0.00038119	18.3407	21.1396	0.467338	chr16	727844	728267	424	+	158	207	278	173	156	217
ENSG00000167962.13_2	E029	92.3356	0.0037461	29.9547	1.41068e-06	0.00038119	14.3906	13.5798	-0.179294	chr16	2053122	2053616	495	-	51	82	127	68	95	135
ENSG00000107021.15_1	E014	88	0.00368872	29.9459	1.41668e-06	0.00038247	15.0968	12.3452	-0.620483	chr9	131565728	131565739	12	+	67	95	69	79	124	102
ENSG00000114354.13_2	E008	382.318	0.00356805	29.9394	1.42117e-06	0.000383387	24.8922	27.3339	0.335067	chr3	100428457	100428565	109	+	378	370	461	315	335	448
ENSG00000092841.18_2+ENSG00000196465.10_2	E022	904.588	0.00151895	29.9253	1.43089e-06	0.000385418	35.0935	37.0436	0.224988	chr12	56551252	56551329	78	+	880	829	1078	1036	732	898
ENSG00000165458.13_2	E002	64.2942	0.00602117	29.9261	1.43032e-06	0.000385418	13.4222	9.97397	-0.899546	chr11	71934988	71935004	17	+	30	51	57	72	101	81
ENSG00000090581.9_2	E017	173.203	0.002716	29.9164	1.43708e-06	0.000386407	17.0575	20.344	0.57259	chr16	1410624	1411743	1120	+	154	219	199	162	174	144
ENSG00000130726.11_1	E031	139.638	0.00924442	29.9155	1.43773e-06	0.000386407	19.024	14.4121	-0.881972	chr19	59060278	59060354	77	+	103	109	79	163	263	140
ENSG00000182199.10_2	E011	598.368	0.00377846	29.9153	1.43785e-06	0.000386407	32.9742	28.6818	-0.535042	chr12	57623542	57623594	53	+	318	499	582	796	752	682
ENSG00000234264.1_1	E001	44.2017	0.0148529	29.9125	1.4398e-06	0.000386636	10.8228	8.96019	-0.564545	chr1	68962359	68962454	96	+	40	51	45	48	33	49
ENSG00000175874.9_1	E004	22.5446	0.0189454	29.9082	1.44282e-06	0.000387154	5.66252	8.63902	1.24156	chr2	101999388	101999542	155	-	21	37	28	20	18	13
ENSG00000091436.16_1	E025	92.5661	0.00375253	29.9016	1.4474e-06	0.000388002	12.2504	15.7781	0.782401	chr2	174097048	174097187	140	+	110	113	108	72	82	76
ENSG00000145495.14_2	E015	385.079	0.00113608	29.9005	1.44819e-06	0.000388002	24.9433	27.427	0.340247	chr5	10390605	10390612	8	+	538	352	387	320	431	311
ENSG00000140521.12_2	E079	188.207	0.00490365	29.8963	1.45116e-06	0.000388503	21.0556	16.7927	-0.736912	chr15	89877024	89877058	35	-	95	129	148	260	281	231
ENSG00000102934.9_1	E011	98.1621	0.0032108	29.8922	1.45401e-06	0.00038897	12.6388	15.8692	0.705316	chr16	57318318	57318573	256	-	102	119	151	76	63	82
ENSG00000055044.10_1+ENSG00000212309.1	E033	564.472	0.00246813	29.8852	1.45896e-06	0.000389998	32.0791	28.8894	-0.399806	chr2	203168157	203168389	233	+	533	673	553	478	780	436
ENSG00000183765.20_1	E001	19.1463	0.0163871	29.8795	1.46297e-06	0.000390773	7.48075	4.8227	-1.28415	chr22	29083731	29083731	1	-	6	14	5	20	63	13
ENSG00000137135.17_1	E006	202.004	0.00561518	29.8732	1.46748e-06	0.000391681	19.1201	20.7724	0.273464	chr9	35661516	35661709	194	-	205	216	256	193	197	159
ENSG00000071889.16_2	E040	64.7883	0.00459801	29.8716	1.46859e-06	0.000391682	11.4487	12.1161	0.171814	chrX	153744490	153744494	5	-	50	39	97	70	30	100
ENSG00000007341.18_1	E049	14.602	0.0185168	29.8629	1.47482e-06	0.000393046	7.3607	3.79116	-1.93567	chr1	113161722	113161725	4	-	6	10	4	21	39	11
ENSG00000086848.14_2+ENSG00000258529.5_2+ENSG00000255561.6_2	E021	157.697	0.00210117	29.8613	1.47596e-06	0.000393051	16.9635	18.9117	0.350271	chr11	111708266	111708338	73	-	158	176	157	157	181	130
ENSG00000178404.9_2+ENSG00000035862.12_2	E006	346.631	0.00116557	29.8564	1.47945e-06	0.000393683	25.8982	23.388	-0.357624	chr17	76866980	76866991	12	-	259	238	218	346	679	389
ENSG00000167526.13_1+ENSG00000200084.1	E013	171.699	0.00591657	29.8539	1.48122e-06	0.000393856	16.461	20.6022	0.727652	chr16	89627472	89627634	163	+	138	200	269	131	98	197
ENSG00000182240.15_2	E007	2084.76	0.00176024	29.8482	1.48534e-06	0.000394656	48.0802	45.5307	-0.268124	chr21	42609440	42609656	217	+	1620	1638	1725	2369	2991	2341
ENSG00000166986.13_2	E093	377.719	0.00709234	29.8189	1.50657e-06	0.000399994	28.8672	23.0353	-0.805645	chr12	57911066	57911352	287	+	255	315	384	487	396	444
ENSG00000144591.18_1	E047	16.9014	0.0572789	29.7978	1.52206e-06	0.000403802	7.66638	3.83756	-2.02024	chr2	220371710	220371710	1	+	3	11	4	14	71	6
ENSG00000135631.16_2+ENSG00000144040.12_2	E074	256.634	0.0113745	29.7917	1.52657e-06	0.000404695	19.1312	24.6053	0.849935	chr2	73339475	73339911	437	-	282	344	371	154	151	246
ENSG00000143437.20_1	E036	179.548	0.00194551	29.7825	1.53333e-06	0.00040618	20.1462	17.6937	-0.42298	chr1	150812084	150812130	47	-	152	174	125	195	291	162
ENSG00000258984.5_2+ENSG00000184182.18_2+ENSG00000132330.16_2	E089	309.453	0.00424968	29.7784	1.53637e-06	0.000406679	21.3253	25.8963	0.671411	chr2	238990742	238990843	102	+	396	393	410	218	202	250
ENSG00000105135.15_1	E002	95.4582	0.0503962	29.7684	1.54383e-06	0.000408347	17.0527	9.80685	-1.69907	chr19	15225798	15225826	29	-	24	60	40	74	311	93
ENSG00000130489.13_2+ENSG00000025708.13_2+ENSG00000177989.13_2	E011	193.298	0.0261351	29.7643	1.54695e-06	0.000408867	14.7021	22.9687	1.44967	chr22	50964430	50964570	141	-	219	323	325	84	55	158
ENSG00000092140.14_1	E024	64.9582	0.00502795	29.7557	1.5534e-06	0.000410263	13.0464	10.7355	-0.591639	chr14	31074711	31074771	61	+	46	82	35	75	117	45
ENSG00000169228.13_2+ENSG00000213347.10_2	E049	312.17	0.00374606	29.753	1.55542e-06	0.00041041	25.1397	21.7553	-0.498925	chr5	176738762	176738871	110	-	157	203	260	443	351	465
ENSG00000269558.1+ENSG00000272693.3_1	E015	83.1167	0.00539679	29.7518	1.55628e-06	0.00041041	12.1301	14.1599	0.474673	chr7	65227918	65228004	87	-	97	114	108	58	66	61
ENSG00000170144.19_2	E021	887.481	0.00069405	29.7495	1.55809e-06	0.000410577	35.3187	36.4367	0.129275	chr2	178084136	178084415	280	+	1091	946	882	651	1200	655
ENSG00000114354.13_2	E012	387.558	0.00166264	29.7317	1.57152e-06	0.000413807	25.0534	27.4774	0.331415	chr3	100432487	100432529	43	+	385	382	458	356	377	388
ENSG00000184465.15_1	E003	100.705	0.00701166	29.722	1.5789e-06	0.000415442	12.2373	16.6095	0.947975	chr6	169958417	169960023	1607	-	161	127	111	58	99	57
ENSG00000158201.9_2	E011	82.1129	0.00413154	29.7119	1.58665e-06	0.000417168	14.8709	11.6083	-0.760362	chr18	19243639	19243810	172	-	49	75	81	85	91	115
ENSG00000139842.14_1	E018	493.186	0.00811279	29.7021	1.59424e-06	0.000418852	31.7609	25.2918	-0.843738	chr13	113883956	113884344	389	+	389	364	311	617	717	597
ENSG00000065150.18_2	E093	2102.89	0.000551313	29.6951	1.59962e-06	0.000419326	45.9996	48.1008	0.220657	chr13	98674758	98676551	1794	+	2361	2503	2518	1910	1902	1560
ENSG00000084754.10_2	E021	959.741	0.000586756	29.6955	1.59929e-06	0.000419326	37.7443	35.9541	-0.20464	chr2	26455070	26455147	78	-	779	1027	988	1008	1133	899
ENSG00000196781.14_2	E033	19.8688	0.0146121	29.6959	1.59905e-06	0.000419326	4.31454	8.25997	1.90034	chr9	84303132	84303363	232	-	27	28	41	6	6	12
ENSG00000112701.17_2	E035	110.021	0.00400751	29.6895	1.60395e-06	0.00042015	17.1241	13.234	-0.80575	chr6	76388692	76389583	892	+	80	88	93	103	196	115
ENSG00000213672.7_2	E025	223.269	0.00212326	29.6757	1.61477e-06	0.000422669	19.1477	22.3659	0.517621	chr3	48720336	48720445	110	-	238	263	300	158	200	195
ENSG00000134245.17_1	E001	40.9999	0.00625008	29.6711	1.61836e-06	0.000423032	10.9458	8.11898	-0.89069	chr1	113009163	113010055	893	+	44	29	24	51	70	33
ENSG00000162599.15_2	E034	207.192	0.00440183	29.6678	1.62096e-06	0.000423032	18.3548	21.4394	0.512098	chr1	61921235	61921257	23	+	328	214	250	142	145	171
ENSG00000237580.1_1+ENSG00000023228.13_2	E034	235.759	0.00151876	29.6679	1.62086e-06	0.000423032	22.6251	19.9963	-0.414451	chr2	207024065	207024149	85	-	154	233	225	260	309	253
ENSG00000266382.1+ENSG00000173744.17_2	E003	5.37289	0.0734141	29.6693	1.61978e-06	0.000423032	4.74684	1.73048	-2.92206	chr2	228336878	228336903	26	+	0	4	0	1	26	4
ENSG00000196123.12_1	E031	41.3605	0.00627973	29.6592	1.62768e-06	0.000424471	10.8776	8.01156	-0.911205	chr16	67215509	67215600	92	-	21	41	23	51	77	41
ENSG00000162129.12_2	E002	804.78	0.00657918	29.6552	1.63082e-06	0.000424975	30.7396	36.8797	0.730903	chr11	72003490	72004346	857	-	1064	1106	1168	483	484	562
ENSG00000111640.14_1	E015	63.5806	0.00639124	29.6516	1.6337e-06	0.000425129	10.1314	13.5437	0.880391	chr12	6645771	6645773	3	+	49	61	99	45	59	72
ENSG00000166153.16_2	E022	18.1114	0.0169079	29.6514	1.63382e-06	0.000425129	7.43719	4.70688	-1.33768	chr12	100656135	100656187	53	-	11	12	3	37	41	8
ENSG00000197006.13_2	E009	141.964	0.00532903	29.6336	1.648e-06	0.000428501	14.8235	19.0085	0.791769	chr16	21611150	21611155	6	+	137	180	222	105	98	117
ENSG00000174564.12_2+ENSG00000158092.6_2	E017	566.432	0.00339991	29.6057	1.67043e-06	0.000434014	28.7085	32.3058	0.450778	chr3	136664545	136664566	22	+	454	582	661	553	683	515
ENSG00000164597.13_1	E002	782.379	0.00130179	29.5964	1.67796e-06	0.00043565	33.1565	35.387	0.263395	chr7	106843009	106844075	1067	-	852	886	812	740	782	672
ENSG00000128928.8_1	E011	177.092	0.00242087	29.5909	1.68244e-06	0.000436315	20.1213	17.5973	-0.436427	chr15	40703551	40703552	2	+	138	179	152	171	272	171
ENSG00000175029.16_2	E015	327.946	0.00424976	29.5902	1.683e-06	0.000436315	22.8761	25.8938	0.433074	chr10	126691907	126691953	47	-	349	359	461	278	217	313
ENSG00000132680.10_2	E030	488.515	0.00267984	29.577	1.69379e-06	0.000438788	30.2758	26.9688	-0.429459	chr1	155903424	155903640	217	-	352	392	466	543	605	602
ENSG00000164904.16_2	E052	165.228	0.00297275	29.5747	1.69568e-06	0.000438871	16.7822	19.8624	0.54521	chr5	125904049	125906473	2425	-	212	140	184	115	194	159
ENSG00000213079.9_2+ENSG00000146426.17_2	E007	60.2137	0.0154621	29.5736	1.6966e-06	0.000438871	8.74051	13.3588	1.27815	chr6	155054987	155055064	78	+	66	95	105	22	34	43
ENSG00000104381.12_1	E001	44.5265	0.00885438	29.5712	1.69853e-06	0.000439048	12.1691	8.02829	-1.24456	chr8	75233365	75233480	116	+	31	44	52	51	48	44
ENSG00000107679.14_1	E017	303.193	0.00278787	29.5614	1.70663e-06	0.000440819	25.2217	22.1825	-0.444599	chr10	124175375	124175518	144	+	258	288	223	326	496	266
ENSG00000123136.14_1	E040	64.0612	0.00473914	29.5475	1.71811e-06	0.000443133	13.4793	9.90217	-0.9342	chr19	14523524	14523626	103	-	36	46	61	80	64	98
ENSG00000134884.13_2	E002	1458.52	0.000523349	29.5489	1.71695e-06	0.000443133	42.8063	41.3179	-0.161746	chr13	107195821	107196175	355	-	1154	1278	1176	1532	2077	1659
ENSG00000103249.17_2	E049	168.544	0.00686592	29.5371	1.72677e-06	0.000445041	16.7967	19.7654	0.526339	chr16	1524835	1525026	192	-	155	175	281	123	82	196
ENSG00000281195.1_2+ENSG00000075292.18_2	E022	11.9094	0.0234761	29.5335	1.72979e-06	0.000445494	6.60466	3.63414	-1.74	chr2	71588775	71588825	51	+	8	10	1	21	29	5
ENSG00000165792.17_2	E061	8.08621	0.0490492	29.5293	1.73336e-06	0.000446089	5.5149	2.84046	-1.92637	chr14	21465169	21465169	1	+	2	8	1	2	33	6
ENSG00000196177.12_1	E018	853.978	0.00130045	29.5272	1.73514e-06	0.000446221	34.1137	36.4709	0.274612	chr10	124813636	124817827	4192	+	1028	1018	904	701	947	602
ENSG00000163900.10_1	E020	61.2035	0.00583729	29.5231	1.73857e-06	0.000446775	11.9649	10.9067	-0.280029	chr3	185216631	185216773	143	-	51	33	72	78	44	88
ENSG00000104369.4_1	E009	432.285	0.00102734	29.5085	1.75091e-06	0.000449619	26.3729	28.5593	0.2908	chr8	75227096	75227855	760	-	541	394	453	340	541	364
ENSG00000119139.17_2	E038	91.5068	0.00437918	29.5042	1.75454e-06	0.000450222	15.7226	12.0201	-0.829012	chr9	71863141	71863906	766	+	76	69	68	140	105	95
ENSG00000158023.9_2+ENSG00000110801.13_2+ENSG00000256950.2_2	E007	23.5298	0.0156119	29.4987	1.75922e-06	0.000451096	8.70482	5.52489	-1.33588	chr12	122326715	122326750	36	+	17	19	5	35	50	19
ENSG00000175203.15_2	E002	228.937	0.0123376	29.4964	1.7612e-06	0.000451274	23.1709	18.5063	-0.749491	chr12	57924094	57924136	43	-	141	208	147	227	491	202
ENSG00000135046.13_2	E003	71.7542	0.0502865	29.4885	1.76791e-06	0.000452336	14.8518	8.48271	-1.69483	chr9	75766818	75766840	23	+	15	52	22	66	272	32
ENSG00000156990.14_2	E036	56.7605	0.00918058	29.4896	1.76697e-06	0.000452336	13.093	8.90953	-1.15959	chr3	9885574	9885626	53	-	33	38	41	57	108	71
ENSG00000108561.8_2+ENSG00000005100.12_2+ENSG00000263272.1_2	E002	935.23	0.00308379	29.4809	1.77441e-06	0.00045367	38.4045	34.6639	-0.429337	chr17	5334614	5336096	1483	-	825	965	978	901	1046	959
ENSG00000128928.8_1	E028	581.989	0.00112508	29.4733	1.78101e-06	0.000454698	29.0494	32.2665	0.402004	chr15	40710375	40710966	592	+	752	673	616	472	571	448
ENSG00000140400.15_2	E051	100.233	0.00305824	29.4733	1.78101e-06	0.000454698	15.7791	13.2065	-0.552854	chr15	75651767	75651779	13	-	74	108	63	130	138	97
ENSG00000132275.10_1	E003	554.822	0.001185	29.4694	1.78431e-06	0.000455211	30.6623	29.6891	-0.122588	chr11	6621173	6621495	323	-	455	561	463	608	783	514
ENSG00000164038.14_2+ENSG00000164039.14_2	E016	110.8	0.00316801	29.4592	1.79315e-06	0.000457134	13.146	16.624	0.731838	chr4	103971397	103971539	143	-	140	134	176	84	66	70
ENSG00000213593.9_2+ENSG00000211450.9_2+ENSG00000254732.1_2+ENSG00000198561.13_2+ENSG00000254462.1_2	E014	586.342	0.00175071	29.4503	1.80095e-06	0.000458791	29.2834	32.1629	0.359344	chr11	57505826	57505889	64	+	645	729	694	533	522	433
ENSG00000129315.9_1	E014	181.009	0.00217645	29.4342	1.81503e-06	0.000462044	20.6322	17.1954	-0.593588	chr12	49108304	49108307	4	-	107	165	158	219	256	197
ENSG00000258311.5_2+ENSG00000135441.7_2+ENSG00000135437.9_2	E005	210.654	0.00194402	29.4215	1.82619e-06	0.000464549	21.7983	18.2284	-0.590388	chr12	56109865	56109980	116	+	122	154	177	279	276	268
ENSG00000116459.10_1	E012	3729.71	0.00047603	29.407	1.8391e-06	0.000467496	54.3951	55.8066	0.142977	chr1	111998768	111998848	81	+	3797	4495	4632	3497	3148	3017
ENSG00000121964.14_1	E001	119.382	0.00303873	29.4039	1.84181e-06	0.000467846	17.2061	14.071	-0.631981	chr2	144695635	144703320	7686	-	83	101	92	139	159	150
ENSG00000145817.16_1	E012	113.221	0.00466108	29.3838	1.85982e-06	0.000472081	16.3577	13.624	-0.570811	chr5	143550099	143550194	96	-	45	103	70	152	211	114
ENSG00000135164.18_2	E088	201.197	0.00168131	29.377	1.86594e-06	0.000473294	20.6618	19.3062	-0.224	chr7	86824347	86824482	136	+	184	234	144	203	314	154
ENSG00000136770.10_2	E018	94.1015	0.00354506	29.3736	1.86905e-06	0.000473742	12.7074	15.404	0.595277	chr10	22292329	22292514	186	-	76	110	153	62	70	98
ENSG00000022840.15_2	E009	92.0249	0.0110798	29.37	1.87233e-06	0.000473891	11.7794	15.7429	0.894478	chr12	120972657	120972674	18	+	77	114	177	52	57	80
ENSG00000159363.17_2	E052	20.8099	0.0161862	29.3705	1.87184e-06	0.000473891	4.21138	8.27467	1.9759	chr1	17332261	17332273	13	-	28	42	35	6	6	9
ENSG00000090487.10_1	E002	46.1755	0.00846468	29.3671	1.87491e-06	0.000474009	11.175	8.95413	-0.663052	chr15	65255368	65255396	29	-	27	49	30	28	114	40
ENSG00000131069.19_2	E057	72.4876	0.00453133	29.3665	1.87549e-06	0.000474009	13.5225	9.90958	-0.94181	chr20	33510645	33511125	481	+	27	37	39	94	153	95
ENSG00000184619.3_2+ENSG00000161970.12_2+ENSG00000263809.1_2	E010	835.293	0.00317992	29.3524	1.88834e-06	0.000476915	36.2889	33.1703	-0.366068	chr17	8280844	8280855	12	-	430	833	629	1079	1292	838
ENSG00000209582.1+ENSG00000129226.13_2+ENSG00000161956.12_2+ENSG00000161960.14_2+ENSG00000264772.6_2+ENSG00000238917.1+ENSG00000277957.1_2	E132	66.7508	0.0142679	29.3395	1.90013e-06	0.000479549	14.1219	9.03708	-1.35045	chr17	7483128	7483166	39	+	37	40	30	114	85	96
ENSG00000116898.11_1	E016	34.6156	0.00819998	29.3262	1.91243e-06	0.000481963	10.2673	6.99489	-1.13745	chr1	36929947	36930038	92	-	15	29	21	35	77	37
ENSG00000201754.1+ENSG00000204387.12_1+ENSG00000201823.1	E013	69.4202	0.00424205	29.3263	1.91233e-06	0.000481963	10.6633	13.8913	0.805043	chr6	31803229	31803232	4	+	82	76	79	85	50	47
ENSG00000142541.16_2+ENSG00000269469.1_2+ENSG00000199631.1+ENSG00000161618.9_2+ENSG00000090554.12_2+ENSG00000202503.1+ENSG00000200259.1+ENSG00000273189.1_2+ENSG00000201675.1	E021	295.831	0.00133617	29.324	1.91442e-06	0.00048212	22.6819	24.3211	0.240995	chr19	49967889	49968019	131	+	265	303	340	332	266	282
ENSG00000162437.14_1	E015	4960.63	0.00033091	29.3181	1.91994e-06	0.000483164	59.3749	59.3484	-0.00265713	chr1	65296522	65298912	2391	+	5042	5391	4831	4686	5911	4317
ENSG00000133030.19_2	E001	9.46786	0.0322977	29.2716	1.96359e-06	0.000493673	2.55683	6.12256	2.5361	chr17	16945859	16945910	52	+	10	25	14	1	6	2
ENSG00000152767.16_2	E009	52.7217	0.00548099	29.2707	1.9645e-06	0.000493673	8.79758	12.5203	1.06033	chr13	98865474	98865486	13	+	74	70	64	34	44	34
ENSG00000077150.18_2	E013	171.514	0.00222583	29.2583	1.97627e-06	0.000496277	19.3206	17.5445	-0.312446	chr10	104156482	104156542	61	+	110	156	136	162	297	190
ENSG00000125734.14_2	E009	442.729	0.00152099	29.2561	1.97843e-06	0.000496464	26.1433	29.1338	0.396388	chr19	6730998	6731065	68	-	443	475	533	445	321	450
ENSG00000198162.12_2	E005	1112	0.00141918	29.1921	2.04061e-06	0.000511705	40.2494	37.0268	-0.361392	chr1	117957335	117957453	119	+	881	1030	1073	1186	1247	1313
ENSG00000215252.11_1	E010	4.08712	0.128422	29.1768	2.05583e-06	0.000515153	3.11779	2.92504	-0.18476	chr15	34821219	34821475	257	-	0	0	12	0	0	12
ENSG00000215251.3_2+ENSG00000185019.16_2	E004	41.0127	0.00802475	29.1731	2.05953e-06	0.000515713	11.0853	7.74811	-1.06691	chr20	3103020	3103230	211	-	24	27	32	48	73	47
ENSG00000083520.14_1	E001	1406.61	0.00144925	29.1577	2.07488e-06	0.000519188	43.296	40.2029	-0.337067	chr13	73326307	73331580	5274	-	1242	1353	1263	1432	1810	1452
ENSG00000196365.11_1	E026	222.936	0.00193262	29.1553	2.07735e-06	0.000519438	22.2649	19.263	-0.482599	chr19	5707838	5708043	206	-	145	190	238	245	235	293
ENSG00000157514.16_2	E023	264.377	0.00194854	29.1495	2.08318e-06	0.000520527	20.8787	23.9359	0.465072	chrX	107018525	107018741	217	-	268	296	304	280	215	234
ENSG00000173581.7_2+ENSG00000171425.9_2+ENSG00000213015.8_2	E014	329.645	0.00876165	29.1423	2.09044e-06	0.000521969	22.4112	26.7056	0.614038	chr19	56154188	56154835	648	+	389	361	387	268	298	293
ENSG00000167004.12_1	E002	72.8869	0.00529041	29.1365	2.09631e-06	0.000523065	13.4175	11.2268	-0.54294	chr15	44038608	44038650	43	+	32	43	80	65	116	108
ENSG00000160953.15_2	E013	298.132	0.00153956	29.1346	2.09826e-06	0.000523181	22.2194	24.9024	0.394009	chr19	1357094	1358392	1299	+	353	364	316	234	346	205
ENSG00000132254.12_1	E020	534.11	0.00161935	29.1323	2.10057e-06	0.000523387	30.7894	28.1861	-0.332266	chr11	6501553	6501653	101	-	364	435	437	689	725	594
ENSG00000153187.17_2	E003	434.372	0.005694	29.1237	2.10937e-06	0.000525208	30.48	24.5742	-0.786433	chr1	245008554	245008646	93	-	377	400	382	411	628	451
ENSG00000166451.13_2	E017	474.232	0.00239075	29.1206	2.11246e-06	0.000525605	29.6432	27.2355	-0.31371	chr16	81053705	81053751	47	+	372	507	405	529	682	402
ENSG00000068745.14_1	E054	9.96563	0.120555	29.1142	2.11901e-06	0.000526493	6.63917	1.49956	-4.3153	chr3	48754600	48754621	22	-	1	2	0	2	57	4
ENSG00000169567.11_1	E021	106.865	0.00495408	29.1152	2.11805e-06	0.000526493	13.1741	16.7668	0.752491	chr5	130500950	130500994	45	-	87	128	159	93	67	110
ENSG00000087460.23_2	E048	156.529	0.042793	29.1106	2.12268e-06	0.000527033	12.7183	22.0651	1.75983	chr20	57466637	57466770	134	+	171	300	227	46	82	122
ENSG00000072958.8_1	E008	70.0774	0.00393191	29.1068	2.12662e-06	0.000527638	10.5041	13.899	0.851959	chr19	16308822	16308879	58	+	93	67	105	50	48	60
ENSG00000112200.16_2	E025	3046.4	0.00407944	29.1034	2.13013e-06	0.000528138	49.5423	55.0433	0.563256	chr6	56967678	56974514	6837	+	3676	3493	3244	2430	3399	2300
ENSG00000161091.12_2	E016	100.074	0.00297295	29.0997	2.13392e-06	0.000528705	12.1946	15.8332	0.807242	chr19	3544731	3544806	76	-	122	127	177	60	46	72
ENSG00000105223.19_2+ENSG00000279759.1_2	E016	229.639	0.00259211	29.0916	2.14232e-06	0.000530413	22.4701	18.8699	-0.581123	chr19	40871569	40871624	56	+	160	145	166	332	293	292
ENSG00000006459.10_1	E005	15.1515	0.0196905	29.0892	2.14483e-06	0.000530661	3.91301	7.63849	1.95301	chr7	139791878	139791941	64	-	23	16	28	9	4	11
ENSG00000021762.19_2	E049	83.1389	0.00324725	29.0759	2.15863e-06	0.000533702	13.9696	12.634	-0.308756	chr11	3150243	3150399	157	-	52	67	115	72	70	124
ENSG00000136273.11_2	E002	188.454	0.00244435	29.0668	2.16819e-06	0.00053569	17.5863	21.0431	0.5874	chr7	48002885	48003782	898	-	237	209	231	129	201	140
ENSG00000169972.11_1	E007	124.702	0.00271637	29.0523	2.18342e-06	0.000538823	14.2799	17.6382	0.66577	chr1	1244615	1244653	39	+	134	159	166	102	78	113
ENSG00000233237.6_2+ENSG00000232295.7_2+ENSG00000269966.1_2	E027	224.946	0.00242361	29.0504	2.18546e-06	0.000538823	22.1773	19.4004	-0.445923	chr6	72017644	72017647	4	-	178	202	151	264	387	197
ENSG00000242247.10_2+ENSG00000100266.18_2	E011	162.33	0.0025385	29.0512	2.1846e-06	0.000538823	19.284	16.3663	-0.527788	chr22	43219662	43219708	47	-	87	125	132	186	260	200
ENSG00000169679.14_2	E040	144.198	0.00232565	29.0428	2.19352e-06	0.000540431	18.2577	16.2947	-0.363754	chr2	111431883	111431942	60	-	113	176	119	111	246	122
ENSG00000152669.8_1	E004	214.532	0.00169333	29.0381	2.19852e-06	0.000541286	21.6271	19.2491	-0.386608	chr5	54528971	54529425	455	-	166	216	190	268	207	247
ENSG00000135870.11_2	E031	59.5807	0.00803583	29.0075	2.23127e-06	0.000548965	10.7983	11.7785	0.262443	chr1	173991234	173991435	202	-	41	94	86	21	60	61
ENSG00000198089.14_2+ENSG00000185721.11_2	E077	167.004	0.00220235	29.004	2.23515e-06	0.000549535	19.9567	16.5283	-0.609245	chr22	32000932	32002313	1382	+	141	130	131	223	197	188
ENSG00000086848.14_2+ENSG00000258529.5_2+ENSG00000255561.6_2	E023	121.852	0.00315601	28.9949	2.24491e-06	0.000551165	14.7446	17.1554	0.477395	chr11	111709029	111709101	73	-	113	139	143	120	119	105
ENSG00000260342.2_2+ENSG00000170540.14_2+ENSG00000134419.15_2	E035	943.445	0.0022721	28.9962	2.24355e-06	0.000551165	34.9691	38.2563	0.376909	chr16	18804269	18804343	75	-	891	1099	1018	1041	830	827
ENSG00000103326.11_2	E015	248.188	0.00742872	28.9919	2.24827e-06	0.000551606	18.715	23.8828	0.817627	chr16	598210	598287	78	+	284	365	371	127	132	219
ENSG00000005700.14_1	E039	313.368	0.0012519	28.989	2.25137e-06	0.000551982	25.2871	22.8636	-0.350667	chr6	82933785	82933902	118	-	226	344	264	324	457	299
ENSG00000137216.18_1	E003	13.6333	0.0250673	28.986	2.2546e-06	0.00055239	7.07517	3.37776	-2.15405	chr6	44095376	44095415	40	+	3	9	3	14	33	22
ENSG00000206337.10_2+ENSG00000204520.12_2	E010	561.214	0.00108826	28.9811	2.25999e-06	0.000553325	31.7037	28.06	-0.46182	chr6	31382789	31383090	302	+	373	420	413	728	775	695
ENSG00000170310.14_2	E002	6.80625	0.0662126	28.9718	2.2702e-06	0.000555053	4.88443	2.12416	-2.41295	chr17	9153789	9153790	2	-	1	4	0	2	37	1
ENSG00000196083.9_2+ENSG00000273370.1_1	E008	297.496	0.00193605	28.9719	2.27013e-06	0.000555053	24.4046	21.3427	-0.459076	chr3	190231908	190232008	101	+	176	188	200	413	434	393
ENSG00000125695.12_2+ENSG00000266173.5_2+ENSG00000108588.13_2	E034	47.1454	0.00593646	28.9673	2.27512e-06	0.000555871	11.683	8.33509	-1.0099	chr17	61790789	61790804	16	-	24	35	32	41	97	61
ENSG00000181929.11_2+ENSG00000167548.14_2	E003	70.5254	0.0100847	28.9628	2.28008e-06	0.000556697	14.5125	9.69371	-1.22614	chr12	49396064	49396094	31	-	41	41	47	74	148	83
ENSG00000121892.14_2	E040	796.613	0.00100086	28.9586	2.28471e-06	0.000557441	33.5181	35.3777	0.219051	chr4	39918668	39918808	141	-	889	838	945	703	756	696
ENSG00000066135.12_1	E006	291.44	0.00129998	28.9561	2.28745e-06	0.000557724	24.4228	22.4435	-0.291636	chr1	44121262	44121437	176	+	270	335	279	253	395	248
ENSG00000104231.10_1	E003	101.947	0.00354435	28.9509	2.29329e-06	0.00055876	15.42	13.8976	-0.323453	chr8	82613958	82613999	42	-	65	128	65	116	183	71
ENSG00000171202.6_1	E002	6.72469	0.140109	28.9431	2.30197e-06	0.000560419	5.34376	1.25867	-4.18635	chr11	85359021	85359030	10	+	0	2	0	2	41	0
ENSG00000198162.12_2	E004	799.225	0.00389505	28.9419	2.30328e-06	0.000560419	36.7391	32.1069	-0.546279	chr1	117948171	117948267	97	+	537	757	705	874	1182	822
ENSG00000131446.16_2	E033	75.9174	0.00393632	28.9381	2.30748e-06	0.000561054	11.0976	14.483	0.814044	chr5	180235759	180235835	77	-	78	109	82	56	66	69
ENSG00000152767.16_2	E069	5121.68	0.00150424	28.9356	2.31033e-06	0.000561359	61.2896	57.9326	-0.335626	chr13	99047731	99056324	8594	+	4643	4240	3985	5362	7710	5294
ENSG00000178974.9_2	E011	98.9916	0.00389867	28.928	2.31882e-06	0.000562986	15.6588	13.1254	-0.547679	chr14	55817559	55817582	24	+	76	93	62	121	183	74
ENSG00000243989.8_2+ENSG00000114786.16_2+ENSG00000248487.8_2	E122	125.12	0.00300772	28.9267	2.32022e-06	0.000562986	17.2529	14.8379	-0.475832	chr3	52023170	52023176	7	+	71	144	94	162	164	126
ENSG00000110074.10_1	E052	129.531	0.00236302	28.9115	2.33745e-06	0.000566776	17.909	14.8099	-0.601511	chr11	126147965	126148019	55	+	97	132	101	161	172	125
ENSG00000103174.11_2	E037	80.4811	0.00558519	28.8958	2.35527e-06	0.000570703	11.7048	14.3324	0.620545	chr16	5083360	5083629	270	-	67	102	125	50	43	97
ENSG00000237412.6_1	E014	7391.91	0.0149056	28.8925	2.35893e-06	0.000571198	60.4984	68.8359	0.824901	chr2	233388749	233388913	165	+	5956	9649	12575	5523	2468	8166
ENSG00000095319.14_2+ENSG00000251184.1_2+ENSG00000175287.18_2	E086	38.9318	0.0138334	28.89	2.36181e-06	0.000571442	11.2546	7.22029	-1.32043	chr9	131757415	131757479	65	+	19	24	36	45	55	57
ENSG00000164733.20_2	E018	777.43	0.000715227	28.8874	2.3648e-06	0.000571442	34.8669	32.7023	-0.257345	chr8	11704626	11704677	52	-	514	627	581	990	1116	898
ENSG00000169020.9_1	E011	15.1342	0.021176	28.8886	2.36348e-06	0.000571442	3.78589	7.58149	2.02675	chr4	668120	668127	8	-	13	27	31	3	8	10
ENSG00000070010.18_2	E006	808.623	0.000837487	28.8852	2.36729e-06	0.000571652	35.8989	33.5607	-0.274411	chr22	19439524	19442271	2748	-	764	811	771	838	1039	702
ENSG00000112787.12_2	E006	586.03	0.000944545	28.8775	2.37617e-06	0.000573402	29.3633	31.2924	0.242365	chr12	133085752	133088538	2787	+	907	701	683	321	461	473
ENSG00000197969.11_2	E074	253.253	0.00140885	28.8737	2.38057e-06	0.00057407	20.6949	23.1495	0.379086	chr9	79980376	79980489	114	+	319	265	309	177	245	221
ENSG00000121774.17_1	E004	274.141	0.00531681	28.8662	2.38915e-06	0.000575532	20.31	24.916	0.697298	chr1	32479783	32479978	196	+	381	346	299	141	298	205
ENSG00000188739.14_2+ENSG00000054267.20_2	E039	41.323	0.00623198	28.8656	2.3899e-06	0.000575532	8.65872	10.2748	0.510037	chr1	235338715	235338958	244	-	42	33	75	26	27	46
ENSG00000167986.13_2	E068	1776.02	0.000426767	28.8452	2.41354e-06	0.00058083	45.8587	43.8372	-0.215225	chr11	61096835	61096945	111	-	1415	1701	1730	2079	2039	1805
ENSG00000176853.15_2	E002	151.123	0.0138592	28.8425	2.41672e-06	0.000581197	15.3145	19.5233	0.777386	chr8	124780697	124780885	189	+	140	200	229	67	106	171
ENSG00000149380.11_1	E001	304.067	0.00640823	28.8389	2.4209e-06	0.000581805	21.7983	25.9142	0.600024	chr11	73946846	73947036	191	-	285	339	353	257	382	240
ENSG00000180573.9_1	E004	329.984	0.00430649	28.822	2.4408e-06	0.000586189	22.6535	26.5716	0.559227	chr6	26138282	26139312	1031	+	338	373	386	349	309	246
ENSG00000116138.12_1	E035	108.03	0.00362103	28.8184	2.44503e-06	0.000586804	13.237	16.4754	0.682167	chr1	15901255	15901644	390	+	133	121	168	68	91	75
ENSG00000168385.17_2	E090	1875.88	0.000744205	28.798	2.46936e-06	0.000592239	44.4264	46.7924	0.250654	chr2	242283253	242283312	60	+	2101	2026	2061	1692	1890	1608
ENSG00000080345.17_2	E021	899.774	0.00118484	28.7845	2.48555e-06	0.000595677	34.8366	37.0706	0.258116	chr2	152293341	152293517	177	+	1054	999	957	798	829	809
ENSG00000104518.10_2	E050	30.6511	0.0268005	28.7818	2.48877e-06	0.000595677	9.96772	6.12038	-1.44027	chr8	144645203	144645225	23	+	10	23	17	27	75	38
ENSG00000261221.3_1	E006	216.735	0.00216917	28.7827	2.48762e-06	0.000595677	21.5535	19.7	-0.299175	chr19	56127835	56128635	801	+	291	169	171	189	295	204
ENSG00000200983.1+ENSG00000166441.12_2	E010	391.469	0.00116501	28.7796	2.4914e-06	0.000595903	25.3849	27.3942	0.273865	chr11	8704813	8705326	514	+	340	421	441	403	411	359
ENSG00000188372.14_2	E016	4.61067	0.105698	28.7475	2.53037e-06	0.000603994	4.50643	0.881718	-4.71765	chr7	76071380	76071380	1	+	0	1	0	7	22	0
ENSG00000188372.14_2	E017	4.61067	0.105698	28.7475	2.53037e-06	0.000603994	4.50643	0.881718	-4.71765	chr7	76071381	76071388	8	+	0	1	0	7	22	0
ENSG00000189306.10_1	E001	3688.51	0.000455066	28.7483	2.5294e-06	0.000603994	54.5711	55.5271	0.0968568	chr22	42905974	42909001	3028	-	3603	4028	4303	3597	3248	3523
ENSG00000111711.9_2	E022	244.121	0.00274191	28.7444	2.53414e-06	0.000604435	22.2123	20.1035	-0.334099	chr12	21669119	21669137	19	+	120	201	163	278	460	276
ENSG00000127922.9_2	E049	31.0504	0.0443026	28.7432	2.53565e-06	0.000604435	10.0625	5.67891	-1.68739	chr7	96339125	96339138	14	-	3	18	19	17	109	31
ENSG00000134597.14_2	E013	850.865	0.00170408	28.7406	2.53884e-06	0.000604736	34.5296	36.1198	0.185154	chrX	129546370	129547317	948	+	725	868	905	953	868	833
ENSG00000242247.10_2+ENSG00000100266.18_2	E015	279.275	0.00448981	28.7394	2.54035e-06	0.000604736	24.6062	20.274	-0.659203	chr22	43230248	43230331	84	-	159	175	222	358	427	357
ENSG00000251022.6_2+ENSG00000138674.16_2	E034	811.729	0.00175569	28.7247	2.55841e-06	0.000608626	33.3905	36.132	0.321637	chr4	83774723	83774783	61	-	914	713	825	935	857	675
ENSG00000164038.14_2+ENSG00000164039.14_2	E052	173.744	0.00199784	28.7022	2.58647e-06	0.000614736	20.4829	16.939	-0.617385	chr4	104013757	104013853	97	-	146	154	169	205	206	174
ENSG00000213593.9_2+ENSG00000211450.9_2+ENSG00000254732.1_2+ENSG00000198561.13_2+ENSG00000254462.1_2	E073	623.953	0.00126683	28.7013	2.58759e-06	0.000614736	30.4415	32.5458	0.259124	chr11	57569467	57569596	130	+	767	676	691	591	585	472
ENSG00000116151.13_2	E001	61.8661	0.00473342	28.6807	2.61348e-06	0.000619634	12.8817	9.5195	-0.912688	chr1	2252692	2253018	327	-	30	31	49	74	88	102
ENSG00000142186.16_2	E050	837.575	0.00152608	28.681	2.61306e-06	0.000619634	36.3282	33.3283	-0.351663	chr11	65305918	65306146	229	+	614	679	667	1051	1116	956
ENSG00000169180.11_2	E073	340.506	0.00194858	28.6825	2.61124e-06	0.000619634	26.3717	23.1504	-0.457691	chr16	28222687	28222797	111	-	234	290	300	405	464	377
ENSG00000134717.17_1	E023	1643.12	0.0006957	28.665	2.63342e-06	0.000623943	42.8797	44.8231	0.208335	chr1	52552828	52554090	1263	+	1652	1832	1714	1635	1661	1467
ENSG00000033050.7_1	E020	502.954	0.00275436	28.6586	2.64152e-06	0.000625441	30.7938	27.4601	-0.428602	chr7	150923391	150923558	168	-	395	537	476	561	657	439
ENSG00000182272.11_2	E018	652.608	0.00237375	28.6405	2.66479e-06	0.000630526	30.3547	33.8659	0.42826	chr11	376421	377327	907	+	537	682	834	573	549	763
ENSG00000034677.12_2	E030	171.085	0.00506592	28.6292	2.6794e-06	0.000633553	19.7721	15.4884	-0.783616	chr8	101312806	101312879	74	-	91	98	83	264	240	257
ENSG00000249859.8_2	E033	67.3275	0.00438844	28.6278	2.68118e-06	0.000633553	10.1948	13.565	0.866547	chr8	128996150	128996450	301	+	111	79	77	57	46	37
ENSG00000229591.1_1	E002	609.636	0.00370495	28.622	2.68879e-06	0.000634926	31.8021	30.8164	-0.12172	chr7	151818649	151818802	154	-	487	588	698	736	635	551
ENSG00000188002.10_1	E001	135.556	0.00411701	28.6051	2.71087e-06	0.00063971	15.1433	17.9633	0.54177	chr5	1599035	1599235	201	-	208	160	140	119	118	77
ENSG00000122642.10_1	E005	473.303	0.0115786	28.5916	2.7286e-06	0.000643299	25.2099	31.5921	0.834496	chr7	32997053	32997406	354	+	455	539	660	361	338	502
ENSG00000124571.17_2	E051	780.805	0.000680099	28.5907	2.72973e-06	0.000643299	35.5698	32.995	-0.304023	chr6	43538239	43538421	183	-	711	750	770	780	969	767
ENSG00000082996.19_2	E022	361.363	0.00160107	28.5769	2.74807e-06	0.000647188	26.7531	24.0965	-0.370861	chr3	149589862	149589941	80	+	244	368	291	362	529	409
ENSG00000134294.13_1	E015	468.352	0.00136315	28.564	2.76527e-06	0.000650805	28.9263	27.1421	-0.234393	chr12	46756422	46756687	266	-	308	394	379	455	752	571
ENSG00000109686.17_2	E049	79.9975	0.0105	28.5538	2.77888e-06	0.000653571	11.7268	14.0621	0.555854	chr4	152246393	152246784	392	-	97	135	83	45	80	48
ENSG00000117868.15_1	E021	280.952	0.00683548	28.5501	2.78385e-06	0.000654302	23.9203	21.9438	-0.295604	chr7	158566032	158566057	26	-	152	308	249	254	516	252
ENSG00000242247.10_2+ENSG00000100266.18_2	E043	764.266	0.00111044	28.5484	2.78617e-06	0.000654412	32.4996	35.5286	0.359019	chr22	43286953	43287188	236	-	695	772	833	806	750	768
ENSG00000136273.11_2	E005	132.617	0.00228563	28.5448	2.79104e-06	0.000655118	14.9401	18.0394	0.597584	chr7	48004230	48004762	533	-	156	142	179	92	126	110
ENSG00000161547.15_2	E013	607.309	0.00431361	28.5359	2.8031e-06	0.000657512	33.3189	29.272	-0.500349	chr17	74731700	74731743	44	-	496	609	617	601	785	590
ENSG00000078304.19_2	E068	268.978	0.00284977	28.5308	2.80994e-06	0.000658239	23.9357	21.0441	-0.43868	chr14	102378811	102378937	127	+	174	269	212	288	464	244
ENSG00000111271.14_2+ENSG00000257767.2_2+ENSG00000111275.12_2	E082	11.7458	0.0290658	28.5295	2.81181e-06	0.000658239	6.37012	2.87011	-2.31773	chr12	112227627	112227738	112	+	3	2	5	25	7	27
ENSG00000169045.13	E011	378.717	0.00135044	28.5317	2.80872e-06	0.000658239	27.364	24.6935	-0.367249	chr5	179041961	179042546	586	-	312	361	420	383	407	411
ENSG00000224470.7_2+ENSG00000182149.20_2+ENSG00000263320.1	E078	165.065	0.00214658	28.5246	2.81841e-06	0.000659348	19.721	16.4641	-0.58245	chr16	71962914	71963913	1000	+	120	128	134	209	211	198
ENSG00000109381.19_2	E006	367.362	0.00146539	28.522	2.82201e-06	0.000659751	24.2837	26.9005	0.363756	chr4	139981478	139981632	155	-	452	375	464	330	334	272
ENSG00000153046.17_1	E009	87.7516	0.00594455	28.507	2.84245e-06	0.000664089	11.7847	15.3726	0.818362	chr6	4776676	4777041	366	+	95	97	139	64	64	72
ENSG00000101266.17_2	E014	372.509	0.00126508	28.5031	2.84783e-06	0.000664905	26.8077	24.9401	-0.257726	chr20	479899	479949	51	-	312	407	306	387	558	309
ENSG00000135968.20_2	E031	102.848	0.00356191	28.4838	2.87455e-06	0.0006707	16.224	12.9043	-0.71155	chr2	109099518	109099579	62	+	70	85	65	65	218	131
ENSG00000163946.13_2	E001	486.496	0.00220021	28.4758	2.8857e-06	0.00067263	30.4345	26.8025	-0.471776	chr3	56654161	56654572	412	-	421	418	363	534	800	442
ENSG00000267059.2_2+ENSG00000071655.17_2+ENSG00000127540.11_2	E036	4750.86	0.00268934	28.4751	2.88665e-06	0.00067263	60.8695	56.2769	-0.460428	chr19	1599411	1599559	149	-	2789	4101	5416	5739	4375	6193
ENSG00000156411.9_1	E003	27.8959	0.0278063	28.4698	2.89414e-06	0.000673931	9.60488	5.27899	-1.76135	chr14	104378637	104378638	2	-	10	20	5	43	58	35
ENSG00000180304.14_2	E019	241.481	0.00248949	28.4657	2.89984e-06	0.000674812	20.0726	23.162	0.482237	chr15	64985381	64988162	2782	-	302	244	251	199	297	179
ENSG00000161813.21_2	E031	10.667	0.039997	28.46	2.9079e-06	0.000676242	6.51356	2.48282	-2.80232	chr12	50822874	50822874	1	+	3	5	0	8	42	10
ENSG00000132781.17_2	E006	21.2921	0.0530105	28.4436	2.93099e-06	0.000681161	8.51712	4.95988	-1.58571	chr1	45794945	45794945	1	-	7	20	6	14	78	11
ENSG00000089157.15_2	E041	283.619	0.00755578	28.4335	2.94536e-06	0.000684049	20.1275	25.963	0.873188	chr12	120637954	120638521	568	-	309	345	373	234	232	225
ENSG00000221420.2+ENSG00000156976.15_2+ENSG00000238942.1+ENSG00000200320.1+ENSG00000263776.1+ENSG00000200418.1	E049	212.424	0.00205791	28.4305	2.9497e-06	0.000684606	19.2975	21.6264	0.378276	chr3	186504567	186504641	75	+	154	248	245	195	244	206
ENSG00000009307.15_2	E026	3657.8	0.000603948	28.4221	2.96158e-06	0.000686912	55.8917	54.0254	-0.189138	chr1	115276390	115276478	89	-	2912	3864	3461	3852	4830	3371
ENSG00000196352.14_1+ENSG00000274245.1_1	E035	59.7529	0.00424298	28.419	2.96602e-06	0.000687488	9.85623	13.1945	0.88246	chr1	207546114	207546597	484	+	68	79	53	51	75	39
ENSG00000136878.12_2	E033	41.5288	0.00715672	28.4164	2.96988e-06	0.000687931	11.0021	7.43372	-1.16626	chr9	132637839	132637875	37	+	26	22	20	72	70	43
ENSG00000131508.15_1	E013	448.449	0.000948528	28.4073	2.98285e-06	0.000690375	29.1012	26.4852	-0.345536	chr5	138994282	138994359	78	+	345	448	409	473	562	487
ENSG00000172789.3_2+ENSG00000180806.4_2+ENSG00000197757.7_2+ENSG00000198353.7_2+ENSG00000180818.4_2+ENSG00000273046.1_2+ENSG00000273049.1_2	E009	487.657	0.00192802	28.4063	2.98435e-06	0.000690375	30.4058	27.1563	-0.420621	chr12	54382953	54383459	507	+	459	429	452	462	730	448
ENSG00000139574.8_2+ENSG00000170653.18_2+ENSG00000267281.2_2	E006	33.7797	0.0081321	28.3962	2.9989e-06	0.00069318	6.84306	10.0644	1.14212	chr12	53901157	53901422	266	-	58	32	52	17	21	24
ENSG00000183354.11_1	E021	62.1219	0.011301	28.3952	3.00041e-06	0.00069318	9.40017	13.599	1.1167	chr9	6007788	6007901	114	-	67	85	96	32	42	54
ENSG00000235989.3_1	E011	134.426	0.0113479	28.3932	3.0033e-06	0.000693392	18.7643	14.702	-0.775284	chr22	31328198	31328436	239	+	163	119	91	154	156	131
ENSG00000126001.15_1+ENSG00000268340.1	E064	959.492	0.000765521	28.385	3.01524e-06	0.000695694	35.4782	38.007	0.289462	chr20	34099470	34104810	5341	+	1059	1098	1095	862	871	826
ENSG00000188229.5_1	E007	21.5945	0.0148966	28.3771	3.02674e-06	0.000697888	8.41877	4.91553	-1.57746	chr9	140138159	140138159	1	+	5	15	11	30	41	30
ENSG00000135720.12_2	E025	251.32	0.00500706	28.3712	3.0354e-06	0.000699429	19.5107	24.0807	0.710318	chr16	66766541	66767449	909	-	316	336	283	190	221	179
ENSG00000083223.17_1	E008	190.179	0.00437024	28.3685	3.03945e-06	0.000699905	21.2	17.5314	-0.622301	chr9	88923344	88923521	178	-	167	180	109	202	320	186
ENSG00000137808.12_2+ENSG00000255346.9_2+ENSG00000258484.3_2	E001	20.4783	0.0356305	28.3647	3.04499e-06	0.000700721	6.40684	7.04214	0.277362	chr15	69110560	69110656	97	+	27	32	15	4	20	26
ENSG00000164880.15_1	E027	697.277	0.00160832	28.3603	3.0515e-06	0.000701762	31.0879	34.3714	0.39659	chr7	1519066	1519320	255	-	817	795	836	604	487	664
ENSG00000179632.9_1	E018	1009.83	0.000992498	28.353	3.06225e-06	0.000703774	38.7143	36.1342	-0.29306	chr8	145161991	145162120	130	+	789	955	1042	1143	1041	1135
ENSG00000110719.9_2+ENSG00000255031.5_2	E066	337.603	0.00176034	28.3289	3.09819e-06	0.000711107	23.5748	25.8615	0.325098	chr11	67820853	67821161	309	+	442	382	338	358	248	268
ENSG00000116857.16_2	E015	669.707	0.00172921	28.3294	3.09747e-06	0.000711107	33.0774	30.9417	-0.2608	chr1	201120889	201120980	92	-	379	530	596	927	773	841
ENSG00000173818.16_2	E005	12.3132	0.0284504	28.3084	3.12896e-06	0.000717631	6.17788	3.85241	-1.37517	chr17	78388986	78389050	65	+	4	10	3	9	42	10
ENSG00000204580.12_2	E042	118.206	0.006272	28.3073	3.13069e-06	0.000717631	13.3681	17.7891	0.896849	chr6	30852428	30852484	57	+	127	163	158	96	69	100
ENSG00000063854.12_1	E007	32.3657	0.0423122	28.3057	3.13314e-06	0.000717724	10.1352	5.88932	-1.60266	chr16	1859106	1859124	19	-	9	22	11	20	112	31
ENSG00000136830.11_1	E029	27.0225	0.0106157	28.2975	3.14551e-06	0.000720091	6.90759	8.58722	0.641894	chr9	130331233	130331355	123	-	14	27	54	10	19	39
ENSG00000204394.12_2	E024	318.872	0.00197451	28.2903	3.15654e-06	0.000722147	25.7407	22.858	-0.414637	chr6	31749477	31749527	51	-	334	305	249	280	485	296
ENSG00000119777.18_2	E047	9.69644	0.0327575	28.2817	3.16973e-06	0.000724694	5.4452	3.60451	-1.19927	chr2	27264556	27264561	6	+	1	10	4	4	36	7
ENSG00000071082.10_1	E007	63.6491	0.00548004	28.2728	3.18335e-06	0.00072603	9.82546	13.7977	1.02939	chr2	101619153	101619163	11	+	66	91	72	56	54	47
ENSG00000080189.14_1	E033	10.2947	0.0304692	28.2711	3.18588e-06	0.00072603	5.64992	3.87531	-1.09688	chr20	44993010	44993020	11	-	3	14	2	5	32	9
ENSG00000091409.14_2	E037	211.228	0.00219625	28.272	3.18458e-06	0.00072603	18.8864	21.7973	0.475165	chr2	173362703	173362828	126	+	214	223	264	193	175	207
ENSG00000149925.17_2	E074	10229.4	0.000354309	28.2749	3.18008e-06	0.00072603	70.0608	68.7226	-0.131397	chr16	30081599	30081673	75	+	7157	7537	8338	14273	12117	12394
ENSG00000265681.7_2+ENSG00000177576.11_2+ENSG00000206602.1+ENSG00000202093.1+ENSG00000215472.10_2+ENSG00000271982.1	E060	498.158	0.00686721	28.2745	3.18065e-06	0.00072603	26.0819	31.8527	0.745483	chr18	47018645	47018675	31	-	471	633	624	430	416	442
ENSG00000066135.12_1	E003	212.706	0.00259516	28.2598	3.20347e-06	0.000729568	22.1033	18.8497	-0.528672	chr1	44118808	44118976	169	+	194	212	185	192	299	215
ENSG00000100296.13_2+ENSG00000184117.11_2	E013	397.38	0.00250544	28.2581	3.20603e-06	0.000729679	24.8899	28.0546	0.430754	chr22	29915997	29916093	97	-	459	427	461	370	340	346
ENSG00000257621.7_2+ENSG00000139971.15_2	E041	117.912	0.00285133	28.2562	3.20897e-06	0.000729876	17.2975	13.8964	-0.687522	chr14	58758353	58758425	73	-	97	91	92	137	156	142
ENSG00000182095.14_2	E041	806.919	0.00737407	28.2525	3.2147e-06	0.000730707	31.5463	36.9413	0.638039	chr7	5427661	5428935	1275	-	1061	942	1110	446	597	723
ENSG00000126247.10_2	E047	563.17	0.00277505	28.2509	3.21725e-06	0.000730754	31.5818	28.762	-0.35537	chr19	36641216	36641251	36	+	326	551	468	705	837	550
ENSG00000199262.1+ENSG00000127184.11_2	E013	190.623	0.00380774	28.2497	3.21905e-06	0.000730754	17.5809	21.3781	0.641327	chr5	85915696	85916313	618	+	208	241	201	165	181	160
ENSG00000063046.17_2	E035	6894.82	0.000438346	28.2353	3.24155e-06	0.000734236	64.6979	63.22	-0.146361	chr12	53431193	53431218	26	+	5002	6397	6349	8503	8528	7077
ENSG00000163013.11_1	E022	74.5495	0.00432154	28.2334	3.24459e-06	0.000734236	11.5703	13.3187	0.429095	chr2	73511288	73511438	151	-	65	94	130	35	51	76
ENSG00000167969.12_1	E014	452.219	0.0012496	28.2384	3.23676e-06	0.000734236	27.3546	28.4865	0.149029	chr16	2296860	2296987	128	-	289	531	501	427	473	519
ENSG00000173698.17_1	E033	22.5554	0.0151884	28.2332	3.24481e-06	0.000734236	8.09747	5.90177	-0.929052	chrX	19055716	19055754	39	-	27	11	7	45	39	9
ENSG00000267426.5_2+ENSG00000204316.12_2+ENSG00000188878.18_2	E078	83.9949	0.0050641	28.2351	3.24196e-06	0.000734236	15.0697	11.3515	-0.869477	chr17	73910828	73910910	83	-	55	67	55	112	108	111
ENSG00000263155.5_2+ENSG00000255529.7_2+ENSG00000137878.16_2	E038	314.756	0.00169657	28.2243	3.25882e-06	0.000736933	23.0046	25.0533	0.296763	chr15	57998923	57999153	231	+	313	342	423	271	245	307
ENSG00000150961.14_1	E041	236.059	0.00231563	28.2068	3.28649e-06	0.000742402	20.131	22.4119	0.359998	chr4	119736782	119736881	100	-	220	170	223	309	235	266
ENSG00000159217.9_2+ENSG00000264552.1	E001	18.5461	0.015768	28.2064	3.28722e-06	0.000742402	5.86354	6.99489	0.516825	chr17	47074774	47074847	74	+	6	22	40	6	18	21
ENSG00000126214.21_2+ENSG00000256053.7_2+ENSG00000224997.1+ENSG00000256500.5_2	E046	177.018	0.0129391	28.2029	3.29271e-06	0.000743166	15.6632	21.3588	1.00501	chr14	104095634	104095831	198	+	190	251	276	106	97	149
ENSG00000154518.9_1+ENSG00000200121.1	E002	68.7016	0.00392528	28.1988	3.2993e-06	0.000744175	13.6544	10.4329	-0.817569	chr2	176041227	176041318	92	-	41	63	45	99	87	81
ENSG00000126012.11_2	E054	1025.99	0.000881509	28.195	3.30538e-06	0.000744593	38.6233	36.6644	-0.221943	chrX	53253922	53254358	437	-	848	990	992	1048	1242	1108
ENSG00000165644.10_2	E006	851.309	0.00118156	28.1959	3.30388e-06	0.000744593	34.0848	36.1941	0.246213	chr10	76994368	76994501	134	-	797	1034	1117	735	441	985
ENSG00000213445.9_2	E023	108.264	0.00317403	28.1698	3.34581e-06	0.00075322	13.1204	16.8527	0.781278	chr11	65414441	65414536	96	+	139	118	139	84	69	103
ENSG00000034677.12_2	E029	157.272	0.00601982	28.1685	3.348e-06	0.000753232	19.1906	14.6751	-0.854262	chr8	101312771	101312805	35	-	81	81	80	211	281	224
ENSG00000105258.8_1	E017	54.5571	0.00539333	28.1668	3.35077e-06	0.000753374	9.48563	12.3721	0.800045	chr19	36605763	36605793	31	-	41	69	85	28	49	59
ENSG00000274523.4_2	E017	252.409	0.00255161	28.1583	3.36452e-06	0.000755982	20.3209	23.1405	0.438352	chr7	74489250	74489626	377	-	237	338	372	174	173	232
ENSG00000119725.17_2+ENSG00000140043.11_2+ENSG00000258653.3_2	E015	139.39	0.00732873	28.1385	3.39686e-06	0.000762764	18.8645	14.3738	-0.862798	chr14	74340726	74340846	121	+	81	84	116	178	215	174
ENSG00000142541.16_2+ENSG00000269469.1_2+ENSG00000199631.1+ENSG00000161618.9_2+ENSG00000090554.12_2+ENSG00000202503.1+ENSG00000200259.1+ENSG00000273189.1_2+ENSG00000201675.1	E010	311.926	0.00312877	28.1343	3.40374e-06	0.000763335	23.0337	24.9976	0.284569	chr19	49962988	49963105	118	+	277	322	372	369	226	312
ENSG00000159131.16_2	E035	259.49	0.0038401	28.1345	3.40349e-06	0.000763335	24.1355	20.1951	-0.60461	chr21	34903191	34903588	398	-	197	234	203	281	411	260
ENSG00000100296.13_2+ENSG00000184117.11_2	E060	1079.62	0.00126049	28.1307	3.40967e-06	0.000763691	39.9336	36.4609	-0.391254	chr22	29956723	29956796	74	-	795	988	963	1289	1428	1102
ENSG00000135404.11_1	E006	1673.02	0.00510339	28.1313	3.40868e-06	0.000763691	45.5961	41.1774	-0.475487	chr12	56119271	56119290	20	-	921	1302	1204	2221	2766	1804
ENSG00000259932.1_2+ENSG00000259539.1_2+ENSG00000138606.19_2	E035	6.76932	0.0696231	28.1243	3.42026e-06	0.000765579	5.43978	1.51102	-3.71065	chr15	45493315	45493373	59	-	1	2	0	3	39	0
ENSG00000236065.2_2+ENSG00000239670.1_1	E003	5.65819	0.0894111	28.1224	3.42333e-06	0.000765777	0.0506551	4.32708	12.8431	chr1	33452921	33453225	305	+	19	10	5	0	0	0
ENSG00000215417.11_2	E010	49.5602	0.00761235	28.1143	3.43687e-06	0.00076832	12.0605	8.47618	-1.05672	chr13	92003076	92003144	69	+	27	29	43	51	70	80
ENSG00000099783.11_1	E018	53.4336	0.0071995	28.1031	3.45546e-06	0.000771985	12.8363	9.11845	-1.03006	chr19	8528571	8528736	166	+	52	57	41	34	85	58
ENSG00000105376.4_2	E004	213.856	0.00282834	28.0921	3.47389e-06	0.000775611	18.6092	22.3602	0.609674	chr19	10400802	10401596	795	+	147	201	255	263	171	250
ENSG00000129007.14_2+ENSG00000128973.12_2+ENSG00000260007.2_2	E047	113.943	0.00265875	28.0806	3.49333e-06	0.000779458	13.2887	16.8434	0.740388	chr15	68502041	68502058	18	-	164	139	163	77	78	69
ENSG00000086758.15_2	E060	744.942	0.00096475	28.0724	3.50709e-06	0.000782032	34.2244	33.2697	-0.113541	chrX	53613450	53613531	82	-	882	828	600	692	1002	544
ENSG00000246705.4_2	E002	217.436	0.00477056	28.0695	3.512e-06	0.000782632	21.418	18.2322	-0.530415	chr12	14927353	14927515	163	+	83	155	146	353	278	298
ENSG00000116151.13_2	E002	29.7635	0.0108268	28.0664	3.5173e-06	0.000783318	9.58782	5.72874	-1.51749	chr1	2255536	2255582	47	-	9	13	17	37	60	46
ENSG00000125354.22_1	E001	378.262	0.00202406	28.0561	3.53496e-06	0.000786753	27.6612	24.4251	-0.445017	chrX	118749687	118750674	988	-	388	367	361	353	432	393
ENSG00000089820.15_2+ENSG00000102030.15_2+ENSG00000198910.12_2	E016	1518.03	0.000492449	28.0541	3.53834e-06	0.000787008	43.7013	41.6151	-0.225658	chrX	153130543	153130665	123	-	1442	1221	1231	1725	2031	1574
ENSG00000101868.10_1	E006	513.722	0.000935466	28.0338	3.57319e-06	0.000793841	30.6416	28.1742	-0.315387	chrX	24722506	24722586	81	+	468	586	487	476	681	437
ENSG00000184787.18_1	E014	535.155	0.00122472	28.0336	3.57357e-06	0.000793841	31.3483	28.1552	-0.405611	chr21	46194736	46195351	616	-	456	470	464	503	799	573
ENSG00000129657.14_2+ENSG00000234912.10_2	E012	136.908	0.00644117	28.027	3.58486e-06	0.000795849	18.232	14.9676	-0.626145	chr17	75085499	75085579	81	+	67	99	138	137	216	178
ENSG00000268465.1_2+ENSG00000105443.13_2+ENSG00000182324.6_2+ENSG00000105447.12_2	E037	50.436	0.0136446	28.0163	3.60357e-06	0.000799497	12.2847	8.20373	-1.20944	chr19	48975978	48976554	577	+	27	33	29	90	79	49
ENSG00000006118.14_2	E036	228.352	0.00414544	28.0098	3.6149e-06	0.000801507	18.6567	22.6577	0.646453	chr11	60702115	60702236	122	+	245	284	371	171	100	203
ENSG00000222041.10_1	E013	67.835	0.00547094	27.991	3.6478e-06	0.000808293	10.3184	14.0011	0.92809	chr2	87779742	87779942	201	+	71	75	94	57	58	56
ENSG00000131389.16_1	E004	8.07737	0.0619059	27.9859	3.65691e-06	0.000809293	4.9544	3.53208	-0.98284	chr3	14444125	14444147	23	+	0	7	9	0	25	10
ENSG00000256873.1+ENSG00000198792.12_2	E014	222.795	0.00216445	27.986	3.65676e-06	0.000809293	19.1002	22.5224	0.54949	chr22	38616910	38616948	39	-	279	235	251	181	212	192
ENSG00000204628.11_2+ENSG00000264549.1+ENSG00000272296.1	E004	65.2707	0.03527	27.9759	3.67459e-06	0.000812695	14.2321	8.61562	-1.51628	chr5	180663929	180663933	5	-	34	43	20	77	183	51
ENSG00000092853.13_1	E031	79.7685	0.00371217	27.9434	3.73276e-06	0.000825043	14.6315	11.4068	-0.762798	chr1	36235448	36235529	82	-	55	61	72	83	108	105
ENSG00000176809.10_2	E025	116.68	0.00608494	27.925	3.76602e-06	0.000831872	14.9163	16.0975	0.239163	chr17	62891175	62893506	2332	-	171	116	129	68	114	109
ENSG00000145623.12_2	E014	166.367	0.00294314	27.9146	3.78502e-06	0.000835545	16.7805	19.949	0.559884	chr5	38917648	38917724	77	+	212	179	182	100	219	125
ENSG00000042062.11_1	E008	6.79282	0.0457537	27.9032	3.80604e-06	0.00083966	2.45559	4.71752	1.8926	chr20	49208881	49209074	194	-	6	5	23	1	1	5
ENSG00000100129.17_2+ENSG00000279738.1_2+ENSG00000207227.1	E047	157.189	0.00809591	27.9016	3.80889e-06	0.000839761	15.2432	20.326	0.924918	chr22	38287456	38291570	4115	+	196	192	207	126	145	90
ENSG00000105676.13_2	E035	220.225	0.00241417	27.8937	3.82353e-06	0.000842052	18.865	22.2571	0.549572	chr19	19162878	19162899	22	+	277	243	285	190	152	182
ENSG00000162736.15_1	E012	205.393	0.00386155	27.8934	3.82405e-06	0.000842052	21.4549	17.5101	-0.666326	chr1	160314512	160314616	105	+	116	138	121	263	379	240
ENSG00000133398.3_1	E005	83.2547	0.00369479	27.8912	3.8281e-06	0.000842415	14.6803	11.3111	-0.798595	chr5	6376925	6377278	354	-	63	48	47	120	136	93
ENSG00000169020.9_1	E008	1376.39	0.000568452	27.8779	3.85271e-06	0.000847303	40.9498	41.9908	0.113676	chr4	667701	667755	55	-	1009	1282	1656	1576	1405	1405
ENSG00000090372.14_1	E011	25.7533	0.0134717	27.8733	3.86141e-06	0.000848687	6.25929	8.68803	0.965422	chr19	47225330	47225498	169	-	19	32	51	8	12	33
ENSG00000134853.11_2+ENSG00000282278.1_2+ENSG00000145216.15_2	E034	231.305	0.00224751	27.8686	3.87018e-06	0.000850083	20.126	22.1406	0.319428	chr4	54310215	54310270	56	+	258	230	269	262	171	204
ENSG00000166685.11_2+ENSG00000180616.8_2+ENSG00000264860.1_2	E040	236.641	0.00170611	27.8625	3.88162e-06	0.000852065	22.4247	20.3958	-0.318656	chr17	71204560	71204642	83	+	205	261	175	255	360	192
ENSG00000156502.13_2	E014	121.081	0.0116931	27.8597	3.88679e-06	0.000852668	17.8764	13.9209	-0.787711	chr10	70954944	70954969	26	+	102	128	70	123	223	99
ENSG00000129534.13_2	E019	121.492	0.00356987	27.8473	3.9102e-06	0.00085727	16.5988	15.3063	-0.255583	chr14	45696866	45696889	24	-	93	155	78	99	236	90
ENSG00000119725.17_2+ENSG00000140043.11_2+ENSG00000258653.3_2	E013	96.827	0.00408616	27.82	3.96216e-06	0.000865968	15.8614	12.31	-0.784166	chr14	74327242	74327360	119	+	50	70	82	131	131	123
ENSG00000124942.13_2	E006	3692.82	0.000572132	27.8226	3.95722e-06	0.000865968	55.3458	54.7443	-0.0609457	chr11	62283377	62284481	1105	-	3653	3127	3018	3106	6213	3517
ENSG00000155254.12_1	E009	289.866	0.00321091	27.821	3.96023e-06	0.000865968	24.5147	21.5896	-0.436152	chr10	99475617	99475742	126	+	240	229	193	341	409	348
ENSG00000162607.12_1	E015	11428.1	0.000258233	27.8207	3.96083e-06	0.000865968	71.3615	71.6939	0.0325602	chr1	62915917	62917473	1557	+	11537	12505	11492	11108	12453	10276
ENSG00000243989.8_2+ENSG00000114786.16_2+ENSG00000248487.8_2	E121	127.006	0.00338087	27.8221	3.95809e-06	0.000865968	17.4267	14.8598	-0.503335	chr3	52023168	52023169	2	+	72	144	94	171	164	127
ENSG00000110075.14_2	E027	143.313	0.00212171	27.8153	3.9711e-06	0.000867383	17.5776	16.8567	-0.133836	chr11	68318589	68318595	7	+	140	198	107	128	212	94
ENSG00000186792.16_2+ENSG00000243477.5_2+ENSG00000214706.10_2	E016	121.51	0.0026603	27.8098	3.98174e-06	0.000869169	17.2423	14.4632	-0.553456	chr3	50326369	50326491	123	-	79	113	119	123	133	167
ENSG00000167880.7_2	E025	142.846	0.00272384	27.8062	3.98861e-06	0.000870129	15.6311	18.397	0.519452	chr17	74017755	74017862	108	-	124	170	210	115	86	155
ENSG00000197756.9_1	E014	340.287	0.00498955	27.8012	3.99818e-06	0.000871677	22.0846	27.9513	0.830059	chr2	217364122	217364554	433	+	294	371	391	339	303	358
ENSG00000164465.18_1	E013	41.916	0.00906251	27.794	4.01221e-06	0.000874196	7.45811	11.3373	1.24718	chr6	117824930	117824946	17	+	56	79	45	17	33	25
ENSG00000106245.9_1	E006	277.609	0.00170932	27.7892	4.02154e-06	0.000874605	24.1941	21.2288	-0.446789	chr7	99006708	99006868	161	+	190	235	241	369	333	313
ENSG00000148730.6_1	E003	6416.51	0.00347426	27.7905	4.01907e-06	0.000874605	63.9952	62.0749	-0.190511	chr10	72181472	72188374	6903	+	7562	6711	6705	5325	7599	5163
ENSG00000173264.14_2	E004	233.79	0.00777892	27.7896	4.02082e-06	0.000874605	23.8887	18.2021	-0.908568	chr11	64051811	64051914	104	+	139	190	182	329	244	323
ENSG00000095319.14_2+ENSG00000251184.1_2+ENSG00000175287.18_2	E085	45.8729	0.00728316	27.7867	4.02632e-06	0.000875104	11.9469	8.18368	-1.13189	chr9	131757203	131757414	212	+	29	38	35	50	80	49
ENSG00000160710.15_2	E005	1545.84	0.0035354	27.7784	4.04261e-06	0.000878103	40.6361	42.6256	0.216984	chr1	154557693	154557820	128	-	2362	2181	2196	872	1114	668
ENSG00000143376.12_1	E019	5255.86	0.000799177	27.7716	4.05584e-06	0.000880435	59.3841	60.9829	0.15961	chr1	151666846	151671550	4705	+	5798	5601	5043	4997	6090	4424
ENSG00000119383.19_2	E019	396.993	0.00108819	27.7624	4.07392e-06	0.000883373	27.1745	25.8649	-0.177909	chr9	131891264	131891344	81	+	312	434	367	448	491	363
ENSG00000187742.14_1	E028	91.8927	0.00575761	27.7622	4.07439e-06	0.000883373	15.2889	12.6664	-0.581678	chr9	91971441	91972199	759	+	111	67	62	125	119	74
ENSG00000162910.18_1	E030	166.401	0.00478551	27.7495	4.09934e-06	0.000888236	19.6965	15.8863	-0.691259	chr1	228296344	228296445	102	-	82	106	126	275	207	209
ENSG00000167964.12_2	E005	303.364	0.0036227	27.7448	4.10872e-06	0.000889721	22.5387	24.9325	0.349716	chr16	2198793	2198979	187	+	226	296	437	253	212	400
ENSG00000166140.17_1	E019	74.0984	0.00457709	27.7383	4.12169e-06	0.000891981	11.931	13.2694	0.324632	chr15	41100453	41100576	124	+	68	46	108	86	46	90
ENSG00000266382.1+ENSG00000173744.17_2	E025	277.13	0.001988	27.7324	4.13344e-06	0.000893974	21.7665	23.8417	0.311581	chr2	228418420	228418425	6	+	354	279	298	309	214	218
ENSG00000113013.12_2	E027	2344.36	0.000659938	27.7203	4.1576e-06	0.000898649	49.6377	47.8342	-0.187645	chr5	137904657	137904738	82	-	1903	2689	2417	2524	2651	2064
ENSG00000126749.14_2+ENSG00000182326.14_2+ENSG00000268439.5_2	E054	74.3928	0.00460114	27.7164	4.16543e-06	0.000899789	13.8358	10.8334	-0.745066	chr12	7171598	7171684	87	+	48	40	57	112	99	94
ENSG00000164896.19_1	E047	14.5306	0.0257882	27.7148	4.16874e-06	0.000899952	7.00743	4.02578	-1.61681	chr7	150777883	150777916	34	-	5	11	5	10	37	22
ENSG00000123843.12_2	E006	273.007	0.00849861	27.7129	4.17257e-06	0.000900192	25.1275	19.8977	-0.794913	chr1	207262628	207262706	79	+	178	203	228	333	413	308
ENSG00000164587.11_2	E006	161.659	0.00201382	27.7117	4.17496e-06	0.000900192	16.9082	19.2751	0.422828	chr5	149824987	149825171	185	-	144	204	190	162	147	133
ENSG00000122591.11_1	E027	166.212	0.00229154	27.6943	4.21022e-06	0.00090724	19.6382	16.8646	-0.49225	chr7	23030680	23030758	79	-	110	174	121	186	266	160
ENSG00000160752.14_1	E052	1487.43	0.00740656	27.6821	4.23518e-06	0.000912061	44.3927	38.9102	-0.598246	chr1	155290429	155290438	10	+	676	1125	1090	2007	2562	1635
ENSG00000165804.15_2	E003	733.799	0.00139703	27.6721	4.2556e-06	0.000915897	34.6377	32.3833	-0.269077	chr14	21558243	21559299	1057	-	705	677	763	741	772	783
ENSG00000116685.15_1	E004	3587.71	0.000436041	27.6561	4.28858e-06	0.000922431	54.9535	54.1801	-0.078478	chr1	11982693	11983546	854	-	2837	3112	3620	4635	3119	4263
ENSG00000071564.14_2	E027	277.773	0.00162745	27.654	4.29299e-06	0.000922818	21.1164	24.2519	0.472889	chr19	1619110	1619134	25	-	324	302	399	200	213	242
ENSG00000120963.11_2	E030	8.35324	0.0348719	27.6373	4.32768e-06	0.000929706	3.14743	5.35635	1.5442	chr8	102217439	102217515	77	-	8	3	25	4	1	9
ENSG00000105607.12_2	E042	84.3743	0.00420142	27.6258	4.35189e-06	0.000934338	14.6599	12.1892	-0.567606	chr19	13011048	13011484	437	+	82	84	54	112	104	76
ENSG00000067177.14_1	E002	178.097	0.00203998	27.6212	4.3615e-06	0.000935832	20.1243	17.6267	-0.431575	chrX	71798665	71800476	1812	-	142	174	140	180	285	169
ENSG00000076108.11_1	E050	491.017	0.00130345	27.6158	4.37284e-06	0.000937693	27.6853	29.9615	0.294281	chr12	57005639	57006030	392	-	616	439	571	344	566	449
ENSG00000253837.1_1	E002	138.671	0.00242362	27.6143	4.3761e-06	0.000937821	15.3894	18.5198	0.589926	chr8	23193721	23194970	1250	+	138	120	129	145	189	124
ENSG00000123136.14_1	E021	87.3302	0.00328696	27.6014	4.40356e-06	0.000942953	15.3149	11.905	-0.775771	chr19	14521459	14521741	283	-	61	75	74	101	115	104
ENSG00000125676.19_1	E008	464.684	0.00288505	27.5989	4.40888e-06	0.000942953	26.0343	29.9566	0.516209	chrX	122735951	122737299	1349	-	587	636	522	291	524	278
ENSG00000125746.15_2	E068	386.423	0.0021828	27.598	4.41075e-06	0.000942953	24.3657	27.8234	0.474974	chr19	46145004	46145006	3	-	257	361	355	542	363	450
ENSG00000183255.11_1	E005	310.097	0.00289964	27.598	4.41072e-06	0.000942953	24.6937	23.0896	-0.23322	chr21	46275143	46275152	10	-	197	307	280	334	488	292
ENSG00000183576.12_1	E017	711.057	0.00107779	27.5944	4.41844e-06	0.000944025	34.1258	31.9017	-0.267414	chr14	99924636	99924872	237	-	496	624	708	739	902	847
ENSG00000142409.5_1	E003	209.424	0.00221843	27.5906	4.42657e-06	0.000945189	21.1321	18.9136	-0.366262	chr19	56600422	56600461	40	-	137	151	200	308	172	287
ENSG00000130731.15_2	E020	1551.58	0.00299306	27.5887	4.43047e-06	0.000945449	41.2489	44.8961	0.393334	chr16	685612	685774	163	-	1281	1670	1936	1470	910	2034
ENSG00000174720.15_2	E016	121.905	0.00309304	27.5846	4.43928e-06	0.000946754	17.6247	14.213	-0.677883	chr4	113565856	113565924	69	+	98	117	78	117	241	101
ENSG00000131373.14_1	E013	6.84104	0.0555748	27.58	4.44927e-06	0.00094831	5.23258	1.77556	-3.13146	chr3	15621407	15621416	10	-	2	2	0	14	22	3
ENSG00000074695.5_1	E004	1504.6	0.000837446	27.5772	4.45515e-06	0.00094899	42.9087	40.9782	-0.210001	chr18	56998695	56998771	77	-	853	1139	1066	1978	2409	1728
ENSG00000104529.17_2	E038	2571.93	0.000941753	27.5746	4.46078e-06	0.000949614	50.9006	48.8005	-0.217296	chr8	144668899	144668909	11	-	1750	2385	2513	3357	2614	2912
ENSG00000164051.13_2+ENSG00000244380.1_2	E015	1820.44	0.000846524	27.5667	4.47787e-06	0.000952677	45.9462	44.2665	-0.178517	chr3	48481530	48481761	232	-	1194	1699	1812	2257	2185	1899
ENSG00000276903.1_1+ENSG00000233822.4_2	E004	5830.11	0.000911744	27.5536	4.50643e-06	0.000958176	61.1878	61.5014	0.0312293	chr6	27806440	27806816	377	+	4838	4106	4900	7148	8107	6330
ENSG00000112877.7_1	E022	54.5307	0.0150859	27.5512	4.51156e-06	0.000958688	13.0623	8.3778	-1.33485	chr5	666056	666214	159	+	44	26	29	75	92	66
ENSG00000165996.13_2	E015	306.75	0.00530916	27.5493	4.51563e-06	0.000958973	22.0061	25.498	0.510276	chr10	17659082	17659234	153	-	266	366	453	226	201	337
ENSG00000076108.11_1	E030	178.405	0.00231577	27.5447	4.52574e-06	0.000959387	20.2274	17.5914	-0.454915	chr12	56999012	56999111	100	-	155	181	119	153	325	164
ENSG00000113645.14_2	E058	448.718	0.00304923	27.5466	4.5215e-06	0.000959387	29.7562	25.6632	-0.542039	chr5	167896765	167899079	2315	+	403	347	361	561	577	473
ENSG00000267168.1_2+ENSG00000181038.13_2+ENSG00000092931.11_2	E028	471.701	0.000982793	27.5449	4.5252e-06	0.000959387	29.0829	27.6823	-0.182646	chr17	74729685	74729725	41	+	426	498	461	521	486	464
ENSG00000228716.6_2	E002	198.331	0.00321515	27.5435	4.52847e-06	0.000959388	17.7344	21.4529	0.625142	chr5	79923836	79923942	107	-	257	251	242	157	148	145
ENSG00000125968.8_1	E003	3398.37	0.000560047	27.532	4.55361e-06	0.000963546	54.4291	53.3813	-0.106582	chr20	30193856	30194318	463	+	2787	3818	3539	3436	2875	4028
ENSG00000129636.12_2+ENSG00000212290.1	E043	127.837	0.00252618	27.5309	4.5561e-06	0.000963546	14.5712	18.0655	0.680128	chr16	47497863	47498060	198	-	129	140	162	108	127	110
ENSG00000130489.13_2+ENSG00000025708.13_2+ENSG00000177989.13_2	E015	361.614	0.0223604	27.5308	4.5563e-06	0.000963546	20.7164	28.9705	1.17762	chr22	50964675	50964868	194	-	364	569	608	177	119	339
ENSG00000115368.9_1	E011	193.208	0.00178665	27.5151	4.59085e-06	0.000968908	21.0002	18.2811	-0.455734	chr2	190315649	190315694	46	+	163	228	149	212	271	157
ENSG00000177830.17_2	E007	103.997	0.00350488	27.5171	4.58652e-06	0.000968908	12.9572	16.7331	0.796972	chr11	869346	869761	416	-	118	113	119	99	84	95
ENSG00000268093.1_2+ENSG00000063177.12_2	E009	279.747	0.00142544	27.5143	4.59266e-06	0.000968908	21.4442	24.4821	0.454232	chr19	49118705	49119133	429	-	243	296	342	284	229	294
ENSG00000272896.1_2+ENSG00000213213.13_2+ENSG00000272679.1_2+ENSG00000196642.17_2+ENSG00000244187.7_2+ENSG00000273066.5_2	E045	88.374	0.00322248	27.5152	4.5906e-06	0.000968908	15.053	11.922	-0.717482	chr9	139700981	139701124	144	+	65	49	75	132	90	120
ENSG00000184470.20_2	E045	6.11127	0.0497615	27.5099	4.60237e-06	0.000970377	4.60981	2.89438	-1.3498	chr22	19903367	19903889	523	-	0	10	2	2	21	4
ENSG00000082014.16_1	E030	83.1344	0.00573885	27.5018	4.62039e-06	0.000973593	11.2946	15.1871	0.908904	chr7	150939567	150939689	123	-	103	108	104	60	56	71
ENSG00000100911.14_2	E004	61.5697	0.12174	27.5003	4.62378e-06	0.000973725	15.5931	5.08715	-3.34719	chr14	24612576	24612590	15	-	8	20	8	35	311	21
ENSG00000134294.13_1	E001	2862.91	0.000623785	27.4987	4.62744e-06	0.000973913	52.1406	50.1798	-0.20167	chr12	46751972	46752263	292	-	2176	2257	2256	3329	4453	2997
ENSG00000145623.12_2	E017	250.41	0.00173101	27.4889	4.64945e-06	0.000977961	20.6152	23.3169	0.416734	chr5	38921717	38921896	180	+	294	254	277	175	333	197
ENSG00000159176.13_1	E004	417.835	0.00200035	27.4567	4.7223e-06	0.000992691	27.0607	26.5699	-0.0662112	chr1	201453054	201453106	53	-	340	371	270	544	619	402
ENSG00000110080.18_1	E043	5.57656	0.0619033	27.4554	4.7253e-06	0.00099273	4.72827	1.94845	-2.56791	chr11	126284500	126284501	2	+	1	4	0	5	24	2
ENSG00000082438.15_2	E056	12.3995	0.0255073	27.453	4.73061e-06	0.000993253	2.91196	6.54007	2.35296	chr2	165697923	165697928	6	-	21	14	30	3	3	4
ENSG00000160959.7_2	E021	318.526	0.00388787	27.4362	4.76928e-06	0.00100078	25.6228	22.7651	-0.412232	chr8	145749047	145749193	147	+	272	330	232	343	413	345
ENSG00000067606.16_2	E003	31.1258	0.00904653	27.4331	4.77639e-06	0.00100108	6.6375	9.81564	1.15675	chr1	1981942	1982140	199	+	28	43	56	13	23	26
ENSG00000170852.10_2	E017	95.9136	0.00407447	27.434	4.77437e-06	0.00100108	13.6836	14.8299	0.249374	chr7	32931148	32931509	362	-	60	103	135	71	89	122
ENSG00000085662.13_1	E001	127.76	0.00560659	27.4314	4.78021e-06	0.00100128	17.8854	14.5391	-0.654688	chr7	134127102	134127137	36	-	85	120	97	132	237	115
ENSG00000089280.18_1	E005	162.764	0.00259056	27.4295	4.78475e-06	0.00100164	16.7785	19.4665	0.479711	chr16	31191472	31191548	77	+	225	145	201	98	189	133
ENSG00000062716.11_2	E028	221.397	0.00153627	27.4278	4.78857e-06	0.00100184	19.4072	22.2494	0.45581	chr17	57851166	57851242	77	+	231	232	226	239	238	178
ENSG00000160957.12_2	E045	35.6416	0.0123874	27.4256	4.79371e-06	0.00100199	7.63269	10.1207	0.837598	chr8	145743085	145743210	126	-	21	43	69	13	34	37
ENSG00000183323.12_2+ENSG00000213830.3_1	E023	43.5907	0.0130562	27.425	4.795e-06	0.00100199	11.1641	8.25922	-0.899584	chr5	68616292	68616407	116	-	13	52	26	37	96	46
ENSG00000143947.12_1	E008	50.0368	0.0075216	27.422	4.8021e-06	0.00100288	9.14479	11.7375	0.748964	chr2	55459825	55459829	5	+	45	47	86	47	27	49
ENSG00000170633.16_2	E008	69.9815	0.00517084	27.3982	4.85767e-06	0.00101389	13.9358	10.613	-0.82912	chr12	121837950	121838021	72	+	44	61	60	64	110	88
ENSG00000076554.15_2+ENSG00000276418.5_2+ENSG00000147586.9_2	E027	741.872	0.0010397	27.393	4.8698e-06	0.00101549	34.9356	32.1695	-0.329997	chr8	80947107	80948334	1228	-	649	669	582	800	1107	720
ENSG00000091136.13_1	E008	380.729	0.00121446	27.3924	4.87111e-06	0.00101549	24.627	27.4558	0.388935	chr7	107569857	107569893	37	-	470	372	436	339	375	316
ENSG00000105193.8_1	E012	493.104	0.00339171	27.3879	4.88191e-06	0.00101654	27.6408	29.8839	0.290337	chr19	39924402	39925030	629	-	411	468	355	461	820	504
ENSG00000165119.19_2	E003	2979.2	0.000458718	27.3879	4.88179e-06	0.00101654	50.7476	53.0435	0.2354	chr9	86583112	86583823	712	-	3067	3718	3706	2600	2739	2254
ENSG00000166340.15_2	E041	8.50547	0.0502811	27.385	4.88858e-06	0.00101733	5.72644	1.60892	-3.67924	chr11	6640628	6640640	13	-	1	2	0	4	40	8
ENSG00000147874.10_2	E001	4879.82	0.000352275	27.3752	4.91181e-06	0.00102156	58.3802	59.8433	0.146455	chr9	19053141	19056402	3262	-	4715	5431	5392	4513	5620	4028
ENSG00000187713.6_2+ENSG00000176058.11_2	E002	427.936	0.00114749	27.3736	4.91575e-06	0.00102177	28.1334	26.3469	-0.238769	chr9	140086071	140086626	556	-	392	335	414	525	462	459
ENSG00000201754.1+ENSG00000204387.12_1+ENSG00000201823.1	E008	1701.38	0.00149675	27.3716	4.92028e-06	0.00102211	45.4809	42.2207	-0.349558	chr6	31802835	31802977	143	+	1095	1279	1431	2532	1794	2120
ENSG00000109184.14_1	E046	131.885	0.00263694	27.3665	4.93242e-06	0.00102349	17.2331	15.7074	-0.293867	chr4	52780269	52780460	192	+	120	132	83	148	211	113
ENSG00000258210.1_2+ENSG00000196510.12_2+ENSG00000111229.15_2	E007	672.408	0.00208239	27.3664	4.93274e-06	0.00102349	30.69	34.1602	0.421153	chr12	110813871	110813936	66	-	642	782	828	659	603	560
ENSG00000113643.8_1	E018	100.847	0.00615676	27.3589	4.95063e-06	0.0010266	15.6941	13.0246	-0.578396	chr5	167921656	167921741	86	+	59	66	96	100	108	177
ENSG00000144120.12_1	E009	870.37	0.000900281	27.3575	4.95402e-06	0.0010267	34.7201	36.2746	0.180606	chr2	120438772	120439694	923	+	927	971	1073	834	732	729
ENSG00000225733.5_1	E013	37.6168	0.0192852	27.345	4.98404e-06	0.00103231	6.66945	11.3221	1.57157	chr3	14989246	14989400	155	-	49	63	50	16	24	26
ENSG00000104671.7_2+ENSG00000104660.17_2	E018	9.46835	0.036934	27.3435	4.98772e-06	0.00103247	2.61476	6.20847	2.51207	chr8	29995214	29995864	651	+	22	15	10	7	2	1
ENSG00000142409.5_1	E005	231.347	0.00156146	27.3255	5.03127e-06	0.00104087	21.8822	20.0163	-0.297741	chr19	56614508	56614596	89	-	165	166	224	330	203	301
ENSG00000053371.12_2	E013	132.636	0.00464409	27.3102	5.06859e-06	0.00104736	14.8008	18.1527	0.647025	chr1	19638402	19638588	187	-	136	155	180	93	88	147
ENSG00000142541.16_2+ENSG00000269469.1_2+ENSG00000199631.1+ENSG00000161618.9_2+ENSG00000090554.12_2+ENSG00000202503.1+ENSG00000200259.1+ENSG00000273189.1_2+ENSG00000201675.1	E087	93.1882	0.00455622	27.311	5.06663e-06	0.00104736	12.7635	15.389	0.578754	chr19	49993858	49993871	14	+	87	119	114	100	86	60
ENSG00000072609.17_2+ENSG00000252079.1+ENSG00000196458.10_2+ENSG00000090615.13_2	E119	11.9848	0.0400918	27.3056	5.07967e-06	0.00104904	3.12873	7.1797	2.41901	chr12	133509621	133509741	121	-	15	22	20	1	8	7
ENSG00000136485.14_1	E003	5.098	0.102866	27.2993	5.09512e-06	0.00105161	4.75258	0.0126056	-17.1291	chr17	61627861	61627870	10	+	0	0	0	2	25	6
ENSG00000168393.12_2	E017	280.017	0.00301882	27.2978	5.09894e-06	0.00105178	24.0842	21.4502	-0.396091	chr2	242626141	242626157	17	-	152	201	314	316	315	393
ENSG00000274211.4_2	E018	3441.98	0.000651638	27.2912	5.11525e-06	0.00105453	54.6292	53.4793	-0.116899	chr17	36555902	36561846	5945	+	3182	3221	3066	3946	3933	3509
ENSG00000196586.13_2	E035	61.531	0.00616041	27.2897	5.11883e-06	0.00105465	13.0382	9.78109	-0.868781	chr6	76600945	76601023	79	+	46	47	30	51	155	54
ENSG00000145425.9_1+ENSG00000208797.1	E015	93.4812	0.00349241	27.2884	5.12204e-06	0.0010547	13.4397	14.6733	0.271701	chr4	152020989	152021018	30	+	81	71	117	120	71	102
ENSG00000154305.16_2	E048	107.626	0.00668585	27.2861	5.1279e-06	0.00105529	17.0489	12.7411	-0.907984	chr1	222838225	222838563	339	+	88	85	59	123	174	127
ENSG00000172380.5_1	E006	26.0037	0.00972117	27.2842	5.13255e-06	0.00105563	5.91522	9.13538	1.27991	chr1	68299120	68299150	31	-	23	50	37	10	24	15
ENSG00000124006.14_1	E002	18.242	0.0177219	27.2629	5.18556e-06	0.00106591	8.0404	4.73816	-1.54841	chr2	220415464	220415477	14	-	7	13	14	13	37	28
ENSG00000100296.13_2+ENSG00000184117.11_2	E063	1239.16	0.000835131	27.253	5.21032e-06	0.00107037	41.6572	38.2838	-0.373426	chr22	29957160	29957191	32	-	965	1140	1064	1574	1470	1297
ENSG00000153560.11_1	E043	65.5107	0.0192432	27.2391	5.24557e-06	0.00107699	8.7179	13.8003	1.38601	chr3	33481349	33481417	69	-	81	122	102	22	31	39
ENSG00000125971.16_1	E009	644.084	0.0010337	27.2361	5.25312e-06	0.00107791	32.3009	31.4276	-0.106867	chr20	33122432	33122599	168	+	537	549	581	702	921	636
ENSG00000065911.11_1	E016	1367.38	0.00128035	27.2341	5.25816e-06	0.00107831	42.3141	40.0656	-0.24615	chr2	74438326	74438418	93	+	917	1262	1175	1709	1889	1372
ENSG00000104953.19_2	E009	127.849	0.00315879	27.2287	5.27201e-06	0.00108053	17.1683	13.5891	-0.732527	chr19	2980181	2980405	225	+	57	68	74	220	169	183
ENSG00000080189.14_1	E034	8.70052	0.0440274	27.2235	5.28526e-06	0.00108261	5.20087	3.55634	-1.10442	chr20	44993021	44993029	9	-	1	14	1	5	27	7
ENSG00000173511.9_1	E001	12.8361	0.0233656	27.218	5.29931e-06	0.00108486	3.38499	7.08468	2.15181	chr11	64002010	64002291	282	+	17	29	15	4	7	6
ENSG00000116641.17_2	E048	105.312	0.00274941	27.2144	5.30832e-06	0.00108607	13.1157	15.9683	0.61157	chr1	62953124	62954604	1481	-	145	121	160	65	76	71
ENSG00000104979.8_2+ENSG00000037757.13_2	E030	2382.83	0.00150654	27.2022	5.33983e-06	0.00109189	50.6458	47.0591	-0.373022	chr19	13888866	13889021	156	+	1904	2091	2354	2900	2568	2595
ENSG00000238045.9_2	E006	568.76	0.000960914	27.1986	5.34903e-06	0.00109313	30.9847	29.8625	-0.140728	chr16	29820881	29821028	148	-	463	451	663	648	505	695
ENSG00000129084.17_2+ENSG00000256206.2_2+ENSG00000129083.12_2	E070	435.059	0.00450382	27.1955	5.35723e-06	0.00109354	24.9887	29.6473	0.62254	chr11	14535549	14535839	291	-	482	616	502	340	365	333
ENSG00000261553.5_2+ENSG00000136153.19_2+ENSG00000118939.17_2	E022	35.9318	0.00769715	27.196	5.35589e-06	0.00109354	7.17032	10.649	1.17421	chr13	76194570	76195898	1329	+	50	57	35	24	35	18
ENSG00000168256.17_2	E002	386.638	0.00578477	27.1928	5.3642e-06	0.00109433	23.6412	28.8418	0.71289	chr17	40169038	40169644	607	+	347	467	504	380	322	321
ENSG00000005884.17_1	E005	291.968	0.0218634	27.1673	5.43062e-06	0.00110724	19.5603	27.0961	1.12127	chr17	48133804	48133850	47	+	320	357	409	178	157	334
ENSG00000012171.18_2	E012	147.872	0.00207609	27.1583	5.45431e-06	0.00110861	18.6243	15.9166	-0.502332	chr3	50307992	50308320	329	+	105	139	117	175	171	187
ENSG00000085872.14_2+ENSG00000269058.5_2+ENSG00000268790.5_2+ENSG00000127526.14_1+ENSG00000269578.1_2+ENSG00000105085.10_2+ENSG00000214046.8_2+ENSG00000141979.4_2	E106	116.519	0.00348943	27.1575	5.45621e-06	0.00110861	16.9218	13.8778	-0.621568	chr19	16741562	16741807	246	-	100	81	78	179	145	122
ENSG00000122873.11_1	E013	353.036	0.00283182	27.1618	5.44501e-06	0.00110861	23.7591	26.7284	0.416509	chr10	60048109	60049346	1238	+	370	429	415	346	344	241
ENSG00000128607.13_2	E002	44.1011	0.00600635	27.1591	5.45202e-06	0.00110861	11.4446	7.96361	-1.08226	chr7	129710390	129710611	222	+	22	30	34	51	74	58
ENSG00000154864.11_2	E053	341.104	0.00118822	27.1588	5.45294e-06	0.00110861	26.2939	23.3636	-0.415516	chr18	10770146	10770306	161	-	293	301	242	372	552	326
ENSG00000172809.12_1	E007	180.581	0.00612972	27.1597	5.45061e-06	0.00110861	17.8409	20.3173	0.424339	chr17	72199843	72199849	7	+	124	175	261	141	241	162
ENSG00000108262.15_2	E014	310.756	0.00170851	27.1474	5.4831e-06	0.00111334	22.2453	25.4644	0.468932	chr17	27902848	27902916	69	-	413	319	373	250	247	275
ENSG00000225205.5_1	E003	195.439	0.0066639	27.1463	5.48582e-06	0.00111334	20.2997	19.0747	-0.204719	chr2	173368167	173368870	704	-	233	216	173	179	207	177
ENSG00000115919.14_2	E004	7.6578	0.051745	27.1322	5.52324e-06	0.00112003	5.24983	2.96477	-1.65875	chr2	143635235	143635252	18	+	1	11	0	6	28	3
ENSG00000213341.10_2+ENSG00000107566.13_2	E009	150.822	0.00209529	27.1315	5.52514e-06	0.00112003	19.0094	15.8546	-0.58124	chr10	101937890	101937951	62	-	124	135	95	195	236	136
ENSG00000172273.12_2	E044	79.9028	0.00965256	27.1258	5.54049e-06	0.00112185	14.9756	10.4423	-1.10132	chr11	119005765	119006754	990	+	40	53	50	135	93	110
ENSG00000233796.1+ENSG00000186710.11_2	E019	581.543	0.00110549	27.126	5.53993e-06	0.00112185	31.5939	29.8042	-0.223368	chr12	113596910	113596917	8	+	469	622	545	683	499	684
ENSG00000108039.17_1	E020	446.262	0.000976985	27.121	5.55325e-06	0.00112379	26.3897	29.0365	0.350213	chr10	111637548	111637625	78	-	464	461	573	453	368	379
ENSG00000162522.10_1	E001	117.441	0.0025476	27.1159	5.56711e-06	0.00112594	14.1131	17.1977	0.62116	chr1	33207486	33207790	305	+	147	129	135	73	127	103
ENSG00000242247.10_2+ENSG00000100266.18_2	E007	331.217	0.00261926	27.1028	5.60229e-06	0.00113241	26.0577	22.336	-0.537179	chr22	43206819	43206950	132	-	234	236	226	457	456	399
ENSG00000139914.6_2+ENSG00000259371.2_2+ENSG00000100897.17_2	E036	98.0478	0.00292534	27.0982	5.61477e-06	0.00113428	14.9426	13.8339	-0.239274	chr14	24584936	24584958	23	+	94	104	61	136	136	67
ENSG00000125695.12_2+ENSG00000266173.5_2+ENSG00000108588.13_2	E035	46.5166	0.00616268	27.0944	5.62511e-06	0.00113572	11.6272	8.24558	-1.02736	chr17	61790805	61790813	9	-	25	35	29	43	95	59
ENSG00000089009.15_1	E026	331.578	0.00293238	27.0887	5.64054e-06	0.00113818	22.87	26.1991	0.475926	chr12	112847215	112847296	82	-	332	377	477	268	301	258
ENSG00000160813.6_1	E007	43.9642	0.00696146	27.0873	5.64448e-06	0.00113832	8.49443	11.1681	0.817535	chr7	100033688	100033693	6	-	28	56	75	19	34	54
ENSG00000138193.15_2	E036	20.9406	0.0126635	27.0848	5.6512e-06	0.00113903	4.84767	8.33669	1.58892	chr10	96084960	96085366	407	+	28	37	31	10	11	10
ENSG00000108602.17_2	E035	5.14283	0.0498174	27.0835	5.65463e-06	0.00113907	1.82079	5.34003	3.11804	chr17	19651215	19651248	34	-	12	9	3	4	2	1
ENSG00000259522.2_2+ENSG00000260669.2_2+ENSG00000213920.8_2+ENSG00000129559.12_2+ENSG00000254505.9_2+ENSG00000254692.1_2+ENSG00000196497.15_2+ENSG00000255526.6_2+ENSG00000100926.14_2	E009	366.504	0.00159055	27.0822	5.65835e-06	0.00113916	24.0316	26.9481	0.406539	chr14	24649895	24649964	70	-	419	416	481	358	249	289
ENSG00000164050.12_1	E080	28.3763	0.0139664	27.0736	5.68197e-06	0.00114327	5.86908	9.53579	1.43055	chr3	48470662	48470872	211	-	32	39	54	12	10	24
ENSG00000069998.12_1	E011	405.658	0.00228456	27.0647	5.70625e-06	0.00114684	25.6447	27.6335	0.26948	chr22	17623988	17624021	34	-	389	394	587	453	229	386
ENSG00000162736.15_1	E007	84.4809	0.00702917	27.0651	5.70527e-06	0.00114684	14.7169	10.949	-0.904507	chr1	160313183	160313271	89	+	35	45	57	101	157	121
ENSG00000115758.12_2	E014	290.885	0.0013743	27.0634	5.71004e-06	0.00114695	21.5364	24.1092	0.386204	chr2	10585281	10585390	110	-	290	455	428	187	205	200
ENSG00000088766.11_1	E002	243.56	0.0263825	27.0597	5.72005e-06	0.00114765	17.4607	24.9636	1.19634	chr20	5986739	5987198	460	+	238	409	368	98	120	237
ENSG00000121594.11_1	E001	21.7923	0.0349993	27.0598	5.7199e-06	0.00114765	6.63824	7.3236	0.288612	chr3	119243140	119244596	1457	-	32	36	5	18	22	19
ENSG00000176108.9_2	E012	347.263	0.00153424	27.0553	5.73227e-06	0.00114945	23.9405	26.1649	0.313448	chr17	78972946	78973933	988	+	429	394	362	279	332	308
ENSG00000242865.2+ENSG00000112146.16_2	E043	226.31	0.0061923	27.0523	5.74056e-06	0.00115046	23.4463	18.6525	-0.76465	chr6	52963167	52964401	1235	+	223	182	200	224	341	212
ENSG00000113282.13_1	E031	85.5841	0.00356497	27.0473	5.7544e-06	0.00115257	14.7328	12.212	-0.577364	chr5	157286048	157286141	94	-	53	66	94	83	109	114
ENSG00000239382.10_2+ENSG00000181392.14_2+ENSG00000248101.2_2	E024	101.126	0.00317012	27.0392	5.77709e-06	0.00115646	12.8234	16.3282	0.751056	chr19	36500107	36500160	54	-	139	121	101	89	80	81
ENSG00000175832.12_2	E017	15.4887	0.0168904	27.0329	5.7947e-06	0.00115933	4.06452	7.85587	1.92551	chr17	41613684	41613793	110	-	20	26	20	11	10	7
ENSG00000186635.14_2+ENSG00000214530.8_2	E071	116.214	0.00330722	27.0236	5.82067e-06	0.00116386	16.6267	14.4877	-0.432373	chr11	72433134	72433403	270	-	77	116	105	99	173	139
ENSG00000150527.16_2+ENSG00000150526.11_2+ENSG00000258941.3_2	E042	97.8619	0.00463718	27.0169	5.83958e-06	0.00116691	15.6688	12.8935	-0.604335	chr14	39763258	39763275	18	+	56	93	69	90	212	86
ENSG00000228998.4_1+ENSG00000213471.8_2+ENSG00000221309.1+ENSG00000182768.8_2+ENSG00000275674.1_2+ENSG00000214433.4_1+ENSG00000261147.1_2	E039	62.4023	0.0055597	27.0158	5.84252e-06	0.00116691	9.70716	13.2539	0.941789	chr15	90818361	90818678	318	+	61	82	104	46	35	49
ENSG00000137288.9_2+ENSG00000269490.1	E013	7.38944	0.0494675	26.9912	5.91238e-06	0.00118019	5.35895	2.00502	-2.84987	chr6	33679462	33679504	43	-	1	4	0	8	28	6
ENSG00000120708.16_2	E012	64.2561	0.00472289	26.9885	5.92016e-06	0.00118107	10.0321	13.7342	0.952935	chr5	135382246	135382539	294	+	60	49	59	86	73	62
ENSG00000156256.14_1	E003	64.7069	0.00587808	26.9869	5.92468e-06	0.00118131	13.5239	10.0827	-0.890317	chr21	30396977	30397098	122	+	34	53	60	65	103	80
ENSG00000128510.10_1	E006	164.84	0.00215521	26.9714	5.96907e-06	0.00118905	19.8761	16.6885	-0.565289	chr7	129938586	129938667	82	+	133	161	150	189	214	156
ENSG00000148334.14_2	E003	291.948	0.0034587	26.971	5.97024e-06	0.00118905	24.9278	21.9038	-0.446083	chr9	130883002	130883029	28	-	237	311	280	306	363	279
ENSG00000160049.11_1	E003	207.963	0.00242061	26.9697	5.97416e-06	0.00118916	18.3903	21.4558	0.508401	chr1	10522525	10523044	520	-	221	305	283	158	165	131
ENSG00000130066.16_1	E014	170.519	0.00327332	26.9608	5.99982e-06	0.00119359	15.5989	18.902	0.61391	chrX	23802521	23802528	8	+	71	91	77	269	300	230
ENSG00000181830.8_2	E009	126.41	0.00297385	26.9497	6.03201e-06	0.00119931	14.5352	17.7812	0.636735	chr11	45827608	45827887	280	+	182	124	138	119	111	91
ENSG00000051825.14_2+ENSG00000280120.1_2	E016	263.085	0.00178822	26.9411	6.05712e-06	0.00120363	21.4518	23.2179	0.269057	chr12	123646662	123646739	78	-	367	307	228	243	287	168
ENSG00000238622.1+ENSG00000110321.15_2	E003	2140.33	0.00177813	26.9347	6.07584e-06	0.00120667	49.0523	45.9394	-0.326092	chr11	10818601	10818716	116	-	2135	2423	2066	1919	2968	1580
ENSG00000103335.20_2	E084	641.951	0.00786224	26.9135	6.13836e-06	0.00121829	28.744	34.1584	0.668177	chr16	88851309	88851619	311	-	735	996	788	372	480	519
ENSG00000204237.4_2	E013	621.195	0.00158366	26.9125	6.14127e-06	0.00121829	30.4374	32.4133	0.243583	chr17	79633307	79633547	241	-	536	750	793	605	387	666
ENSG00000183091.19_2	E009	30.5404	0.0105755	26.897	6.18742e-06	0.00122675	9.54895	7.15287	-0.854966	chr2	152348290	152348611	322	-	40	35	8	31	56	18
ENSG00000161011.19_2	E005	189.678	0.00193135	26.8923	6.20139e-06	0.00122883	20.8087	17.9396	-0.486019	chr5	179238615	179238682	68	+	139	157	208	223	179	237
ENSG00000153006.15_2	E003	132.072	0.00338966	26.8843	6.22562e-06	0.00123294	17.4136	15.6165	-0.345463	chr5	64023934	64024006	73	-	91	145	93	85	287	118
ENSG00000138834.12_2	E046	83.0012	0.00411874	26.8725	6.26101e-06	0.00123919	11.9041	14.6023	0.627289	chr16	1816530	1816649	120	+	104	69	123	79	54	71
ENSG00000160710.15_2	E026	567.764	0.00620486	26.8715	6.2642e-06	0.00123919	34.6684	26.6255	-1.00871	chr1	154574554	154574571	18	-	656	573	573	465	801	406
ENSG00000109113.18_2	E006	392.146	0.0135925	26.8639	6.28721e-06	0.00124304	29.0061	22.9299	-0.83929	chr17	27041316	27041316	1	-	225	326	260	449	793	364
ENSG00000130204.12_2	E025	18.2808	0.0156217	26.8621	6.2926e-06	0.00124341	8.16722	4.54238	-1.71739	chr19	45406946	45406946	1	+	11	11	9	22	36	23
ENSG00000071994.10_2	E012	365.562	0.00262879	26.8596	6.30019e-06	0.00124351	26.4089	24.8561	-0.215548	chr6	170889181	170889193	13	-	369	349	311	461	391	332
ENSG00000138592.13_2	E053	47.3176	0.00564723	26.8603	6.29798e-06	0.00124351	11.3039	9.11303	-0.645398	chr15	50791605	50791612	8	+	42	54	20	59	85	31
ENSG00000177192.13_2	E017	159.032	0.00624269	26.8556	6.31236e-06	0.00124522	15.8581	19.2151	0.615688	chr12	132414452	132414680	229	+	167	215	263	80	99	138
ENSG00000070831.15_2	E009	23.1008	0.0184908	26.8524	6.32207e-06	0.00124589	8.58666	5.718	-1.19507	chr1	22405199	22405374	176	+	9	21	16	14	53	30
ENSG00000091436.16_1	E023	66.3902	0.00798344	26.8521	6.32286e-06	0.00124589	10.2416	13.7008	0.883523	chr2	174094417	174094461	45	+	84	60	100	60	53	45
ENSG00000163806.15_2+ENSG00000213639.9_2	E026	10206	0.000223635	26.8502	6.3287e-06	0.00124635	69.4647	70.2714	0.0791592	chr2	29022166	29024514	2349	+	10477	10935	10515	9501	11769	8858
ENSG00000108559.11_2	E005	48.9489	0.00588271	26.844	6.34785e-06	0.00124927	11.6261	9.21669	-0.696768	chr17	5289424	5289457	34	-	33	64	29	46	86	43
ENSG00000257923.9_2	E003	50.7586	0.0109461	26.8431	6.35063e-06	0.00124927	9.3301	11.7393	0.689738	chr7	101459240	101459284	45	+	53	51	73	25	39	65
ENSG00000103145.10_1	E025	141.142	0.00325123	26.8374	6.368e-06	0.00125199	15.7375	18.3267	0.485729	chr16	3074275	3074287	13	-	152	120	186	134	125	136
ENSG00000143320.8_1	E011	6.8357	0.0446028	26.8319	6.38484e-06	0.0012546	2.29189	5.76574	2.67691	chr1	156675540	156675608	69	-	13	7	11	7	1	2
ENSG00000144713.12_1+ENSG00000207496.1	E004	1469.94	0.0282575	26.8202	6.42123e-06	0.00126105	46.7225	35.0809	-1.28233	chr3	12877549	12877558	10	-	568	1058	750	1699	3981	1129
ENSG00000205302.6_1	E017	19.6708	0.0169727	26.8143	6.43936e-06	0.0012639	7.55523	5.96129	-0.695205	chr5	122139309	122139564	256	+	10	33	13	7	46	14
ENSG00000143702.15_1	E066	270.309	0.00132782	26.8093	6.45511e-06	0.00126629	21.5366	23.5902	0.310646	chr1	243388478	243388623	146	-	308	281	331	224	237	254
ENSG00000162341.16_2+ENSG00000259799.1_2	E048	51.8339	0.00791873	26.8074	6.46078e-06	0.00126669	12.5814	8.85111	-1.05719	chr11	68927221	68929908	2688	+	41	39	45	58	78	55
ENSG00000163902.11_2	E011	1257.41	0.00420184	26.8062	6.46466e-06	0.00126675	41.5621	38.5905	-0.328598	chr3	128350964	128351000	37	-	938	1161	960	1506	1879	1227
ENSG00000080822.16_2+ENSG00000080819.6_2	E069	812.176	0.00101665	26.7994	6.48585e-06	0.0012702	33.2698	36.1801	0.341615	chr3	98298286	98299614	1329	-	797	893	980	812	772	670
ENSG00000110075.14_2	E076	97.3804	0.00340562	26.7946	6.50086e-06	0.00127243	15.6389	13.2188	-0.52192	chr11	68382721	68382778	58	+	74	115	74	92	168	76
ENSG00000119777.18_2	E048	9.40102	0.0327007	26.7881	6.52127e-06	0.00127571	5.33253	3.60451	-1.13829	chr2	27264562	27264562	1	+	1	10	4	4	34	7
ENSG00000119335.16_2	E006	1803.04	0.00257084	26.7764	6.55833e-06	0.00128222	43.9701	46.0531	0.221532	chr9	131451505	131451934	430	+	1564	2252	2368	1401	1694	1662
ENSG00000143420.17_1	E010	354.036	0.00245728	26.773	6.56907e-06	0.00128222	26.5067	24.107	-0.335957	chr1	150597676	150597940	265	-	324	351	293	395	449	340
ENSG00000259522.2_2+ENSG00000260669.2_2+ENSG00000213920.8_2+ENSG00000129559.12_2+ENSG00000254505.9_2+ENSG00000254692.1_2+ENSG00000196497.15_2+ENSG00000255526.6_2+ENSG00000100926.14_2	E006	412.336	0.00384675	26.7748	6.56334e-06	0.00128222	24.6206	28.6729	0.549623	chr14	24649601	24649647	47	-	493	500	548	349	257	340
ENSG00000269190.5_2+ENSG00000104835.14_2+ENSG00000269547.1_2	E059	226.759	0.00172898	26.7732	6.56836e-06	0.00128222	22.5537	19.3426	-0.512985	chr19	39435620	39435744	125	-	201	198	196	302	238	235
ENSG00000142230.11_2	E030	31.9408	0.0100027	26.7514	6.63787e-06	0.00129493	9.48783	7.3334	-0.762501	chr19	47713428	47713447	20	+	25	32	16	48	61	15
ENSG00000085662.13_1	E002	142.159	0.00355018	26.7484	6.64742e-06	0.00129559	18.4687	15.6277	-0.532731	chr7	134127138	134127138	1	-	109	143	101	146	237	135
ENSG00000149480.6_1	E034	241.084	0.0111872	26.7469	6.65227e-06	0.00129559	18.3676	23.8102	0.867853	chr11	62368895	62368959	65	-	247	369	371	137	139	195
ENSG00000154511.11_1	E006	67.2096	0.00459961	26.7472	6.65146e-06	0.00129559	11.2001	12.8364	0.414286	chr1	93341853	93341987	135	-	68	50	110	59	48	70
ENSG00000119185.12_1	E031	59.8886	0.00741149	26.7434	6.66365e-06	0.00129579	9.26705	13.1846	1.06402	chr2	9562696	9562789	94	-	79	89	77	38	42	38
ENSG00000136699.19_2	E037	296.224	0.0014202	26.7448	6.65898e-06	0.00129579	24.3039	22.7327	-0.230885	chr2	130925031	130925163	133	-	271	309	245	335	364	276
ENSG00000170348.8_1	E011	7.10412	0.0556355	26.7432	6.66435e-06	0.00129579	4.85373	2.77249	-1.62431	chr14	75614441	75614463	23	-	1	8	0	2	31	4
ENSG00000175471.19_2	E012	215.716	0.00373879	26.7405	6.67275e-06	0.00129671	22.5191	18.64	-0.628418	chr5	94050482	94050591	110	-	160	207	200	202	332	218
ENSG00000128944.13_2	E036	267.89	0.00549725	26.7362	6.68681e-06	0.00129872	24.573	20.3064	-0.649181	chr15	40686356	40686361	6	+	196	241	199	269	494	248
ENSG00000135829.16_1	E003	825.34	0.00128453	26.7279	6.71356e-06	0.0013032	36.3074	33.4806	-0.331074	chr1	182811680	182811812	133	+	841	1047	940	674	906	619
ENSG00000101639.18_1	E018	121.527	0.00266235	26.723	6.72951e-06	0.00130486	16.4297	15.335	-0.217238	chr18	13037236	13037300	65	+	126	114	86	173	154	86
ENSG00000113328.18_1	E032	651.33	0.00177108	26.7233	6.7285e-06	0.00130486	30.7489	33.3918	0.322451	chr5	162870899	162870931	33	+	634	679	768	736	552	567
ENSG00000141569.10_1	E014	98.2065	0.00291118	26.7181	6.74543e-06	0.00130723	12.403	15.771	0.743255	chr17	73892605	73892639	35	-	119	140	139	68	60	68
ENSG00000088305.18_1	E003	35.1799	0.0132127	26.7144	6.75736e-06	0.00130882	6.00771	10.1743	1.556	chr20	31350402	31350447	46	+	59	70	44	12	14	14
ENSG00000023330.14_1	E004	135.816	0.00358743	26.7032	6.79407e-06	0.00131521	18.2831	14.8917	-0.651077	chr3	52232160	52232271	112	+	101	95	119	162	171	174
ENSG00000166451.13_2	E004	154.04	0.00216547	26.698	6.81102e-06	0.00131776	16.1535	19.0574	0.530561	chr16	81040819	81040827	9	+	162	168	219	140	108	133
ENSG00000062485.18_2+ENSG00000135473.14_1+ENSG00000144785.8_2+ENSG00000257727.5_2	E149	262.105	0.00375242	26.6955	6.81953e-06	0.00131868	24.067	20.4865	-0.547209	chr12	56716846	56716993	148	-	189	217	255	288	355	290
ENSG00000198556.13_1	E007	65.5421	0.00890373	26.6928	6.82822e-06	0.00131964	14.064	9.68955	-1.13008	chr7	99070558	99070679	122	+	49	37	55	77	108	74
ENSG00000110107.8_2	E007	1290.89	0.000918383	26.6898	6.83807e-06	0.00132082	39.7122	41.1779	0.161496	chr11	60665352	60665423	72	-	1575	1377	1604	1164	983	1093
ENSG00000100911.14_2	E042	74.0916	0.0144402	26.6781	6.87674e-06	0.00132756	14.7174	10.3033	-1.0873	chr14	24615448	24615449	2	-	34	58	60	84	139	80
ENSG00000168734.13_1	E011	38.7529	0.00706834	26.6743	6.88964e-06	0.00132932	7.94009	10.4342	0.812565	chr20	43243175	43243348	174	+	52	27	67	30	27	31
ENSG00000090266.12_2+ENSG00000133597.9_2	E050	12.7372	0.164541	26.6582	6.94321e-06	0.00133819	7.32201	1.53632	-4.53292	chr7	140406441	140406442	2	+	0	2	1	2	77	3
ENSG00000124614.13_2+ENSG00000270800.1_2+ENSG00000272325.1_2	E010	27613.1	0.000463782	26.6583	6.94302e-06	0.00133819	85.1662	83.7402	-0.138305	chr6	34386146	34386201	56	-	19924	26105	26025	35382	30025	29607
ENSG00000155621.14_1	E015	199.604	0.00828706	26.6559	6.95077e-06	0.00133892	17.4932	22.2376	0.790495	chr9	74598167	74600970	2804	+	225	240	235	154	171	183
ENSG00000161847.13_2+ENSG00000220201.7_2+ENSG00000267673.6_2+ENSG00000167807.15_2+ENSG00000267303.1_2	E078	7.27956	0.0531956	26.6503	6.96987e-06	0.00134186	5.40605	2.28449	-2.49824	chr19	10444168	10444187	20	-	2	5	0	3	32	5
ENSG00000111247.14_1	E011	54.0263	0.00651207	26.6376	7.01268e-06	0.00134937	11.9821	9.41837	-0.723806	chr12	4653071	4653077	7	+	33	48	29	69	115	40
ENSG00000013441.15_1	E007	96.5104	0.00872637	26.6243	7.05771e-06	0.00135729	15.6227	11.8727	-0.846447	chr2	201717836	201717918	83	-	29	75	60	134	197	99
ENSG00000160710.15_2	E024	171.944	0.00488826	26.6052	7.12318e-06	0.00136839	21.7428	15.8734	-1.02305	chr1	154572653	154573516	864	-	190	185	169	122	227	156
ENSG00000231312.6_2+ENSG00000152154.10_2	E025	83.6815	0.00376861	26.6053	7.12259e-06	0.00136839	14.2911	11.3806	-0.696621	chr2	39826680	39828484	1805	+	59	45	41	134	130	99
ENSG00000062485.18_2+ENSG00000135473.14_1+ENSG00000144785.8_2+ENSG00000257727.5_2	E148	52.2672	0.00498553	26.5999	7.14126e-06	0.00136979	12.2658	8.85659	-0.977879	chr12	56716801	56716845	45	-	39	30	40	70	68	69
ENSG00000108946.14_2+ENSG00000141337.12_2+ENSG00000267009.6_2	E009	189.425	0.00367989	26.5988	7.14523e-06	0.00136979	21.0676	17.2995	-0.643973	chr17	66339745	66339932	188	+	129	154	142	265	220	234
ENSG00000244332.1_2+ENSG00000119969.14_2	E015	342.901	0.00148349	26.5985	7.14602e-06	0.00136979	23.3599	26.4658	0.439481	chr10	96328952	96330543	1592	+	426	388	392	257	354	267
ENSG00000270923.1_1+ENSG00000106028.10_2	E030	357.896	0.00848441	26.6011	7.13701e-06	0.00136979	28.0302	22.3118	-0.805678	chr7	141445385	141446326	942	+	244	282	267	418	561	410
ENSG00000071082.10_1	E012	101.939	0.00458116	26.5958	7.15533e-06	0.00137083	12.7476	16.6881	0.838331	chr2	101620824	101621066	243	+	96	121	129	96	80	94
ENSG00000176076.7_2+ENSG00000068366.19_2	E021	1149.01	0.001013	26.592	7.16862e-06	0.00137188	39.6884	37.8513	-0.205695	chrX	108921494	108921644	151	-	723	1000	898	1370	1867	1167
ENSG00000263020.6_2+ENSG00000204435.13_2+ENSG00000240053.8_2	E006	4.33791	0.131572	26.5924	7.16735e-06	0.00137188	4.37476	1.22753	-3.67633	chr6	31633878	31633878	1	+	0	2	0	1	26	0
ENSG00000031698.12_1	E004	1532.07	0.00116922	26.5846	7.1942e-06	0.00137603	43.9581	41.5434	-0.261015	chr1	109756604	109756750	147	+	1064	1329	1504	1892	1748	1737
ENSG00000104812.14_2	E025	578.706	0.00143118	26.5715	7.2398e-06	0.001384	31.6705	29.7078	-0.245007	chr19	49496252	49496540	289	-	501	571	739	576	512	598
ENSG00000237499.6_1	E002	83.5168	0.0055575	26.5672	7.25479e-06	0.00138611	13.7712	12.0731	-0.40293	chr6	138144812	138145714	903	-	38	60	61	124	103	118
ENSG00000113643.8_1	E011	440.487	0.00128393	26.5595	7.28192e-06	0.00139054	28.7745	26.0991	-0.356133	chr5	167915697	167915741	45	+	277	402	388	518	549	536
ENSG00000148737.16_2	E067	367.191	0.00728436	26.5545	7.29954e-06	0.00139164	27.9362	23.583	-0.603342	chr10	114926084	114927252	1169	+	439	306	272	375	625	238
ENSG00000198231.12_2	E026	198.133	0.00432423	26.5552	7.29681e-06	0.00139164	21.7252	17.845	-0.647616	chr17	61882868	61883894	1027	+	153	187	159	187	313	212
ENSG00000213625.8_2+ENSG00000116678.18_2	E040	1189	0.00773392	26.5548	7.29851e-06	0.00139164	40.1184	36.5078	-0.406301	chr1	66098835	66101092	2258	+	607	742	719	1805	1874	1480
ENSG00000153187.17_2	E001	7812.89	0.00357166	26.5438	7.33724e-06	0.00139808	68.4302	63.479	-0.48868	chr1	245003940	245008468	4529	-	7286	8387	7590	7164	9423	7651
ENSG00000062582.13_2+ENSG00000270617.1_2+ENSG00000106608.16_2	E019	234.811	0.00358587	26.537	7.36151e-06	0.00140088	19.9208	22.6109	0.424806	chr7	43918443	43918542	100	-	242	277	292	222	212	179
ENSG00000143033.17_1	E037	684.976	0.00118265	26.5363	7.36391e-06	0.00140088	32.9532	32.5208	-0.05219	chr1	93602410	93602646	237	+	559	818	645	593	961	611
ENSG00000221420.2+ENSG00000156976.15_2+ENSG00000238942.1+ENSG00000200320.1+ENSG00000263776.1+ENSG00000200418.1	E054	70.9442	0.0230665	26.5379	7.35805e-06	0.00140088	9.74923	14.8851	1.28801	chr3	186505089	186505102	14	+	96	88	96	50	36	61
ENSG00000080345.17_2	E052	2756.16	0.000833983	26.5349	7.36894e-06	0.00140107	52.199	49.7072	-0.256533	chr2	152336742	152338686	1945	+	2593	2749	2409	2817	3345	2821
ENSG00000280893.1_2+ENSG00000280789.1_2+ENSG00000103495.13_2+ENSG00000167371.17_2+ENSG00000281348.1_2+ENSG00000013364.18_2+ENSG00000280607.1_2	E170	505.371	0.00149593	26.5338	7.37281e-06	0.00140107	30.3355	27.5642	-0.357442	chr16	29855814	29856200	387	+	389	415	433	695	537	581
ENSG00000117620.13_2	E019	4055.61	0.000482451	26.5284	7.39178e-06	0.00140316	57.2196	55.6771	-0.155573	chr1	100489012	100492448	3437	+	3872	4161	3751	4211	4762	3870
ENSG00000127948.14_2	E006	9.99579	0.0778306	26.5295	7.38791e-06	0.00140316	6.1776	2.51585	-2.60902	chr7	75544482	75544491	10	+	0	4	4	4	41	11
ENSG00000160305.17_2	E005	95.7464	0.00570754	26.5266	7.3983e-06	0.00140364	12.0979	16.1679	0.897455	chr21	47879024	47879135	112	+	127	124	116	70	75	68
ENSG00000015479.17_2+ENSG00000281398.2_2+ENSG00000280987.3_2	E020	141.398	0.00350287	26.518	7.42922e-06	0.00140875	14.807	18.6253	0.728962	chr5	138615238	138615275	38	+	168	216	185	79	114	97
ENSG00000010810.17_2	E070	100.897	0.0190497	26.5158	7.43704e-06	0.00140947	11.6903	16.9714	1.15542	chr6	112194271	112194408	138	-	123	133	160	45	56	92
ENSG00000177479.19_1	E069	4470.91	0.000336682	26.504	7.47939e-06	0.00141673	58.6315	57.034	-0.160459	chr3	49021113	49023815	2703	+	4076	4411	4454	5026	4812	4312
ENSG00000116584.17_2	E061	16.238	0.0240516	26.5029	7.4836e-06	0.00141677	6.2731	5.73346	-0.263009	chr1	155959025	155959142	118	-	18	4	25	27	2	20
ENSG00000101158.13_2	E014	185.789	0.00584271	26.5013	7.48921e-06	0.00141707	21.273	17.287	-0.678796	chr20	57564077	57564542	466	+	154	178	156	174	271	200
ENSG00000092199.17_2	E006	397.446	0.00105682	26.4929	7.51977e-06	0.00142209	27.5667	25.3638	-0.299741	chr14	21678741	21678771	31	-	282	419	335	473	519	390
ENSG00000139842.14_1	E030	1067.39	0.000788143	26.4888	7.53462e-06	0.00142413	37.1007	39.1803	0.23437	chr13	113899466	113899551	86	+	1101	1142	1237	1031	966	981
ENSG00000221420.2+ENSG00000156976.15_2+ENSG00000238942.1+ENSG00000200320.1+ENSG00000263776.1+ENSG00000200418.1	E021	111.973	0.0040979	26.4828	7.55651e-06	0.0014275	13.8068	16.9271	0.638403	chr3	186502734	186502750	17	+	114	134	123	110	113	86
ENSG00000258210.1_2+ENSG00000196510.12_2+ENSG00000111229.15_2	E006	275.088	0.00709532	26.4786	7.57183e-06	0.00142963	20.1553	25.2227	0.765776	chr12	110813282	110813870	589	-	311	343	366	203	279	174
ENSG00000137822.12_1	E043	111.383	0.00365517	26.4696	7.6046e-06	0.00143439	16.8891	13.3717	-0.729871	chr15	43697527	43697742	216	+	88	77	82	132	176	124
ENSG00000170776.20_2	E006	107.177	0.00598209	26.4695	7.60516e-06	0.00143439	15.3863	14.5784	-0.16838	chr15	85923946	85923959	14	+	88	82	146	103	82	143
ENSG00000181143.15_1	E087	242.722	0.0041715	26.457	7.6509e-06	0.00144224	18.7232	22.4834	0.608531	chr19	9082340	9092018	9679	-	514	288	276	82	211	105
ENSG00000004142.11_1	E008	728.421	0.00104767	26.4554	7.65697e-06	0.00144261	34.1192	32.7912	-0.158598	chr17	26680267	26680342	76	-	635	843	718	722	866	648
ENSG00000063854.12_1	E037	72.2039	0.00624335	26.4527	7.66704e-06	0.00144374	10.6289	14.2902	0.902369	chr16	1876942	1877158	217	-	70	95	98	47	51	75
ENSG00000163913.11_2	E077	8.25739	0.044771	26.4475	7.68625e-06	0.00144658	5.35091	3.2228	-1.4727	chr3	129239183	129239188	6	+	2	9	3	1	32	6
ENSG00000179262.9_1	E030	38.3552	0.0702994	26.4417	7.70768e-06	0.00144984	11.2426	6.07405	-1.82415	chr19	13064428	13064437	10	+	10	27	9	13	167	22
ENSG00000123213.22_2	E005	10.6129	0.0320432	26.4144	7.80973e-06	0.00146825	3.13974	6.13862	1.94942	chr5	65036722	65036827	106	+	9	13	29	2	2	9
ENSG00000139182.13_1	E047	50.0276	0.0174368	26.4095	7.82826e-06	0.00147095	12.8666	7.91121	-1.45801	chr12	7309307	7309525	219	+	35	36	25	85	56	64
ENSG00000067560.10_2	E012	136.768	0.00691048	26.4074	7.83632e-06	0.00147168	15.5368	17.934	0.456122	chr3	49449362	49449377	16	-	122	122	218	122	82	156
ENSG00000106009.15_1	E009	359.877	0.00328367	26.3953	7.88206e-06	0.00147948	26.7841	24.1453	-0.368006	chr7	2579523	2580463	941	-	230	332	454	386	303	462
ENSG00000132485.13_2	E022	152.367	0.0178291	26.3932	7.89022e-06	0.00148023	19.7567	14.5095	-0.984925	chr1	71546623	71546694	72	-	51	117	108	126	383	163
ENSG00000115234.10_1	E035	88.2691	0.00685931	26.3662	7.99359e-06	0.00149882	15.0062	12.2922	-0.614772	chr2	27599991	27599994	4	+	56	89	62	109	154	72
ENSG00000128487.16_2	E050	498.647	0.00740263	26.3589	8.02188e-06	0.00150333	26.0415	31.5541	0.714402	chr17	20140924	20142740	1817	+	669	626	566	321	523	332
ENSG00000164187.6_1	E014	236.593	0.00506869	26.3572	8.02815e-06	0.0015037	22.7227	19.4552	-0.519427	chr5	36122950	36123063	114	-	136	210	164	238	480	231
ENSG00000204256.12_2+ENSG00000223837.2_2	E035	115.069	0.0058414	26.3554	8.03519e-06	0.00150422	13.402	17.2788	0.795711	chr6	32945194	32945218	25	+	152	131	156	88	72	95
ENSG00000149823.7_2+ENSG00000149809.14_2	E026	572.256	0.00293875	26.3398	8.09607e-06	0.00151401	28.7253	31.9466	0.404836	chr11	64875967	64876386	420	+	543	746	783	472	306	592
ENSG00000156171.14_1	E027	65.9332	0.00446405	26.34	8.09525e-06	0.00151401	10.5512	13.4167	0.729658	chr1	111682334	111682659	326	-	62	58	89	73	42	72
ENSG00000189403.14_2	E004	202.429	0.0063006	26.3356	8.11223e-06	0.00151488	17.7712	21.7404	0.663324	chr13	31035032	31035043	12	-	223	263	285	196	123	133
ENSG00000233237.6_2+ENSG00000232295.7_2+ENSG00000269966.1_2	E069	41.0869	0.0132143	26.3356	8.11241e-06	0.00151488	7.182	11.574	1.42068	chr6	72129970	72129970	1	-	58	61	54	26	21	28
ENSG00000257622.1_2+ENSG00000184916.8_2+ENSG00000183828.14_2	E033	83.4658	0.00334422	26.3353	8.11365e-06	0.00151488	11.8988	14.6873	0.646695	chr14	105624043	105624100	58	-	70	123	112	56	68	77
ENSG00000243989.8_2+ENSG00000114786.16_2+ENSG00000248487.8_2	E131	33.7079	0.0332435	26.3266	8.14756e-06	0.00152041	10.068	6.96784	-1.09012	chr3	52023196	52023199	4	+	16	36	12	27	92	28
ENSG00000170638.9_1	E003	74.6074	0.0080604	26.3177	8.18291e-06	0.0015262	13.0411	12.2858	-0.182279	chr22	50624347	50624405	59	+	34	63	126	56	64	107
ENSG00000261218.5_2+ENSG00000197943.9_2	E043	9.9486	0.033445	26.3148	8.1941e-06	0.00152748	NA	NA	NA	chr16	81922777	81922878	102	+	21	13	7	4	13	3
ENSG00000125731.12_2	E002	49.2	0.0208182	26.3129	8.20178e-06	0.0015281	11.7919	8.58598	-0.950206	chr19	6752176	6752239	64	-	21	45	28	48	120	44
ENSG00000171570.10_2+ENSG00000268797.1_2+ENSG00000268975.1_2+ENSG00000261857.6_2+ENSG00000167578.17_2+ENSG00000130612.14_1+ENSG00000269858.5_2	E039	4.93965	0.0771374	26.3095	8.21522e-06	0.00152979	4.48522	1.27762	-3.63333	chr19	41302841	41302843	3	+	0	2	0	4	23	3
ENSG00000135829.16_1	E029	41.3084	0.0100381	26.3083	8.22009e-06	0.00152981	11.6591	7.68642	-1.24303	chr1	182846049	182846182	134	+	40	36	26	48	57	44
ENSG00000137171.14_2	E001	256.844	0.00171675	26.3073	8.22397e-06	0.00152981	23.4361	20.2599	-0.492026	chr6	43008515	43008862	348	+	183	203	190	364	292	318
ENSG00000125952.18_1	E019	44.8188	0.00810668	26.3055	8.23116e-06	0.00153034	11.451	7.95372	-1.08763	chr14	65544281	65544361	81	-	27	19	38	54	57	75
ENSG00000138193.15_2	E039	1643.39	0.00407447	26.3025	8.24282e-06	0.00153169	44.797	42.9202	-0.201189	chr10	96088147	96092580	4434	+	1440	1742	1534	1632	2025	1619
ENSG00000119725.17_2+ENSG00000140043.11_2+ENSG00000258653.3_2	E020	188.24	0.00276797	26.2985	8.25902e-06	0.0015339	20.8611	17.4514	-0.583078	chr14	74345799	74346008	210	+	146	150	133	248	247	217
ENSG00000159176.13_1	E039	49.4536	0.00551731	26.2851	8.31234e-06	0.00154299	11.205	8.90752	-0.686656	chr1	201476198	201476231	34	-	20	39	29	53	101	62
ENSG00000108828.15_1	E013	490.052	0.00207746	26.2782	8.3403e-06	0.00154339	29.7195	26.8559	-0.374363	chr17	41169859	41169947	89	-	319	372	333	630	724	600
ENSG00000161999.11_2	E027	138.458	0.0078015	26.2809	8.32935e-06	0.00154339	15.2129	18.241	0.576941	chr16	733861	733909	49	-	116	178	216	82	81	161
ENSG00000162910.18_1	E003	40.9271	0.00884652	26.2787	8.33823e-06	0.00154339	7.47168	11.5198	1.29012	chr1	228295368	228295368	1	-	44	54	60	35	17	36
ENSG00000168291.12_1	E002	32.1356	0.00929813	26.2817	8.3259e-06	0.00154339	8.69772	8.33621	-0.125771	chr3	58413378	58413398	21	-	16	51	26	15	62	29
ENSG00000206811.1+ENSG00000255513.1_1+ENSG00000140988.15_2+ENSG00000207405.1	E030	8965.38	0.00312605	26.2814	8.32741e-06	0.00154339	66.9815	68.945	0.193173	chr16	2014450	2014539	90	-	7582	9592	10271	6967	8446	11296
ENSG00000213625.8_2+ENSG00000116678.18_2	E032	253.678	0.00158317	26.278	8.34078e-06	0.00154339	22.0327	20.7839	-0.196066	chr1	66083647	66083829	183	+	145	177	167	321	418	318
ENSG00000126254.11_1	E007	247.827	0.00299047	26.2615	8.40761e-06	0.00155415	23.1936	20.3722	-0.437867	chr19	36120033	36120183	151	+	184	221	258	256	279	302
ENSG00000146700.8_1	E008	373.642	0.00961729	26.2614	8.40777e-06	0.00155415	23.5229	28.3563	0.667213	chr7	76026835	76027149	315	-	322	357	374	366	459	392
ENSG00000134871.17_2	E016	779.568	0.000962357	26.2519	8.44644e-06	0.00156048	34.8787	32.5486	-0.277313	chr13	111086748	111086789	42	+	447	609	603	1013	1152	918
ENSG00000007038.10_1	E026	940.562	0.00251806	26.2463	8.4693e-06	0.00156306	38.0681	34.8495	-0.369711	chr16	2871589	2871696	108	+	672	873	873	1150	1166	976
ENSG00000261529.1_2+ENSG00000114062.18_2	E064	120.445	0.00311052	26.2465	8.46844e-06	0.00156306	14.3821	17.1508	0.553923	chr15	25683674	25683688	15	-	104	141	185	84	96	119
ENSG00000103253.17_1	E020	150.372	0.00417544	26.2403	8.49394e-06	0.00156679	15.7087	19.313	0.662116	chr16	777739	777964	226	+	141	162	196	138	90	176
ENSG00000129351.17_1	E059	1158.64	0.00110184	26.2291	8.54009e-06	0.00157448	37.9146	40.4667	0.284581	chr19	10795840	10796441	602	+	1436	1281	1197	1019	1290	827
ENSG00000158106.13_2	E017	127.06	0.00299148	26.2178	8.58678e-06	0.00158196	17.5824	14.5968	-0.587449	chr8	144463438	144463514	77	+	85	113	97	141	172	163
ENSG00000256873.1+ENSG00000198792.12_2	E013	201.842	0.00355369	26.2171	8.58963e-06	0.00158196	17.9765	21.8233	0.639197	chr22	38616906	38616909	4	-	273	217	220	167	163	179
ENSG00000132463.13_2	E023	28.212	0.0260127	26.2116	8.61226e-06	0.0015853	5.5692	9.58555	1.59924	chr4	71705091	71705187	97	-	22	55	54	6	12	22
ENSG00000113643.8_1	E010	412.756	0.00120002	26.2072	8.63082e-06	0.00158705	27.9629	25.5284	-0.329126	chr5	167915621	167915696	76	+	281	349	380	468	500	521
ENSG00000159210.9_2	E030	401.621	0.00258541	26.2073	8.63036e-06	0.00158705	24.7682	28.0737	0.450493	chr17	47014481	47014486	6	-	438	494	546	296	320	338
ENSG00000156467.9_1	E024	186.359	0.00668076	26.1839	8.72827e-06	0.00160413	19.0778	19.4978	0.0712772	chr8	97247740	97247767	28	-	89	160	275	130	268	217
ENSG00000225450.1_2	E001	61.5301	0.00995909	26.1695	8.78881e-06	0.00161442	10.4388	12.5184	0.549509	chr22	39135008	39135172	165	+	92	87	48	49	55	42
ENSG00000113643.8_1	E035	1750.69	0.000758072	26.1443	8.89622e-06	0.0016333	43.618	45.8288	0.235586	chr5	167944820	167945067	248	+	1657	1916	1741	1876	1839	1586
ENSG00000144824.19_2+ENSG00000240891.7_2	E017	482.446	0.00159105	26.1431	8.90141e-06	0.0016334	29.2174	27.8295	-0.180478	chr3	111578138	111578423	286	+	381	394	479	481	556	627
ENSG00000147403.16_2+ENSG00000207165.1	E024	634.59	0.00439621	26.1414	8.90867e-06	0.00163388	29.5558	34.0702	0.553504	chrX	153628283	153628621	339	+	600	705	697	644	586	607
ENSG00000171551.11_1	E021	12436.7	0.00476462	26.1397	8.91619e-06	0.00163441	70.3883	75.1694	0.467649	chr2	233350578	233351363	786	-	10072	14044	14275	10940	10093	15511
ENSG00000178464.6_1+ENSG00000269590.1_2+ENSG00000104774.12_2+ENSG00000105583.9_2+ENSG00000269242.1_2	E018	328.38	0.00250219	26.135	8.93622e-06	0.00163723	24.9605	23.6027	-0.19525	chr19	12760155	12760242	88	-	288	267	212	504	381	333
ENSG00000155561.14_2	E016	1407.73	0.000672198	26.1206	8.99846e-06	0.00164777	40.5731	42.7739	0.239946	chr7	135279295	135279477	183	+	1614	1607	1650	1307	1338	1027
ENSG00000007341.18_1	E051	8.10928	0.0415512	26.1168	9.0152e-06	0.00164897	5.60015	2.68542	-2.13355	chr1	113161734	113161735	2	-	5	5	0	13	25	3
ENSG00000050426.15_2	E055	93.3914	0.00895358	26.1159	9.019e-06	0.00164897	12.0102	16.1008	0.906418	chr12	51450559	51450735	177	+	77	109	159	74	71	76
ENSG00000165458.13_2	E032	150.413	0.0138231	26.1167	9.01545e-06	0.00164897	19.9441	14.5396	-1.00958	chr11	71942361	71942541	181	+	65	115	126	191	160	247
ENSG00000162104.9_1	E025	119.892	0.00638592	26.114	9.02738e-06	0.00164964	13.8687	17.5328	0.73697	chr16	4165691	4166186	496	-	130	118	200	81	100	98
ENSG00000078814.15_2	E021	15.402	0.017754	26.1113	9.03917e-06	0.00165094	7.14705	4.10063	-1.62132	chr20	33575568	33575717	150	+	6	4	12	16	18	36
ENSG00000169689.14_2	E009	309.878	0.00175745	26.0952	9.10957e-06	0.00166294	22.167	25.6805	0.510942	chr17	79977096	79977168	73	-	281	369	374	320	203	318
ENSG00000145860.11_2	E024	369.425	0.00108618	26.093	9.11936e-06	0.001663	24.8955	26.5928	0.234957	chr5	158621724	158621832	109	-	385	334	406	434	332	340
ENSG00000158941.16_2	E007	218.609	0.00185305	26.0936	9.11643e-06	0.001663	22.1294	18.9571	-0.514177	chr8	22463249	22463344	96	+	156	168	210	250	269	271
ENSG00000134882.15_2	E015	33.2968	0.0131361	26.09	9.1325e-06	0.00166453	6.54302	10.3406	1.35473	chr13	99965037	99965641	605	+	49	62	31	19	23	18
ENSG00000179889.18_2	E065	115.19	0.00334077	26.0883	9.14007e-06	0.00166505	14.0857	16.9753	0.585642	chr16	15232736	15233196	461	+	124	98	154	124	91	104
ENSG00000187531.13_2+ENSG00000197063.10_2	E020	123.688	0.00236998	26.0754	9.19711e-06	0.00167458	14.6929	17.2762	0.510748	chr17	79872480	79872567	88	-	126	122	175	102	92	129
ENSG00000025434.18_2	E003	148.673	0.00225129	26.068	9.22993e-06	0.00167969	16.1262	18.6394	0.463675	chr11	47270190	47270230	41	+	165	147	184	170	99	130
ENSG00000197969.11_2	E008	155.327	0.00209254	26.0613	9.25982e-06	0.00168426	19.1542	16.5057	-0.478811	chr9	79824339	79824403	65	+	132	169	112	118	277	147
ENSG00000105221.16_2	E043	169.685	0.00195989	26.0569	9.27913e-06	0.0016869	19.8293	16.8604	-0.524919	chr19	40745497	40745951	455	-	108	141	153	189	221	217
ENSG00000164442.9_1	E008	467.149	0.00102208	26.0551	9.28723e-06	0.0016875	28.9172	26.9281	-0.261946	chr6	139695550	139695742	193	-	307	378	379	607	535	614
ENSG00000161091.12_2	E009	100.596	0.00296267	26.0407	9.3523e-06	0.00169844	15.939	13.3316	-0.555657	chr19	3544197	3544197	1	-	92	114	88	116	115	86
ENSG00000178982.9_2	E028	665.981	0.0343774	26.0353	9.37658e-06	0.00170198	35.9595	26.7252	-1.14556	chr19	39127565	39127592	28	+	264	547	340	741	1839	441
ENSG00000162520.14_2	E007	162.536	0.00318083	26.0299	9.40099e-06	0.00170553	16.6167	19.6667	0.54412	chr1	33161224	33161645	422	-	176	177	195	132	155	150
ENSG00000185818.7_1	E004	1521.33	0.00241532	26.0181	9.45437e-06	0.00171381	42.9863	42.3732	-0.066292	chr4	2065487	2070815	5329	+	1625	1671	1966	1356	1098	1460
ENSG00000215193.12_2+ENSG00000235617.1_1+ENSG00000183785.14_2	E025	43.8564	0.0063815	26.0177	9.45638e-06	0.00171381	8.0776	11.2798	0.996443	chr22	18609121	18609473	353	+	66	51	59	28	29	32
ENSG00000264577.1_1	E002	17396.8	0.00571631	26.0161	9.46365e-06	0.00171425	79.1594	76.1888	-0.28929	chr17	27049428	27049895	468	-	14178	15565	17913	20600	20095	17167
ENSG00000171988.17_2	E049	21.3627	0.0125648	26.0132	9.47679e-06	0.00171575	5.13739	8.34744	1.4237	chr10	65281498	65281610	113	-	30	24	39	8	11	17
ENSG00000146282.17_2	E001	20.1939	0.0202946	26.0074	9.50353e-06	0.0017197	8.1036	4.92999	-1.45604	chr6	88224096	88224124	29	-	11	17	3	23	55	17
ENSG00000066735.14_2	E001	18.9205	0.0316722	25.9944	9.5633e-06	0.00172874	4.01911	8.04262	2.0275	chr14	104605060	104605101	42	+	28	48	19	4	9	7
ENSG00000137133.10_1	E002	95.3418	0.0192362	25.9951	9.55983e-06	0.00172874	16.049	12.3157	-0.819844	chr9	35812958	35812970	13	-	49	103	71	122	179	64
ENSG00000116473.14_1	E016	558.775	0.00301471	25.9915	9.57644e-06	0.00172935	29.4184	31.1629	0.219314	chr1	112255319	112255735	417	+	736	492	570	506	598	486
ENSG00000170325.14_2	E007	89.2282	0.00338229	25.9926	9.5717e-06	0.00172935	11.9135	15.3031	0.77119	chr11	129780371	129780551	181	-	110	115	121	72	62	60
ENSG00000064205.10_1	E005	94.2888	0.00360827	25.9884	9.59084e-06	0.00172958	12.3719	15.8587	0.76837	chr20	43343886	43344006	121	+	52	94	85	124	109	107
ENSG00000125454.11_2	E005	558.05	0.00144644	25.9894	9.58623e-06	0.00172958	29.0592	31.3766	0.291767	chr17	73269370	73269631	262	-	687	545	604	574	437	517
ENSG00000224818.1_2+ENSG00000174307.6_1	E012	279.853	0.0050233	25.9881	9.59245e-06	0.00172958	21.4882	24.4802	0.447072	chr1	201437710	201438076	367	-	168	317	362	250	216	372
ENSG00000139637.13_2	E022	6.81742	0.0601003	25.9766	9.64571e-06	0.00173807	5.14657	2.00388	-2.73365	chr12	53700956	53700957	2	+	1	3	1	5	30	4
ENSG00000171163.15_1	E014	98.8598	0.003704	25.9758	9.64944e-06	0.00173807	12.6339	15.9809	0.728633	chr1	249148251	249148722	472	-	98	134	146	60	75	86
ENSG00000267168.1_2+ENSG00000181038.13_2+ENSG00000092931.11_2	E029	463.074	0.00123127	25.9716	9.66906e-06	0.00174072	28.867	27.5243	-0.175768	chr17	74729726	74729768	43	+	427	495	443	476	521	448
ENSG00000109046.14_1	E044	337.449	0.00882792	25.9626	9.71107e-06	0.00174739	21.9344	27.7163	0.822159	chr17	25640658	25642952	2295	+	378	400	403	248	321	297
ENSG00000249673.6_1	E011	95.8852	0.00313062	25.9565	9.73939e-06	0.00175159	14.9942	13.6464	-0.292123	chr4	2939702	2939869	168	+	83	128	76	82	139	79
ENSG00000224424.7_1	E005	38.387	0.00740326	25.9533	9.7544e-06	0.0017525	10.0644	8.16394	-0.622281	chr3	48885538	48885841	304	+	27	31	28	48	53	46
ENSG00000267191.1_1	E002	2.98211	0.241256	25.9537	9.7525e-06	0.0017525	1.73352	2.92438	1.51182	chr19	44429294	44429406	113	+	0	3	12	0	0	3
ENSG00000177082.12_2	E043	4.09199	0.125579	25.9462	9.78807e-06	0.00175765	4.50159	0.832147	-4.88152	chr15	85197478	85197489	12	-	0	1	0	0	23	3
ENSG00000233016.6_1	E011	958.264	0.00941206	25.9359	9.83686e-06	0.00176551	33.4936	39.6484	0.706787	chr9	139622333	139622636	304	-	819	1207	1507	805	513	921
ENSG00000130921.7_1	E008	296.014	0.00668562	25.9323	9.8538e-06	0.00176765	21.1611	25.9324	0.702331	chr12	123732825	123736114	3290	+	353	355	305	215	353	224
ENSG00000035403.16_2	E017	1430.92	0.00051586	25.9299	9.86529e-06	0.00176881	41.2257	42.7752	0.168479	chr10	75848954	75849107	154	+	1530	1406	1469	1527	1425	1305
ENSG00000100722.18_1	E050	255.406	0.00247817	25.9281	9.87398e-06	0.00176947	20.5855	23.0342	0.379581	chr14	89073587	89073627	41	+	303	295	365	163	181	236
ENSG00000123472.12_2	E030	68.6331	0.0253448	25.9213	9.9063e-06	0.00177436	9.08438	14.57	1.43184	chr1	47133782	47133851	70	-	81	106	114	33	27	53
ENSG00000094916.14_2	E005	531.933	0.000940394	25.9127	9.9472e-06	0.00178078	30.458	28.4196	-0.260371	chr12	54635531	54635538	8	-	428	413	351	465	1076	544
ENSG00000108479.11_1	E022	37.702	0.0101967	25.9114	9.95373e-06	0.00178105	7.13305	11.1212	1.3202	chr17	73759263	73759400	138	-	42	56	49	25	19	36
ENSG00000113013.12_2	E029	1199.89	0.00314982	25.9084	9.96785e-06	0.00178267	41.133	38.2874	-0.315742	chr5	137906649	137906665	17	-	887	1398	1146	1285	1635	978
ENSG00000101161.7_1	E002	414.818	0.00133387	25.899	1.00135e-05	0.00178992	28.2432	25.598	-0.356212	chr20	62614400	62614568	169	+	369	358	346	460	581	412
ENSG00000047849.21_2	E003	3330.52	0.000548594	25.8929	1.00428e-05	0.00179426	54.5599	52.6756	-0.191882	chr3	47892584	47893357	774	-	3561	2896	2717	3266	4832	3047
ENSG00000006652.13_2+ENSG00000181016.9_2	E032	845.063	0.00143362	25.8854	1.00793e-05	0.00179987	33.8935	36.5044	0.304553	chr7	112102178	112102234	57	+	820	930	1011	908	692	745
ENSG00000230149.2_2+ENSG00000244491.1_2	E004	208.972	0.00591172	25.884	1.00858e-05	0.00180011	18.0352	22.3166	0.704435	chr22	39134432	39134626	195	+	229	259	265	186	141	181
ENSG00000166451.13_2	E005	175.805	0.00199389	25.878	1.01153e-05	0.00180445	17.2437	20.1305	0.50296	chr16	81040828	81040848	21	+	178	198	246	153	129	158
ENSG00000090013.9_1	E002	291.48	0.00789778	25.8614	1.01963e-05	0.00181799	24.6705	21.2413	-0.513022	chr19	40953710	40953727	18	-	151	246	215	376	510	288
ENSG00000110080.18_1	E044	5.26569	0.0672903	25.8579	1.02137e-05	0.00182017	4.65122	1.74316	-2.84176	chr11	126284502	126284503	2	+	1	3	0	5	23	2
ENSG00000067066.16_2+ENSG00000250011.1_1	E060	19.5404	0.05583	25.8559	1.02233e-05	0.00182096	3.38816	8.62816	2.73072	chr2	231379810	231380353	544	+	37	42	24	4	4	7
ENSG00000120885.20_2	E029	7.80034	0.0389081	25.8502	1.02518e-05	0.00182419	2.19153	6.03907	2.94171	chr8	27468592	27468626	35	-	12	11	16	4	1	3
ENSG00000122026.10_1+ENSG00000207500.1+ENSG00000207051.1	E020	190.61	0.00172478	25.8504	1.02508e-05	0.00182419	20.4194	17.9237	-0.426054	chr13	27829538	27829663	126	+	99	156	163	229	263	247
ENSG00000123684.12_1	E016	85.8439	0.0123998	25.8458	1.02733e-05	0.0018271	11.4135	15.1326	0.866037	chr1	212003915	212004064	150	-	87	115	144	49	45	78
ENSG00000180329.13_2	E013	4.65383	0.0760016	25.8434	1.02853e-05	0.00182831	3.79253	2.81784	-0.86059	chr17	42767131	42767131	1	-	1	10	0	2	17	0
ENSG00000023330.14_1	E022	35.4025	0.0136309	25.8421	1.02914e-05	0.00182847	9.99836	7.63387	-0.800754	chr3	52248309	52248340	32	+	20	37	21	26	77	38
ENSG00000276570.1_2+ENSG00000180089.5_2+ENSG00000105063.18_2	E006	54.3191	0.00555626	25.834	1.0332e-05	0.00183475	12.5984	9.00239	-1.01096	chr19	55739559	55739805	247	-	40	40	36	62	75	76
ENSG00000004142.11_1	E014	165.407	0.0051096	25.8234	1.03849e-05	0.00184229	17.0138	19.2711	0.402302	chr17	26684395	26684488	94	-	150	161	281	144	96	164
ENSG00000130748.6_1	E002	492.404	0.00118883	25.8238	1.0383e-05	0.00184229	29.7845	27.848	-0.250363	chr19	47549851	47549943	93	-	418	537	528	458	362	655
ENSG00000185122.10_1	E010	153.988	0.00845426	25.8192	1.04057e-05	0.00184505	19.3692	15.7631	-0.660779	chr8	145532720	145532881	162	+	92	85	184	165	168	234
ENSG00000198677.10_1	E028	648.478	0.000879265	25.8158	1.0423e-05	0.00184719	30.9902	32.9459	0.238963	chr5	94852057	94852113	57	-	704	691	762	639	562	564
ENSG00000142541.16_2+ENSG00000269469.1_2+ENSG00000199631.1+ENSG00000161618.9_2+ENSG00000090554.12_2+ENSG00000202503.1+ENSG00000200259.1+ENSG00000273189.1_2+ENSG00000201675.1	E006	201.1	0.00552539	25.8119	1.04427e-05	0.00184883	19.0026	20.8253	0.302074	chr19	49956556	49956678	123	+	147	197	286	216	132	231
ENSG00000168591.15_2	E038	24.0264	0.0337015	25.8121	1.04417e-05	0.00184883	8.68572	5.2004	-1.50587	chr17	42269081	42269082	2	+	11	15	6	27	80	13
ENSG00000203485.12_1	E035	120.025	0.0025197	25.8085	1.04598e-05	0.00185091	17.1115	14.4321	-0.535811	chr14	105182062	105182354	293	+	103	102	90	91	202	146
ENSG00000085231.13_2+ENSG00000273841.4_2	E007	255.342	0.0029878	25.7995	1.0505e-05	0.00185705	23.6812	20.4291	-0.500414	chr5	68651722	68651780	59	-	171	238	248	275	351	272
ENSG00000116560.10_1	E024	2903.5	0.000360722	25.8005	1.05003e-05	0.00185705	50.1509	52.6145	0.253142	chr1	35656295	35656596	302	-	3509	3564	3639	2161	2643	2113
ENSG00000142541.16_2+ENSG00000269469.1_2+ENSG00000199631.1+ENSG00000161618.9_2+ENSG00000090554.12_2+ENSG00000202503.1+ENSG00000200259.1+ENSG00000273189.1_2+ENSG00000201675.1	E022	192.017	0.00479445	25.7945	1.05305e-05	0.00186063	18.1208	20.9291	0.47286	chr19	49968995	49969037	43	+	163	217	257	217	151	156
ENSG00000140332.15_1	E016	663.969	0.0010407	25.7928	1.05394e-05	0.00186126	31.3455	33.0906	0.212381	chr15	70344713	70344863	151	-	811	630	777	626	524	636
ENSG00000174109.4_1	E004	14.2164	0.0209984	25.7917	1.05448e-05	0.00186129	6.56845	4.07264	-1.39337	chr16	1470693	1470757	65	-	1	10	8	14	29	25
ENSG00000204843.12_2+ENSG00000188687.16_2+ENSG00000264324.1_2	E005	1472.47	0.000980972	25.7906	1.05503e-05	0.00186133	43.6667	41.1327	-0.274657	chr2	74443370	74444785	1416	-	1417	1598	1484	1613	1512	1301
ENSG00000047230.14_1	E024	40.7818	0.00670613	25.788	1.05635e-05	0.00186272	7.59762	10.9858	1.09754	chrX	16729636	16730340	705	-	46	52	72	24	25	28
ENSG00000178980.14_2	E039	121.14	0.00312963	25.7789	1.06099e-05	0.00186996	16.6409	14.8383	-0.360672	chr19	48287906	48287911	6	+	71	123	92	136	171	144
[truncated: 10,559 more rows]

## Sheet: DEXSeq_results_HEK293
groupID	featureID	exonBaseMean	dispersion	stat	pvalue	padj	GFP	OV	log2fold_OV_GFP	genomicData.seqnames	genomicData.start	genomicData.end	genomicData.width	genomicData.strand	countData.Hek_A1.bam.DEXseq_counts.txt	countData.Hek_A2.bam.DEXseq_counts.txt	countData.Hek_A3.bam.DEXseq_counts.txt	countData.Hek_G1.bam.DEXseq_counts.txt	countData.Hek_G2.bam.DEXseq_counts.txt	countData.Hek_G3.bam.DEXseq_counts.txt
ENSG00000160710.15_2	E030	749.839	0.0060633	563.067	1.02229e-121	4.12858e-116	26.1738	15.3421	-3.09552	chr1	154574861	154575102	242	-	694	699	738	472	1196	953
ENSG00000160710.15_2	E002	7012.37	0.0101058	462.914	5.19034e-100	1.04808e-94	38.0481	26.5377	-3.15469	chr1	154554543	154557109	2567	-	6481	6379	6661	5237	10714	8322
ENSG00000189266.11_2	E004	226.136	0.0111714	383.25	9.39917e-83	1.26531e-77	14.4407	14.948	0.15666	chr1	24287419	24287422	4	+	315	332	1	241	537	1
ENSG00000124635.8_1	E002	317.024	0.00770606	343.942	3.05719e-74	2.46934e-69	10.6605	17.4471	2.15435	chr6	27093858	27094241	384	-	488	598	538	43	78	92
ENSG00000160710.15_2	E029	672.942	0.0109951	344.36	2.48216e-74	2.46934e-69	25.8256	14.5986	-3.22736	chr1	154574725	154574860	136	-	611	607	599	557	1017	779
ENSG00000147180.16_2+ENSG00000264517.1	E006	4509.21	0.00127754	240.131	8.91656e-52	6.00169e-47	30.2436	29.6631	-0.159352	chrX	84500909	84501028	120	+	4973	2355	5527	2574	5719	7106
ENSG00000160710.15_2	E027	747.448	0.0197241	231.91	5.34292e-50	3.08254e-45	26.9008	14.5191	-3.54913	chr1	154574572	154574674	103	-	618	575	594	779	1399	713
ENSG00000189266.11_2	E003	239.228	0.0123982	217.192	8.12438e-47	4.10136e-42	14.9696	15.0007	0.00955521	chr1	24286318	24286488	171	+	307	329	20	244	620	24
ENSG00000160710.15_2	E026	374.337	0.021279	209.885	3.08369e-45	1.38375e-40	23.3458	11.4332	-3.56549	chr1	154574554	154574571	18	-	304	289	299	314	937	345
ENSG00000214026.10_1	E020	71.7219	0.00966158	200.478	3.32609e-43	1.34326e-38	5.48565	12.7062	2.95798	chr11	1993789	1993988	200	+	118	122	92	30	29	20
ENSG00000160710.15_2	E033	86.0098	0.0176772	200.027	4.16197e-43	1.52804e-38	15.9729	6.34842	-3.51357	chr1	154600331	154600388	58	-	64	74	75	49	233	97
ENSG00000113648.16_1	E023	2518.66	0.00119296	192.126	2.12036e-41	7.13601e-37	25.8281	27.8549	0.55949	chr5	134688736	134695086	6351	-	2866	2165	2428	2173	3597	2173
ENSG00000146416.17_2	E015	670.103	0.0025647	189.095	9.57546e-41	2.97471e-36	17.963	21.6872	1.06539	chr6	143508952	143511734	2783	+	837	756	916	319	816	496
ENSG00000160710.15_2	E028	467.881	0.0266851	181.061	5.20417e-39	1.50124e-34	24.6727	12.1438	-3.69445	chr1	154574675	154574724	50	-	350	346	358	506	968	436
ENSG00000189266.11_2	E005	267.314	0.017256	175.357	8.87271e-38	2.38887e-33	15.2656	15.7614	0.150388	chr1	24287423	24287457	35	+	355	392	21	261	646	32
ENSG00000251022.6_2+ENSG00000138674.16_2	E103	988.433	0.00319011	165.339	1.29052e-35	3.25741e-31	19.395	23.8422	1.25504	chr4	83815403	83815947	545	-	1230	1169	1631	311	1162	659
ENSG00000160710.15_2	E024	102.177	0.0321037	164.785	1.70002e-35	4.03861e-31	17.3795	5.94857	-4.13977	chr1	154572653	154573516	864	-	86	47	51	174	151	80
ENSG00000234741.7_1	E045	118.455	0.00565904	145.444	2.53243e-31	5.68189e-27	14.1538	10.038	-1.38497	chr1	173836182	173836292	111	-	110	128	77	49	360	113
ENSG00000180573.9_1	E004	220.275	0.0260053	144.057	5.0432e-31	1.07196e-26	8.81241	17.1821	2.77206	chr6	26138282	26139312	1031	+	290	339	487	33	95	61
ENSG00000006837.11_2+ENSG00000113558.18_2+ENSG00000272772.1_2+ENSG00000273345.5_2+ENSG00000113575.9_2	E037	4833.41	0.00154484	135.966	2.80039e-29	5.65478e-25	29.3535	31.2162	0.511085	chr5	133530025	133533326	3302	-	4907	4531	5761	3233	6814	4789
ENSG00000257433.5_2	E015	246.277	0.0191845	135.384	3.73792e-29	7.18851e-25	10.3838	15.8212	1.77033	chr12	48133326	48136077	2752	+	423	199	647	31	35	109
ENSG00000009335.17_2	E033	270.461	0.00664386	126.618	2.89553e-27	5.31536e-23	12.2889	17.8754	1.7205	chr7	157024022	157024509	488	+	408	406	319	94	259	153
ENSG00000267059.2_2+ENSG00000071655.17_2+ENSG00000127540.11_2	E001	532.262	0.0108835	124.551	8.07596e-27	1.41806e-22	20.562	13.4896	-2.10284	chr19	1573595	1576638	3044	-	125	111	164	1025	963	752
ENSG00000212304.1+ENSG00000177410.12_1	E011	179.566	0.00432007	122.478	2.25784e-26	3.79935e-22	15.2697	12.2449	-0.959208	chr20	47897220	47897309	90	+	186	229	162	88	355	150
ENSG00000089351.14_2	E008	658.345	0.00817017	118.845	1.36816e-25	2.21017e-21	19.9825	19.3896	-0.16964	chr19	35491360	35491390	31	+	736	151	511	1251	191	541
ENSG00000160710.15_2	E011	9092.33	0.00259874	118.124	1.95603e-25	3.0383e-21	27.3618	31.3947	1.10813	chr1	154560601	154560734	134	-	17401	16455	15294	640	1715	996
ENSG00000160710.15_2	E003	535.523	0.0374879	116.7	3.96286e-25	5.92751e-21	25.078	13.1489	-3.47756	chr1	154557110	154557284	175	-	457	435	431	302	1571	541
ENSG00000089351.14_2	E006	265.394	0.00643853	113.561	1.8792e-24	2.71046e-20	15.7469	13.812	-0.596746	chr19	35491276	35491329	54	+	229	41	170	596	95	199
ENSG00000251022.6_2+ENSG00000138674.16_2	E102	973.756	0.00709145	113.37	2.06537e-24	2.87626e-20	18.7308	23.9625	1.4798	chr4	83814698	83815402	705	-	1262	1201	1663	313	833	646
ENSG00000212304.1+ENSG00000177410.12_1	E010	192.797	0.00450015	112.79	2.75365e-24	3.70694e-20	15.3661	12.757	-0.819911	chr20	47897108	47897219	112	+	187	299	161	82	390	142
ENSG00000147180.16_2+ENSG00000264517.1	E004	2987.63	0.0196591	112.589	3.04116e-24	3.96192e-20	28.3872	27.1672	-0.336075	chrX	84499178	84499197	20	+	3677	628	3737	2824	1333	4922
ENSG00000164587.11_2	E016	559.907	0.00604887	111.098	6.36875e-24	8.0377e-20	20.8894	16.7748	-1.18921	chr5	149829055	149829259	205	-	278	317	403	363	1567	969
ENSG00000157514.16_2	E007	125.921	0.00586367	110.311	9.40619e-24	1.15114e-19	13.8189	10.567	-1.0874	chrX	106959003	106959127	125	-	122	167	140	39	219	133
ENSG00000280893.1_2+ENSG00000280789.1_2+ENSG00000103495.13_2+ENSG00000167371.17_2+ENSG00000281348.1_2+ENSG00000013364.18_2+ENSG00000280607.1_2	E170	184.895	0.00665734	110.228	9.80237e-24	1.16434e-19	10.8305	15.3173	1.45796	chr16	29855814	29856200	387	+	253	274	267	82	107	99
ENSG00000138829.11_2	E034	232.42	0.0211954	109.584	1.34872e-23	1.55625e-19	9.16481	17.8351	2.82451	chr5	127663991	127664387	397	-	376	492	264	41	125	67
ENSG00000170889.13_2	E019	772.036	0.0119577	107.476	3.83159e-23	4.29837e-19	17.4264	22.3667	1.41348	chr19	54710434	54710592	159	+	1002	1054	1328	405	306	338
ENSG00000136450.12_2+ENSG00000264112.1_2+ENSG00000266086.1_2	E009	533.526	0.00387904	104.376	1.77947e-22	1.9423e-18	17.1935	20.012	0.816011	chr17	56068243	56068882	640	-	755	687	668	163	707	372
ENSG00000167635.11_1	E007	208.089	0.00401763	101.241	8.40693e-22	8.93473e-18	14.9739	13.7648	-0.376444	chr19	36719361	36719649	289	+	282	202	126	156	443	133
ENSG00000140995.16_2	E067	685.074	0.00299476	100.243	1.37832e-21	1.4273e-17	18.6316	21.4906	0.81582	chr16	90032752	90034041	1290	+	581	509	726	722	758	758
ENSG00000107404.18_2	E036	95.7802	0.0153992	100.02	1.53894e-21	1.55378e-17	11.2728	10.0158	-0.448897	chr1	1284516	1284730	215	-	105	13	108	154	10	111
ENSG00000120805.13_2	E026	39.3227	0.0302645	99.4195	2.07158e-21	2.04054e-17	9.81525	3.08313	-3.70283	chr12	101801525	101801527	3	-	3	10	1	19	340	7
ENSG00000212304.1+ENSG00000177410.12_1	E014	258.41	0.010779	98.6337	3.05673e-21	2.93924e-17	16.9909	13.7421	-0.990279	chr20	47897502	47897718	217	+	305	311	188	175	429	213
ENSG00000100814.17_1	E008	106.123	0.00597061	96.7116	7.91482e-21	7.43362e-17	13.5391	9.38055	-1.43835	chr14	20782370	20782808	439	-	105	83	107	73	180	127
ENSG00000234741.7_1	E018	376.975	0.00823842	95.8732	1.19851e-20	1.10006e-16	19.1312	15.5537	-1.05335	chr1	173834010	173834039	30	-	279	458	373	93	1144	348
ENSG00000197275.13_2+ENSG00000265817.1_2	E024	188.939	0.00471063	93.8531	3.25667e-20	2.92273e-16	11.7205	15.5395	1.21735	chr8	95443388	95444174	787	-	208	275	295	45	245	124
ENSG00000136709.11_1	E020	866.367	0.00185312	93.6558	3.59073e-20	3.15248e-16	19.9666	22.4361	0.698359	chr2	128520734	128522401	1668	-	985	999	1157	398	1128	735
ENSG00000092199.17_2	E038	963.898	0.00308912	93.5395	3.80326e-20	3.26803e-16	23.3854	19.9586	-0.966359	chr14	21699117	21699155	39	-	491	655	653	412	3197	1620
ENSG00000234741.7_1	E028	249.35	0.00491247	93.1959	4.50816e-20	3.79303e-16	16.8132	13.9103	-0.884578	chr1	173834491	173834608	118	-	224	295	263	68	569	276
ENSG00000120805.13_2	E027	31.6038	0.0325598	90.0553	2.13148e-19	1.75676e-15	8.99877	2.74105	-3.73738	chr12	101801528	101801531	4	-	3	8	0	19	261	7
ENSG00000136450.12_2+ENSG00000264112.1_2+ENSG00000266086.1_2	E007	330.446	0.00342803	89.8007	2.41747e-19	1.95262e-15	15.2415	17.4286	0.653695	chr17	56067010	56067157	148	-	492	393	372	134	467	215
ENSG00000146963.17_2+ENSG00000269955.2_2+ENSG00000164898.12_2	E028	334.928	0.00742056	88.5541	4.47813e-19	3.54612e-15	13.7903	18.1856	1.3251	chr7	139060330	139060807	478	+	509	480	458	89	349	173
ENSG00000071626.16_2	E018	1547.48	0.00405702	86.5622	1.19891e-18	9.31134e-15	22.8765	25.4635	0.720167	chr19	1426348	1428840	2493	+	2219	1924	1348	968	1865	1063
ENSG00000279010.2_2+ENSG00000100142.14_2+ENSG00000272582.1_2	E044	726.473	0.00619946	85.9217	1.64549e-18	1.25386e-14	19.8036	21.0104	0.343204	chr22	38384861	38398896	14036	+	1013	616	502	779	1045	388
ENSG00000133030.19_2	E057	2153.09	0.00220505	85.2943	2.24377e-18	1.67808e-14	25.1903	26.8025	0.446002	chr17	17089963	17092554	2592	+	2892	1748	1714	2407	2634	1239
ENSG00000120805.13_2	E028	27.8066	0.0329527	83.7084	4.91328e-18	3.60775e-14	8.50997	2.74111	-3.54101	chr12	101801532	101801534	3	-	3	8	0	19	221	6
ENSG00000153914.15_1	E050	735.331	0.00296524	83.5345	5.3543e-18	3.86138e-14	18.8599	21.6245	0.787648	chr5	65476708	65479443	2736	+	896	910	1042	285	932	520
ENSG00000128656.13_2	E048	57.3787	0.0174321	82.0578	1.11067e-17	7.73362e-14	8.96394	8.35618	-0.245861	chr2	175869948	175869954	7	-	72	10	50	82	17	79
ENSG00000116747.12_2	E003	46.6984	0.0122736	82.0908	1.09269e-17	7.73362e-14	10.3664	5.1505	-2.3526	chr1	193028725	193028748	24	+	16	17	16	43	162	80
ENSG00000108654.12_2	E020	350.023	0.00484488	81.991	1.1479e-17	7.85743e-14	14.9687	18.4017	1.02106	chr17	62498006	62498020	15	-	406	445	472	118	539	255
ENSG00000260342.2_2+ENSG00000170540.14_2+ENSG00000134419.15_2	E037	1337.62	0.00260605	81.6601	1.35175e-17	9.09858e-14	24.3897	22.7186	-0.466344	chr16	18805921	18805995	75	-	1002	1198	1081	1008	2574	1751
ENSG00000146963.17_2+ENSG00000269955.2_2+ENSG00000164898.12_2	E027	219.875	0.00670792	81.3294	1.59168e-17	1.05379e-13	12.0497	16.0651	1.26489	chr7	139060255	139060329	75	+	365	315	256	63	216	126
ENSG00000172590.18_1	E022	78.9396	0.00900242	80.7188	2.15199e-17	1.40177e-13	7.79755	12.3141	1.6858	chr14	23300173	23300246	74	+	73	107	131	26	80	70
ENSG00000160710.15_2	E004	7884.56	0.00267472	80.1833	2.80357e-17	1.79721e-13	27.2215	30.6113	0.932047	chr1	154557285	154557519	235	-	14118	15089	13114	585	1828	918
ENSG00000182841.12_1+ENSG00000251913.1	E001	202.841	0.00832596	80.0659	2.97105e-17	1.87481e-13	11.2003	15.4635	1.37286	chr22	42951229	42952680	1452	-	315	330	265	65	135	91
ENSG00000100528.11_1	E001	2594.4	0.00320269	79.9053	3.21628e-17	1.99834e-13	25.4797	27.7553	0.62855	chr14	54890278	54893653	3376	-	3474	3235	3667	931	2811	1858
ENSG00000149273.14_2+ENSG00000206941.1	E047	43.0295	0.0174898	79.5248	3.88115e-17	2.37489e-13	9.948	5.92206	-1.76053	chr11	75116733	75116736	4	+	36	27	8	34	204	21
ENSG00000181143.15_1	E085	2020.81	0.006882	79.4182	4.09094e-17	2.4659e-13	24.0911	27.0069	0.80781	chr19	9056173	9077865	21693	-	1856	1025	1456	3640	2581	747
ENSG00000162191.13_1	E039	18.6901	0.05852	79.2436	4.4594e-17	2.64847e-13	8.24921	1.2677	-5.68356	chr11	62446511	62446527	17	-	0	3	0	3	179	7
ENSG00000244754.8_2+ENSG00000270008.1_2+ENSG00000139597.17_2+ENSG00000212293.1	E009	108.595	0.00664671	78.9729	5.09719e-17	2.98339e-13	8.69117	12.8119	1.4755	chr13	32976039	32976616	578	-	149	130	216	25	74	62
ENSG00000160710.15_2	E020	10224.7	0.00534397	78.8091	5.52668e-17	3.18855e-13	27.5622	32.0356	1.22846	chr1	154569281	154569471	191	-	19791	18215	17531	631	1788	1079
ENSG00000138668.18_2	E007	154.591	0.00879753	78.6209	6.06481e-17	3.44974e-13	10.218	15.0852	1.60706	chr4	83276155	83276401	247	-	266	213	156	65	197	54
ENSG00000136942.14_1	E015	29.8393	0.072253	77.9401	8.48796e-17	4.761e-13	9.30187	1.35623	-5.91021	chr9	127624241	127624260	20	-	1	2	0	13	281	3
ENSG00000142208.15_2	E061	72.4614	0.0136179	77.5483	1.02998e-16	5.69816e-13	9.88631	8.36041	-0.597656	chr14	105262017	105262080	64	-	66	9	39	162	24	63
ENSG00000255717.6_1	E057	131.158	0.00896963	77.3367	1.14338e-16	6.24002e-13	14.775	10.2238	-1.50967	chr11	62623231	62623284	54	-	99	152	138	50	318	137
ENSG00000158373.8_2	E003	159.411	0.0677091	76.9427	1.38892e-16	7.47899e-13	6.98982	16.0189	3.21389	chr6	26171203	26171577	375	+	213	293	314	16	55	46
ENSG00000259522.2_2+ENSG00000260669.2_2+ENSG00000213920.8_2+ENSG00000129559.12_2+ENSG00000254505.9_2+ENSG00000254692.1_2+ENSG00000196497.15_2+ENSG00000255526.6_2+ENSG00000100926.14_2	E014	51.4634	0.00992533	75.9807	2.23307e-16	1.18663e-12	6.52529	11.0835	1.85734	chr14	24651610	24651629	20	-	45	58	70	17	82	61
ENSG00000209582.1+ENSG00000129226.13_2+ENSG00000161956.12_2+ENSG00000161960.14_2+ENSG00000264772.6_2+ENSG00000238917.1+ENSG00000277957.1_2	E134	100.688	0.0142953	75.7921	2.4509e-16	1.28547e-12	8.23128	13.0704	1.74829	chr17	7483209	7483645	437	+	165	98	162	49	52	62
ENSG00000160710.15_2	E031	102.23	0.0656414	74.8749	3.85406e-16	1.9955e-12	16.9834	6.49345	-3.74172	chr1	154580468	154580682	215	-	62	48	117	128	96	142
ENSG00000092841.18_2+ENSG00000196465.10_2	E065	58.9795	0.0142215	74.0051	5.92001e-16	2.98854e-12	6.36699	11.5518	2.09851	chr12	56554455	56554579	125	+	65	93	91	9	60	49
ENSG00000121904.17_2	E002	17.888	0.0280774	74.0138	5.89467e-16	2.98854e-12	2.85309	8.37768	3.36839	chr1	33979609	33982170	2562	-	29	23	24	7	12	11
ENSG00000116747.12_2	E004	36.7349	0.0181807	73.1378	9.08155e-16	4.52796e-12	9.68095	4.21618	-2.71413	chr1	193028749	193028752	4	+	8	13	11	30	166	54
ENSG00000089351.14_2	E007	353.231	0.010776	72.9828	9.80348e-16	4.8283e-12	17.3245	15.3258	-0.597417	chr19	35491330	35491359	30	+	317	60	233	786	146	238
ENSG00000144036.15_1	E014	141.295	0.00521565	72.904	1.01921e-15	4.95921e-12	10.8196	14.3814	1.1738	chr2	72688605	72692288	3684	-	146	195	176	53	240	99
ENSG00000276903.1_1+ENSG00000233822.4_2	E010	153.569	0.0332781	72.7077	1.1228e-15	5.3982e-12	8.85885	15.2116	2.16322	chr6	27833133	27833521	389	+	179	236	288	81	33	50
ENSG00000251569.1_2+ENSG00000239474.6_2+ENSG00000163093.11_2	E023	212.966	0.00652623	72.5655	1.20439e-15	5.72239e-12	11.9224	15.439	1.1186	chr2	170366212	170367398	1187	+	283	327	333	65	169	104
ENSG00000150779.11_1	E005	413.239	0.0109634	72.539	1.22026e-15	5.73035e-12	16.6392	18.3797	0.510666	chr11	111956702	111957034	333	-	383	579	529	148	569	402
ENSG00000112701.17_2	E035	166.082	0.00639707	72.1626	1.46919e-15	6.82002e-12	10.7563	14.9	1.35659	chr6	76388692	76389583	892	+	249	183	264	72	155	81
ENSG00000153531.13_2	E001	107.275	0.021116	72.0651	1.5416e-15	7.07482e-12	7.49892	12.8465	1.99227	chr13	114053925	114062535	8611	-	187	163	164	41	42	20
ENSG00000212304.1+ENSG00000177410.12_1	E012	202.265	0.00531207	71.804	1.75347e-15	7.95675e-12	15.3486	13.0844	-0.708319	chr20	47897310	47897439	130	+	224	271	203	79	341	182
ENSG00000135486.17_2	E043	429.417	0.00813291	71.4525	2.08545e-15	9.35803e-12	15.2609	19.455	1.23536	chr12	54680737	54680835	99	+	534	721	530	92	501	297
ENSG00000234741.7_1	E048	119.821	0.0108133	71.3286	2.21684e-15	9.83832e-12	13.9608	10.1833	-1.27102	chr1	173836860	173836867	8	-	73	115	141	43	289	162
ENSG00000131174.4_1	E003	107.657	0.0288178	70.8354	2.82724e-15	1.24109e-11	7.54705	14.1396	2.38323	chrX	77157241	77157364	124	+	166	159	149	59	59	28
ENSG00000134910.12_1+ENSG00000149554.12_1	E097	518.37	0.00362547	70.6584	3.085e-15	1.33968e-11	16.9274	19.9564	0.878712	chr11	125526231	125527040	810	+	601	605	866	159	618	395
ENSG00000173451.6_2+ENSG00000258064.1_2+ENSG00000139291.13_2	E010	331.202	0.0183552	70.6299	3.12867e-15	1.34419e-11	13.1069	19.2133	1.84032	chr12	72070749	72074419	3671	+	456	392	509	134	327	199
ENSG00000178127.12_2+ENSG00000101745.16_2+ENSG00000265257.5_2	E008	202.427	0.0108156	70.5047	3.32804e-15	1.41479e-11	11.5081	16.3985	1.54804	chr18	9103432	9103854	423	+	284	325	210	52	281	123
ENSG00000149328.14_1	E014	138.628	0.00930613	70.3016	3.67862e-15	1.54754e-11	9.8251	14.634	1.61335	chr11	134234293	134234974	682	+	176	182	185	73	126	88
ENSG00000232677.6_1	E017	1301.73	0.00376768	69.3557	5.86427e-15	2.44158e-11	24.4218	22.2822	-0.597637	chr19	36815839	36818127	2289	-	1325	921	955	1720	1887	878
ENSG00000090263.15_2	E001	226.094	0.00597719	69.2301	6.23889e-15	2.57104e-11	13.3532	15.942	0.801421	chr7	140702410	140705853	3444	-	250	193	347	118	280	217
ENSG00000197756.9_1	E027	40.7739	0.0190039	69.0264	6.89776e-15	2.81385e-11	5.20525	8.94907	1.78407	chr2	217393748	217393992	245	+	75	93	24	10	37	4
ENSG00000198707.14_2	E033	249.399	0.00415197	68.9011	7.3373e-15	2.96322e-11	13.3132	16.7016	1.04121	chr12	88496789	88497965	1177	-	308	323	368	61	381	159
ENSG00000012660.13_2	E013	386.646	0.00372176	68.8078	7.68278e-15	3.07202e-11	15.1528	18.239	0.917454	chr6	53158886	53159289	404	-	505	619	495	148	349	212
ENSG00000280893.1_2+ENSG00000280789.1_2+ENSG00000103495.13_2+ENSG00000167371.17_2+ENSG00000281348.1_2+ENSG00000013364.18_2+ENSG00000280607.1_2	E159	110.076	0.00622169	68.5657	8.65634e-15	3.3941e-11	9.39662	12.6388	1.14151	chr16	29848125	29848279	155	+	152	156	134	67	86	50
ENSG00000253558.1_1+ENSG00000132842.13_2	E017	81.0104	0.00707333	68.5681	8.64642e-15	3.3941e-11	8.15653	12.3616	1.54799	chr5	77384805	77385216	412	-	104	105	101	31	125	48
ENSG00000140365.15_2	E012	36.7281	0.084178	68.3358	9.69508e-15	3.76483e-11	9.10736	2.16284	-4.47577	chr15	75628427	75628427	1	+	0	6	0	0	376	9
ENSG00000175061.17_1	E059	176.942	0.00759319	68.1965	1.03843e-14	3.99406e-11	10.4086	14.4349	1.33734	chr17	16373616	16373664	49	+	288	292	267	25	117	73
ENSG00000265185.5_1	E003	91.0733	0.0345682	67.1486	1.74042e-14	6.63096e-11	9.03788	10.9447	0.706878	chr17	18965443	18965982	540	+	37	43	29	62	304	182
ENSG00000161671.16_2	E007	41.9406	0.0308301	67.1138	1.77054e-14	6.68265e-11	4.94574	11.226	2.78289	chr19	50979916	50979980	65	+	57	42	67	11	34	46
ENSG00000100804.18_2+ENSG00000207765.1	E013	25.833	0.0517479	67.0415	1.83474e-14	6.86086e-11	7.6766	2.06569	-4.01803	chr14	23504095	23504099	5	-	0	4	1	4	244	11
ENSG00000140105.17_2	E093	16.9156	0.0704507	66.9397	1.92911e-14	7.14756e-11	8.02893	0.72491	-7.20797	chr14	100842640	100842642	3	-	0	1	0	2	168	6
ENSG00000198740.8_2	E015	74.0893	0.00898818	66.7946	2.0721e-14	7.60758e-11	10.1011	9.03147	-0.406331	chr17	47439271	47439355	85	-	100	25	46	111	52	74
ENSG00000156256.14_1	E005	101.281	0.0112548	66.7331	2.13583e-14	7.77089e-11	8.14341	12.7678	1.68697	chr21	30398888	30398982	95	+	163	155	142	29	79	39
ENSG00000167526.13_1+ENSG00000200084.1	E008	213.009	0.00587329	66.0626	2.97195e-14	1.07164e-10	15.5386	12.7812	-0.864406	chr16	89627121	89627247	127	+	149	132	154	263	249	308
ENSG00000158604.14_2	E003	1180.04	0.00836769	66.0267	3.02501e-14	1.08113e-10	24.3023	21.0985	-0.898003	chr7	44619503	44620691	1189	-	776	830	735	1346	1865	1667
ENSG00000214026.10_1	E022	23.0944	0.0218202	65.5485	3.82846e-14	1.35627e-10	3.47957	8.02991	2.6328	chr11	2005668	2005752	85	+	41	38	22	12	9	9
ENSG00000159140.18_2	E002	21.8043	0.0559804	65.4838	3.95236e-14	1.38799e-10	8.16962	1.58225	-5.00683	chr21	34915358	34915369	12	+	1	3	0	7	202	6
ENSG00000224032.6_1	E011	299.005	0.00780984	64.8894	5.29672e-14	1.84407e-10	17.7177	14.3712	-1.00649	chr5	111498022	111499973	1952	+	296	309	343	181	369	346
ENSG00000136450.12_2+ENSG00000264112.1_2+ENSG00000266086.1_2	E010	1385.27	0.0105435	64.8087	5.51166e-14	1.9025e-10	21.5764	25.0284	0.964723	chr17	56068883	56070840	1958	-	2245	1712	1634	549	1338	921
ENSG00000160072.19_1	E015	317.219	0.00350731	64.1365	7.67455e-14	2.62663e-10	16.793	15.158	-0.49171	chr1	1421490	1421615	126	+	277	213	199	491	337	271
ENSG00000201487.1+ENSG00000137955.15_2+ENSG00000206620.1+ENSG00000117054.13_2+ENSG00000207241.1	E080	379.496	0.00438059	64.0829	7.87987e-14	2.67424e-10	15.5024	18.6209	0.921719	chr1	76255837	76255959	123	+	499	363	587	103	499	359
ENSG00000243686.2_1+ENSG00000011295.15_2	E006	46.548	0.0292612	63.8382	8.88877e-14	2.99149e-10	9.93789	5.21828	-2.15488	chr17	15903347	15903431	85	+	30	4	19	109	31	46
ENSG00000197409.7_2+ENSG00000196866.2_2+ENSG00000282988.1_2	E008	7769.27	0.0174331	63.7738	9.175e-14	3.0623e-10	32.063	33.3885	0.36283	chr6	26199087	26199471	385	-	4348	5739	8127	8710	7706	10956
ENSG00000267740.5_2+ENSG00000130383.7_2+ENSG00000174886.12_2	E002	25.9638	0.0689436	63.7253	9.39692e-14	3.11067e-10	2.23511	9.10966	4.38047	chr19	5866182	5867625	1444	-	45	65	28	1	10	2
ENSG00000257622.1_2+ENSG00000184916.8_2+ENSG00000183828.14_2	E038	442.817	0.00257624	63.6186	9.90363e-14	3.25175e-10	16.6384	19.0399	0.701694	chr14	105639276	105639598	323	-	378	417	581	349	395	510
ENSG00000116791.13_1	E020	24.1964	0.057236	62.7993	1.48247e-13	4.82829e-10	8.03121	1.89895	-4.41708	chr1	75198703	75198706	4	-	0	4	1	1	236	10
ENSG00000122566.20_1	E027	1223.71	0.00503117	62.7563	1.5142e-13	4.85334e-10	22.1949	24.0149	0.508967	chr7	26237487	26240191	2705	-	1380	1428	1098	775	1926	1062
ENSG00000120805.13_2	E029	21.0319	0.0396441	62.7668	1.50638e-13	4.85334e-10	7.49122	2.61689	-3.24233	chr12	101801535	101801540	6	-	2	8	0	17	154	6
ENSG00000268465.1_2+ENSG00000105443.13_2+ENSG00000182324.6_2+ENSG00000105447.12_2	E018	191.142	0.00631289	62.6688	1.58079e-13	4.9876e-10	12.5795	14.8887	0.732018	chr19	48967438	48969093	1656	+	307	217	131	156	219	104
ENSG00000104897.9_2	E003	22.9882	0.0475577	62.6837	1.56922e-13	4.9876e-10	8.42563	2.50056	-3.77679	chr19	2236852	2236858	7	+	3	7	1	14	182	6
ENSG00000183684.7_1	E007	54.4739	0.0111333	62.4522	1.7587e-13	5.50593e-10	6.58993	10.527	1.62835	chr17	79846864	79846865	2	-	53	75	99	14	47	46
ENSG00000070950.9_2	E027	15.511	0.0598475	62.343	1.8558e-13	5.76522e-10	7.49989	1.79734	-4.34566	chr3	9005116	9005127	12	-	1	5	0	4	144	2
ENSG00000236830.6_1	E032	36.9229	0.0149691	62.1491	2.04167e-13	6.2942e-10	7.98071	5.89611	-0.994181	chr21	37520268	37523008	2741	-	24	30	8	75	38	23
ENSG00000160710.15_2	E007	75.9549	0.0190618	62.0814	2.11081e-13	6.45807e-10	12.4038	7.38357	-1.89898	chr1	154558123	154558228	106	-	130	93	76	40	98	28
ENSG00000180329.13_2	E012	20.8599	0.0486929	61.9529	2.24867e-13	6.82813e-10	7.87974	2.50189	-3.54518	chr17	42767114	42767130	17	-	0	8	2	2	185	11
ENSG00000029363.15_2	E042	171.383	0.00517778	61.6793	2.57281e-13	7.75407e-10	11.8688	14.8154	0.945991	chr6	136594326	136594688	363	-	224	199	216	69	242	129
ENSG00000234741.7_1	E047	132.289	0.0133694	61.4684	2.85419e-13	8.47562e-10	14.3327	10.5919	-1.23966	chr1	173836828	173836859	32	-	89	131	144	53	302	178
ENSG00000148158.16_1	E015	32.7881	0.0232141	61.4776	2.84121e-13	8.47562e-10	8.45376	4.63091	-1.9456	chr9	115639399	115642752	3354	+	19	12	6	53	68	43
ENSG00000170144.19_2	E006	248.472	0.00490856	61.3048	3.09346e-13	8.98789e-10	15.7815	14.3553	-0.43682	chr2	178077534	178077599	66	+	184	215	103	202	896	174
ENSG00000050820.16_2+ENSG00000280152.1_2	E053	48.1429	0.0142711	61.3133	3.08045e-13	8.98789e-10	8.6667	6.42374	-1.00462	chr16	75299723	75299846	124	-	37	4	23	101	15	66
ENSG00000124532.14_2	E001	14.9938	0.0626988	61.332	3.05235e-13	8.98789e-10	6.96093	2.06538	-3.69251	chr6	24403136	24403181	46	+	0	7	0	3	139	2
ENSG00000160710.15_2	E010	9108.39	0.00508057	60.997	3.59932e-13	1.03829e-09	27.5602	31.3917	1.05261	chr1	154558657	154558839	183	-	18213	16006	14886	803	1741	857
ENSG00000089053.12_1	E029	424.209	0.0061058	60.9263	3.72672e-13	1.0599e-09	15.9347	19.3633	1.00503	chr12	121768476	121769029	554	-	509	492	490	246	591	303
ENSG00000166794.4_1	E008	61.7858	0.0142316	60.9355	3.70996e-13	1.0599e-09	9.95003	8.82056	-0.434205	chr15	64455206	64455220	15	-	25	88	26	18	291	38
ENSG00000140365.15_2	E011	35.594	0.0987786	60.7984	3.96869e-13	1.11304e-09	8.96876	2.16387	-4.41986	chr15	75628425	75628426	2	+	0	6	0	0	367	7
ENSG00000171853.15_2	E025	234.053	0.00355776	60.811	3.94419e-13	1.11304e-09	13.6258	15.7306	0.650783	chr2	3458383	3460920	2538	+	305	291	206	180	285	138
ENSG00000103148.15_2	E002	150.243	0.00488092	60.1901	5.35348e-13	1.49106e-09	10.7168	14.2917	1.18234	chr16	134273	134594	322	-	226	135	136	167	98	78
ENSG00000197013.9_2+ENSG00000196268.11_2+ENSG00000269237.1_2+ENSG00000268658.5_2	E055	55.4019	0.00974509	59.9176	6.12142e-13	1.69327e-09	10.0988	6.78681	-1.37687	chr19	21701377	21701790	414	+	39	18	35	80	78	78
ENSG00000104904.12_2+ENSG00000005206.12+ENSG00000273734.1_2	E009	90.6824	0.00736524	59.7857	6.53176e-13	1.79449e-09	8.65837	12.2261	1.29596	chr19	2270676	2271317	642	+	117	109	106	61	63	73
ENSG00000110881.11_1	E003	66.3599	0.0178613	59.6516	6.97697e-13	1.90385e-09	10.043	6.28787	-1.60395	chr12	50451528	50451699	172	+	38	5	13	195	40	26
ENSG00000123297.17_2+ENSG00000123427.16_2+ENSG00000257921.5_2	E019	20.0999	0.0578399	59.5697	7.26388e-13	1.95571e-09	7.55493	1.66452	-4.5937	chr12	58176564	58176569	6	+	1	3	0	7	185	5
ENSG00000121864.9_1	E003	152.288	0.0242515	59.5754	7.24374e-13	1.95571e-09	13.9248	11.2328	-0.886208	chr3	179041034	179041079	46	+	148	34	103	280	79	162
ENSG00000112667.12_2	E004	467.371	0.0101865	59.4973	7.52745e-13	2.01325e-09	19.8027	16.0228	-1.10439	chr6	43193620	43193770	151	-	252	267	341	543	727	733
ENSG00000196998.17_2+ENSG00000243279.3_2	E092	18.6114	0.0566006	59.2799	8.37678e-13	2.22567e-09	7.17631	1.8849	-4.06002	chrX	48937527	48937531	5	-	0	4	1	9	163	4
ENSG00000166173.10_2	E001	1838.82	0.00389678	59.1487	8.93528e-13	2.35855e-09	24.1426	25.572	0.396827	chr15	71121469	71125220	3752	-	2201	1983	3099	734	1597	1558
ENSG00000205937.11_2+ENSG00000207715.1	E017	463.499	0.00241897	59.1106	9.10407e-13	2.3875e-09	17.3791	18.6146	0.360103	chr16	2306868	2308757	1890	-	594	481	342	477	529	293
ENSG00000150347.14_1	E001	15.5356	0.0737608	59.0954	9.17262e-13	2.38995e-09	7.07905	1.13142	-5.49731	chr10	63661059	63661489	431	+	0	2	0	3	155	2
ENSG00000126602.10_2+ENSG00000263235.1_2	E046	34.2208	0.0208071	59.0193	9.52212e-13	2.46511e-09	7.73023	5.64335	-1.02457	chr16	3739716	3739812	97	-	36	15	4	78	40	8
ENSG00000100612.13_1	E004	25.2072	0.01962	58.9405	9.89857e-13	2.54625e-09	6.60188	5.11846	-0.807453	chr14	60615666	60616070	405	-	27	5	9	43	26	31
ENSG00000143224.17_1	E008	18.7727	0.0466133	58.6102	1.16442e-12	2.97633e-09	7.66003	2.89026	-3.02413	chr1	161136272	161136287	16	+	1	10	4	6	138	13
ENSG00000125952.18_1	E020	64.5614	0.0129499	58.4447	1.26315e-12	3.20839e-09	7.02965	10.562	1.42951	chr14	65544362	65544491	130	-	98	117	75	18	58	23
ENSG00000076554.15_2+ENSG00000276418.5_2+ENSG00000147586.9_2	E028	151.684	0.0056602	58.336	1.33247e-12	3.3633e-09	10.8958	14.5097	1.18678	chr8	80948335	80948819	485	-	193	200	174	82	178	98
ENSG00000117691.9_1	E001	38.7874	0.0212147	58.2049	1.42125e-12	3.5651e-09	7.35771	6.55408	-0.380382	chr1	212606229	212606264	36	+	30	3	25	79	9	52
ENSG00000213468.4_2+ENSG00000241418.1_2	E002	74.5222	0.00807865	58.1772	1.44072e-12	3.5696e-09	9.60212	9.51716	-0.0322607	chrX	130836678	130837546	869	-	85	37	29	119	114	49
ENSG00000108654.12_2	E019	381.959	0.00863334	58.1829	1.43668e-12	3.5696e-09	15.1736	18.9119	1.10585	chr17	62497994	62498005	12	-	455	482	529	123	532	296
ENSG00000116791.13_1	E021	22.8803	0.0620931	58.1201	1.48172e-12	3.64881e-09	7.83328	1.89911	-4.33184	chr1	75198707	75198714	8	-	0	4	1	1	225	8
ENSG00000275121.1_1+ENSG00000277053.4_2	E046	13.3213	0.0400632	57.7081	1.81448e-12	4.44116e-09	4.624	4.03713	-0.4132	chr7	74653153	74653422	270	-	17	0	6	22	2	23
ENSG00000111271.14_2+ENSG00000257767.2_2+ENSG00000111275.12_2	E099	51.0457	0.0110415	57.6942	1.82685e-12	4.4445e-09	9.70807	6.23964	-1.50397	chr12	112251225	112255333	4109	+	32	21	14	79	108	61
ENSG00000015479.17_2+ENSG00000281398.2_2+ENSG00000280987.3_2	E074	367.99	0.00834764	57.6782	1.84133e-12	4.45291e-09	14.892	18.7856	1.15568	chr5	138651036	138651385	350	+	491	513	385	165	471	250
ENSG00000143224.17_1	E007	16.9529	0.0423319	57.3197	2.19618e-12	5.27941e-09	7.30027	2.88992	-2.8633	chr1	161136270	161136271	2	+	1	10	4	6	118	13
ENSG00000105486.13_2	E012	123.103	0.00896728	57.2387	2.28535e-12	5.46126e-09	9.22502	13.5737	1.50942	chr19	48623424	48624426	1003	-	154	170	218	38	97	66
ENSG00000147162.13_1	E014	2628.03	0.00614532	57.1591	2.37651e-12	5.61269e-09	24.6345	28.4278	1.04818	chrX	70764486	70766060	1575	+	3750	3132	4064	926	2436	1689
ENSG00000123297.17_2+ENSG00000123427.16_2+ENSG00000257921.5_2	E014	273.883	0.00767481	57.1619	2.37332e-12	5.61269e-09	13.9181	17.1061	0.968733	chr12	58174564	58176186	1623	+	345	248	349	197	323	197
ENSG00000250151.9_2+ENSG00000214021.15_2+ENSG00000241553.12_2	E025	1052.6	0.00423961	57.0388	2.52135e-12	5.92014e-09	23.1531	20.9847	-0.609783	chr3	9848257	9849410	1154	+	617	555	870	1057	1791	1717
ENSG00000181904.8_2+ENSG00000145833.15_2	E011	60.3947	0.0098631	56.9654	2.61397e-12	6.10214e-09	6.86208	11.0497	1.68144	chr5	134113416	134113584	169	+	94	79	80	17	71	34
ENSG00000099783.11_1	E010	406.182	0.00304184	56.6179	3.10076e-12	7.19691e-09	17.4082	16.7695	-0.188473	chr19	8520289	8520458	170	+	175	250	230	400	1379	418
ENSG00000112249.13_2	E046	683.084	0.00336364	56.4822	3.31464e-12	7.64938e-09	18.7323	21.3691	0.752424	chr6	101304179	101307078	2900	-	625	741	1161	212	1071	601
ENSG00000010244.17_2+ENSG00000141314.12_2+ENSG00000265794.5_2	E064	237.378	0.00523396	56.417	3.42252e-12	7.85347e-09	13.2961	16.419	0.962582	chr17	30695034	30695452	419	+	310	273	255	132	341	167
ENSG00000214026.10_1	E019	41.6847	0.0165561	56.3049	3.61639e-12	8.25144e-09	5.7867	9.47922	1.65759	chr11	1983469	1984068	600	+	70	35	47	35	23	27
ENSG00000100485.11_1	E033	12.0533	0.0825738	56.0934	4.01258e-12	9.10397e-09	5.55092	2.01158	-3.0425	chr14	50698028	50698080	53	-	7	0	0	41	6	0
ENSG00000160710.15_2	E009	43.7695	0.0293744	55.9756	4.25161e-12	9.59243e-09	11.0785	5.52147	-2.38838	chr1	154558469	154558656	188	-	60	54	42	16	73	36
ENSG00000266472.5_1	E002	1339.47	0.00260494	55.9263	4.35581e-12	9.77292e-09	23.1987	23.9668	0.214287	chr1	150266340	150266754	415	+	1216	1242	1683	881	1863	1453
ENSG00000267157.1_2+ENSG00000141994.15_2+ENSG00000212123.3_2	E001	148.017	0.005788	55.7846	4.66996e-12	1.04199e-08	13.4562	10.5518	-0.977742	chr19	5782971	5784015	1045	-	82	42	86	250	149	225
ENSG00000196998.17_2+ENSG00000243279.3_2	E093	14.6	0.066685	55.5376	5.27244e-12	1.16995e-08	6.54064	1.19575	-5.07823	chrX	48937532	48937539	8	-	0	2	0	6	133	4
ENSG00000103335.20_2	E084	423.837	0.00694572	55.3667	5.73442e-12	1.26551e-08	18.3609	16.5702	-0.525703	chr16	88851309	88851619	311	-	440	176	291	710	262	406
ENSG00000251022.6_2+ENSG00000138674.16_2	E120	243.809	0.0055241	55.2049	6.20864e-12	1.36272e-08	13.1977	16.5578	1.03553	chr4	83821525	83821655	131	-	266	272	414	86	312	182
ENSG00000174373.16_2+ENSG00000266264.1	E045	190.244	0.00519944	55.1675	6.32395e-12	1.38052e-08	14.8522	11.9408	-0.933066	chr14	36158740	36159041	302	-	109	76	109	219	437	282
ENSG00000066044.14_2	E001	364.579	0.00812677	55.151	6.37528e-12	1.38425e-08	14.7601	18.856	1.21662	chr19	8023463	8025800	2338	-	540	396	385	247	382	230
ENSG00000130511.15_1	E007	98.8624	0.0115467	55.0727	6.62524e-12	1.43083e-08	12.0906	8.88288	-1.16072	chr19	18530426	18530433	8	+	83	34	47	207	63	80
ENSG00000151327.12_2	E006	45.436	0.0407104	54.8442	7.41224e-12	1.59228e-08	9.60838	3.48585	-3.2595	chr14	35515613	35515658	46	+	5	7	5	100	103	51
ENSG00000110958.15_1	E018	500.985	0.00246985	54.6489	8.15835e-12	1.73411e-08	19.1818	17.6031	-0.457943	chr12	57081947	57082068	122	-	311	383	330	484	1263	541
ENSG00000203875.10_1	E041	601.279	0.00323075	54.6593	8.11687e-12	1.73411e-08	17.8683	19.428	0.451117	chr6	86388155	86388238	84	-	717	877	1100	123	492	360
ENSG00000166922.8_1	E001	14.1118	0.0395514	54.3437	9.47805e-12	2.00407e-08	2.85824	7.67322	3.06285	chr15	32933877	32933899	23	+	28	11	7	12	24	5
ENSG00000121741.16_1	E019	246.543	0.00451008	54.1169	1.05945e-11	2.22846e-08	13.5622	16.3887	0.868576	chr13	20598534	20599446	913	+	330	356	249	101	391	133
ENSG00000133030.19_2	E008	93.8113	0.00935907	54.1056	1.06536e-11	2.22929e-08	8.54539	12.7256	1.50649	chr17	17000082	17000651	570	+	126	135	112	43	113	46
ENSG00000176261.15_2	E014	37.3039	0.0143984	54.0518	1.09387e-11	2.27714e-08	4.99062	9.17275	2.00265	chr1	33098863	33098955	93	-	59	55	58	8	33	14
ENSG00000051382.8_1	E041	24.5755	0.0260166	53.9794	1.13346e-11	2.34747e-08	7.01026	3.97561	-1.77699	chr3	138478015	138478016	2	-	19	3	2	58	43	12
ENSG00000182389.19_2+ENSG00000283228.1_1+ENSG00000162980.16_2	E037	313.814	0.00387963	53.944	1.15336e-11	2.3765e-08	15.0188	17.1927	0.652433	chr2	152691334	152692617	1284	-	362	423	420	102	444	235
ENSG00000251022.6_2+ENSG00000138674.16_2	E119	276.179	0.00871088	53.9046	1.17588e-11	2.41059e-08	13.3604	17.3105	1.20596	chr4	83821487	83821524	38	-	306	331	474	98	274	214
ENSG00000023608.4_2+ENSG00000100644.16_2+ENSG00000258964.1_2	E036	261.034	0.00714871	53.8553	1.20467e-11	2.45714e-08	13.9096	17.0771	0.962856	chr14	62233930	62234070	141	+	201	288	373	93	509	264
ENSG00000131469.12_1	E006	340.583	0.0159701	53.8448	1.21094e-11	2.45752e-08	18.4488	14.2027	-1.27188	chr17	41150494	41150765	272	+	177	216	190	328	929	455
ENSG00000165637.13_1	E004	24.1499	0.0243357	53.8324	1.21831e-11	2.46011e-08	8.09068	3.64145	-2.52248	chr10	76970533	76970561	29	+	4	14	5	21	128	20
ENSG00000143224.17_1	E006	15.8605	0.0514966	53.79	1.24394e-11	2.49938e-08	7.08604	2.89062	-2.76381	chr1	161136260	161136269	10	+	1	10	4	2	117	13
ENSG00000146963.17_2+ENSG00000269955.2_2+ENSG00000164898.12_2	E025	335.564	0.0117626	53.758	1.26363e-11	2.52637e-08	14.0742	18.0635	1.2002	chr7	139059419	139059949	531	+	506	478	426	120	368	156
ENSG00000163479.13_1	E039	13.9099	0.0650313	53.6547	1.3294e-11	2.6318e-08	6.86391	2.46113	-3.13292	chr1	155990709	155990719	11	-	0	10	1	2	122	2
ENSG00000196459.13_1	E021	12.1463	0.0839383	53.6645	1.32302e-11	2.6318e-08	6.57685	1.50363	-4.43152	chrX	13752676	13752694	19	-	1	3	0	6	109	0
ENSG00000187609.15_1	E045	170.557	0.0274184	53.4866	1.44379e-11	2.84431e-08	16.0879	10.5393	-1.79454	chr9	140286254	140287687	1434	-	110	104	131	254	241	158
ENSG00000105983.19_2	E060	265.617	0.0101878	53.4437	1.47448e-11	2.87671e-08	15.7334	14.9801	-0.229218	chr7	156685622	156685681	60	-	280	78	257	287	346	355
ENSG00000177084.16_2	E009	93.1862	0.0125451	53.4484	1.47109e-11	2.87671e-08	8.28021	12.5246	1.54993	chr12	133201581	133201883	303	-	145	146	109	31	101	37
ENSG00000201487.1+ENSG00000137955.15_2+ENSG00000206620.1+ENSG00000117054.13_2+ENSG00000207241.1	E082	291.838	0.00711576	53.3397	1.55174e-11	3.01289e-08	13.9422	17.4762	1.07003	chr1	76256131	76256202	72	+	414	293	442	73	345	268
ENSG00000141026.5_1	E009	265.245	0.00341723	53.1803	1.67805e-11	3.24255e-08	15.2009	15.4735	0.082984	chr17	17388907	17391686	2780	+	327	316	201	205	326	224
ENSG00000280893.1_2+ENSG00000280789.1_2+ENSG00000103495.13_2+ENSG00000167371.17_2+ENSG00000281348.1_2+ENSG00000013364.18_2+ENSG00000280607.1_2	E171	65.0215	0.016511	53.1424	1.70954e-11	3.28767e-08	6.77783	10.8603	1.65535	chr16	29857184	29857300	117	+	91	104	96	24	50	22
ENSG00000201754.1+ENSG00000204387.12_1+ENSG00000201823.1	E017	154.266	0.0175184	53.1201	1.72841e-11	3.3082e-08	14.6393	11.1247	-1.1467	chr6	31804620	31804852	233	+	167	227	160	81	205	113
ENSG00000178950.16_1	E039	170.978	0.00550932	53.033	1.80388e-11	3.43637e-08	12.642	13.7833	0.367098	chr4	879571	882634	3064	-	222	161	110	204	180	105
ENSG00000090932.10_1	E010	130.994	0.00849341	52.82	2.00277e-11	3.79733e-08	9.95293	12.9422	1.03064	chr19	39995869	39996091	223	+	187	191	188	63	61	67
ENSG00000182220.14_2	E013	16.7608	0.0595754	52.6963	2.12813e-11	4.01617e-08	6.97399	1.44216	-4.7444	chrX	40440218	40440221	4	+	0	3	0	10	142	5
ENSG00000280893.1_2+ENSG00000280789.1_2+ENSG00000103495.13_2+ENSG00000167371.17_2+ENSG00000281348.1_2+ENSG00000013364.18_2+ENSG00000280607.1_2	E174	174.023	0.016951	52.6116	2.21846e-11	4.14787e-08	10.9676	14.8609	1.26998	chr16	29859083	29859360	278	+	266	240	213	109	80	84
ENSG00000197275.13_2+ENSG00000265817.1_2	E025	309.726	0.00912886	52.6175	2.212e-11	4.14787e-08	14.1531	17.7307	1.07837	chr8	95444175	95444838	664	-	382	386	455	98	356	250
ENSG00000158747.13_2+ENSG00000173436.13_2+ENSG00000270136.5_2	E017	77.3777	0.0174553	52.5546	2.28133e-11	4.24577e-08	7.96512	11.7656	1.4297	chr1	19927466	19927798	333	+	113	110	70	54	85	28
ENSG00000143252.14_1+ENSG00000273075.1	E012	264.821	0.00561233	52.5271	2.31242e-11	4.28388e-08	16.1167	13.9403	-0.667557	chr1	161310384	161310445	62	+	199	143	112	378	668	187
ENSG00000116171.16_2+ENSG00000226147.1_1	E023	62.2305	0.0109881	52.3058	2.57764e-11	4.75341e-08	8.79991	9.46303	0.259192	chr1	53460398	53461672	1275	+	99	37	36	69	99	36
ENSG00000170889.13_2	E018	323.654	0.0189181	52.2895	2.59834e-11	4.76982e-08	13.739	17.7996	1.22883	chr19	54710421	54710433	13	+	407	428	535	195	158	138
ENSG00000166822.12_2+ENSG00000261717.5_2+ENSG00000153774.8_2	E014	53.381	0.0284935	52.0998	2.8519e-11	5.21158e-08	9.61383	7.09598	-1.04957	chr16	75428580	75428987	408	-	57	23	16	104	76	22
ENSG00000265610.1+ENSG00000188064.9_2	E013	22.0994	0.0465037	52.0343	2.94505e-11	5.35756e-08	6.64112	2.44867	-3.04005	chr22	46372758	46372834	77	-	6	0	2	72	0	17
ENSG00000063854.12_1	E028	28.1261	0.0275932	51.9056	3.13708e-11	5.68131e-08	7.48659	3.48047	-2.39493	chr16	1876562	1876603	42	-	11	3	4	78	13	27
ENSG00000159377.10_1	E018	166.541	0.0145872	51.8394	3.24074e-11	5.84284e-08	10.8697	15.4081	1.47173	chr1	151373832	151374017	186	+	180	245	224	57	199	130
ENSG00000166105.15_2	E008	13.8547	0.0664807	51.8162	3.2778e-11	5.88339e-08	5.91911	1.56254	-3.98134	chr11	134156996	134157010	15	+	4	0	0	48	2	6
ENSG00000181666.17_2	E015	358.996	0.00509912	51.7327	3.41479e-11	6.10215e-08	17.5909	16.2425	-0.399006	chr19	37819481	37820007	527	+	470	263	273	326	665	256
ENSG00000100376.11_1	E018	39.7024	0.0136501	51.6774	3.50878e-11	6.24249e-08	5.1334	9.29541	1.96274	chr22	45717923	45718096	174	+	66	72	42	12	33	12
ENSG00000162390.17_1	E025	70.6014	0.00831999	51.6402	3.57336e-11	6.3295e-08	7.87457	10.9761	1.19651	chr1	55100361	55104865	4505	+	103	75	90	50	63	35
ENSG00000164828.17_2+ENSG00000239857.6_2	E097	265.08	0.00442973	51.6209	3.60735e-11	6.3618e-08	16.6562	13.999	-0.810093	chr7	933536	933608	73	+	277	166	190	297	386	284
ENSG00000068120.14_2+ENSG00000108784.9_2+ENSG00000266929.1_2	E031	100.735	0.00610643	51.3934	4.03335e-11	7.08216e-08	11.8905	10.39	-0.523097	chr17	40714288	40714313	26	+	52	103	59	70	326	100
ENSG00000198856.12_1	E006	94.6722	0.00660566	51.3421	4.13623e-11	7.2002e-08	9.17707	12.0674	1.03716	chr4	109572187	109572652	466	+	137	126	112	41	109	55
ENSG00000169432.14_2	E002	137.428	0.00606743	51.3425	4.13551e-11	7.2002e-08	13.4372	9.83768	-1.23279	chr2	167051704	167055181	3478	-	48	48	60	120	464	241
ENSG00000115524.15_1	E039	659.341	0.0108805	51.3301	4.16076e-11	7.21181e-08	17.4567	21.6508	1.20322	chr2	198283687	198284839	1153	-	834	890	950	175	717	526
ENSG00000227304.3_1+ENSG00000249242.7_2	E006	20.8025	0.0258227	51.2926	4.23797e-11	7.31424e-08	5.84627	4.63453	-0.72381	chr4	83415990	83417046	1057	-	22	3	7	45	12	18
ENSG00000272896.1_2+ENSG00000213213.13_2+ENSG00000272679.1_2+ENSG00000196642.17_2+ENSG00000244187.7_2+ENSG00000273066.5_2	E013	908.166	0.00350676	51.2687	4.28789e-11	7.36892e-08	22.5785	19.8989	-0.757634	chr9	139686703	139686798	96	+	529	529	645	1149	1410	1239
ENSG00000049656.13_1	E050	87.9017	0.00927246	51.1653	4.51109e-11	7.71964e-08	10.3854	10.2429	-0.0517463	chr5	1345003	1345214	212	-	69	25	94	95	62	166
ENSG00000156467.9_1	E017	42.8241	0.0126258	51.147	4.55161e-11	7.75611e-08	8.97796	7.07958	-0.811471	chr8	97244169	97245383	1215	-	39	42	11	29	181	17
ENSG00000204628.11_2+ENSG00000264549.1+ENSG00000272296.1	E046	652.254	0.00431622	50.8011	5.39355e-11	9.15219e-08	21.2992	18.5046	-0.79856	chr5	180668640	180668813	174	-	508	565	550	491	1380	759
ENSG00000105401.7_2	E035	83.7352	0.00795506	50.7748	5.46343e-11	9.23198e-08	8.42987	11.7584	1.23216	chr19	10530137	10530273	137	-	121	86	117	45	63	65
ENSG00000104960.15_1	E015	39.0653	0.020694	50.7356	5.56955e-11	9.37209e-08	7.90924	5.2745	-1.31424	chr19	50354644	50354659	16	+	23	2	14	106	8	32
ENSG00000234741.7_1	E038	276.539	0.00866081	50.6213	5.8908e-11	9.87154e-08	16.798	14.6938	-0.63577	chr1	173835354	173835665	312	-	257	353	316	89	611	231
ENSG00000160710.15_2	E019	9059.53	0.00502439	50.5851	5.99632e-11	9.96566e-08	27.7569	31.3511	0.987288	chr1	154562738	154562885	148	-	18241	14926	15651	773	1825	967
ENSG00000179364.13_2+ENSG00000256498.1	E060	329.963	0.00438936	50.59	5.98191e-11	9.96566e-08	17.3211	14.8237	-0.750138	chr14	105862478	105864484	2007	+	218	128	256	483	389	440
ENSG00000103226.17_2	E018	20.3193	0.0709521	50.4234	6.49131e-11	1.07002e-07	7.46032	1.69502	-4.49859	chr16	16349577	16349682	106	+	0	3	1	4	201	2
ENSG00000130396.20_2	E029	375.654	0.00529307	50.4298	6.47079e-11	1.07002e-07	15.3308	18.4483	0.923881	chr6	168314221	168314847	627	+	448	515	511	125	477	273
ENSG00000198589.10_2	E046	40.5545	0.0122336	50.2566	7.0445e-11	1.15649e-07	5.97288	9.50599	1.56722	chr4	151761692	151762205	514	-	58	72	30	15	68	14
ENSG00000175061.17_1	E060	135.851	0.0108991	50.1869	7.28947e-11	1.19186e-07	9.32725	13.257	1.36867	chr17	16373665	16373685	21	+	210	228	217	15	92	57
ENSG00000163050.16_1	E005	27.6472	0.0193802	50.1201	7.53216e-11	1.22658e-07	8.16343	4.07105	-2.21733	chr1	227097403	227097495	93	+	16	8	7	44	57	38
ENSG00000198055.10_2	E004	28.3064	0.0185157	50.0639	7.74253e-11	1.25577e-07	6.22175	6.22089	-0.00044533	chr5	176853679	176853745	67	+	34	3	24	49	5	32
ENSG00000062485.18_2+ENSG00000135473.14_1+ENSG00000144785.8_2+ENSG00000257727.5_2	E091	1209.01	0.00501789	50.0488	7.80038e-11	1.26009e-07	24.3435	21.4281	-0.816327	chr12	56704742	56704784	43	-	723	789	1007	1120	2569	1626
ENSG00000110025.12_2+ENSG00000273003.1_2+ENSG00000213465.7_2	E039	412.915	0.00402464	49.9996	7.99087e-11	1.28572e-07	16.4339	18.5696	0.626779	chr11	64807265	64808042	778	+	430	431	495	289	398	429
ENSG00000138326.18_1	E032	58.9032	0.014763	49.96	8.14727e-11	1.30569e-07	6.18547	10.6281	1.86896	chr10	79814289	79814434	146	+	88	89	99	9	39	31
ENSG00000141562.17_2	E075	76.2746	0.0132595	49.9508	8.18429e-11	1.30644e-07	11.518	7.64929	-1.48255	chr17	80446142	80448413	2272	+	47	32	35	107	153	99
ENSG00000167920.8_2	E003	11.8761	0.0842069	49.9335	8.25411e-11	1.31239e-07	5.67907	2.13645	-2.93843	chr17	38975412	38975422	11	+	0	6	0	0	115	2
ENSG00000147140.15_1+ENSG00000255591.1	E034	439.079	0.00437646	49.9181	8.31655e-11	1.31714e-07	16.5651	18.7472	0.63905	chrX	70517312	70517421	110	+	588	692	452	128	663	262
ENSG00000157514.16_2	E008	46.7025	0.0115478	49.8882	8.43948e-11	1.32106e-07	9.40066	7.23619	-0.903524	chrX	106959128	106959128	1	-	36	76	58	9	86	43
ENSG00000214198.8_2	E034	16.5437	0.0434299	49.8914	8.4263e-11	1.32106e-07	2.03023	6.73421	3.63415	chr12	104319271	104319514	244	-	27	32	30	1	6	1
ENSG00000221008.1+ENSG00000225151.10_1	E010	180.185	0.0465894	49.9005	8.38863e-11	1.32106e-07	16.5069	7.47769	-3.13578	chr15	84871622	84871759	138	-	41	34	35	448	96	254
ENSG00000140511.11_1	E007	177.978	0.00748941	49.6799	9.34687e-11	1.45745e-07	11.485	14.965	1.12248	chr15	89422684	89423841	1158	-	205	222	281	88	137	128
ENSG00000134146.11_2	E026	10.634	0.0868143	49.5561	9.93168e-11	1.54268e-07	4.70506	2.66091	-1.70866	chr15	35838394	35838394	1	-	9	0	2	31	0	6
ENSG00000182389.19_2+ENSG00000283228.1_1+ENSG00000162980.16_2	E036	298.998	0.00312433	49.5308	1.00557e-10	1.55597e-07	14.9162	16.8548	0.5841	chr2	152690333	152691333	1001	-	352	377	396	116	405	231
ENSG00000142192.20_2	E044	23.1243	0.0318381	49.3473	1.10026e-10	1.69598e-07	7.98179	3.6013	-2.50938	chr21	27543066	27543085	20	-	5	13	4	13	151	14
ENSG00000155367.15_2+ENSG00000155366.16_2+ENSG00000271810.5_2	E072	77.3251	0.00848914	49.3001	1.12598e-10	1.72902e-07	8.13177	11.3317	1.21051	chr1	113255426	113255542	117	-	113	96	93	45	61	48
ENSG00000206053.12_2+ENSG00000261732.1_2+ENSG00000007545.15_2	E057	215.326	0.00577044	49.2276	1.16672e-10	1.7848e-07	14.9627	14.1084	-0.264853	chr16	1735480	1735500	21	+	127	258	133	138	609	214
ENSG00000172667.10_1	E011	54.6322	0.0127997	49.2113	1.17611e-10	1.79238e-07	9.2513	7.7224	-0.628067	chr3	178789383	178790003	621	-	59	21	42	79	44	61
ENSG00000255339.6_2+ENSG00000166136.15_2+ENSG00000075826.16_2	E006	213.904	0.0164361	49.1797	1.19447e-10	1.81352e-07	13.0213	15.0884	0.649299	chr10	102246681	102247552	872	-	265	251	344	104	181	138
ENSG00000239900.7	E030	461.692	0.00284047	49.1537	1.20981e-10	1.82993e-07	18.9257	17.2299	-0.493815	chr22	40763473	40765371	1899	+	403	290	460	446	685	554
ENSG00000071626.16_2	E008	579.28	0.0106132	49.1137	1.23373e-10	1.85914e-07	18.6498	19.8198	0.336282	chr19	1415969	1417498	1530	+	819	607	404	581	645	331
ENSG00000196756.11_2	E012	168.251	0.00446554	49.0441	1.27656e-10	1.91654e-07	14.7169	12.0332	-0.860327	chr20	37056323	37056409	87	-	140	147	114	143	426	147
ENSG00000163281.11_2	E019	9.85454	0.0655379	49.0195	1.29207e-10	1.93263e-07	5.73529	2.55022	-2.45045	chr4	44728563	44728587	25	-	0	10	2	0	69	9
ENSG00000248483.6_2+ENSG00000113391.17_2	E008	195.876	0.00568283	48.9259	1.35269e-10	2.01584e-07	14.4498	13.179	-0.401556	chr5	93068926	93073517	4592	-	179	100	121	235	399	195
ENSG00000203814.6_2	E005	92.4281	0.0902595	48.7422	1.48018e-10	2.19773e-07	6.05952	15.47	3.51111	chr1	149781961	149783237	1277	-	128	120	161	18	59	72
ENSG00000253558.1_1+ENSG00000132842.13_2	E014	14.9211	0.0484246	48.7172	1.49843e-10	2.21667e-07	5.29608	3.4378	-1.31573	chr5	77338698	77339074	377	-	12	4	0	37	29	1
ENSG00000188529.14_1	E029	196.128	0.0082249	48.6997	1.51135e-10	2.22763e-07	12.4951	15.5068	0.948503	chr1	24304645	24304742	98	-	216	193	346	41	319	166
ENSG00000166922.8_1	E003	29.4314	0.0159892	48.5815	1.60142e-10	2.3518e-07	5.1215	8.63752	1.70978	chr15	32933903	32933979	77	+	35	19	7	23	96	26
ENSG00000182287.13_2	E016	82.5952	0.00885391	48.5652	1.61432e-10	2.36216e-07	10.7403	9.8926	-0.307932	chrX	15872811	15872927	117	-	84	31	101	44	90	166
ENSG00000169679.14_2	E047	13.6059	0.0774804	48.5528	1.62417e-10	2.36799e-07	6.42818	1.83848	-3.77253	chr2	111435619	111435640	22	-	0	5	0	1	135	1
ENSG00000203875.10_1	E039	448.718	0.00423617	48.499	1.66756e-10	2.4225e-07	16.2835	18.0172	0.511291	chr6	86388132	86388149	18	-	515	689	826	83	360	264
ENSG00000164828.17_2+ENSG00000239857.6_2	E095	227.322	0.00548339	48.4836	1.68013e-10	2.43202e-07	16.1166	13.0428	-0.953711	chr7	933377	933452	76	+	209	155	148	267	352	245
ENSG00000006625.17_2+ENSG00000196295.11_2+ENSG00000244480.1_1+ENSG00000281039.1_2	E049	234.191	0.00539243	48.4486	1.70922e-10	2.46529e-07	14.3849	15.2507	0.266606	chr7	30591837	30597711	5875	-	338	224	202	170	369	151
ENSG00000198720.12_2	E007	89.6263	0.0151764	48.4401	1.71636e-10	2.46678e-07	11.7179	7.28436	-1.7144	chr17	27934896	27935003	108	+	40	22	23	220	98	68
ENSG00000076604.14_2	E010	453.211	0.00604438	48.391	1.75819e-10	2.51794e-07	18.3151	17.6868	-0.183096	chr17	27071103	27071240	138	+	424	232	555	439	298	679
ENSG00000214026.10_1	E021	16.8688	0.0349868	48.3234	1.81744e-10	2.59359e-07	2.87058	7.22495	2.84868	chr11	1993989	1994023	35	+	24	33	22	4	11	6
ENSG00000281195.1_2+ENSG00000075292.18_2	E058	161.248	0.00542478	48.3057	1.83319e-10	2.60685e-07	11.7845	14.5251	0.884787	chr2	71634369	71635251	883	+	219	221	151	63	298	90
ENSG00000169410.9_2+ENSG00000169371.13_2+ENSG00000260269.5_2	E062	15.419	0.0377688	48.28	1.85644e-10	2.63065e-07	6.53519	2.3052	-3.16494	chr15	75918035	75918111	77	-	5	3	1	30	52	10
ENSG00000163932.13_2	E005	38.9654	0.0437435	48.2632	1.8718e-10	2.64314e-07	8.04944	3.25759	-2.83769	chr3	53195257	53195444	188	+	10	1	1	142	9	3
ENSG00000062485.18_2+ENSG00000135473.14_1+ENSG00000144785.8_2+ENSG00000257727.5_2	E138	309.753	0.00305507	48.1629	1.96607e-10	2.75698e-07	15.2365	17.065	0.548189	chr12	56713648	56713739	92	-	300	293	463	164	391	317
ENSG00000161682.14_1	E013	141.858	0.0074619	48.1696	1.9597e-10	2.75698e-07	12.5009	11.7481	-0.251471	chr17	42440965	42441168	204	-	149	51	96	263	57	122
ENSG00000029363.15_2	E028	105.877	0.00649137	47.8482	2.29392e-10	3.2056e-07	10.1416	12.6387	0.862135	chr6	136590402	136590441	40	-	91	139	167	24	184	89
ENSG00000109089.7_1	E001	253.053	0.0039673	47.8016	2.34687e-10	3.26827e-07	15.26	14.2388	-0.315017	chr17	72983727	72984217	491	+	224	104	176	439	184	245
ENSG00000267740.5_2+ENSG00000130383.7_2+ENSG00000174886.12_2	E001	8.46475	0.106931	47.7913	2.3588e-10	3.2736e-07	0.026991	5.75507	15.6132	chr19	5865837	5866181	345	-	18	18	12	0	0	0
ENSG00000111786.8_1	E016	155.728	0.0454438	47.7404	2.41838e-10	3.32203e-07	14.5096	9.77747	-1.59265	chr12	120907443	120907521	79	-	84	11	87	323	86	227
ENSG00000122566.20_1	E005	335.201	0.00584656	47.7415	2.41701e-10	3.32203e-07	15.9552	17.1927	0.368201	chr7	26230081	26230612	532	-	426	356	233	259	542	266
ENSG00000111142.13_2	E032	1108.27	0.00314867	47.7506	2.4063e-10	3.32203e-07	23.3631	21.9532	-0.395133	chr12	95908119	95909615	1497	+	863	809	1242	548	2300	1624
ENSG00000115540.14_2+ENSG00000270757.1_2+ENSG00000115541.10_2	E041	1007.61	0.00303183	47.7303	2.43036e-10	3.32718e-07	21.2401	23.0934	0.520837	chr2	198416004	198418423	2420	+	856	1012	1248	485	1750	1169
ENSG00000179943.7_1	E002	29.9034	0.0296546	47.7204	2.44212e-10	3.33198e-07	6.77794	4.80752	-1.08713	chr19	56104726	56104775	50	-	21	1	8	91	0	12
ENSG00000257411.1_2+ENSG00000065361.14_2+ENSG00000170515.13_2	E079	94.0561	0.0094514	47.7026	2.46347e-10	3.3498e-07	8.97108	12.2661	1.18423	chr12	56496619	56497283	665	+	120	140	123	27	112	63
ENSG00000149823.7_2+ENSG00000149809.14_2	E057	42.0743	0.011747	47.4273	2.81923e-10	3.82068e-07	7.63024	8.36878	0.315458	chr11	64879363	64879373	11	+	11	57	54	11	84	66
ENSG00000130511.15_1	E008	104.178	0.00877183	47.2123	3.13231e-10	4.23079e-07	12.173	9.42454	-0.976873	chr19	18530434	18530458	25	+	91	40	59	190	98	92
ENSG00000123297.17_2+ENSG00000123427.16_2+ENSG00000257921.5_2	E013	114.476	0.00722477	47.1696	3.19854e-10	4.30585e-07	10.3112	12.739	0.833039	chr12	58174214	58174563	350	+	150	110	109	102	126	81
ENSG00000213190.3_1	E002	1770.4	0.00707516	47.1522	3.22586e-10	4.32819e-07	25.5374	24.3004	-0.343348	chr1	151039695	151040973	1279	+	1175	1510	1204	1624	3416	2347
ENSG00000162885.12_1	E015	404.179	0.00601532	47.1133	3.28799e-10	4.38243e-07	15.914	18.7533	0.8356	chr1	235642224	235643369	1146	-	570	509	402	214	557	250
ENSG00000062485.18_2+ENSG00000135473.14_1+ENSG00000144785.8_2+ENSG00000257727.5_2	E094	713.146	0.00921401	47.1152	3.28493e-10	4.38243e-07	21.9475	18.2347	-1.05962	chr12	56705097	56705121	25	-	373	456	506	577	2179	872
ENSG00000183111.11_1	E002	33.5034	0.0169064	47.0783	3.34481e-10	4.4435e-07	7.30545	5.9916	-0.645133	chr5	148961036	148961187	152	+	32	5	22	62	16	40
ENSG00000162910.18_1	E009	95.0347	0.0240762	46.8508	3.73917e-10	4.95111e-07	8.06015	13.1661	1.8513	chr1	228295678	228295759	82	-	107	137	157	33	102	48
ENSG00000186591.11_2	E025	113.22	0.0131611	46.803	3.82768e-10	5.03529e-07	11.1916	11.8114	0.212384	chr7	129592472	129592562	91	-	143	53	134	108	66	146
ENSG00000196419.12_1	E025	13.89	0.0660924	46.8058	3.82235e-10	5.03529e-07	6.62862	1.79618	-3.93989	chr22	42060039	42060043	5	+	0	5	0	1	126	8
ENSG00000172301.10_1	E007	542.054	0.00436026	46.779	3.87292e-10	5.07826e-07	19.2926	18.186	-0.319697	chr17	30183818	30183884	67	-	424	238	481	625	663	807
ENSG00000250151.9_2+ENSG00000214021.15_2+ENSG00000241553.12_2	E013	407.734	0.00331042	46.7714	3.8874e-10	5.08076e-07	18.4739	15.7768	-0.796146	chr3	9839343	9839461	119	+	246	220	245	505	858	501
ENSG00000234741.7_1	E040	530.853	0.00937463	46.7488	3.9306e-10	5.12064e-07	19.995	17.8057	-0.631572	chr1	173835706	173835898	193	-	521	689	553	135	1090	560
ENSG00000108384.14_2	E026	25.972	0.0449752	46.6877	4.05004e-10	5.24243e-07	7.00233	4.92138	-1.12179	chr17	56787000	56787179	180	+	28	8	5	60	25	9
ENSG00000187109.13_2	E017	300.31	0.00475256	46.69	4.04542e-10	5.24243e-07	14.5089	17.169	0.802641	chr12	76443031	76443208	178	-	399	373	420	90	440	187
ENSG00000282907.1_2+ENSG00000007541.10+ENSG00000257108.1_2	E007	73.5011	0.00854614	46.678	4.06933e-10	5.25057e-07	7.68363	11.6274	1.50481	chr16	617564	618836	1273	+	91	69	113	51	53	54
ENSG00000143252.14_1+ENSG00000273075.1	E013	566.695	0.00966384	46.5869	4.25492e-10	5.47254e-07	19.8446	17.7068	-0.617574	chr1	161326467	161326630	164	+	485	292	219	978	951	379
ENSG00000213190.3_1	E001	529.846	0.00718654	46.5278	4.37992e-10	5.61544e-07	18.1613	19.5732	0.407352	chr1	151030234	151033029	2796	+	465	486	605	328	595	777
ENSG00000142669.14_2	E001	130.093	0.0224421	46.5208	4.39485e-10	5.61675e-07	9.80609	14.295	1.51518	chr1	26605667	26606612	946	+	174	171	129	96	86	94
ENSG00000253558.1_1+ENSG00000132842.13_2	E016	84.0266	0.00997445	46.5011	4.43749e-10	5.65335e-07	8.58028	12.3478	1.36801	chr5	77383320	77383491	172	-	85	117	107	33	153	49
ENSG00000265681.7_2+ENSG00000177576.11_2+ENSG00000206602.1+ENSG00000202093.1+ENSG00000215472.10_2+ENSG00000271982.1	E050	2036.95	0.00356482	46.4617	4.52401e-10	5.74544e-07	24.0077	26.799	0.773646	chr18	47017957	47017995	39	-	2163	2955	3010	510	2772	1501
ENSG00000140105.17_2	E092	18.7156	0.0853269	46.3544	4.76793e-10	6.03624e-07	8.18757	1.61704	-4.95114	chr14	100842637	100842639	3	-	1	3	1	2	180	6
ENSG00000257225.1_2+ENSG00000134283.17_2	E057	45.854	0.0139215	46.3418	4.79755e-10	6.05476e-07	8.72918	6.25327	-1.11649	chr12	42838849	42839248	400	+	31	15	13	83	80	47
ENSG00000139218.17_2	E034	225.845	0.00585578	46.3279	4.83036e-10	6.07719e-07	13.5987	15.8988	0.710127	chr12	46354238	46355105	868	-	218	241	294	105	382	213
ENSG00000197343.10_2+ENSG00000244219.6_2+ENSG00000272647.2_2	E069	99.8142	0.0113611	46.2734	4.96098e-10	6.22214e-07	8.78809	12.5837	1.36192	chr7	99208016	99208385	370	+	127	128	169	30	82	70
ENSG00000099901.16_2+ENSG00000264346.1	E023	123.187	0.0198085	46.218	5.09737e-10	6.3734e-07	12.194	11.3603	-0.282391	chr22	20111662	20112830	1169	+	145	79	55	208	145	55
ENSG00000117640.17_2+ENSG00000162430.16_2+ENSG00000255054.3_2	E002	49.0584	0.0298597	46.132	5.31646e-10	6.60643e-07	9.50494	4.64392	-2.35254	chr1	26126684	26126904	221	+	21	3	7	135	63	26
ENSG00000140365.15_2	E009	16.3922	0.0972046	46.1346	5.30991e-10	6.60643e-07	6.54924	1.53269	-4.36225	chr15	75628404	75628416	13	+	0	3	0	0	162	7
ENSG00000141425.17_2	E015	306.901	0.00566103	46.0889	5.42982e-10	6.7266e-07	14.732	17.3514	0.787297	chr18	33605642	33606862	1221	-	327	439	377	105	434	258
ENSG00000134686.17_2	E019	42.9413	0.0419165	45.9901	5.69895e-10	7.01696e-07	9.05813	5.07745	-1.90435	chr1	33815252	33815373	122	-	26	3	12	118	22	27
ENSG00000179271.2_1	E001	3582.79	0.00770799	45.9911	5.69629e-10	7.01696e-07	28.0558	29.4042	0.37081	chr19	13063933	13065340	1408	-	3220	3176	3925	3892	1896	4039
ENSG00000187231.13_2	E036	24.9672	0.0326363	45.9597	5.78444e-10	7.10057e-07	6.45686	5.68718	-0.405499	chr2	180129353	180129517	165	-	32	5	28	31	7	34
ENSG00000138777.19_2	E042	16.6489	0.0832483	45.9472	5.82012e-10	7.12272e-07	7.10311	1.80599	-4.15074	chr4	106395198	106395207	10	-	0	4	1	0	161	7
ENSG00000113269.13_2	E011	105.945	0.00972314	45.9331	5.86045e-10	7.1504e-07	9.14333	13.1268	1.39813	chr5	179403774	179404385	612	-	147	135	129	51	111	70
ENSG00000141580.15_2	E001	15.229	0.0358137	45.9196	5.89929e-10	7.17611e-07	6.29559	3.8281	-1.54096	chr17	80572438	80572451	14	-	1	18	5	1	88	17
ENSG00000029363.15_2	E025	135.439	0.00514366	45.907	5.93569e-10	7.17715e-07	11.2178	13.6362	0.800153	chr6	136590279	136590368	90	-	140	178	177	44	241	101
ENSG00000265681.7_2+ENSG00000177576.11_2+ENSG00000206602.1+ENSG00000202093.1+ENSG00000215472.10_2+ENSG00000271982.1	E061	831.513	0.0116522	45.9116	5.9224e-10	7.17715e-07	22.9656	19.1295	-1.08656	chr18	47018676	47018769	94	-	485	645	702	598	1963	1164
ENSG00000103460.16_1	E016	25.2561	0.0534828	45.8693	6.04636e-10	7.28915e-07	6.53732	2.37707	-3.07597	chr16	52580753	52580920	168	-	4	0	2	86	7	13
ENSG00000197442.9_1	E009	22.1492	0.0711763	45.8223	6.18696e-10	7.43645e-07	7.219	2.74953	-2.97316	chr6	136905540	136905645	106	-	9	2	1	72	15	4
ENSG00000177830.17_2	E019	30.0386	0.0210776	45.746	6.42247e-10	7.69661e-07	7.17838	4.80447	-1.27803	chr11	874722	874910	189	-	21	5	8	73	17	27
ENSG00000136450.12_2+ENSG00000264112.1_2+ENSG00000266086.1_2	E004	435.52	0.0122011	45.7322	6.46595e-10	7.72579e-07	15.8372	19.1186	0.96407	chr17	56066405	56066627	223	-	643	560	564	122	462	339
ENSG00000175879.8_1	E005	28.8115	0.0198962	45.6975	6.57667e-10	7.83491e-07	7.36231	4.58144	-1.50819	chr2	176994896	176995054	159	+	20	6	9	71	21	19
ENSG00000179271.2_1	E002	1001.44	0.00776733	45.6717	6.66027e-10	7.91117e-07	22.6082	21.1548	-0.409131	chr19	13067677	13068050	374	-	597	794	708	1458	958	1151
ENSG00000146067.15_1	E055	27.619	0.0377061	45.6511	6.72781e-10	7.96796e-07	7.37089	4.99705	-1.24467	chr5	176981349	176981459	111	-	28	3	17	58	4	28
ENSG00000203875.10_1	E038	403.943	0.00347766	45.6384	6.7699e-10	7.99436e-07	16.0063	17.4455	0.427192	chr6	86388124	86388131	8	-	440	620	748	78	353	238
ENSG00000198755.10_1	E008	718.327	0.00311364	45.487	7.29042e-10	8.58393e-07	19.037	20.9802	0.554558	chr6	35437063	35437157	95	+	827	968	1048	296	729	516
ENSG00000215021.8_1+ENSG00000238795.1	E032	102.155	0.0172443	45.4402	7.45941e-10	8.75737e-07	8.30239	13.2173	1.76594	chr12	7079119	7079226	108	-	132	164	135	43	74	57
ENSG00000160710.15_2	E014	5739.22	0.00603476	45.4072	7.58095e-10	8.87426e-07	25.2481	28.9621	1.02481	chr1	154561027	154561078	52	-	10420	10667	9862	384	1286	635
ENSG00000130635.15_2	E067	103.992	0.0185138	45.3858	7.6606e-10	8.91581e-07	12.9263	7.6797	-1.93809	chr9	137713943	137713996	54	+	46	24	37	225	156	94
ENSG00000203618.5_2+ENSG00000184702.17_2	E050	20.6917	0.0556532	45.3884	7.65109e-10	8.91581e-07	6.74483	2.87019	-2.62268	chr22	19711740	19711747	8	+	10	1	2	70	1	5
ENSG00000151690.14_2	E001	39.0701	0.0287765	45.3455	7.81338e-10	9.0675e-07	8.33747	5.77597	-1.20971	chr2	191273081	191273229	149	+	32	4	19	85	30	35
ENSG00000071051.13_2	E002	34.5116	0.0173145	45.2421	8.21891e-10	9.51078e-07	7.81689	5.25479	-1.28602	chr2	106361520	106361595	76	+	23	4	17	72	23	43
ENSG00000093009.9_1	E018	35.6733	0.0171285	45.2252	8.28731e-10	9.56253e-07	4.84865	8.98806	2.01941	chr22	19481997	19482029	33	+	42	57	66	8	28	15
ENSG00000247572.7_2	E010	42.1656	0.0133519	45.103	8.7979e-10	1.01228e-06	7.80845	7.4528	-0.157035	chr5	80540677	80541228	552	-	66	16	24	58	44	32
ENSG00000079931.14_1	E016	148.066	0.0054513	45.0618	8.97725e-10	1.02998e-06	10.7907	13.4601	0.893828	chr6	132711561	132713438	1878	-	208	233	204	46	122	78
ENSG00000141279.15_2	E020	21.8225	0.0220982	45.0259	9.13618e-10	1.04524e-06	4.20333	7.37002	1.77431	chr17	45654503	45654526	24	+	41	42	8	9	31	3
ENSG00000134824.13_2+ENSG00000168496.3_2	E005	1793.56	0.00540832	44.9625	9.42405e-10	1.07513e-06	23.6187	26.6489	0.840658	chr11	61562813	61563328	516	+	1428	1698	1978	1097	2625	2475
ENSG00000123297.17_2+ENSG00000123427.16_2+ENSG00000257921.5_2	E018	14.0731	0.067264	44.8607	9.90525e-10	1.12053e-06	6.4556	1.66486	-4.07512	chr12	58176559	58176563	5	+	1	3	0	5	126	4
ENSG00000265185.5_1	E001	34.6497	0.0515948	44.8653	9.88302e-10	1.12053e-06	6.5324	5.34977	-0.635341	chr17	18965225	18965441	217	+	1	17	2	1	321	10
ENSG00000070950.9_2	E028	9.64454	0.0827702	44.8705	9.85823e-10	1.12053e-06	6.02132	1.64243	-3.89089	chr3	9005128	9005154	27	-	1	4	0	4	85	0
ENSG00000117691.9_1	E003	267.42	0.0679772	44.8032	1.01882e-09	1.14932e-06	16.2961	12.6211	-1.14475	chr1	212606315	212606332	18	+	134	17	151	652	58	299
ENSG00000182220.14_2	E012	13.2557	0.0737137	44.792	1.02438e-09	1.15238e-06	6.33661	0.833725	-6.01948	chrX	40440212	40440217	6	+	0	1	0	8	113	5
ENSG00000155816.19_2	E008	197.709	0.00591953	44.7795	1.03067e-09	1.15623e-06	14.0213	11.5125	-0.820176	chr1	240370099	240370487	389	+	110	61	36	476	317	83
ENSG00000112306.7_1	E005	1235.26	0.00346382	44.7062	1.06831e-09	1.19514e-06	21.609	23.1925	0.444419	chr6	133136228	133136363	136	+	1434	1899	2078	257	1061	825
ENSG00000113643.8_1	E008	25.0077	0.0262971	44.6998	1.07168e-09	1.19559e-06	6.00826	6.03799	0.0157467	chr5	167915158	167915275	118	+	37	9	11	37	23	23
ENSG00000180879.13_2	E030	423.709	0.0048897	44.6692	1.08786e-09	1.2103e-06	18.0871	16.7503	-0.392637	chrX	153063949	153063952	4	+	159	326	269	404	1294	461
ENSG00000102977.13_1	E043	16.1995	0.0383093	44.6571	1.09432e-09	1.21414e-06	6.88224	2.54063	-3.04824	chr16	67694136	67694142	7	-	3	5	3	18	76	18
ENSG00000215788.9_2+ENSG00000171680.20_2	E036	33.7082	0.0243781	44.604	1.12313e-09	1.24269e-06	8.07502	5.75971	-1.10857	chr1	6526168	6526235	68	-	49	9	29	52	4	33
ENSG00000201487.1+ENSG00000137955.15_2+ENSG00000206620.1+ENSG00000117054.13_2+ENSG00000207241.1	E022	476.386	0.00402713	44.4792	1.19381e-09	1.31013e-06	19.5709	17.0545	-0.730938	chr1	76199227	76199313	87	+	319	306	429	226	1328	734
ENSG00000167996.15_2	E003	10.1733	0.0706145	44.4792	1.19379e-09	1.31013e-06	1.08763	6.2828	5.22285	chr11	61727377	61727399	23	-	14	11	31	1	0	2
ENSG00000131470.14_1	E022	10.8466	0.053866	44.485	1.19044e-09	1.31013e-06	5.91615	2.47155	-2.641	chr17	40729707	40729714	8	-	3	7	1	8	72	2
ENSG00000146963.17_2+ENSG00000269955.2_2+ENSG00000164898.12_2	E026	341.201	0.0169947	44.4253	1.22571e-09	1.3415e-06	13.8065	18.2895	1.35016	chr7	139059950	139060254	305	+	581	437	460	85	347	187
ENSG00000127418.14_2	E005	49.885	0.0192887	44.4144	1.23224e-09	1.345e-06	5.76084	10.5458	2.06606	chr4	1004816	1005084	269	+	54	79	67	33	20	30
ENSG00000201754.1+ENSG00000204387.12_1+ENSG00000201823.1	E019	89.3525	0.0356946	44.3985	1.24187e-09	1.35185e-06	13.2553	8.38028	-1.74587	chr6	31804920	31805012	93	+	83	90	99	63	167	69
ENSG00000164118.12_2	E034	90.5922	0.00660461	44.3637	1.26323e-09	1.36774e-06	12.2163	9.12055	-1.10892	chr4	175252633	175253444	812	+	56	63	70	58	198	159
ENSG00000198646.13_2+ENSG00000101464.10_2	E009	85.9679	0.00708791	44.3652	1.26227e-09	1.36774e-06	10.1122	11.1922	0.38546	chr20	33176257	33176343	87	-	50	81	123	38	196	93
ENSG00000167920.8_2	E004	17.2169	0.0681779	44.3283	1.28525e-09	1.38786e-06	6.48684	3.2309	-2.1449	chr17	38975423	38975436	14	+	0	10	4	1	147	7
ENSG00000261218.5_2+ENSG00000197943.9_2	E051	66.7344	0.00869454	44.2668	1.32454e-09	1.42647e-06	NA	NA	NA	chr16	81934217	81934385	169	+	65	28	34	121	90	38
ENSG00000106603.17_2	E041	17.0898	0.0710744	44.2161	1.35781e-09	1.4584e-06	7.12181	2.38501	-3.34663	chr7	43769097	43769098	2	-	0	7	2	4	147	7
ENSG00000254676.1_2+ENSG00000165494.11_2	E004	14.3292	0.0549578	44.1663	1.39131e-09	1.48648e-06	6.60948	2.12593	-3.43863	chr11	82868201	82868201	1	+	0	6	1	5	116	8
ENSG00000185842.14_1	E033	90.3528	0.00749231	44.1665	1.39112e-09	1.48648e-06	11.8293	9.20332	-0.946877	chr1	225211317	225211567	251	+	42	50	72	67	236	150
ENSG00000186468.12_1	E007	592.955	0.00256674	44.0438	1.47717e-09	1.57406e-06	20.234	18.6819	-0.445171	chr5	81571240	81571696	457	-	422	486	568	371	1387	739
ENSG00000177034.14_1	E006	87.2089	0.0139273	44.0364	1.48257e-09	1.57565e-06	12.3274	8.75405	-1.29102	chr5	79281394	79281482	89	-	74	57	60	79	202	99
ENSG00000124459.11_1	E022	12.2347	0.046798	44.0224	1.49271e-09	1.58226e-06	6.19466	2.32325	-2.96949	chr19	44439412	44439430	19	-	2	6	1	9	85	4
ENSG00000145723.16_1	E018	9.86955	0.0758619	43.9583	1.54028e-09	1.62841e-06	5.60719	1.10895	-4.80458	chr5	102455802	102455812	11	-	1	1	0	17	56	1
ENSG00000006125.16_2	E048	79.6158	0.00686801	43.9117	1.57577e-09	1.66158e-06	8.5618	11.7681	1.18142	chr17	33986783	33987139	357	+	95	117	80	40	132	39
ENSG00000114416.17_1	E010	10.1858	0.0854785	43.8857	1.59596e-09	1.67849e-06	6.33016	0.738236	-6.36782	chr3	180630466	180630472	7	+	0	1	0	4	92	4
ENSG00000103145.10_1	E009	214.057	0.00795907	43.8383	1.63341e-09	1.71341e-06	15.0199	13.4116	-0.502856	chr16	3073234	3073362	129	-	141	171	141	277	259	264
ENSG00000156467.9_1	E012	394.152	0.0215959	43.8165	1.65089e-09	1.72726e-06	14.4226	19.3762	1.47077	chr8	97243607	97243743	137	-	530	594	519	114	412	253
ENSG00000090932.10_1	E009	138.938	0.00607919	43.6568	1.78498e-09	1.86273e-06	11.1617	12.6328	0.496142	chr19	39994711	39994928	218	+	208	152	168	119	54	75
ENSG00000178982.9_2	E005	201.943	0.00926481	43.5961	1.83876e-09	1.91391e-06	15.4903	12.2264	-1.03245	chr19	39109833	39109835	3	+	99	124	106	126	698	312
ENSG00000203814.6_2	E006	13.6172	0.0506193	43.5855	1.84837e-09	1.91896e-06	2.84655	7.3833	2.9457	chr1	149783238	149783312	75	-	8	23	25	1	19	12
ENSG00000188529.14_1	E028	152.871	0.0131836	43.5246	1.90423e-09	1.97188e-06	10.9799	14.5749	1.17741	chr1	24304428	24304644	217	-	161	167	292	31	248	97
ENSG00000280893.1_2+ENSG00000280789.1_2+ENSG00000103495.13_2+ENSG00000167371.17_2+ENSG00000281348.1_2+ENSG00000013364.18_2+ENSG00000280607.1_2	E144	69.1709	0.0157222	43.4462	1.97865e-09	2.04371e-06	7.36083	10.9047	1.39856	chr16	29845054	29845147	94	+	108	112	73	31	48	34
ENSG00000215193.12_2+ENSG00000235617.1_1+ENSG00000183785.14_2	E006	147.268	0.00657958	43.3898	2.03397e-09	2.09549e-06	13.3308	10.5541	-0.936818	chr22	18561062	18561142	81	+	80	44	81	269	139	201
ENSG00000107937.18_1	E015	33.6261	0.0149428	43.3616	2.06216e-09	2.11912e-06	7.89901	6.22405	-0.786239	chr10	1053069	1053260	192	+	44	16	13	36	77	30
ENSG00000180801.13_2	E007	18.5635	0.0349869	43.3288	2.09556e-09	2.14798e-06	6.13274	3.40946	-1.80391	chr4	114891986	114892107	122	-	12	3	3	49	17	10
ENSG00000209582.1+ENSG00000129226.13_2+ENSG00000161956.12_2+ENSG00000161960.14_2+ENSG00000264772.6_2+ENSG00000238917.1+ENSG00000277957.1_2	E139	55.1284	0.013946	43.2841	2.1418e-09	2.18983e-06	6.61105	10.4278	1.58224	chr17	7484214	7484384	171	+	68	64	96	24	44	35
ENSG00000255339.6_2+ENSG00000166136.15_2+ENSG00000075826.16_2	E054	36.6005	0.0155502	43.2531	2.17455e-09	2.21211e-06	5.98294	8.09906	0.998006	chr10	102275853	102275877	25	-	59	50	49	10	34	21
ENSG00000132478.9_2	E012	61.9304	0.0119484	43.2566	2.17087e-09	2.21211e-06	8.58761	10.0088	0.549838	chr17	73790206	73790279	74	+	36	105	83	13	118	55
ENSG00000165102.14_2	E003	74.5088	0.0122841	43.2417	2.18668e-09	2.21886e-06	10.0032	9.34375	-0.248707	chr8	42995647	42995757	111	+	105	23	55	105	58	70
ENSG00000252328.1+ENSG00000267618.5_2+ENSG00000092871.16_2+ENSG00000185379.20_2	E017	72.2449	0.00903915	43.2248	2.20485e-09	2.23169e-06	10.4248	8.34486	-0.801443	chr17	33343588	33343599	12	-	57	40	34	119	106	62
ENSG00000165637.13_1	E005	35.8628	0.0554625	43.1683	2.26657e-09	2.28843e-06	9.65202	3.79387	-3.02213	chr10	76970562	76970570	9	+	5	14	6	19	255	22
ENSG00000184465.15_1	E004	21.896	0.0223284	43.1089	2.33341e-09	2.35003e-06	6.79674	4.16474	-1.53478	chr6	169972515	169972636	122	-	21	3	8	43	21	23
ENSG00000071051.13_2	E001	26.1094	0.0633815	43.0903	2.35468e-09	2.36556e-06	7.25118	4.171	-1.7436	chr2	106361354	106361519	166	+	14	1	12	69	1	26
ENSG00000187109.13_2	E019	254.686	0.00530382	42.9976	2.46394e-09	2.46918e-06	13.7787	16.3194	0.779194	chr12	76443214	76443244	31	-	352	300	349	83	337	180
ENSG00000196531.10_2+ENSG00000198056.13_2	E044	633.786	0.00421593	42.9585	2.51142e-09	2.50433e-06	20.9132	18.689	-0.63599	chr12	57118821	57119040	220	-	477	577	562	334	1376	902
ENSG00000101473.16_1	E015	83.9232	0.00754567	42.9624	2.50669e-09	2.50433e-06	8.23405	11.4944	1.2235	chr20	44477315	44477749	435	-	127	107	105	53	49	43
ENSG00000135829.16_1	E010	291.14	0.01002	42.938	2.53675e-09	2.52336e-06	14.2041	17.8495	1.09713	chr1	182824712	182824848	137	+	283	356	288	97	643	289
ENSG00000064933.16_2	E028	82.4336	0.00711684	42.8896	2.59753e-09	2.57747e-06	11.6323	8.7737	-1.04964	chr2	190717489	190717503	15	+	49	64	40	77	271	73
ENSG00000177302.14_2	E036	27.9039	0.0208765	42.8114	2.69869e-09	2.67129e-06	7.84847	4.41119	-1.83915	chr17	18209864	18209901	38	-	18	11	6	55	63	14
ENSG00000106603.17_2	E044	11.8908	0.0686279	42.7855	2.73314e-09	2.69877e-06	6.21253	1.59555	-4.07514	chr7	43769105	43769109	5	-	0	3	1	3	99	9
ENSG00000186153.16_2	E018	150.837	0.00636383	42.7673	2.75751e-09	2.71619e-06	11.1495	14.2869	1.0286	chr16	78152852	78152973	122	+	199	180	194	61	191	114
ENSG00000205581.10_1+ENSG00000238556.1	E025	460.113	0.00725243	42.7251	2.81495e-09	2.76603e-06	16.9234	19.0421	0.617801	chr21	40719418	40719878	461	-	492	549	660	169	479	493
ENSG00000116871.15_2	E020	106.159	0.017686	42.6986	2.85162e-09	2.77505e-06	12.415	9.16771	-1.15639	chr1	36642298	36642317	20	+	79	24	63	224	78	90
ENSG00000132953.16_2	E031	39.1957	0.0359858	42.6996	2.85023e-09	2.77505e-06	8.25897	6.39763	-0.850309	chr13	21476914	21476949	36	-	47	11	17	71	25	38
[truncated: 10,365 more rows]
