# Supplementary material for: ADAR1 Regulates Alternative Splicing Through an RNA Editing-Independent Mechanism
Source: Int J Mol Sci. 2026 Apr 29;27(9):3952. doi: 10.3390/ijms27093952 (PMC13164374; doi:10.3390/ijms27093952)
Supplement: Supplementary file 1 [file ijms-27-03952-s001.zip › Supplementary Table 6.xlsx]

## Sheet: A5SS
geneSymbol	ID	GeneID	chr	strand	longExonStart_0base	longExonEnd	shortES	shortEE	flankingES	flankingEE	ID.1	IJC_S1R1	IJC_S1R2	IJC_S1R3	SJC_S1R1	SJC_S1R2	SJC_S1R3	IJC_S2R1	IJC_S2R2	IJC_S2R3	SJC_S2R1	SJC_S2R2	SJC_S2R3	IncFormLen	SkipFormLen	PValue	FDR	IncLevel1	IncLevel2	IncLevelDifference	S1R1counts	S1R2counts	S1R3counts	S2R1counts	S2R2counts	S2R3counts	external_gene_name	flank1	flank2	ss1	ss2	ss3	flank1_iclip	flank2_iclip	ss1_iclip	ss2_iclip	ss3_iclip	number_editions	is_edited?
ENSG00000002016	2235	ENSG00000002016	chr12	-	1038929	1039052	1038984	1039052	1036310	1036429	2235	15	46	50	33	84	82	54	35	42	37	33	58	154	99	0.0045332	0.0358193	0.226,0.26,0.282	0.484,0.405,0.318	-0.146	48	130	132	91	68	100	RAD52	0	0	0	0	0	0,0,0,2	0,0,0,6	0,0,0,2	0,0,0,1	0,0,0,1	0	no
ENSG00000002016	2236	ENSG00000002016	chr12	-	1039138	1039310	1039216	1039310	1038984	1039052	2236	7	17	22	16	117	122	36	30	21	55	40	81	177	99	0.000144036	0.00241379	0.197,0.075,0.092	0.268,0.296,0.127	-0.109	23	134	144	91	70	102	RAD52	0	0	0	0	0	0,0,0,1	0,0,0,1	0,0,0,2	0,0,0,1	0,0,0,1	0	no
ENSG00000002016	2233	ENSG00000002016	chr12	-	1035961	1036429	1036310	1036429	1034615	1034691	2233	23	54	50	32	49	84	80	51	55	11	22	30	198	99	1.7515e-05	0.000383403	0.264,0.355,0.229	0.784,0.537,0.478	-0.317	55	103	134	91	73	85	RAD52	0	0	0	0	0	0,0,0,1	0,0,0,2	0,0,0,0	0,0,0,4	0,0,0,2	0	no
ENSG00000007376	401	ENSG00000007376	chr16	-	837067	837179	837076	837179	836826	836928	401	28	30	35	221	88	192	35	38	46	93	81	143	108	99	0.000569951	0.00691652	0.104,0.238,0.143	0.256,0.301,0.228	-0.1	249	118	227	128	119	189	RPUSD1	0	0	0	0	0	0,0,0,2	0,0,0,6	0,0,0,6	0,0,0,3	0,0,0,1	0	no
ENSG00000010361	4374	ENSG00000010361	chr19	-	50315703	50315993	50315871	50315993	50315507	50315592	4374	38	105	95	40	81	128	140	125	177	85	74	125	198	99	0.00274168	0.023756	0.322,0.393,0.271	0.452,0.458,0.415	-0.113	78	186	223	225	199	302	FUZ	0	0	0	0	0	0,0,0,1	0,0,0,2	0,0,0,2	0,0,0,1	0,0,0,1	0	no
ENSG00000015479	957	ENSG00000015479	chr5	+	138629438	138629717	138629438	138629494	138651764	138651877	957	24	45	44	13	2	3	55	67	54	21	59	27	198	99	0.00230319	0.0207016	0.48,0.918,0.88	0.567,0.362,0.5	0.283	37	47	47	76	126	81	MATR3	0	0	0	0	0	0,0,0,1	0,0,0,2	0,0,0,2	0,0,0,1	0,0,0,1	0	no
ENSG00000034053	1672	ENSG00000034053	chr15	+	29213842	29213952	29213842	29213921	29287955	29288009	1672	50	137	172	2	30	21	73	70	92	19	27	34	130	99	0.000261643	0.00386134	0.95,0.777,0.862	0.745,0.664,0.673	0.169	52	167	193	92	97	126	APBA2	0	0	0	0	0	0,0,0,2	0,0,0,4	0,0,0,1	0,0,0,1	0,0,0,1	0	no
ENSG00000044090	5065	ENSG00000044090	chr6	-	43019850	43020534	43019946	43020534	43019349	43019501	5065	17	35	45	40	52	91	68	109	67	65	73	81	195	99	0.000140939	0.00237057	0.177,0.255,0.201	0.347,0.431,0.296	-0.147	57	87	136	133	182	148	CUL7	0	0	0	0	0	0,0,0,1	0,0,0,3	0,0,0,4	0,0,0,1	0,0,0,1	0	no
ENSG00000048740	1667	ENSG00000048740	chr10	+	11356101	11356233	11356101	11356221	11363169	11363349	1667	45	82	32	44	51	49	20	28	40	61	42	67	111	99	0.00682483	0.0487108	0.477,0.589,0.368	0.226,0.373,0.347	0.163	89	133	81	81	70	107	CELF2	0	0	0	0	0	0,0,0,0	0,0,0,0	0,0,0,0	0,0,0,0	0,0,0,0	0	no
ENSG00000059145	2863	ENSG00000059145	chr16	-	1419934	1420358	1420130	1420358	1417656	1417859	2863	5	14	20	73	42	106	16	20	21	41	33	44	198	99	7.99215e-05	0.00147436	0.033,0.143,0.086	0.163,0.233,0.193	-0.109	78	56	126	57	53	65	UNKL	0	0	1.41986e+34	0	0	0,0,0,1	0,0,0,6	0,0,0,1	0,0,0,1	0,0,0,2	5	yes
ENSG00000067840	16	ENSG00000067840	chrX	-	153073796	153074050	153073814	153074050	153072733	153072824	16	50	35	56	1	10	3	34	34	47	12	7	14	117	99	0.00295156	0.0250589	0.977,0.748,0.94	0.706,0.804,0.74	0.138	51	45	59	46	41	61	PDZD4	0	0	0	0	0	0,0,0,1	0,0,0,3	0,0,0,2	0,0,0,1	0,0,0,1	0	no
ENSG00000068796	5748	ENSG00000068796	chr5	+	61648414	61648537	61648414	61648480	61649101	61649202	5748	296	500	371	46	116	63	596	616	604	35	48	82	156	99	1.40431e-07	6.52243e-06	0.803,0.732,0.789	0.915,0.891,0.824	-0.102	342	616	434	631	664	686	KIF2A	0	0	0	0	0	0,0,0,1	0,0,0,4	0,0,0,2	0,0,0,1	0,0,0,1	0	no
ENSG00000072682	699	ENSG00000072682	chr5	-	131562389	131562914	131562778	131562914	131554237	131554337	699	22	13	9	35	54	58	6	8	13	122	149	182	198	99	4.49133e-08	2.44617e-06	0.239,0.107,0.072	0.024,0.026,0.034	0.111	57	67	67	128	157	195	P4HA2	0	131554367	0	0	0	0,0,0,1	0,0,0,3	0,0,0,0	0,0,0,2	0,0,0,1	1	yes
ENSG00000073670	3783	ENSG00000073670	chr17	+	42849766	42849834	42849766	42849830	42850224	42850299	3783	61	83	130	11	10	19	75	45	80	16	22	43	103	99	0.00010945	0.00188956	0.842,0.889,0.868	0.818,0.663,0.641	0.159	72	93	149	91	67	123	ADAM11	0	0	0	0	0	0,0,0,0	0,0,0,3	0,0,0,3	0,0,0,2	0,0,0,1	0	no
ENSG00000076685	3965	ENSG00000076685	chr10	-	104860419	104860700	104860508	104860700	104859682	104859776	3965	17	21	14	4	20	16	15	18	14	29	35	36	188	99	0.00672834	0.048228	0.691,0.356,0.315	0.214,0.213,0.17	0.255	21	41	30	44	53	50	NT5C2	0	0	0	0	0	0,0,0,1	0,0,0,3	0,0,0,1	0,0,0,2	0,0,0,1	0	no
ENSG00000077782	324	ENSG00000077782	chr8	-	38285863	38285953	38285869	38285953	38285438	38285611	324	21	81	88	21	139	148	41	49	57	131	105	189	105	99	0.00133284	0.0138901	0.485,0.355,0.359	0.228,0.306,0.221	0.148	42	220	236	172	154	246	FGFR1	0	0	0	0	0	0,0,0,2	0,0,0,4	0,0,0,4	0,0,0,2	0,0,0,2	0	no
ENSG00000084764	4489	ENSG00000084764	chr2	+	27246963	27247165	27246963	27247120	27248450	27248605	4489	17	44	19	18	27	10	23	42	28	10	12	4	144	99	0.0063075	0.0458773	0.394,0.528,0.566	0.613,0.706,0.828	-0.22	35	71	29	33	54	32	MAPRE3	0	0	0	0	0	0,0,0,0	0,0,0,0	0,0,0,3	0,0,0,2	0,0,0,1	0	no
ENSG00000089123	4766	ENSG00000089123	chr20	-	13509079	13509158	13509092	13509158	13463873	13463984	4766	78	117	188	4	9	13	84	101	131	31	13	13	112	99	0.000673395	0.00794016	0.945,0.92,0.927	0.705,0.873,0.899	0.105	82	126	201	115	114	144	TASP1	0	0	0	0	0	0,0,0,2	0,0,0,4	0,0,0,1	0,0,0,1	0,0,0,1	0	no
ENSG00000092199	5990	ENSG00000092199	chr14	-	21699116	21699231	21699155	21699231	21698477	21698525	5990	846	3324	3537	993	6158	6407	1044	1325	1528	4449	5900	5508	138	99	0	0	0.379,0.279,0.284	0.144,0.139,0.166	0.164	1839	9482	9944	5493	7225	7036	HNRNPC	0	0	0	0	0	0,0,0,1	0,0,0,4	0,0,0,5	0,0,0,1	0,0,0,2	0	no
ENSG00000095564	1187	ENSG00000095564	chr10	+	93718821	93719039	93718821	93718911	93719541	93719637	1187	61	690	537	38	282	195	837	892	1208	139	128	151	198	99	1.64091e-13	2.50239e-11	0.445,0.55,0.579	0.751,0.777,0.8	-0.251	99	972	732	976	1020	1359	BTAF1	0	0	0	0	0	0,0,0,1	0,0,0,4	0,0,0,2	0,0,0,1	0,0,0,1	0	no
ENSG00000099956	5108	ENSG00000099956	chr22	+	24133942	24134081	24133942	24134054	24135745	24135875	5108	196	441	229	82	282	225	190	131	211	238	228	265	126	99	4.39798e-05	0.000859862	0.653,0.551,0.444	0.385,0.311,0.385	0.189	278	723	454	428	359	476	SMARCB1	0	0	0	0	0	0,0,0,1	0,0,0,5	0,0,0,4	0,0,0,3	0,0,0,2	0	no
ENSG00000100445	3287	ENSG00000100445	chr14	-	24911303	24911466	24911383	24911466	24909988	24910132	3287	129	59	90	36	20	12	55	33	59	8	0	6	179	99	0.00346868	0.0285932	0.665,0.62,0.806	0.792,1.0,0.845	-0.182	165	79	102	63	33	65	SDR39U1	0	0	0	0	0	0,0,0,2	0,0,0,6	0,0,0,5	0,0,0,2	0,0,0,1	0	no
ENSG00000100445	3288	ENSG00000100445	chr14	-	24911314	24911466	24911383	24911466	24909988	24910132	3288	112	52	73	36	20	12	53	30	59	8	0	6	168	99	0.00100977	0.0109471	0.647,0.605,0.782	0.796,1.0,0.853	-0.205	148	72	85	61	30	65	SDR39U1	0	0	0	0	0	0,0,0,2	0,0,0,6	0,0,0,5	0,0,0,2	0,0,0,1	0	no
ENSG00000101040	3144	ENSG00000101040	chr20	-	45867501	45867882	45867639	45867882	45865069	45865260	3144	90	76	72	93	108	98	72	85	72	37	35	62	198	99	0.000120068	0.00204968	0.326,0.26,0.269	0.493,0.548,0.367	-0.184	183	184	170	109	120	134	ZMYND8	0	0	0	0	0	0,0,0,1	0,0,0,5	0,0,0,5	0,0,0,1	0,0,0,2	0	no
ENSG00000104064	1051	ENSG00000104064	chr15	-	50593417	50593565	50593453	50593565	50592985	50593099	1051	101	158	149	77	137	133	98	111	99	153	112	165	135	99	0.00113454	0.0121274	0.49,0.458,0.451	0.32,0.421,0.306	0.117	178	295	282	251	223	264	GABPB1	0	0	0	0	0	0,0,0,2	0,0,0,5	0,0,0,2	0,0,0,2	0,0,0,1	0	no
ENSG00000104231	297	ENSG00000104231	chr8	-	82633461	82633530	82633483	82633530	82630416	82630459	297	17	196	290	3	32	31	131	172	191	89	107	123	121	99	0	0	0.823,0.834,0.884	0.546,0.568,0.56	0.289	20	228	321	220	279	314	ZFAND1	0	0	0	0	0	0,0,0,1	0,0,0,1	0,0,0,3	0,0,0,2	0,0,0,1	0	no
ENSG00000104381	300	ENSG00000104381	chr8	+	75263508	75263701	75263508	75263556	75272371	75272545	300	124	267	281	2	24	15	82	89	141	17	12	30	198	99	1.93778e-06	5.9944e-05	0.969,0.848,0.904	0.707,0.788,0.701	0.175	126	291	296	99	101	171	GDAP1	0	0	0	0	0	0,0,0,0	0,0,0,0	0,0,0,0	0,0,0,0	0,0,0,0	0	no
ENSG00000104731	2196	ENSG00000104731	chr16	-	87790004	87790083	87790027	87790083	87788799	87788898	2196	46	160	139	16	19	18	136	117	163	7	5	15	122	99	0.000803859	0.00908064	0.7,0.872,0.862	0.94,0.95,0.898	-0.118	62	179	157	143	122	178	KLHDC4	0	0	0	0	0	0,0,0,1	0,0,0,4	0,0,0,5	0,0,0,1	0,0,0,1	0	no
ENSG00000105854	1148	ENSG00000105854	chr7	-	95045483	95045609	95045553	95045609	95041623	95041789	1148	10	45	33	55	170	117	27	21	25	52	41	54	169	99	0.00148697	0.0151175	0.096,0.134,0.142	0.233,0.231,0.213	-0.102	65	215	150	79	62	79	PON2	0	0	0	0	0	0,0,0,1	0,0,0,5	0,0,0,3	0,0,0,1	0,0,0,1	0	no
ENSG00000107404	2881	ENSG00000107404	chr1	-	1274666	1274819	1274741	1274819	1273901	1274033	2881	635	314	752	483	271	547	930	951	1046	222	255	403	174	99	0	0	0.428,0.397,0.439	0.704,0.68,0.596	-0.239	1118	585	1299	1152	1206	1449	DVL1	0	0	0	0	0	0,0,0,2	0,0,0,4	0,0,0,2	0,0,0,2	0,0,0,2	0	no
ENSG00000108296	2134	ENSG00000108296	chr17	-	36966528	36966848	36966720	36966848	36965954	36966018	2134	39	45	42	15	66	72	104	95	90	13	33	17	198	99	1.42028e-05	0.000325679	0.565,0.254,0.226	0.8,0.59,0.726	-0.357	54	111	114	117	128	107		0	0	0	0	0	0,0,0,1	0,0,0,2	0,0,0,5	0,0,0,1	0,0,0,1	0	no
ENSG00000108439	2021	ENSG00000108439	chr17	+	46018936	46019417	46018936	46019179	46020671	46020796	2021	26	59	72	186	292	486	147	109	179	151	165	232	198	99	0	0	0.065,0.092,0.069	0.327,0.248,0.278	-0.209	212	351	558	298	274	411	PNPO	0	0	0	0	0	0,0,0,2	0,0,0,6	0,0,0,1	0,0,0,2	0,0,0,1	0	no
ENSG00000108773	1645	ENSG00000108773	chr17	-	40271071	40271454	40271262	40271454	40270314	40270421	1645	128	179	143	249	99	86	377	231	289	55	34	39	198	99	1.88183e-12	2.20753e-10	0.204,0.475,0.454	0.774,0.773,0.787	-0.4	377	278	229	432	265	328	KAT2A	0	0	0	0	0	0,0,0,2	0,0,0,4	0,0,0,2	0,0,0,1	0,0,0,1	0	no
ENSG00000109184	6072	ENSG00000109184	chr4	+	52752733	52753410	52752733	52752804	52757925	52758017	6072	17	48	83	36	154	179	131	160	122	113	116	144	198	99	8.83862e-11	8.79058e-09	0.191,0.135,0.188	0.367,0.408,0.298	-0.186	53	202	262	244	276	266	DCUN1D4	0	0	5.27534e+31	0	0	0,0,0,1	0,0,0,2	0,0,0,1	0,0,0,2	0,0,0,1	4	yes
ENSG00000110514	2830	ENSG00000110514	chr11	+	47317046	47317127	47317046	47317118	47317447	47317606	2830	28	36	32	19	47	41	23	8	16	75	55	70	108	99	9.36846e-08	4.51165e-06	0.575,0.412,0.417	0.219,0.118,0.173	0.298	47	83	73	98	63	86	MADD	0	0	0	0	0	0,0,0,1	0,0,0,5	0,0,0,5	0,0,0,1	0,0,0,1	0	no
ENSG00000110514	2831	ENSG00000110514	chr11	+	47317046	47317130	47317046	47317118	47317447	47317606	2831	93	67	61	19	47	41	34	31	43	75	55	70	111	99	5.67689e-07	2.14643e-05	0.814,0.56,0.57	0.288,0.335,0.354	0.322	112	114	102	109	86	113	MADD	0	0	0	0	0	0,0,0,1	0,0,0,5	0,0,0,5	0,0,0,1	0,0,0,1	0	no
ENSG00000110717	4162	ENSG00000110717	chr11	+	67798209	67798428	67798209	67798344	67799618	67799676	4162	82	35	84	34	20	33	37	55	71	7	5	11	183	99	1.33844e-05	0.00031402	0.566,0.486,0.579	0.741,0.856,0.777	-0.248	116	55	117	44	60	82	NDUFS8	0	0	0	0	0	0,0,0,1	0,0,0,4	0,0,0,5	0,0,0,3	0,0,0,1	0	no
ENSG00000111247	3910	ENSG00000111247	chr12	+	4652928	4653077	4652928	4653070	4654947	4654998	3910	15	22	42	19	101	30	44	36	42	22	27	24	106	99	0.00608055	0.0445096	0.424,0.169,0.567	0.651,0.555,0.62	-0.222	34	123	72	66	63	66	RAD51AP1	0	0	0	0	0	0,0,0,1	0,0,0,5	0,0,0,1	0,0,0,1	0,0,0,1	0	no
ENSG00000111325	1518	ENSG00000111325	chr12	+	123461417	123461713	123461417	123461510	123462871	123463116	1518	40	37	61	1	3	3	54	43	45	5	6	10	198	99	0.00532592	0.0403317	0.952,0.86,0.91	0.844,0.782,0.692	0.135	41	40	64	59	49	55	OGFOD2	0	0	0	0	0	0,0,0,2	0,0,0,7	0,0,0,1	0,0,0,4	0,0,0,2	0	no
ENSG00000111424	4046	ENSG00000111424	chr12	-	48272598	48272898	48272750	48272898	48258829	48258960	4046	6	7	9	54	14	55	1	0	0	28	22	32	198	99	6.9657e-06	0.000180046	0.053,0.2,0.076	0.018,0.0,0.0	0.104	60	21	64	29	22	32	VDR	0	0	0	0	0	0,0,0,0	0,0,0,0	0,0,0,0	0,0,0,0	0,0,0,0	0	no
ENSG00000111653	3718	ENSG00000111653	chr12	-	6762101	6762216	6762110	6762216	6761827	6761936	3718	44	79	148	0	5	16	115	103	159	13	26	32	108	99	0.000393424	0.00520207	1.0,0.935,0.895	0.89,0.784,0.82	0.112	44	84	164	128	129	191	ING4	0	0	0	0	0	0,0,0,1	0,0,0,6	0,0,0,5	0,0,0,2	0,0,0,1	0	no
ENSG00000112319	6070	ENSG00000112319	chr6	+	133789703	133789887	133789703	133789869	133802600	133802737	6070	35	50	61	72	163	88	19	27	28	162	145	192	117	99	2.58886e-08	1.4805e-06	0.291,0.206,0.37	0.09,0.136,0.11	0.177	107	213	149	181	172	220	EYA4	0	0	0	0	0	0,0,1,1	0,0,1,4	0,0,0,2	0,0,0,1	0,0,0,1	0	no
ENSG00000114503	5522	ENSG00000114503	chr3	-	196666121	196666303	196666263	196666303	196664380	196664502	5522	56	521	545	16	61	63	244	473	395	3	21	9	198	99	2.29879e-10	2.02249e-08	0.636,0.81,0.812	0.976,0.918,0.956	-0.197	72	582	608	247	494	404	NCBP2	0	0	0	0	0	0,0,0,1	0,0,0,5	0,0,0,4	0,0,0,2	0,0,0,1	0	no
ENSG00000115234	2876	ENSG00000115234	chr2	+	27594135	27594335	27594135	27594210	27596113	27596178	2876	28	25	30	7	7	3	21	26	22	22	18	48	198	99	8.83567e-07	3.13358e-05	0.667,0.641,0.833	0.323,0.419,0.186	0.404	35	32	33	43	44	70	SNX17	0	0	0	0	0	0,0,0,1	0,0,0,3	0,0,0,1	0,0,0,3	0,0,0,1	0	no
ENSG00000115392	4520	ENSG00000115392	chr2	-	58425713	58425797	58425728	58425797	58392858	58393009	4520	24	69	37	48	132	187	23	25	44	128	166	165	114	99	0.00491752	0.0381316	0.303,0.312,0.147	0.135,0.116,0.188	0.108	72	201	224	151	191	209	FANCL	0	0	0	0	0	0,0,0,1	0,0,0,4	0,0,0,4	0,0,0,1	0,0,0,1	0	no
ENSG00000116001	4550	ENSG00000116001	chr2	-	70443884	70444126	70444017	70444126	70443535	70443631	4550	9	128	137	98	183	193	180	164	176	92	80	104	198	99	1.14351e-10	1.1131e-08	0.044,0.259,0.262	0.495,0.506,0.458	-0.298	107	311	330	272	244	280	TIA1	0	0	0	0	0	0,0,0,1	0,0,0,3	0,0,0,4	0,0,0,1	0,0,0,1	0	no
ENSG00000116127	4555	ENSG00000116127	chr2	+	73716760	73718625	73716760	73717285	73746901	73747143	4555	83	206	136	5	24	10	89	82	91	27	26	18	198	99	2.37726e-06	7.15525e-05	0.892,0.811,0.872	0.622,0.612,0.717	0.208	88	230	146	116	108	109	ALMS1	0	0	0	0	0	0,0,0,1	0,0,0,4	0,0,0,2	0,0,0,1	0,0,0,2	0	no
ENSG00000116288	3096	ENSG00000116288	chr1	+	8021722	8021853	8021722	8021795	8022822	8022935	3096	190	617	767	109	658	520	582	884	771	234	411	388	157	99	0.000400399	0.00523379	0.524,0.372,0.482	0.611,0.576,0.556	-0.122	299	1275	1287	816	1295	1159	PARK7	0	0	0	0	0	0,0,0,1	0,0,0,2	0,0,0,2	0,0,0,2	0,0,0,2	0	no
ENSG00000117266	2340	ENSG00000117266	chr1	+	205492610	205492843	205492610	205492753	205493359	205493485	2340	57	42	32	100	69	59	93	75	73	73	43	47	189	99	1.42972e-08	8.60654e-07	0.23,0.242,0.221	0.4,0.477,0.449	-0.211	157	111	91	166	118	120	CDK18	0	0	0	0	0	0,0,0,0	0,0,0,2	0,0,0,0	0,0,0,2	0,0,0,1	0	no
ENSG00000118181	1167	ENSG00000118181	chr11	-	118888634	118888763	118888667	118888763	118888071	118888143	1167	12	66	42	14	45	42	19	12	32	34	41	67	132	99	6.52214e-05	0.00123812	0.391,0.524,0.429	0.295,0.18,0.264	0.202	26	111	84	53	53	99	RPS25	0	0	0	0	0	0,0,0,1	0,0,0,3	0,0,0,2	0,0,0,1	0,0,0,1	0	no
ENSG00000118961	4477	ENSG00000118961	chr2	-	21001051	21001225	21001069	21001225	20990014	20990158	4477	20	22	20	67	77	137	7	3	10	97	76	124	117	99	3.36661e-06	9.56662e-05	0.202,0.195,0.11	0.058,0.032,0.064	0.118	87	99	157	104	79	134	LDAH	0	0	0	0	0	0,0,0,2	0,0,0,3	0,0,0,2	0,0,0,2	0,0,0,1	0	no
ENSG00000119723	3739	ENSG00000119723	chr14	+	74417012	74417300	74417012	74417198	74420137	74420272	3739	8	15	12	30	102	106	20	33	20	44	58	55	198	99	1.16615e-06	4.01139e-05	0.118,0.068,0.054	0.185,0.221,0.154	-0.107	38	117	118	64	91	75	COQ6	0	0	0	0	0	0,0,0,2	0,0,0,2	0,0,0,0	0,0,0,2	0,0,0,1	0	no
ENSG00000122390	3468	ENSG00000122390	chr16	+	3534698	3535083	3534698	3535061	3535466	3536952	3468	67	24	11	125	56	46	8	6	11	76	33	72	121	99	1.15193e-05	0.000277372	0.305,0.26,0.164	0.079,0.129,0.111	0.137	192	80	57	84	39	83	NAA60	0	0	0	0	0	0,0,0,0	0,0,0,5	0,0,0,6	0,0,0,2	0,0,0,0	0	no
ENSG00000122783	4686	ENSG00000122783	chr7	-	134853496	134853812	134853537	134853812	134852483	134852559	4686	35	122	125	40	64	80	104	97	127	33	37	49	140	99	0.00218974	0.0201257	0.382,0.574,0.525	0.69,0.65,0.647	-0.169	75	186	205	137	134	176	CYREN	0	0	0	0	0	0,0,0,1	0,0,0,4	0,0,0,4	0,0,0,1	0,0,0,1	0	no
ENSG00000124222	4972	ENSG00000124222	chr20	+	57227128	57227194	57227128	57227143	57234678	57234690	4972	48	129	113	31	53	68	179	185	186	69	40	67	150	99	0.00606644	0.0444775	0.505,0.616,0.523	0.631,0.753,0.647	-0.129	79	182	181	248	225	253	STX16	0	0	0	0	0	0,0,0,1	0,0,0,1	0,0,0,3	0,0,0,1	0,0,0,1	0	no
ENSG00000125779	5002	ENSG00000125779	chr20	+	3888572	3888925	3888572	3888782	3891223	3891477	5002	210	474	359	211	184	329	208	213	307	322	318	408	198	99	0.000686015	0.00804748	0.332,0.563,0.353	0.244,0.251,0.273	0.16	421	658	688	530	531	715	PANK2	0	0	0	0	0	0,0,0,1	0,0,0,3	0,0,0,7	0,0,0,2	0,0,0,2	0	no
ENSG00000126214	3056	ENSG00000126214	chr14	+	104145720	104145882	104145720	104145855	104166991	104167064	3056	75	246	236	18	62	39	131	91	148	52	50	58	126	99	1.39798e-05	0.000324658	0.766,0.757,0.826	0.664,0.588,0.667	0.143	93	308	275	183	141	206	KLC1	0	0	0	0	0	0,0,0,1	0,0,0,4	0,0,0,4	0,0,0,1	0,0,0,1	0	no
ENSG00000126709	1894	ENSG00000126709	chr1	-	27995743	27995857	27995755	27995857	27994968	27995046	1894	38	50	68	89	88	218	9	23	29	68	104	85	111	99	0.00649813	0.0468911	0.276,0.336,0.218	0.106,0.165,0.233	0.109	127	138	286	77	127	114	IFI6	0	0	0	0	0	0,0,0,0	0,0,0,0	0,0,0,5	0,0,0,1	0,0,0,0	0	no
ENSG00000126870	2966	ENSG00000126870	chr7	+	158695066	158697974	158695066	158695286	158698679	158698782	2966	10	37	26	13	131	42	58	34	21	60	26	31	198	99	0.00171983	0.016994	0.278,0.124,0.236	0.326,0.395,0.253	-0.112	23	168	68	118	60	52	DYNC2I1	0	0	0	0	0	0,0,0,1	0,0,0,4	0,0,0,4	0,0,0,2	0,0,0,1	0	no
ENSG00000127419	1107	ENSG00000127419	chr4	+	941903	942403	941903	941942	944208	944306	1107	26	21	53	32	27	24	26	16	42	9	8	12	198	99	0.00661722	0.0476753	0.289,0.28,0.525	0.591,0.5,0.636	-0.211	58	48	77	35	24	54	TMEM175	0	0	0	0	0	0,0,0,2	0,0,0,2	0,0,0,0	0,0,0,2	0,0,0,2	0	no
ENSG00000128596	5336	ENSG00000128596	chr7	+	128441239	128441563	128441239	128441527	128444703	128444815	5336	66	64	70	0	10	5	22	22	30	15	10	6	135	99	1.24458e-05	0.000296561	1.0,0.824,0.911	0.518,0.617,0.786	0.271	66	74	75	37	32	36	CCDC136	0	0	0	0	0	0,0,0,0	0,0,0,4	0,0,0,1	0,0,0,2	0,0,0,2	0	no
ENSG00000128833	1040	ENSG00000128833	chr15	-	52553058	52553324	52553098	52553324	52548835	52548917	1040	58	167	84	3	26	20	28	21	36	26	8	28	139	99	1.5111e-06	4.90304e-05	0.932,0.821,0.749	0.434,0.652,0.478	0.313	61	193	104	54	29	64	MYO5C	0	0	0	0	0	0,0,0,2	0,0,0,4	0,0,0,1	0,0,0,1	0,0,0,1	0	no
ENSG00000128973	1008	ENSG00000128973	chr15	-	68503893	68504201	68504012	68504201	68503600	68503656	1008	139	151	145	154	160	196	201	180	223	90	86	213	198	99	0.000322401	0.00451066	0.311,0.321,0.27	0.528,0.511,0.344	-0.16	293	311	341	291	266	436	CLN6	0	0	0	0	0	0,0,0,1	0,0,0,4	0,0,0,4	0,0,0,2	0,0,0,1	0	no
ENSG00000130254	1125	ENSG00000130254	chr19	-	5616138	5616346	5616142	5616346	5613475	5613538	1125	0	18	19	31	157	129	21	46	28	84	100	85	103	99	2.57807e-06	7.70796e-05	0.0,0.099,0.124	0.194,0.307,0.24	-0.173	31	175	148	105	146	113	SAFB2	0	0	0	0	0	0,0,0,1	0,0,0,4	0,0,0,2	0,0,0,2	0,0,0,1	0	no
ENSG00000132323	1178	ENSG00000132323	chr2	-	239103422	239103511	239103445	239103511	239102915	239102972	1178	5	14	27	32	66	66	25	35	33	29	42	64	122	99	0.000171001	0.00277422	0.113,0.147,0.249	0.412,0.403,0.295	-0.2	37	80	93	54	77	97	ILKAP	0	0	0	0	0	0,0,0,1	0,0,0,2	0,0,0,3	0,0,0,1	0,0,0,1	0	no
ENSG00000132406	527	ENSG00000132406	chr4	-	4249327	4249939	4249832	4249939	4247928	4248070	527	23	91	91	20	81	163	101	139	161	62	81	110	198	99	0.000700291	0.00817304	0.365,0.36,0.218	0.449,0.462,0.423	-0.13	43	172	254	163	220	271	TMEM128	0	0	0	0	0	0,0,0,2	0,0,0,1	0,0,0,2	0,0,0,3	0,0,0,1	0	no
ENSG00000132436	5671	ENSG00000132436	chr7	-	50516815	50517421	50517197	50517421	50515878	50515987	5671	26	175	134	19	35	55	128	123	217	18	10	12	198	99	2.84155e-06	8.33339e-05	0.406,0.714,0.549	0.78,0.86,0.9	-0.29	45	210	189	146	133	229	FIGNL1	0	0	0	0	0	0,0,0,1	0,0,0,4	0,0,0,2	0,0,0,1	0,0,0,1	0	no
ENSG00000132436	5672	ENSG00000132436	chr7	-	50516815	50517421	50517242	50517421	50515878	50515987	5672	43	209	158	14	12	31	161	173	244	14	8	15	198	99	0.00558288	0.0418716	0.606,0.897,0.718	0.852,0.915,0.891	-0.146	57	221	189	175	181	259	FIGNL1	0	0	0	0	0	0,0,0,1	0,0,0,4	0,0,0,2	0,0,0,1	0,0,0,1	0	no
ENSG00000132436	5676	ENSG00000132436	chr7	-	50517197	50517421	50517253	50517421	50515878	50515987	5676	56	120	153	4	2	20	114	123	133	24	24	23	155	99	0.000240393	0.00362585	0.899,0.975,0.83	0.752,0.766,0.787	0.133	60	122	173	138	147	156	FIGNL1	0	0	0	0	0	0,0,0,1	0,0,0,4	0,0,0,4	0,0,0,1	0,0,0,1	0	no
ENSG00000132436	5678	ENSG00000132436	chr7	-	50517242	50517421	50517253	50517421	50515878	50515987	5678	24	24	72	4	2	20	54	42	62	24	24	23	110	99	0.0043037	0.0342424	0.844,0.915,0.764	0.669,0.612,0.708	0.178	28	26	92	78	66	85	FIGNL1	0	0	0	0	0	0,0,0,1	0,0,0,4	0,0,0,5	0,0,0,1	0,0,0,1	0	no
ENSG00000132768	2041	ENSG00000132768	chr1	+	44436267	44436489	44436267	44436380	44436577	44436861	2041	11	17	16	9	18	12	22	30	21	10	5	4	198	99	0.0007322	0.00848054	0.379,0.321,0.4	0.524,0.75,0.724	-0.299	20	35	28	32	35	25	DPH2	0	0	0	0	0	0,0,0,1	0,0,0,5	0,0,0,4	0,0,0,2	0,0,0,1	0	no
ENSG00000134291	2940	ENSG00000134291	chr12	+	48359871	48360012	48359871	48359955	48360465	48360515	2940	1306	1683	1740	316	707	780	943	1051	1316	542	675	845	156	99	4.08639e-05	0.00080237	0.724,0.602,0.586	0.525,0.497,0.497	0.131	1622	2390	2520	1485	1726	2161	TMEM106C	0	0	0	0	0	0,0,0,1	0,0,0,4	0,0,0,4	0,0,0,1	0,0,0,1	0	no
ENSG00000134900	1375	ENSG00000134900	chr13	+	103317144	103317286	103317144	103317275	103320107	103320233	1375	7	23	9	18	40	37	20	25	26	17	10	8	110	99	1.4638e-06	4.85281e-05	0.259,0.341,0.18	0.514,0.692,0.745	-0.39	25	63	46	37	35	34	TPP2	0	0	0	0	0	0,0,0,1	0,0,0,4	0,0,0,4	0,0,0,1	0,0,0,2	0	no
ENSG00000135018	2076	ENSG00000135018	chr9	-	86281264	86284242	86284099	86284242	86279944	86280060	2076	751	753	668	85	93	99	800	694	694	39	48	31	198	99	2.56992e-10	2.1773e-08	0.815,0.802,0.771	0.911,0.878,0.918	-0.106	836	846	767	839	742	725	UBQLN1	0	0	0	0	0	0,0,0,1	0,0,0,3	0,0,0,3	0,0,0,2	0,0,0,2	0	no
ENSG00000135506	1849	ENSG00000135506	chr12	+	58112775	58114046	58112775	58112965	58114188	58114301	1849	56	385	485	60	404	375	406	420	598	133	115	210	198	99	0	0	0.318,0.323,0.393	0.604,0.646,0.587	-0.268	116	789	860	539	535	808	OS9	0	0	0	0	0	0,0,0,1	0,0,0,5	0,0,0,5	0,0,0,3	0,0,0,2	0	no
ENSG00000136731	4380	ENSG00000136731	chr2	+	128848781	128849170	128848781	128848956	128855002	128855138	4380	331	148	272	42	34	57	148	125	206	42	40	61	198	99	0.00321944	0.0268776	0.798,0.685,0.705	0.638,0.61,0.628	0.104	373	182	329	190	165	267	UGGT1	0	0	0	0	0	0,0,0,1	0,0,0,1	0,0,0,4	0,0,0,2	0,0,0,1	0	no
ENSG00000139613	4010	ENSG00000139613	chr12	-	56558086	56558515	56558431	56558515	56557128	56557549	4010	76	146	181	118	94	133	180	175	228	46	70	76	198	99	1.05256e-06	3.64809e-05	0.244,0.437,0.405	0.662,0.556,0.6	-0.244	194	240	314	226	245	304	SMARCC2	0	0	0	0	0	0,0,0,1	0,0,0,4	0,0,0,3	0,0,0,1	0,0,0,1	0	no
ENSG00000140181	3360	ENSG00000140181	chr15	-	23311161	23311537	23311306	23311537	23310364	23310453	3360	90	55	31	0	9	3	66	67	77	0	2	1	198	99	0.00084034	0.00937303	1.0,0.753,0.838	1.0,0.944,0.975	-0.109	90	64	34	66	69	78		0	0	0	0	0	0,0,0,0	0,0,0,0	0,0,0,1	0,0,0,0	0,0,0,1	0	no
ENSG00000140332	1600	ENSG00000140332	chr15	-	70349797	70349997	70349812	70349997	70347387	70347637	1600	23	27	38	12	0	0	35	62	46	0	0	1	114	99	0.000668921	0.00790779	0.625,1.0,1.0	1.0,1.0,0.976	-0.117	35	27	38	35	62	47	TLE3	0	0	0	0	0	0,0,0,1	0,0,0,4	0,0,0,5	0,0,0,2	0,0,0,2	0	no
ENSG00000140332	1602	ENSG00000140332	chr15	-	70350488	70350630	70350497	70350630	70349797	70349997	1602	30	79	119	296	246	506	133	164	150	304	385	342	108	99	1.93721e-06	5.9944e-05	0.085,0.227,0.177	0.286,0.281,0.287	-0.122	326	325	625	437	549	492	TLE3	0	0	0	0	0	0,0,0,1	0,0,0,5	0,0,0,3	0,0,0,3	0,0,0,1	0	no
ENSG00000140386	4483	ENSG00000140386	chr15	-	77064064	77064295	77064082	77064295	77059258	77059429	4483	22	56	74	45	117	71	24	16	25	74	62	99	117	99	0.000380378	0.00508839	0.293,0.288,0.469	0.215,0.179,0.176	0.16	67	173	145	98	78	124	SCAPER	0	0	0	0	0	0,0,0,2	0,0,0,4	0,0,0,2	0,0,0,1	0,0,0,1	0	no
ENSG00000140525	2809	ENSG00000140525	chr15	+	89790859	89790962	89790859	89790957	89801934	89802007	2809	180	867	771	40	104	121	746	770	847	188	222	365	104	99	2.92824e-09	1.88686e-07	0.811,0.888,0.858	0.791,0.768,0.688	0.103	220	971	892	934	992	1212	FANCI	0	0	0	0	0	0,0,0,1	0,0,0,3	0,0,0,5	0,0,0,2	0,0,0,1	0	no
ENSG00000143207	3161	ENSG00000143207	chr1	-	176132950	176133027	176132962	176133027	176132004	176132124	3161	103	274	213	30	75	62	162	135	223	93	87	112	111	99	7.88925e-07	2.84199e-05	0.754,0.765,0.754	0.608,0.581,0.64	0.148	133	349	275	255	222	335	COP1	0	0	0	0	0	0,0,0,1	0,0,0,4	0,0,0,1	0,0,0,1	0,0,0,1	0	no
ENSG00000143420	3877	ENSG00000143420	chr1	-	150599787	150600068	150599942	150600068	150598954	150599002	3877	40	109	93	9	30	36	56	58	72	5	1	4	198	99	1.83183e-08	1.07444e-06	0.69,0.645,0.564	0.848,0.967,0.9	-0.272	49	139	129	61	59	76	ENSA	0	0	0	0	0	0,0,0,1	0,0,1,2	0,0,0,6	0,0,0,1	0,0,0,1	0	no
ENSG00000143702	5687	ENSG00000143702	chr1	-	243305587	243305765	243305668	243305765	243303238	243303409	5687	122	238	186	26	41	45	197	180	159	115	135	132	180	99	0	0	0.721,0.761,0.695	0.485,0.423,0.398	0.29	148	279	231	312	315	291	CEP170	0	0	0	0	0	0,0,0,0	0,0,0,5	0,0,0,2	0,0,0,0	0,0,0,0	0	no
ENSG00000145833	5822	ENSG00000145833	chr5	+	134152119	134152296	134152119	134152293	134153185	134153404	5822	198	588	526	87	199	157	422	342	286	79	54	44	102	99	1.30515e-08	7.96142e-07	0.688,0.741,0.765	0.838,0.86,0.863	-0.122	285	787	683	501	396	330	DDX46	0	0	0	0	0	0,0,0,1	0,0,0,3	0,0,0,3	0,0,0,2	0,0,0,1	0	no
ENSG00000145868	5865	ENSG00000145868	chr5	+	147806775	147807510	147806775	147807285	147812986	147813087	5865	140	315	258	0	25	21	302	262	310	23	44	39	198	99	0.00223654	0.0203828	1.0,0.863,0.86	0.868,0.749,0.799	0.102	140	340	279	325	306	349	FBXO38	0	0	0	0	0	0,0,0,2	0,0,0,4	0,0,0,4	0,0,0,2	0,0,0,1	0	no
ENSG00000146054	2415	ENSG00000146054	chr5	-	180630476	180630640	180630544	180630640	180626850	180627081	2415	15	17	21	7	4	12	15	18	19	51	33	37	167	99	4.14233e-07	1.66238e-05	0.56,0.716,0.509	0.148,0.244,0.233	0.387	22	21	33	66	51	56	TRIM7	0	0	0	0	0	0,0,0,0	0,0,0,0	0,0,0,0	0,0,0,0	0,0,0,0	0	no
ENSG00000147454	1013	ENSG00000147454	chr8	+	23423620	23424326	23423620	23423849	23425834	23425891	1013	46	203	149	9	27	24	232	257	266	15	16	32	198	99	0.00510656	0.0389375	0.719,0.79,0.756	0.885,0.889,0.806	-0.105	55	230	173	247	273	298	SLC25A37	0	0	0	0	0	0,0,0,1	0,0,0,4	0,0,0,4	0,0,0,1	0,0,0,1	0	no
ENSG00000147548	326	ENSG00000147548	chr8	-	38138984	38139101	38139017	38139101	38137057	38137199	326	21	119	83	0	30	18	75	72	67	39	54	58	132	99	9.99899e-06	0.000245943	1.0,0.748,0.776	0.591,0.5,0.464	0.323	21	149	101	114	126	125	NSD3	0	0	0	0	0	0,0,0,1	0,0,0,3	0,0,0,5	0,0,0,2	0,0,0,1	0	no
ENSG00000148337	148	ENSG00000148337	chr9	-	130941267	130941694	130941351	130941694	130940987	130941183	148	154	122	166	101	57	113	111	112	132	36	49	47	183	99	0.00212921	0.0197589	0.452,0.537,0.443	0.625,0.553,0.603	-0.116	255	179	279	147	161	179	CIZ1	0	0	0	0	0	0,0,0,1	0,0,0,3	0,0,0,4	0,0,0,1	0,0,0,1	0	no
ENSG00000148459	1997	ENSG00000148459	chr10	+	27012942	27013056	27012942	27013052	27024168	27024249	1997	4	69	63	59	171	213	68	69	56	114	101	142	103	99	0.00225431	0.0204227	0.061,0.279,0.221	0.364,0.396,0.275	-0.158	63	240	276	182	170	198	PDSS1	0	0	0	0	0	0,0,0,1	0,0,0,2	0,0,0,4	0,0,0,1	0,0,0,2	0	no
ENSG00000152117	4641	ENSG00000152117	chr2	+	132257776	132257923	132257776	132257919	132258078	132258154	4641	5	14	16	26	38	59	30	32	21	47	46	46	103	99	0.0026072	0.0229383	0.156,0.262,0.207	0.38,0.401,0.305	-0.154	31	52	75	77	78	67	SMPD4BP	0	0	0	0	0	0,0,0,1	0,0,0,4	0,0,0,4	0,0,0,2	0,0,0,1	0	no
ENSG00000155966	1586	ENSG00000155966	chrX	+	147733519	147733652	147733519	147733640	147743428	147744289	1586	25	18	0	31	37	32	2	1	2	57	39	38	111	99	6.87233e-06	0.000178642	0.418,0.303,0.0	0.03,0.022,0.045	0.208	56	55	32	59	40	40	AFF2	0	0	0	0	0	0,0,0,0	0,0,0,0	0,0,0,0	0,0,0,0	0,0,0,0	0	no
ENSG00000156253	6129	ENSG00000156253	chr21	-	30380560	30380942	30380715	30380942	30380081	30380444	6129	208	312	235	16	37	34	90	79	123	30	36	54	198	99	1.62004e-12	1.95044e-10	0.867,0.808,0.776	0.6,0.523,0.532	0.265	224	349	269	120	115	177	RWDD2B	0	0	0	0	0	0,0,0,1	0,0,0,4	0,0,0,4	0,0,0,2	0,0,0,2	0	no
ENSG00000157152	5221	ENSG00000157152	chr3	+	12203045	12203276	12203045	12203108	12203511	12203654	5221	13	20	16	145	96	62	39	33	12	52	52	54	198	99	5.17022e-06	0.000139963	0.043,0.094,0.114	0.273,0.241,0.1	-0.121	158	116	78	91	85	66	SYN2	0	0	0	0	0	0,0,0,0	0,0,0,0	0,0,0,0	0,0,0,0	0,0,0,0	0	no
ENSG00000157954	4255	ENSG00000157954	chr7	+	5232748	5232976	5232748	5232802	5239206	5239289	4255	1	23	2	67	45	65	27	7	13	31	29	34	198	99	0.000254832	0.00379758	0.007,0.204,0.015	0.303,0.108,0.16	-0.115	68	68	67	58	36	47	WIPI2	0	0	0	0	0	0,0,0,2	0,0,0,3	0,0,0,3	0,0,0,1	0,0,0,1	0	no
ENSG00000158106	258	ENSG00000158106	chr8	+	144461998	144462345	144461998	144462155	144462758	144462953	258	36	27	54	4	3	4	47	47	69	1	0	0	198	99	1.45132e-05	0.000330337	0.818,0.818,0.871	0.959,1.0,1.0	-0.151	40	30	58	48	47	69	RHPN1	0	0	0	0	0	0,0,0,2	0,0,0,5	0,0,0,4	0,0,0,2	0,0,0,2	0	no
ENSG00000158201	2060	ENSG00000158201	chr18	-	19243638	19244191	19244078	19244191	19239130	19239304	2060	44	17	25	57	71	99	48	45	63	34	33	57	198	99	1.3663e-07	6.44416e-06	0.278,0.107,0.112	0.414,0.405,0.356	-0.226	101	88	124	82	78	120	ABHD3	0	0	0	0	0	0,0,0,1	0,0,0,4	0,0,0,6	0,0,0,1	0,0,0,1	0	no
ENSG00000159086	3714	ENSG00000159086	chr21	-	34127523	34127664	34127540	34127664	34123429	34123529	3714	204	211	213	268	187	218	358	383	362	178	165	185	116	99	2.84303e-11	3.09687e-09	0.394,0.491,0.455	0.632,0.665,0.625	-0.194	472	398	431	536	548	547	PAXBP1	0	0	0	0	0	0,0,0,1	0,0,0,2	0,0,0,4	0,0,0,2	0,0,0,1	0	no
ENSG00000160193	5043	ENSG00000160193	chr21	-	44293660	44293801	44293712	44293801	44283549	44283706	5043	282	167	191	25	40	20	118	77	87	54	30	67	151	99	3.84523e-09	2.44332e-07	0.881,0.732,0.862	0.589,0.627,0.46	0.266	307	207	211	172	107	154	WDR4	0	0	0	0	0	0,0,0,1	0,0,0,4	0,0,0,3	0,0,0,1	0,0,0,1	0	no
ENSG00000160226	3744	ENSG00000160226	chr21	-	45753943	45755687	45755640	45755687	45752915	45753145	3744	42	48	44	59	91	164	61	33	52	31	49	71	198	99	0.00500698	0.0385639	0.263,0.209,0.118	0.496,0.252,0.268	-0.142	101	139	208	92	82	123	CFAP410	0	0	0	0	0	0,0,0,1	0,0,0,7	0,0,0,3	0,0,0,0	0,0,0,0	0	no
ENSG00000160323	131	ENSG00000160323	chr9	+	136320406	136320725	136320406	136320557	136321190	136321337	131	118	28	38	15	1	11	77	28	61	5	0	2	198	99	0.00271602	0.0235784	0.797,0.933,0.633	0.885,1.0,0.938	-0.153	133	29	49	82	28	63	ADAMTS13	0	0	0	0	0	0,0,0,0	0,0,0,4	0,0,0,0	0,0,0,0	0,0,0,0	0	no
ENSG00000161013	1478	ENSG00000161013	chr5	-	179226505	179227068	179226953	179227068	179226202	179226250	1478	13	23	19	19	29	22	20	15	26	7	11	6	198	99	0.00104204	0.0112702	0.255,0.284,0.302	0.588,0.405,0.684	-0.279	32	52	41	27	26	32	MGAT4B	0	0	0	0	0	0,0,1,2	0,0,1,5	0,0,1,5	0,0,0,3	0,0,0,2	0	no
ENSG00000161179	5088	ENSG00000161179	chr22	-	21983831	21984050	21983890	21984050	21983596	21983696	5088	1772	559	1383	399	120	483	1122	1082	1298	510	538	525	158	99	1.53434e-06	4.94339e-05	0.736,0.745,0.642	0.58,0.558,0.608	0.126	2171	679	1866	1632	1620	1823	YDJC	0	0	0	0	0	0,0,0,1	0,0,0,6	0,0,0,6	0,0,0,2	0,0,0,2	0	no
ENSG00000161249	1316	ENSG00000161249	chr19	-	35989499	35989665	35989617	35989665	35988548	35988583	1316	179	148	319	88	137	190	334	385	487	118	74	211	198	99	0.000396337	0.00521608	0.504,0.351,0.456	0.586,0.722,0.536	-0.178	267	285	509	452	459	698	DMKN	0	0	0	0	0	0,0,0,1	0,0,0,3	0,0,0,4	0,0,0,1	0,0,0,1	0	no
ENSG00000161249	1314	ENSG00000161249	chr19	-	35989499	35989665	35989617	35989665	35988121	35988440	1314	219	218	406	236	358	441	355	407	539	224	273	462	198	99	1.28342e-06	4.3174e-05	0.317,0.233,0.315	0.442,0.427,0.368	-0.124	455	576	847	579	680	1001	DMKN	0	0	0	0	0	0,0,0,0	0,0,0,4	0,0,0,4	0,0,0,1	0,0,0,1	0	no
ENSG00000161618	4359	ENSG00000161618	chr19	+	49964875	49965293	49964875	49965057	49965826	49966012	4359	45	95	122	23	14	20	67	87	88	7	3	10	198	99	0.00270721	0.0235466	0.495,0.772,0.753	0.827,0.935,0.815	-0.186	68	109	142	74	90	98	ALDH16A1	0	0	0	0	0	0,0,0,1	0,0,0,3	0,0,0,2	0,0,0,1	0,0,0,1	0	no
ENSG00000162910	5406	ENSG00000162910	chr1	-	228296137	228296722	228296655	228296722	228295935	228296019	5406	317	415	633	1008	563	1064	577	650	770	336	320	756	198	99	3.77336e-10	2.9764e-08	0.136,0.269,0.229	0.462,0.504,0.337	-0.223	1325	978	1697	913	970	1526	MRPL55	0	0	0	0	0	0,0,0,1	0,0,0,3	0,0,0,3	0,0,0,2	0,0,0,1	0	no
ENSG00000163138	5551	ENSG00000163138	chr4	+	20702081	20702329	20702081	20702240	20706088	20706156	5551	86	106	176	0	2	3	83	82	121	4	6	14	188	99	3.85256e-06	0.000108132	1.0,0.965,0.969	0.916,0.878,0.82	0.107	86	108	179	87	88	135	PACRGL	0	0	0	0	0	0,0,0,1	0,0,0,2	0,0,0,4	0,0,0,2	0,0,0,0	0	no
ENSG00000163138	5552	ENSG00000163138	chr4	+	20702081	20702370	20702081	20702240	20706088	20706156	5552	84	147	194	0	2	3	87	91	137	4	6	14	198	99	2.01813e-06	6.1966e-05	1.0,0.974,0.97	0.916,0.883,0.83	0.105	84	149	197	91	97	151	PACRGL	0	0	0	0	0	0,0,0,1	0,0,0,2	0,0,0,3	0,0,0,2	0,0,0,0	0	no
ENSG00000163702	1561	ENSG00000163702	chr3	+	9965564	9965821	9965564	9965704	9965915	9965975	1561	1	10	14	81	75	91	36	14	16	52	36	74	198	99	3.63946e-07	1.48665e-05	0.006,0.063,0.071	0.257,0.163,0.098	-0.126	82	85	105	88	50	90	IL17RC	0	0	0	0	0	0,0,0,2	0,0,0,6	0,0,0,5	0,0,0,4	0,0,0,1	0	no
ENSG00000165195	4780	ENSG00000165195	chrX	-	15349337	15350114	15349711	15350114	15344035	15344168	4780	110	176	177	6	10	5	150	159	189	18	17	31	198	99	1.28713e-05	0.000303538	0.902,0.898,0.947	0.806,0.824,0.753	0.121	116	186	182	168	176	220	PIGA	0	0	0	0	0	0,0,0,2	0,0,0,5	0,0,0,4	0,0,0,3	0,0,0,1	0	no
ENSG00000165959	2693	ENSG00000165959	chr14	-	95660551	95660933	95660872	95660933	95660185	95660256	2693	15	34	12	122	57	40	51	42	27	65	42	51	198	99	6.87095e-05	0.00129217	0.058,0.23,0.13	0.282,0.333,0.209	-0.135	137	91	52	116	84	78	CLMN	0	0	0	0	0	0,0,0,0	0,0,0,3	0,0,0,1	0,0,0,1	0,0,0,1	0	no
ENSG00000166140	1083	ENSG00000166140	chr15	+	41099286	41100066	41099286	41099869	41101316	41101438	1083	30	31	105	5	0	8	111	91	125	0	0	0	198	99	1.49228e-06	4.87656e-05	0.75,1.0,0.868	1.0,1.0,1.0	-0.127	35	31	113	111	91	125	ZFYVE19	0	0	0	0	0	0,0,0,2	0,0,0,3	0,0,0,3	0,0,0,2	0,0,0,0	0	no
ENSG00000166348	3238	ENSG00000166348	chr10	-	75335555	75336119	75335893	75336119	75335269	75335433	3238	22	108	47	10	40	23	57	97	79	10	17	20	198	99	0.00129192	0.0135875	0.524,0.574,0.505	0.74,0.74,0.664	-0.18	32	148	70	67	114	99	USP54	0	0	0	0	0	0,0,0,1	0,0,0,5	0,0,0,5	0,0,0,2	0,0,0,1	0	no
ENSG00000166881	4093	ENSG00000166881	chr12	-	57464456	57464676	57464602	57464676	57458428	57458522	4093	164	640	394	20	36	30	320	305	404	95	97	88	198	99	2.22045e-16	4.8374e-14	0.804,0.899,0.868	0.627,0.611,0.697	0.212	184	676	424	415	402	492	NEMP1	0	0	0	0	0	0,0,0,1	0,0,0,2	0,0,0,6	0,0,0,2	0,0,0,1	0	no
ENSG00000167272	2403	ENSG00000167272	chr12	-	121018798	121019060	121018917	121019060	121017576	121017726	2403	44	102	82	247	253	281	100	98	112	105	163	169	198	99	1.658e-10	1.54803e-08	0.082,0.168,0.127	0.323,0.231,0.249	-0.142	291	355	363	205	261	281	POP5	0	0	0	0	0	0,0,0,2	0,0,0,2	0,0,0,3	0,0,0,1	0,0,0,1	0	no
ENSG00000167272	2402	ENSG00000167272	chr12	-	121018798	121019060	121018917	121019060	121017316	121017400	2402	45	88	73	28	35	36	101	95	119	17	16	19	198	99	3.35625e-07	1.38332e-05	0.446,0.557,0.503	0.748,0.748,0.758	-0.249	73	123	109	118	111	138	POP5	0	0	0	0	0	0,0,0,1	0,0,0,4	0,0,0,3	0,0,0,1	0,0,0,1	0	no
ENSG00000167280	443	ENSG00000167280	chr17	+	77077979	77078959	77077979	77078145	77079101	77079205	443	14	23	59	6	43	36	75	70	62	24	19	17	198	99	0.00132344	0.0138236	0.538,0.211,0.45	0.61,0.648,0.646	-0.235	20	66	95	99	89	79	ENGASE	0	0	0	0	0	0,0,0,1	0,0,0,4	0,0,0,4	0,0,0,3	0,0,0,1	0	no
ENSG00000167384	4314	ENSG00000167384	chr19	-	45004249	45004574	45004326	45004574	45001335	45001424	4314	59	24	53	2	1	0	34	33	37	5	3	6	176	99	9.59122e-05	0.00170739	0.943,0.931,1.0	0.793,0.861,0.776	0.148	61	25	53	39	36	43	ZNF180	0	0	0	0	0	0,0,0,1	0,0,0,5	0,0,0,4	0,0,0,2	0,0,0,0	0	no
ENSG00000167549	4452	ENSG00000167549	chr17	-	27944259	27945989	27945807	27945989	27943955	27944060	4452	34	35	26	2	5	1	32	21	55	0	0	0	198	99	0.000204751	0.00315399	0.895,0.778,0.929	1.0,1.0,1.0	-0.133	36	40	27	32	21	55	CORO6	0	0	0	0	0	0,0,0,2	0,0,0,6	0,0,0,6	0,0,0,1	0,0,0,2	0	no
ENSG00000167699	2252	ENSG00000167699	chr17	-	681861	681984	681934	681984	680107	680228	2252	26	38	45	216	358	409	76	60	166	151	208	251	172	99	0	0	0.065,0.058,0.06	0.225,0.142,0.276	-0.153	242	396	454	227	268	417	GLOD4	0	0	0	0	0	0,0,0,1	0,0,0,2	0,0,0,5	0,0,0,1	0,0,0,1	0	no
ENSG00000167785	1413	ENSG00000167785	chr19	-	8932117	8932767	8932678	8932767	8931855	8931982	1413	102	122	158	8	14	34	166	99	156	38	26	47	198	99	0.00368549	0.0300554	0.864,0.813,0.699	0.686,0.656,0.624	0.137	110	136	192	204	125	203	ZNF558	0	0	0	0	0	0,0,0,1	0,0,0,5	0,0,0,3	0,0,0,2	0,0,0,1	0	no
ENSG00000168701	2757	ENSG00000168701	chr16	+	67262397	67262560	67262397	67262534	67262699	67262784	2757	35	29	57	462	268	322	46	42	93	161	168	177	125	99	3.94589e-10	3.05974e-08	0.057,0.079,0.123	0.185,0.165,0.294	-0.128	497	297	379	207	210	270	TMEM208	0	0	0	0	0	0,0,0,1	0,0,0,4	0,0,0,5	0,0,0,1	0,0,0,1	0	no
ENSG00000169714	5420	ENSG00000169714	chr3	-	128890476	128890614	128890497	128890614	128890288	128890381	5420	620	1146	1506	400	962	861	1543	2164	1982	468	587	578	120	99	0	0	0.561,0.496,0.591	0.731,0.753,0.739	-0.192	1020	2108	2367	2011	2751	2560	CNBP	0	0	0	0	0	0,0,0,1	0,0,0,1	0,0,0,1	0,0,0,1	0,0,0,1	0	no
ENSG00000171163	3066	ENSG00000171163	chr1	-	249153116	249153271	249153213	249153271	249152329	249152520	3066	55	21	60	0	1	0	50	55	54	8	3	4	196	99	5.90384e-06	0.00015523	1.0,0.914,1.0	0.759,0.903,0.872	0.127	55	22	60	58	58	58	ZNF692	0	0	0	0	0	0,0,0,1	0,0,0,5	0,0,0,6	0,0,0,2	0,0,0,1	0	no
ENSG00000172053	1005	ENSG00000172053	chr3	-	49141789	49141904	49141805	49141904	49141295	49141405	1005	236	126	232	0	1	3	178	182	203	29	31	42	115	99	0	0	1.0,0.991,0.985	0.841,0.835,0.806	0.165	236	127	235	207	213	245	QARS1	0	0	0	0	0	0,0,0,2	0,0,0,4	0,0,0,2	0,0,0,2	0,0,0,2	0	no
ENSG00000172716	1988	ENSG00000172716	chr17	-	33694559	33694719	33694621	33694719	33693965	33694062	1988	35	116	123	15	33	50	113	132	107	12	14	17	161	99	4.73938e-07	1.85322e-05	0.589,0.684,0.602	0.853,0.853,0.795	-0.209	50	149	173	125	146	124	SLFN11	0	0	0	0	0	0,0,0,1	0,0,0,2	0,0,0,3	0,0,0,2	0,0,0,2	0	no
ENSG00000172716	1991	ENSG00000172716	chr17	-	33694559	33694719	33694621	33694719	33693965	33694082	1991	57	185	195	130	492	373	142	179	152	166	213	194	161	99	1.43022e-07	6.54328e-06	0.212,0.188,0.243	0.345,0.341,0.325	-0.123	187	677	568	308	392	346	SLFN11	0	0	0	0	0	0,0,0,1	0,0,0,2	0,0,0,3	0,0,0,2	0,0,0,2	0	no
ENSG00000173660	2140	ENSG00000173660	chr1	+	46774772	46774815	46774772	46774799	46775568	46775716	2140	35	463	86	218	637	551	47	76	75	716	913	1158	115	99	1.55225e-07	6.89469e-06	0.121,0.385,0.118	0.053,0.067,0.053	0.15	253	1100	637	763	989	1233	UQCRH	0	0	0	0	0	0,0,0,2	0,0,0,3	0,0,0,4	0,0,0,1	0,0,0,1	0	no
ENSG00000175634	2748	ENSG00000175634	chr11	+	67200422	67200665	67200422	67200513	67200810	67200918	2748	18	29	21	2	11	17	35	22	29	2	3	0	198	99	0.000166986	0.00272843	0.818,0.569,0.382	0.897,0.786,1.0	-0.305	20	40	38	37	25	29	RPS6KB2	0	0	0	0	0	0,0,0,2	0,0,0,5	0,0,0,6	0,0,0,2	0,0,0,1	0	no
ENSG00000177082	4976	ENSG00000177082	chr15	-	85189203	85189579	85189414	85189579	85188701	85189067	4976	53	103	125	48	99	102	133	105	189	49	41	99	198	99	3.06202e-06	8.86629e-05	0.356,0.342,0.38	0.576,0.561,0.488	-0.182	101	202	227	182	146	288	WDR73	0	0	0	0	0	0,0,0,1	0,0,0,4	0,0,0,3	0,0,0,2	0,0,0,2	0	no
ENSG00000178104	3156	ENSG00000178104	chr1	-	144882445	144882881	144882775	144882881	144881429	144881622	3156	35	170	104	2	9	5	56	59	75	5	13	10	198	99	0.00189128	0.01809	0.897,0.904,0.912	0.848,0.694,0.789	0.127	37	179	109	61	72	85	PDE4DIP	0	0	0	0	0	0,0,0,1	0,0,0,6	0,0,0,5	0,0,0,2	0,0,0,1	0	no
ENSG00000178149	4727	ENSG00000178149	chr3	-	49053236	49053305	49053251	49053305	49052920	49053140	4727	68	93	122	16	22	24	188	138	175	5	21	18	114	99	8.90393e-05	0.0016101	0.787,0.786,0.815	0.97,0.851,0.894	-0.109	84	115	146	193	159	193	DALRD3	0	0	0	0	0	0,0,0,0	0,0,0,5	0,0,0,5	0,0,0,2	0,0,0,1	0	no
ENSG00000178802	1681	ENSG00000178802	chr15	+	75182382	75182542	75182382	75182430	75183719	75183920	1681	56	68	59	14	46	25	66	93	107	13	24	11	198	99	0.00270182	0.0235444	0.667,0.425,0.541	0.717,0.66,0.829	-0.191	70	114	84	79	117	118	MPI	0	0	0	0	0	0,0,0,1	0,0,0,5	0,0,0,4	0,0,0,1	0,0,0,1	0	no
ENSG00000182109	2209	ENSG00000182109	chr1	-	39994687	39994836	39994726	39994836	39987951	39988177	2209	8	11	8	24	24	19	2	1	4	30	22	26	138	99	7.58198e-05	0.00141006	0.193,0.247,0.232	0.046,0.032,0.099	0.165	32	35	27	32	23	30		0	0	0	0	0	0,0,0,0	0,0,0,2	0,0,0,1	0,0,0,1	0,0,0,0	0	no
ENSG00000185504	2189	ENSG00000185504	chr17	-	79518757	79519078	79518953	79519078	79517273	79518229	2189	294	124	300	58	27	76	122	104	181	81	56	61	198	99	2.15429e-05	0.000462716	0.717,0.697,0.664	0.43,0.481,0.597	0.19	352	151	376	203	160	242	FAAP100	0	0	0	0	0	0,0,0,2	0,0,0,3	0,0,0,4	0,0,0,3	0,0,0,0	0	no
ENSG00000186166	903	ENSG00000186166	chr11	+	118881930	118882021	118881930	118881993	118882648	118882713	903	40	56	37	45	34	50	66	23	55	16	12	23	127	99	0.000362563	0.0048786	0.409,0.562,0.366	0.763,0.599,0.651	-0.225	85	90	87	82	35	78	CENATAC	0	0	0	0	0	0,0,0,1	0,0,0,1	0,0,0,5	0,0,0,2	0,0,0,1	0	no
ENSG00000187634	1151	ENSG00000187634	chr1	+	874654	874840	874654	874792	877515	877631	1151	49	47	98	10	5	15	70	58	96	38	37	22	147	99	0.000318447	0.004469	0.767,0.864,0.815	0.554,0.514,0.746	0.211	59	52	113	108	95	118	SAMD11	0	0	0	0	0	0,0,0,2	0,0,0,4	0,0,0,5	0,0,0,1	0,0,0,1	0	no
ENSG00000187741	684	ENSG00000187741	chr16	-	89865358	89865640	89865573	89865640	89862313	89862426	684	34	55	52	225	162	150	76	67	56	107	66	115	198	99	6.64412e-08	3.34031e-06	0.07,0.145,0.148	0.262,0.337,0.196	-0.144	259	217	202	183	133	171	FANCA	0	0	0	0	0	0,0,0,2	0,0,0,3	0,0,0,4	0,0,0,1	0,0,0,1	0	no
ENSG00000188002	5713	ENSG00000188002	chr5	-	1632758	1633021	1632959	1633021	1602805	1602850	5713	34	44	70	112	84	82	56	70	59	36	44	67	198	99	8.10174e-05	0.00148857	0.132,0.208,0.299	0.438,0.443,0.306	-0.183	146	128	152	92	114	126	PDCD6P1	0	0	0	0	0	0,0,0,0	0,0,0,0	0,0,0,2	0,0,0,1	0,0,0,0	0	no
ENSG00000188002	5714	ENSG00000188002	chr5	-	1632758	1633021	1632959	1633021	1630523	1630681	5714	32	46	73	30	23	28	49	64	51	3	4	6	198	99	1.3896e-09	9.21365e-08	0.348,0.5,0.566	0.891,0.889,0.81	-0.392	62	69	101	52	68	57	PDCD6P1	0	0	0	0	0	0,0,0,0	0,0,0,0	0,0,0,2	0,0,0,1	0,0,0,0	0	no
ENSG00000188493	4245	ENSG00000188493	chr19	-	41248303	41248675	41248481	41248675	41248070	41248094	4245	329	97	31	7	1	0	102	20	55	8	4	1	198	99	0.00340715	0.0281875	0.959,0.98,1.0	0.864,0.714,0.965	0.132	336	98	31	110	24	56	C19orf54	0	0	0	0	0	0,0,0,2	0,0,0,4	0,0,0,3	0,0,0,0	0,0,0,1	0	no
ENSG00000188917	57	ENSG00000188917	chrX	-	100306772	100307105	100306805	100307105	100297030	100297301	57	21	137	104	30	30	34	56	49	51	4	3	5	132	99	2.70124e-05	0.0005643	0.344,0.774,0.696	0.913,0.925,0.884	-0.303	51	167	138	60	52	56	TRMT2B	0	0	0	0	0	0,0,0,1	0,0,0,1	0,0,0,8	0,0,0,2	0,0,0,1	0	no
ENSG00000188917	53	ENSG00000188917	chrX	-	100297030	100297301	100297221	100297301	100296305	100296360	53	185	337	264	7	50	58	139	83	118	4	2	11	198	99	0.00146721	0.0149832	0.93,0.771,0.695	0.946,0.954,0.843	-0.116	192	387	322	143	85	129	TRMT2B	0	0	0	0	0	0,0,0,1	0,0,0,5	0,0,0,6	0,0,0,1	0,0,0,0	0	no
ENSG00000188976	3667	ENSG00000188976	chr1	-	880421	880526	880436	880526	879583	880180	3667	32	369	631	107	625	890	563	606	608	528	569	733	114	99	0.000234689	0.00355531	0.206,0.339,0.381	0.481,0.48,0.419	-0.151	139	994	1521	1091	1175	1341	NOC2L	0	0	0	0	0	0,0,0,1	0,0,0,6	0,0,0,5	0,0,0,3	0,0,0,1	0	no
ENSG00000196367	4751	ENSG00000196367	chr7	+	98580886	98581115	98580886	98581082	98581715	98581981	4751	152	167	126	222	318	182	219	162	164	171	143	200	132	99	6.64553e-05	0.00125633	0.339,0.283,0.342	0.49,0.459,0.381	-0.122	374	485	308	390	305	364	TRRAP	0	0	0	0	0	0,0,0,1	0,0,0,5	0,0,0,4	0,0,0,2	0,0,0,2	0	no
ENSG00000196655	2519	ENSG00000196655	chr11	+	118889852	118890134	118889852	118890027	118892469	118892596	2519	14	29	21	10	25	5	14	23	28	51	22	52	198	99	0.00246551	0.0219024	0.412,0.367,0.677	0.121,0.343,0.212	0.26	24	54	26	65	45	80	TRAPPC4	0	0	0	0	0	0,0,0,1	0,0,0,5	0,0,0,4	0,0,0,2	0,0,0,1	0	no
ENSG00000197217	3967	ENSG00000197217	chr8	-	23299081	23299236	23299105	23299236	23297261	23297428	3967	53	163	178	13	65	57	111	122	133	83	87	104	123	99	4.59902e-07	1.81384e-05	0.766,0.669,0.715	0.518,0.53,0.507	0.198	66	228	235	194	209	237	ENTPD4	0	0	0	0	0	0,0,0,1	0,0,0,4	0,0,0,6	0,0,0,2	0,0,0,1	0	no
ENSG00000197530	2567	ENSG00000197530	chr1	+	1558810	1559059	1558810	1558862	1559153	1559325	2567	115	26	87	67	21	58	166	219	202	34	42	43	198	99	4.92839e-12	5.49936e-10	0.462,0.382,0.429	0.709,0.723,0.701	-0.287	182	47	145	200	261	245	MIB2	0	0	0	0	0	0,0,0,1	0,0,0,2	0,0,0,3	0,0,0,0	0,0,0,0	0	no
ENSG00000197530	2566	ENSG00000197530	chr1	+	1558768	1559079	1558768	1558862	1559153	1559325	2566	176	52	138	67	21	58	294	365	412	34	42	43	198	99	1.66533e-15	3.17454e-13	0.568,0.553,0.543	0.812,0.813,0.827	-0.263	243	73	196	328	407	455	MIB2	0	0	0	0	0	0,0,0,1	0,0,0,2	0,0,0,3	0,0,0,0	0,0,0,2	0	no
ENSG00000198561	2112	ENSG00000198561	chr11	+	57529268	57529540	57529268	57529518	57556508	57556627	2112	2	10	27	34	101	157	19	27	20	64	41	92	121	99	0.000354403	0.00479702	0.046,0.075,0.123	0.195,0.35,0.151	-0.151	36	111	184	83	68	112	CTNND1	0	0	0	0	0	0,0,0,1	0,0,0,4	0,0,0,2	0,0,0,1	0,0,0,1	0	no
ENSG00000204084	3244	ENSG00000204084	chr1	-	38397344	38397725	38397584	38397725	38357029	38357126	3244	62	89	54	87	71	100	44	60	54	124	126	168	198	99	0.000168926	0.0027503	0.263,0.385,0.213	0.151,0.192,0.138	0.127	149	160	154	168	186	222	INPP5B	0	0	0	0	0	0,0,0,1	0,0,0,2	0,0,0,2	0,0,0,1	0,0,0,1	0	no
ENSG00000204628	4299	ENSG00000204628	chr5	-	180669169	180669345	180669173	180669345	180668491	180668563	4299	33	172	66	10	5	2	32	40	49	6	15	14	103	99	9.30084e-05	0.00166216	0.76,0.971,0.969	0.837,0.719,0.771	0.124	43	177	68	38	55	63	RACK1	0	0	0	0	0	0,0,0,1	0,0,0,2	0,0,0,4	0,0,0,1	0,0,0,1	0	no
ENSG00000206573	1959	ENSG00000206573	chr3	-	9431963	9432181	9431973	9432181	9429770	9429811	1959	4	13	17	19	79	62	27	32	20	13	18	20	109	99	4.19309e-12	4.79585e-10	0.161,0.13,0.199	0.654,0.618,0.476	-0.419	23	92	79	40	50	40	THUMPD3-AS1	0	0	0	0	0	0,0,0,0	0,0,0,2	0,0,0,2	0,0,0,1	0,0,0,2	0	no
ENSG00000223705	6323	ENSG00000223705	chr7	+	75044869	75045056	75044869	75045048	75045258	75045469	6323	35	13	45	143	26	64	41	50	29	37	36	35	107	99	0.000268486	0.00394959	0.185,0.316,0.394	0.506,0.562,0.434	-0.202	178	39	109	78	86	64	NSUN5P1	0	0	0	0	0	0,0,0,1	0,0,0,3	0,0,0,3	0,0,0,1	0,0,0,1	0	no
ENSG00000226711	333	ENSG00000226711	chr12	+	8341067	8341241	8341067	8341131	8346798	8347077	333	21	54	103	0	3	4	76	56	65	9	10	4	198	99	0.00324575	0.0270479	1.0,0.9,0.928	0.809,0.737,0.89	0.131	21	57	107	85	66	69	FAM66C	0	0	0	0	0	0,0,0,0	0,0,0,0	0,0,0,0	0,0,0,0	0,0,0,0	0	no
ENSG00000241837	3981	ENSG00000241837	chr21	-	35287439	35288028	35287955	35288028	35286753	35286804	3981	58	139	97	12	11	28	119	120	110	12	2	8	198	99	0.0012368	0.0130678	0.707,0.863,0.634	0.832,0.968,0.873	-0.156	70	150	125	131	122	118	ATP5PO	0	0	0	0	0	0,0,0,2	0,0,0,3	0,0,0,3	0,0,0,1	0,0,0,1	0	no
ENSG00000242612	449	ENSG00000242612	chr16	+	460242	460404	460242	460367	460690	460784	449	0	6	6	20	66	58	11	6	18	43	31	56	136	99	0.000287723	0.00414358	0.0,0.062,0.07	0.157,0.123,0.19	-0.113	20	72	64	54	37	74	DECR2	0	0	0	0	0	0,0,0,1	0,0,0,3	0,0,0,2	0,0,0,3	0,0,0,1	0	no
ENSG00000248049	3311	ENSG00000248049	chr4	+	68586139	68586769	68586139	68586350	68594257	68594404	3311	32	52	53	8	0	0	85	35	71	0	0	0	198	99	0.00287455	0.0246275	0.667,1.0,1.0	1.0,1.0,1.0	-0.111	40	52	53	85	35	71	UBA6-DT	0	0	0	0	0	0,0,0,1	0,0,0,2	0,0,0,1	0,0,0,2	0,0,0,1	0	no
ENSG00000249915	5708	ENSG00000249915	chr5	+	304291	306869	304291	304336	311407	311517	5708	97	233	187	30	30	17	111	115	164	5	8	7	198	99	0.000146677	0.00243531	0.618,0.795,0.846	0.917,0.878,0.921	-0.152	127	263	204	116	123	171	PDCD6	0	0	0	0	0	0,0,0,1	0,0,0,4	0,0,0,3	0,0,0,0	0,0,0,0	0	no
ENSG00000254087	310	ENSG00000254087	chr8	+	56854413	56854550	56854413	56854487	56859006	56859052	310	55	109	114	18	17	10	50	38	61	12	23	29	162	99	0.00336644	0.0279012	0.651,0.797,0.874	0.718,0.502,0.562	0.18	73	126	124	62	61	90	LYN	0	0	0	0	0	0,0,0,2	0,0,0,2	0,0,0,1	0,0,0,2	0,0,0,3	0	no
ENSG00000256269	3863	ENSG00000256269	chr11	+	118955594	118955867	118955594	118955776	118958964	118959018	3863	44	9	24	441	67	56	36	25	37	66	37	52	190	99	6.66254e-10	4.83827e-08	0.049,0.065,0.183	0.221,0.26,0.27	-0.151	485	76	80	102	62	89	HMBS	0	0	0	0	0	0,0,0,1	0,0,0,4	0,0,0,4	0,0,0,1	0,0,0,3	0	no
ENSG00000272752	6255	ENSG00000272752	chr7	+	99950995	99951635	99950995	99951106	99952765	99952863	6255	260	164	186	36	9	13	177	139	176	62	24	47	198	99	1.74928e-06	5.57023e-05	0.783,0.901,0.877	0.588,0.743,0.652	0.193	296	173	199	239	163	223	STAG3L5P-PVRIG2P-PILRB	0	0	0	0	0	0,0,0,1	0,0,0,3	0,0,0,6	0,0,0,2	0,0,0,1	0	no
ENSG00000273018	601	ENSG00000273018	chr17	-	18426964	18427191	18427090	18427191	18422795	18422988	601	33	52	49	34	45	39	17	12	31	40	22	35	198	99	0.00702518	0.0497982	0.327,0.366,0.386	0.175,0.214,0.307	0.128	67	97	88	57	34	66	FAM106A	0	1842318218423220	0	0	0	0,0,0,0	0,0,0,0	0,0,0,0	0,0,0,0	0,0,0,0	2	yes
[truncated: 14 more columns]

## Sheet: A3SS
geneSymbol	ID	GeneID	chr	strand	longExonStart_0base	longExonEnd	shortES	shortEE	flankingES	flankingEE	ID.1	IJC_S1R1	IJC_S1R2	IJC_S1R3	SJC_S1R1	SJC_S1R2	SJC_S1R3	IJC_S2R1	IJC_S2R2	IJC_S2R3	SJC_S2R1	SJC_S2R2	SJC_S2R3	IncFormLen	SkipFormLen	PValue	FDR	IncLevel1	IncLevel2	IncLevelDifference	S1R1counts	S1R2counts	S1R3counts	S2R1counts	S2R2counts	S2R3counts	external_gene_name	flank1	flank2	ss1	ss2	ss3	flank1_iclip	flank2_iclip	ss1_iclip	ss2_iclip	ss3_iclip	number_editions	is_edited?
ENSG00000000457	3092	ENSG00000000457	chr1	-	169838068	169838269	169838068	169838180	169839395	169839498	3092	18	46	74	104	98	84	69	54	84	60	47	99	188	99	0.000364461	0.00599233	0.084,0.198,0.317	0.377,0.377,0.309	-0.155	122	144	158	129	101	183	SCYL3	0	0	0	0	0	0,0,0,1	0,0,0,3	0,0,0,2	0,0,0,4	0,0,0,2	0	no
ENSG00000006114	3406	ENSG00000006114	chr17	-	35902073	35902667	35902073	35902532	35913216	35914161	3406	61	131	57	6	9	11	165	112	115	10	5	0	198	99	0.00279943	0.0282498	0.836,0.879,0.722	0.892,0.918,1.0	-0.124	67	140	68	175	117	115		0	0	0	0	0	0,0,0,2	0,0,0,3	0,0,0,3	0,0,0,1	0,0,0,1	0	no
ENSG00000008838	1931	ENSG00000008838	chr17	-	38209721	38209910	38209721	38209888	38210613	38210658	1931	37	172	207	35	182	108	128	243	235	80	100	77	121	99	0.0046617	0.0408468	0.464,0.436,0.611	0.567,0.665,0.714	-0.145	72	354	315	208	343	312	MED24	0	0	0	0	0	0,0,0,2	0,0,0,4	0,0,0,6	0,0,0,3	0,0,0,1	0	no
ENSG00000008838	1929	ENSG00000008838	chr17	-	38189597	38190024	38189597	38189709	38191168	38191225	1929	51	61	46	114	72	72	76	39	59	32	27	31	198	99	3.48724e-08	3.34078e-06	0.183,0.298,0.242	0.543,0.419,0.488	-0.242	165	133	118	108	66	90	MED24	0	0	0	0	0	0,0,0,1	0,0,0,1	0,0,0,5	0,0,0,2	0,0,0,2	0	no
ENSG00000013306	840	ENSG00000013306	chr17	-	42399786	42399920	42399786	42399896	42400651	42400711	840	56	89	84	38	26	28	41	62	53	1	1	3	123	99	1.41764e-12	3.51233e-10	0.543,0.734,0.707	0.971,0.98,0.934	-0.3	94	115	112	42	63	56	SLC25A39	0	42400510	0	0	0	0,0,0,2	0,0,0,2	0,0,0,6	0,0,0,2	0,0,0,1	1	yes
ENSG00000026036	5389	ENSG00000026036	chr20	+	62327130	62328544	62328112	62328544	62326680	62326833	5389	38	40	63	4	0	6	51	30	66	0	0	0	198	99	3.96677e-05	0.0010556	0.826,1.0,0.84	1.0,1.0,1.0	-0.111	42	40	69	51	30	66	RTEL1-TNFRSF6B	0	0	0	0	0	0,0,0,2	0,0,0,5	0,0,0,6	0,0,0,1	0,0,0,2	0	no
ENSG00000046651	146	ENSG00000046651	chrX	+	13770822	13771560	13771486	13771560	13769367	13769487	146	17	56	38	24	101	57	139	135	181	43	41	53	198	99	0	0	0.262,0.217,0.25	0.618,0.622,0.631	-0.381	41	157	95	182	176	234	OFD1	0	0	0	0	0	0,0,0,1	0,0,0,1	0,0,0,2	0,0,0,2	0,0,0,1	0	no
ENSG00000048991	3103	ENSG00000048991	chr2	+	136409299	136409602	136409302	136409602	136402948	136403097	3103	45	32	37	17	12	13	24	24	26	25	15	24	102	99	0.00133646	0.0163864	0.72,0.721,0.734	0.482,0.608,0.513	0.191	62	44	50	49	39	50	R3HDM1	0	0	0	0	0	0,0,0,1	0,0,0,5	0,0,0,2	0,0,0,2	0,0,0,1	0	no
ENSG00000050426	2995	ENSG00000050426	chr12	+	51447560	51447643	51447594	51447643	51442816	51442968	2995	54	106	99	25	42	44	165	137	188	28	29	37	133	99	6.69678e-06	0.000264376	0.617,0.653,0.626	0.814,0.779,0.791	-0.163	79	148	143	193	166	225	LETMD1	0	0	0	0	0	0,0,0,1	0,0,0,4	0,0,0,5	0,0,0,2	0,0,0,1	0	no
ENSG00000058673	3851	ENSG00000058673	chr1	+	203771779	203772144	203772084	203772144	203770702	203770756	3851	76	620	422	34	70	86	526	539	633	44	47	66	198	99	0.0012622	0.0158271	0.528,0.816,0.71	0.857,0.852,0.827	-0.161	110	690	508	570	586	699	ZC3H11A	0	0	0	0	0	0,0,0,2	0,0,0,3	0,0,0,4	0,0,0,1	0,0,0,1	0	no
ENSG00000065029	9492	ENSG00000065029	chr6	+	35260316	35260564	35260330	35260564	35259334	35259514	9492	6	12	18	104	94	74	17	34	29	78	47	100	113	99	0.000509087	0.00784934	0.048,0.101,0.176	0.16,0.388,0.203	-0.142	110	106	92	95	81	129	ZNF76	0	0	0	0	0	0,0,0,0	0,0,1,3	0,0,0,1	0,0,0,2	0,0,0,1	0	no
ENSG00000068078	3650	ENSG00000068078	chr4	+	1806547	1806696	1806550	1806696	1806056	1806247	3650	61	38	63	223	112	158	28	24	27	144	172	155	102	99	5.1431e-05	0.00131506	0.21,0.248,0.279	0.159,0.119,0.145	0.105	284	150	221	172	196	182	FGFR3	0	0	0	0	0	0,0,0,1	0,0,0,4	0,0,0,6	0,0,0,4	0,0,0,1	0	no
ENSG00000068903	6855	ENSG00000068903	chr19	-	39384458	39384611	39384458	39384507	39389018	39389065	6855	35	13	41	76	58	127	22	16	15	12	18	35	198	99	0.00524233	0.0449166	0.187,0.101,0.139	0.478,0.308,0.176	-0.178	111	71	168	34	34	50	SIRT2	0	0	0	0	0	0,0,0,1	0,0,0,4	0,0,0,4	0,0,0,3	0,0,0,1	0	no
ENSG00000071794	5535	ENSG00000071794	chr3	-	148777504	148777594	148777504	148777591	148778429	148778474	5535	55	423	498	8	145	123	371	349	446	132	146	223	102	99	0.00210812	0.0230546	0.87,0.739,0.797	0.732,0.699,0.66	0.105	63	568	621	503	495	669	HLTF	0	0	0	0	0	0,0,0,1	0,0,0,1	0,0,0,3	0,0,0,2	0,0,0,1	0	no
ENSG00000071889	2097	ENSG00000071889	chrX	-	153736804	153737142	153736804	153736983	153740180	153740204	2097	38	21	13	14	11	13	25	19	47	4	2	6	198	99	0.000122656	0.00253242	0.576,0.488,0.333	0.758,0.826,0.797	-0.328	52	32	26	29	21	53	FAM3A	0	0	0	0	0	0,0,0,2	0,0,0,2	0,0,0,0	0,0,0,1	0,0,0,1	0	no
ENSG00000076928	1611	ENSG00000076928	chr19	+	42396095	42396444	42396401	42396444	42392822	42392936	1611	187	96	181	57	16	20	98	76	144	0	6	15	198	99	0.00025583	0.00454985	0.621,0.75,0.819	1.0,0.864,0.828	-0.167	244	112	201	98	82	159	ARHGEF1	0	0	0	0	0	0,0,0,2	0,0,0,6	0,0,0,4	0,0,0,3	0,0,0,1	0	no
ENSG00000077232	7527	ENSG00000077232	chr2	+	183604271	183605115	183605025	183605115	183600975	183601113	7527	32	61	81	104	391	275	114	112	151	160	130	220	198	99	0	0	0.133,0.072,0.128	0.263,0.301,0.255	-0.162	136	452	356	274	242	371	DNAJC10	0	0	0	0	0	0,0,0,1	0,0,0,1	0,0,0,2	0,0,0,2	0,0,0,1	0	no
ENSG00000080189	7873	ENSG00000080189	chr20	-	44983711	44983918	44983711	44983817	44984440	44984513	7873	101	144	157	14	19	36	135	157	150	11	8	8	198	99	2.70663e-05	0.000783111	0.783,0.791,0.686	0.86,0.908,0.904	-0.137	115	163	193	146	165	158	SLC35C2	0	0	0	0	0	0,0,0,1	0,0,0,3	0,0,0,5	0,0,0,3	0,0,0,1	0	no
ENSG00000082497	2700	ENSG00000082497	chr1	+	210419112	210419272	210419144	210419272	210412837	210412953	2700	2	76	44	25	24	21	36	36	53	3	8	7	131	99	0.000732206	0.0106281	0.057,0.705,0.613	0.901,0.773,0.851	-0.383	27	100	65	39	44	60	SERTAD4	0	0	0	0	0	0,0,0,0	0,0,0,0	0,0,0,0	0,0,0,0	0,0,0,0	0	no
ENSG00000083544	2175	ENSG00000083544	chr13	+	61147746	61148012	61147749	61148012	61141658	61141784	2175	54	111	70	8	54	31	54	53	93	72	69	55	102	99	0.000282829	0.00489669	0.868,0.666,0.687	0.421,0.427,0.621	0.251	62	165	101	126	122	148	TDRD3	0	0	0	0	0	0,0,0,2	0,0,0,1	0,0,0,2	0,0,0,2	0,0,0,0	0	no
ENSG00000085276	8680	ENSG00000085276	chr3	-	168833170	168834527	168833170	168833555	168838843	168838997	8680	168	226	181	15	44	38	129	95	132	1	3	15	198	99	3.8612e-05	0.00104296	0.848,0.72,0.704	0.985,0.941,0.815	-0.156	183	270	219	130	98	147	MECOM	0	0	0	0	0	0,0,0,1	0,0,0,2	0,0,0,4	0,0,0,1	0,0,0,1	0	no
ENSG00000085276	8681	ENSG00000085276	chr3	-	168838843	168839000	168838843	168838997	168840367	168840515	8681	50	51	58	73	80	62	20	9	27	54	55	59	102	99	0.000386535	0.00625508	0.399,0.382,0.476	0.264,0.137,0.308	0.183	123	131	120	74	64	86	MECOM	0	0	0	0	0	0,0,0,1	0,0,0,4	0,0,0,3	0,0,0,1	0,0,0,1	0	no
ENSG00000085831	4878	ENSG00000085831	chr1	-	51774932	51775102	51774932	51774997	51776925	51776993	4878	82	52	81	197	167	255	142	107	136	201	131	281	198	99	7.36098e-06	0.000283254	0.172,0.135,0.137	0.261,0.29,0.195	-0.101	279	219	336	343	238	417	TTC39A	0	0	0	0	0	0,0,0,0	0,0,0,0	0,0,0,0	0,0,0,2	0,0,0,1	0	no
ENSG00000088387	4773	ENSG00000088387	chr13	-	99498177	99498314	99498177	99498245	99500845	99500893	4773	83	159	114	4	19	3	127	80	86	21	17	15	168	99	0.000326657	0.00554826	0.924,0.831,0.957	0.781,0.735,0.772	0.141	87	178	117	148	97	101	DOCK9	0	0	0	0	0	0,0,0,1	0,0,0,3	0,0,0,3	0,0,0,2	0,0,0,1	0	no
ENSG00000089053	5263	ENSG00000089053	chr12	-	121766118	121766300	121766118	121766261	121768385	121768475	5263	1109	1434	1419	130	254	341	776	670	853	213	202	356	138	99	3.55077e-07	2.42974e-05	0.86,0.802,0.749	0.723,0.704,0.632	0.117	1239	1688	1760	989	872	1209	ANAPC5	0	0	0	0	0	0,0,0,1	0,0,0,2	0,0,0,4	0,0,0,2	0,0,0,1	0	no
ENSG00000089057	1046	ENSG00000089057	chr20	-	4951438	4951565	4951438	4951561	4982051	4982153	1046	65	119	114	17	68	71	79	50	69	55	56	73	103	99	0.00382486	0.0353689	0.786,0.627,0.607	0.58,0.462,0.476	0.167	82	187	185	134	106	142	SLC23A2	0	0	0	0	0	0,0,0,1	0,0,0,1	0,0,0,1	0,0,0,1	0,0,0,2	0	no
ENSG00000089159	2407	ENSG00000089159	chr12	-	120652905	120653220	120652905	120653076	120659425	120659561	2407	106	37	62	85	39	84	21	24	12	68	40	72	198	99	7.13256e-07	4.23533e-05	0.384,0.322,0.27	0.134,0.231,0.077	0.178	191	76	146	89	64	84	PXN	0	0	0	0	0	0,0,0,1	0,0,0,5	0,0,0,6	0,0,0,4	0,0,0,2	0	no
ENSG00000091039	6225	ENSG00000091039	chr12	-	76844630	76844768	76844630	76844759	76881289	76881398	6225	110	213	155	55	77	77	102	100	162	83	90	91	108	99	0.00118695	0.0151478	0.647,0.717,0.649	0.53,0.505,0.62	0.119	165	290	232	185	190	253	OSBPL8	0	0	0	0	0	0,0,0,1	0,0,0,1	0,0,0,1	0,0,0,1	0,0,0,1	0	no
ENSG00000093183	8910	ENSG00000093183	chr3	-	42589460	42594940	42589460	42590149	42599069	42599188	8910	30	105	103	8	4	11	66	82	62	0	0	0	198	99	1.7388e-08	1.78476e-06	0.652,0.929,0.824	1.0,1.0,1.0	-0.198	38	109	114	66	82	62	SEC22C	0	0	0	0	0	0,0,0,2	0,0,0,4	0,0,0,3	0,0,0,1	0,0,0,0	0	no
ENSG00000099330	8642	ENSG00000099330	chr19	+	17339611	17340028	17339817	17340028	17339064	17339118	8642	178	81	40	22	14	6	109	64	50	5	0	3	198	99	2.63038e-05	0.000774562	0.802,0.743,0.769	0.916,1.0,0.893	-0.165	200	95	46	114	64	53	OCEL1	0	0	0	0	0	0,0,0,2	0,0,0,4	0,0,0,1	0,0,0,1	0,0,0,0	0	no
ENSG00000099875	2734	ENSG00000099875	chr19	-	2037469	2039855	2037469	2037828	2040132	2040176	2734	465	164	250	583	199	343	147	129	155	100	130	113	198	99	0.000185569	0.00355551	0.285,0.292,0.267	0.424,0.332,0.407	-0.106	1048	363	593	247	259	268	MKNK2	0	0	0	0	0	0,0,0,2	0,0,0,4	0,0,0,4	0,0,0,3	0,0,0,0	0	no
ENSG00000100031	1845	ENSG00000100031	chr22	+	25023376	25023586	25023398	25023586	25019746	25019883	1845	10	0	20	17	27	30	4	7	7	64	52	91	121	99	0.00303328	0.0299248	0.325,0.0,0.353	0.049,0.099,0.059	0.157	27	27	50	68	59	98	GGT1	0	0	0	0	0	0,0,0,0	0,0,0,0	0,0,0,1	0,0,0,1	0,0,0,0	0	no
ENSG00000100150	5345	ENSG00000100150	chr22	+	32232957	32233141	32232984	32233141	32229900	32229966	5345	28	24	24	3	12	16	10	7	17	21	14	16	126	99	0.000766416	0.0108764	0.88,0.611,0.541	0.272,0.282,0.455	0.341	31	36	40	31	21	33	DEPDC5	0	0	0	0	0	0,0,0,2	0,0,0,5	0,0,0,3	0,0,0,2	0,0,0,1	0	no
ENSG00000100429	8242	ENSG00000100429	chr22	-	50687259	50687319	50687259	50687288	50687531	50687597	8242	153	41	99	19	0	8	71	69	87	20	14	14	130	99	0.00146697	0.0174506	0.86,1.0,0.904	0.73,0.79,0.826	0.139	172	41	107	91	83	101	HDAC10	0	0	0	0	0	0,0,0,1	0,0,0,4	0,0,0,4	0,0,0,2	0,0,0,2	0	no
ENSG00000100650	5150	ENSG00000100650	chr14	+	70236227	70237257	70237183	70237257	70235898	70235968	5150	128	352	394	111	467	408	348	312	360	118	195	245	198	99	2.55675e-05	0.0007591	0.366,0.274,0.326	0.596,0.444,0.424	-0.166	239	819	802	466	507	605	SRSF5	0	0	0	0	0	0,0,0,1	0,0,0,3	0,0,0,3	0,0,0,1	0,0,0,1	0	no
ENSG00000100731	1870	ENSG00000100731	chr14	+	71479701	71479919	71479716	71479919	71478208	71478266	1870	116	395	213	24	60	31	209	183	191	60	65	58	114	99	1.21961e-05	0.00043167	0.808,0.851,0.856	0.752,0.71,0.741	0.104	140	455	244	269	248	249	PCNX1	0	0	0	0	0	0,0,0,1	0,0,0,3	0,0,0,4	0,0,0,1	0,0,0,1	0	no
ENSG00000101294	7791	ENSG00000101294	chr20	+	30136767	30136917	30136831	30136917	30132749	30132838	7791	77	64	87	297	388	252	84	66	102	113	95	184	163	99	2.31104e-12	5.18901e-10	0.136,0.091,0.173	0.311,0.297,0.252	-0.153	374	452	339	197	161	286	HM13	0	0	0	0	0	0,0,0,1	0,0,0,6	0,0,0,2	0,0,0,2	0,0,0,1	0	no
ENSG00000101365	7712	ENSG00000101365	chr20	-	2639040	2639483	2639040	2639168	2640170	2640231	7712	2074	2397	2673	39	105	132	1769	1994	2163	220	307	221	198	99	0	0	0.964,0.919,0.91	0.801,0.765,0.83	0.132	2113	2502	2805	1989	2301	2384	IDH3B	0	0	0	0	0	0,0,0,1	0,0,0,3	0,0,0,2	0,0,0,3	0,0,0,0	0	no
ENSG00000101639	657	ENSG00000101639	chr18	+	13116372	13116502	13116375	13116502	13114128	13114250	657	23	54	78	16	32	35	54	66	67	63	75	72	102	99	0.000145166	0.00288925	0.583,0.621,0.684	0.454,0.461,0.475	0.166	39	86	113	117	141	139	CEP192	0	0	0	0	0	0,0,0,1	0,0,0,2	0,0,0,4	0,0,0,1	0,0,0,1	0	no
ENSG00000102710	9577	ENSG00000102710	chr13	-	37596147	37597181	37596147	37596454	37598171	37598330	9577	14	54	49	6	23	28	53	31	79	9	10	11	198	99	0.000986345	0.0130996	0.538,0.54,0.467	0.746,0.608,0.782	-0.197	20	77	77	62	41	90	SUPT20H	0	0	0	0	0	0,0,0,1	0,0,0,2	0,0,0,3	0,0,0,1	0,0,0,1	0	no
ENSG00000103034	1177	ENSG00000103034	chr16	+	58537647	58537807	58537701	58537807	58534891	58534981	1177	22	16	5	26	22	19	22	26	17	15	15	8	153	99	0.00142542	0.017107	0.354,0.32,0.146	0.487,0.529,0.579	-0.258	48	38	24	37	41	25	NDRG4	0	0	0	0	0	0,0,0,1	0,0,0,1	0,0,0,1	0,0,0,3	0,0,0,1	0	no
ENSG00000103034	1176	ENSG00000103034	chr16	+	58537609	58537807	58537701	58537807	58534891	58534981	1176	24	19	5	26	22	19	31	38	27	15	15	8	191	99	3.30363e-05	0.000923603	0.324,0.309,0.12	0.517,0.568,0.636	-0.323	50	41	24	46	53	35	NDRG4	0	0	0	0	0	0,0,0,1	0,0,0,1	0,0,0,1	0,0,0,3	0,0,0,1	0	no
ENSG00000103496	1258	ENSG00000103496	chr16	+	31045524	31045646	31045546	31045646	31045333	31045435	1258	37	34	10	176	100	112	4	3	11	90	115	132	121	99	3.66246e-07	2.48245e-05	0.147,0.218,0.068	0.035,0.021,0.064	0.104	213	134	122	94	118	143	STX4	0	0	0	0	0	0,0,0,1	0,0,0,5	0,0,0,3	0,0,0,2	0,0,0,2	0	no
ENSG00000104529	2240	ENSG00000104529	chr8	-	144674816	144675112	144674816	144675063	144679517	144679585	2240	53	54	71	1	4	0	93	59	117	17	11	37	148	99	9.98959e-10	1.38029e-07	0.973,0.9,1.0	0.785,0.782,0.679	0.209	54	58	71	110	70	154	EEF1D	0	0	0	0	0	0,0,0,1	0,0,0,6	0,0,0,3	0,0,0,2	0,0,0,1	0	no
ENSG00000104756	10322	ENSG00000104756	chr8	-	25297121	25297308	25297121	25297180	25298092	25298189	10322	37	37	21	100	226	151	89	114	81	94	91	97	198	99	0	0	0.156,0.076,0.065	0.321,0.385,0.295	-0.235	137	263	172	183	205	178	KCTD9	0	0	0	0	0	0,0,0,0	0,0,1,1	0,0,0,2	0,0,0,3	0,0,0,1	0	no
ENSG00000105223	6865	ENSG00000105223	chr19	+	40871459	40871837	40871624	40871837	40854596	40854675	6865	475	763	1046	9	22	28	816	898	1143	70	76	102	198	99	1.08802e-14	3.55337e-12	0.963,0.945,0.949	0.854,0.855,0.849	0.1	484	785	1074	886	974	1245	PLD3	0	0	0	0	0	0,0,0,2	0,0,0,5	0,0,0,2	0,0,0,3	0,0,0,0	0	no
ENSG00000105483	6937	ENSG00000105483	chr19	-	48735709	48736046	48735709	48735750	48737659	48737800	6937	13	14	11	13	25	25	21	27	19	15	14	15	198	99	0.00260624	0.0270605	0.333,0.219,0.18	0.412,0.491,0.388	-0.186	26	39	36	36	41	34	CARD8	0	0	0	0	0	0,0,0,1	0,0,0,6	0,0,0,3	0,0,0,1	0,0,0,1	0	no
ENSG00000105520	1111	ENSG00000105520	chr19	+	11470207	11470396	11470282	11470396	11468335	11468415	1111	33	43	59	10	3	3	40	31	49	3	0	0	174	99	0.000336092	0.00562534	0.652,0.891,0.918	0.884,1.0,1.0	-0.141	43	46	62	43	31	49	PLPPR2	0	0	0	0	0	0,0,0,2	0,0,0,1	0,0,0,1	0,0,0,1	0,0,0,1	0	no
ENSG00000107331	4850	ENSG00000107331	chr9	-	139917392	139918292	139917392	139917504	139918594	139918688	4850	50	62	93	125	63	71	137	106	127	52	53	72	198	99	3.12416e-05	0.000883745	0.167,0.33,0.396	0.568,0.5,0.469	-0.215	175	125	164	189	159	199	ABCA2	0	0	0	0	0	0,0,0,1	0,0,0,3	0,0,0,1	0,0,0,2	0,0,0,0	0	no
ENSG00000108001	5425	ENSG00000108001	chr10	-	131638508	131638706	131638508	131638598	131640379	131640557	5425	47	54	60	33	44	72	52	102	92	12	14	20	198	99	1.48481e-12	3.55613e-10	0.416,0.38,0.294	0.684,0.785,0.697	-0.359	80	98	132	64	116	112	EBF3	0	0	0	0	0	0,0,0,0	0,0,0,0	0,0,0,0	0,0,0,0	0,0,0,0	0	no
ENSG00000108219	5236	ENSG00000108219	chr10	+	82266954	82267130	82266983	82267130	82264483	82264534	5236	1	9	1	40	52	47	10	5	3	25	16	26	128	99	0.0037896	0.0352743	0.019,0.118,0.016	0.236,0.195,0.082	-0.12	41	61	48	35	21	29	TSPAN14	0	0	0	0	0	0,0,0,1	0,0,0,5	0,0,1,4	0,0,1,1	0,0,1,1	0	no
ENSG00000109046	5904	ENSG00000109046	chr17	+	25634769	25636298	25636125	25636298	25633807	25633908	5904	123	585	529	50	129	115	1074	1189	1178	15	17	35	198	99	0	0	0.552,0.694,0.697	0.973,0.972,0.944	-0.315	173	714	644	1089	1206	1213	WSB1	0	0	0	0	0	0,0,0,1	0,0,0,3	0,0,0,2	0,0,0,1	0,0,0,1	0	no
ENSG00000109332	8928	ENSG00000109332	chr4	-	103747641	103748001	103747641	103747793	103748748	103749105	8928	133	131	135	282	200	219	165	158	213	78	153	172	198	99	3.73145e-07	2.48245e-05	0.191,0.247,0.236	0.514,0.341,0.382	-0.188	415	331	354	243	311	385	UBE2D3	0	0	0	0	0	0,0,0,2	0,0,0,5	0,0,0,2	0,0,0,1	0,0,0,1	0	no
ENSG00000109685	2732	ENSG00000109685	chr4	+	1954478	1955251	1955050	1955251	1953831	1953958	2732	18	31	16	382	299	238	93	75	60	216	142	193	198	99	0	0	0.023,0.049,0.033	0.177,0.209,0.135	-0.139	400	330	254	309	217	253	NSD2	0	0	0	0	0	0,0,0,1	0,0,0,3	0,0,0,5	0,0,0,1	0,0,0,1	0	no
ENSG00000109794	3007	ENSG00000109794	chr4	+	187088334	187088416	187088337	187088416	187088121	187088250	3007	19	44	45	9	17	15	45	28	65	3	3	10	102	99	8.16495e-05	0.00188029	0.672,0.715,0.744	0.936,0.901,0.863	-0.19	28	61	60	48	31	75	FAM149A	0	0	0	0	0	0,0,0,0	0,0,0,0	0,0,0,0	0,0,0,0	0,0,0,0	0	no
ENSG00000110888	2303	ENSG00000110888	chr12	-	30867892	30868078	30867892	30868015	30869441	30869610	2303	27	79	71	1	7	0	76	61	65	13	10	5	162	99	0.00142618	0.017107	0.943,0.873,1.0	0.781,0.788,0.888	0.12	28	86	71	89	71	70	CAPRIN2	0	0	0	0	0	0,0,0,1	0,0,0,5	0,0,0,2	0,0,0,2	0,0,0,2	0	no
ENSG00000110888	2302	ENSG00000110888	chr12	-	30867892	30868075	30867892	30868015	30869441	30869610	2302	43	77	70	1	7	0	67	59	61	13	10	5	159	99	0.000421482	0.00662659	0.964,0.873,1.0	0.762,0.786,0.884	0.135	44	84	70	80	69	66	CAPRIN2	0	0	0	0	0	0,0,0,1	0,0,0,5	0,0,0,2	0,0,0,2	0,0,0,2	0	no
ENSG00000111011	3164	ENSG00000111011	chr12	-	123003385	123003598	123003385	123003576	123005050	123005128	3164	23	77	37	7	27	20	62	57	64	8	4	16	121	99	0.000825743	0.0114757	0.729,0.7,0.602	0.864,0.921,0.766	-0.173	30	104	57	70	61	80	RSRC2	0	0	0	0	0	0,0,0,1	0,0,0,4	0,0,0,4	0,0,0,1	0,0,0,1	0	no
ENSG00000111653	5908	ENSG00000111653	chr12	-	6761827	6761936	6761827	6761933	6762101	6762216	5908	44	75	153	37	72	135	115	100	151	168	185	190	102	99	0.000420083	0.00661907	0.536,0.503,0.524	0.399,0.344,0.435	0.128	81	147	288	283	285	341	ING4	0	0	0	0	0	0,0,0,1	0,0,0,5	0,0,0,6	0,0,0,3	0,0,0,1	0	no
ENSG00000111731	7848	ENSG00000111731	chr12	-	22611417	22611519	22611417	22611489	22612425	22612476	7848	113	105	58	21	14	15	183	147	123	10	11	15	129	99	0.000842615	0.0116427	0.805,0.852,0.748	0.934,0.911,0.863	-0.101	134	119	73	193	158	138	C2CD5	0	0	0	0	0	0,0,0,1	0,0,0,4	0,0,0,4	0,0,0,3	0,0,0,1	0	no
ENSG00000112031	9255	ENSG00000112031	chr6	-	153316270	153316454	153316270	153316429	153319684	153319764	9255	25	157	120	16	124	62	33	52	75	98	91	102	124	99	1.03815e-07	8.10776e-06	0.555,0.503,0.607	0.212,0.313,0.37	0.257	41	281	182	131	143	177	MTRF1L	0	0	0	0	0	0,0,0,2	0,0,0,3	0,0,0,1	0,0,0,1	0,0,0,1	0	no
ENSG00000112511	9477	ENSG00000112511	chr6	+	33383366	33383447	33383369	33383447	33383037	33383106	9477	41	33	72	0	1	3	116	115	184	24	21	11	102	99	4.69634e-06	0.000198965	1.0,0.97,0.959	0.824,0.842,0.942	0.107	41	34	75	140	136	195	PHF1	0	0	0	0	0	0,0,0,1	0,0,0,1	0,0,0,2	0,0,0,1	0,0,0,1	0	no
ENSG00000113240	9363	ENSG00000113240	chr5	-	178046838	178047674	178046838	178046897	178050256	178050417	9363	75	80	50	24	22	26	75	27	81	8	6	12	198	99	0.00108469	0.0140677	0.61,0.645,0.49	0.824,0.692,0.771	-0.181	99	102	76	83	33	93	CLK4	0	0	0	0	0	0,0,0,2	0,0,0,2	0,0,0,3	0,0,0,1	0,0,0,1	0	no
ENSG00000113282	9315	ENSG00000113282	chr5	-	157216370	157216575	157216370	157216521	157218710	157219003	9315	107	489	400	137	439	317	360	319	344	162	136	212	153	99	2.11843e-06	0.000102703	0.336,0.419,0.449	0.59,0.603,0.512	-0.167	244	928	717	522	455	556	CLINT1	0	0	0	0	0	0,0,0,1	0,0,0,2	0,0,0,3	0,0,0,2	0,0,0,1	0	no
ENSG00000113396	8465	ENSG00000113396	chr5	+	128301566	128302311	128301670	128302311	128301220	128301390	8465	55	20	47	0	2	2	20	18	43	3	6	2	198	99	0.00352743	0.0334665	1.0,0.833,0.922	0.769,0.6,0.915	0.157	55	22	49	23	24	45	SLC27A6	0	0	0	0	0	0,0,0,0	0,0,0,0	0,0,0,0	0,0,0,0	0,0,0,0	0	no
ENSG00000114019	10336	ENSG00000114019	chr3	-	134077381	134077561	134077381	134077558	134078124	134078345	10336	110	34	59	19	3	3	60	32	65	17	15	20	102	99	0.000191564	0.00365089	0.849,0.917,0.95	0.774,0.674,0.759	0.17	129	37	62	77	47	85	AMOTL2	0	0	0	0	0	0,0,0,1	0,0,0,4	0,0,0,3	0,0,0,1	0,0,0,1	0	no
ENSG00000114388	8424	ENSG00000114388	chr3	-	50386816	50387259	50386816	50386925	50387361	50387453	8424	37	53	68	1	4	8	61	57	72	0	0	0	198	99	1.5999e-06	8.2109e-05	0.949,0.869,0.81	1.0,1.0,1.0	-0.124	38	57	76	61	57	72	NPRL2	0	0	0	0	0	0,0,0,2	0,0,0,4	0,0,0,5	0,0,0,2	0,0,0,2	0	no
ENSG00000115355	7226	ENSG00000115355	chr2	-	55555429	55555571	55555429	55555568	55559701	55559829	7226	19	137	76	6	30	4	58	39	64	30	13	23	102	99	0.00117504	0.015065	0.755,0.816,0.949	0.652,0.744,0.73	0.131	25	167	80	88	52	87	CCDC88A	0	0	0	0	0	0,0,0,1	0,0,0,2	0,0,0,4	0,0,0,2	0,0,0,1	0	no
ENSG00000116497	5659	ENSG00000116497	chr1	+	33293593	33293682	33293596	33293682	33291698	33292531	5659	144	232	165	60	81	82	133	130	165	115	87	100	102	99	0.000139328	0.0027885	0.7,0.735,0.661	0.529,0.592,0.616	0.12	204	313	247	248	217	265	S100PBP	0	0	0	0	0	0,0,0,1	0,0,0,3	0,0,0,3	0,0,0,1	0,0,0,1	0	no
ENSG00000117477	5762	ENSG00000117477	chr1	-	169366474	169366629	169366474	169366626	169388250	169388397	5762	28	77	68	0	19	4	30	49	57	15	31	11	102	99	0.000336659	0.00562534	1.0,0.797,0.943	0.66,0.605,0.834	0.214	28	96	72	45	80	68	CCDC181	0	0	0	0	0	0,0,0,0	0,0,0,0	0,0,0,0	0,0,0,0	0,0,0,0	0	no
ENSG00000117713	3661	ENSG00000117713	chr1	+	27099302	27099478	27099305	27099478	27098990	27099123	3661	145	163	62	140	157	65	67	41	63	129	81	95	102	99	3.9524e-05	0.0010556	0.501,0.502,0.481	0.335,0.329,0.392	0.143	285	320	127	196	122	158	ARID1A	0	0	0	0	0	0,0,0,2	0,0,0,5	0,0,0,6	0,0,0,2	0,0,0,1	0	no
ENSG00000119185	9573	ENSG00000119185	chr2	-	9546789	9547727	9546789	9547034	9548241	9548334	9573	122	316	212	23	117	66	138	224	233	13	9	13	198	99	1.61315e-13	4.45789e-11	0.726,0.575,0.616	0.841,0.926,0.9	-0.25	145	433	278	151	233	246	ITGB1BP1	0	0	0	0	0	0,0,0,1	0,0,0,3	0,0,0,4	0,0,0,3	0,0,0,0	0	no
ENSG00000121073	799	ENSG00000121073	chr17	-	47783565	47783696	47783565	47783671	47784326	47784430	799	327	572	561	85	140	137	187	213	284	152	127	222	124	99	0	0	0.754,0.765,0.766	0.496,0.572,0.505	0.237	412	712	698	339	340	506	SLC35B1	0	0	0	0	0	0,0,0,2	0,0,0,2	0,0,0,4	0,0,0,2	0,0,0,1	0	no
ENSG00000123094	6329	ENSG00000123094	chr12	+	26208168	26208379	26208211	26208379	26111990	26112081	6329	89	44	45	6	14	28	45	34	44	27	25	33	142	99	0.00565133	0.0473801	0.912,0.687,0.528	0.537,0.487,0.482	0.207	95	58	73	72	59	77	RASSF8	0	0	0	0	0	0,0,0,1	0,0,0,5	0,0,0,3	0,0,0,3	0,0,0,2	0	no
ENSG00000124357	3096	ENSG00000124357	chr2	+	71299955	71300724	71300611	71300724	71299770	71299881	3096	7	8	15	90	105	71	21	20	21	45	50	78	198	99	2.28242e-06	0.00010789	0.037,0.037,0.096	0.189,0.167,0.119	-0.102	97	113	86	66	70	99	NAGK	0	0	0	0	0	0,0,0,1	0,0,0,4	0,0,0,5	0,0,0,2	0,0,0,1	0	no
ENSG00000124574	9532	ENSG00000124574	chr6	+	43410707	43411748	43411670	43411748	43409599	43409698	9532	45	62	79	9	3	0	53	68	66	0	2	0	198	99	0.000365547	0.00599647	0.714,0.912,1.0	1.0,0.944,1.0	-0.106	54	65	79	53	70	66	ABCC10	0	0	0	0	0	0,0,0,1	0,0,0,3	0,0,0,3	0,0,0,3	0,0,0,2	0	no
ENSG00000125846	9160	ENSG00000125846	chr20	+	18295712	18297640	18295715	18297640	18286941	18287037	9160	76	103	94	42	53	50	95	86	123	25	37	33	102	99	0.00355832	0.0336845	0.637,0.654,0.646	0.787,0.693,0.783	-0.109	118	156	144	120	123	156	ZNF133	0	0	0	0	0	0,0,0,2	0,0,0,4	0,0,0,3	0,0,0,3	0,0,0,0	0	no
ENSG00000127564	1524	ENSG00000127564	chr16	-	3023138	3023446	3023138	3023254	3024000	3024158	1524	56	20	33	2	2	0	45	25	24	6	1	6	198	99	0.00419667	0.0375505	0.933,0.833,1.0	0.789,0.926,0.667	0.128	58	22	33	51	26	30	PKMYT1	0	0	0	0	0	0,0,0,2	0,0,0,4	0,0,0,1	0,0,0,2	0,0,0,1	0	no
ENSG00000127980	10148	ENSG00000127980	chr7	-	92130820	92131393	92130820	92130987	92132354	92132509	10148	32	180	172	5	7	13	103	127	157	0	6	1	198	99	0.00043865	0.00686645	0.762,0.928,0.869	1.0,0.914,0.987	-0.114	37	187	185	103	133	158	PEX1	0	0	0	0	0	0,0,0,2	0,0,0,2	0,0,0,2	0,0,0,2	0,0,0,1	0	no
ENSG00000128596	8494	ENSG00000128596	chr7	+	128446290	128446912	128446741	128446912	128445814	128445955	8494	39	99	46	4	3	3	74	41	39	0	0	0	198	99	0.000198172	0.00374702	0.83,0.943,0.885	1.0,1.0,1.0	-0.114	43	102	49	74	41	39	CCDC136	0	0	0	0	0	0,0,0,1	0,0,0,4	0,0,0,3	0,0,0,2	0,0,0,2	0	no
ENSG00000129197	5299	ENSG00000129197	chr17	+	5329290	5329619	5329555	5329619	5326088	5326149	5299	234	308	426	150	172	150	468	470	532	63	70	94	198	99	6.03961e-14	1.88672e-11	0.438,0.472,0.587	0.788,0.77,0.739	-0.267	384	480	576	531	540	626	RPAIN	0	0	0	0	0	0,0,0,1	0,0,0,3	0,0,0,5	0,0,0,2	0,0,0,1	0	no
ENSG00000130175	9548	ENSG00000130175	chr19	+	11558507	11558604	11558537	11558604	11558253	11558433	9548	235	465	635	109	205	205	427	580	600	92	126	120	129	99	6.41156e-08	5.29506e-06	0.623,0.635,0.704	0.781,0.779,0.793	-0.13	344	670	840	519	706	720	PRKCSH	0	0	0	0	0	0,0,0,1	0,0,0,4	0,0,0,2	0,0,0,1	0,0,0,1	0	no
ENSG00000130731	1395	ENSG00000130731	chr16	-	684888	685063	684888	684956	685280	685340	1395	453	161	379	464	243	451	225	255	291	540	549	659	198	99	7.72335e-10	1.10985e-07	0.328,0.249,0.296	0.172,0.188,0.181	0.111	917	404	830	765	804	950	METTL26	0	0	0	0	0	0,0,0,1	0,0,0,5	0,0,0,5	0,0,0,2	0,0,0,1	0	no
ENSG00000130731	1396	ENSG00000130731	chr16	-	684888	685063	684888	684956	685611	685774	1396	310	105	226	10	7	17	131	137	164	13	15	33	198	99	9.2603e-05	0.00205014	0.939,0.882,0.869	0.834,0.82,0.713	0.108	320	112	243	144	152	197	METTL26	0	0	0	0	0	0,0,0,1	0,0,0,4	0,0,0,5	0,0,0,2	0,0,0,1	0	no
ENSG00000131503	9266	ENSG00000131503	chr5	+	139818078	139818202	139818087	139818202	139815688	139815842	9266	33	41	30	77	41	69	43	56	43	39	29	35	108	99	0.000745546	0.010735	0.282,0.478,0.285	0.503,0.639,0.53	-0.209	110	82	99	82	85	78	ANKHD1	0	0	0	0	0	0,0,0,2	0,0,0,2	0,0,0,3	0,0,0,1	0,0,0,1	0	no
ENSG00000132199	3487	ENSG00000132199	chr18	-	690548	690745	690548	690631	691067	691106	3487	40	76	26	35	131	98	84	48	67	36	32	82	198	99	0.0022877	0.0244236	0.364,0.225,0.117	0.538,0.429,0.29	-0.184	75	207	124	120	80	149	ENOSF1	0	0	0	0	0	0,0,0,1	0,0,0,7	0,0,0,5	0,0,0,1	0,0,0,1	0	no
ENSG00000132773	2965	ENSG00000132773	chr1	+	45808406	45808674	45808514	45808674	45808055	45808315	2965	64	88	106	82	69	61	134	119	203	48	47	55	198	99	5.49162e-06	0.000226766	0.281,0.389,0.465	0.583,0.559,0.649	-0.219	146	157	167	182	166	258	TOE1	0	0	0	0	0	0,0,0,3	0,0,0,5	0,0,0,5	0,0,0,2	0,0,0,2	0	no
ENSG00000134222	5064	ENSG00000134222	chr1	-	109825301	109825411	109825301	109825358	109825684	109825790	5064	11	13	16	9	39	41	6	7	7	42	43	47	152	99	0.00120196	0.0152312	0.443,0.178,0.203	0.085,0.096,0.088	0.185	20	52	57	48	50	54	PSRC1	0	0	0	0	0	0,0,0,1	0,0,0,5	0,0,0,5	0,0,0,1	0,0,0,1	0	no
ENSG00000134644	3560	ENSG00000134644	chr1	-	31452908	31453025	31452908	31453013	31454158	31454252	3560	61	36	57	559	179	289	113	100	67	208	196	228	111	99	4.90908e-11	9.53291e-09	0.089,0.152,0.15	0.326,0.313,0.208	-0.152	620	215	346	321	296	295	PUM1	0	0	0	0	0	0,0,0,2	0,0,0,3	0,0,0,2	0,0,0,1	0,0,0,1	0	no
ENSG00000134905	1255	ENSG00000134905	chr13	-	111296731	111296953	111296731	111296830	111299447	111299586	1255	49	61	44	4	3	0	39	47	32	8	6	6	198	99	0.000915923	0.0124638	0.86,0.91,1.0	0.709,0.797,0.727	0.179	53	64	44	47	53	38	CARS2	0	0	0	0	0	0,0,0,1	0,0,0,2	0,0,1,5	0,0,0,1	0,0,0,1	0	no
ENSG00000135241	8109	ENSG00000135241	chr7	-	108154879	108156018	108154879	108155891	108161919	108161965	8109	33	113	120	2	7	15	78	89	119	0	0	2	198	99	4.9513e-08	4.41117e-06	0.892,0.89,0.8	1.0,1.0,0.967	-0.128	35	120	135	78	89	121	PNPLA8	0	0	0	0	0	0,0,0,1	0,0,0,1	0,0,0,3	0,0,0,2	0,0,0,1	0	no
ENSG00000136828	221	ENSG00000136828	chr9	+	129975222	129975328	129975246	129975328	129974905	129974998	221	46	32	39	0	2	0	30	27	30	6	2	3	123	99	0.000152363	0.00300749	1.0,0.928,1.0	0.801,0.916,0.889	0.107	46	34	39	36	29	33	RALGPS1	0	0	0	0	0	0,0,0,0	0,0,0,2	0,0,0,2	0,0,0,1	0,0,0,1	0	no
ENSG00000137074	324	ENSG00000137074	chr9	-	32987541	32987844	32987541	32987729	32989756	32989893	324	29	197	129	6	21	13	76	101	99	20	20	30	198	99	0.00124239	0.0156881	0.707,0.824,0.832	0.655,0.716,0.623	0.123	35	218	142	96	121	129	APTX	0	0	0	0	0	0,0,0,1	0,0,0,4	0,0,0,2	0,0,0,2	0,0,0,2	0	no
ENSG00000137074	323	ENSG00000137074	chr9	-	32987541	32987844	32987541	32987729	32988080	32988127	323	25	192	128	32	138	124	71	97	95	127	125	193	198	99	0.00013612	0.00273956	0.281,0.41,0.34	0.218,0.28,0.198	0.112	57	330	252	198	222	288	APTX	0	0	0	0	0	0,0,0,1	0,0,0,2	0,0,0,2	0,0,0,2	0,0,0,2	0	no
ENSG00000137221	8475	ENSG00000137221	chr6	+	43466660	43466838	43466712	43466838	43465618	43465715	8475	7	2	6	20	40	53	23	14	18	41	44	50	151	99	0.000327413	0.00554826	0.187,0.032,0.069	0.269,0.173,0.191	-0.115	27	42	59	64	58	68	TJAP1	0	0	0	0	0	0,0,0,2	0,0,0,3	0,0,0,3	0,0,0,3	0,0,0,1	0	no
ENSG00000137221	8476	ENSG00000137221	chr6	+	43466660	43466838	43466715	43466838	43465618	43465715	8476	7	2	8	23	36	49	25	16	20	58	32	62	154	99	0.00094057	0.0126792	0.164,0.034,0.095	0.217,0.243,0.172	-0.113	30	38	57	83	48	82	TJAP1	0	0	0	0	0	0,0,0,2	0,0,0,3	0,0,0,3	0,0,0,4	0,0,0,1	0	no
ENSG00000137996	3924	ENSG00000137996	chr1	+	100733629	100733851	100733707	100733851	100732079	100732180	3924	11	44	34	113	269	269	63	78	61	113	200	226	177	99	5.84239e-10	8.93139e-08	0.052,0.084,0.066	0.238,0.179,0.131	-0.115	124	313	303	176	278	287	RTCA	0	0	0	0	0	0,0,0,2	0,0,0,3	0,0,0,3	0,0,0,2	0,0,0,2	0	no
ENSG00000139428	8088	ENSG00000139428	chr12	-	109998844	109999134	109998844	109998909	109999584	109999657	8088	28	29	37	4	5	8	23	40	27	0	2	3	198	99	0.00412695	0.0371858	0.778,0.744,0.698	1.0,0.909,0.818	-0.169	32	34	45	23	42	30	MMAB	0	0	0	0	0	0,0,0,1	0,0,0,4	0,0,0,3	0,0,0,1	0,0,0,1	0	no
ENSG00000139436	3349	ENSG00000139436	chr12	-	110385060	110386651	110385060	110385309	110388971	110389121	3349	2	74	36	63	109	39	60	65	51	37	35	39	198	99	7.65854e-06	0.000292695	0.016,0.253,0.316	0.448,0.481,0.395	-0.246	65	183	75	97	100	90	GIT2	0	0	0	0	0	0,0,0,1	0,0,0,4	0,0,0,2	0,0,0,2	0,0,0,1	0	no
ENSG00000139990	2404	ENSG00000139990	chr14	-	69584855	69584995	69584855	69584992	69585910	69585947	2404	70	78	50	19	25	9	58	57	40	3	4	6	102	99	8.52097e-05	0.00193744	0.781,0.752,0.844	0.949,0.933,0.866	-0.124	89	103	59	61	61	46	DCAF5	0	0	0	0	0	0,0,0,1	0,0,0,3	0,0,0,5	0,0,0,2	0,0,0,1	0	no
ENSG00000140400	2657	ENSG00000140400	chr15	-	75651399	75651532	75651399	75651494	75651960	75652116	2657	31	22	36	3	4	0	61	67	61	0	1	0	137	99	0.00434783	0.0385867	0.882,0.799,1.0	1.0,0.98,1.0	-0.1	34	26	36	61	68	61	MAN2C1	0	0	0	0	0	0,0,0,1	0,0,0,7	0,0,0,3	0,0,0,1	0,0,0,1	0	no
ENSG00000140451	1561	ENSG00000140451	chr15	-	65112045	65112218	65112045	65112185	65113180	65113287	1561	39	16	29	75	33	54	27	18	19	12	10	20	132	99	0.000191002	0.00364987	0.281,0.267,0.287	0.628,0.574,0.416	-0.261	114	49	83	39	28	39	PIF1	0	0	0	0	0	0,0,0,1	0,0,0,4	0,0,0,5	0,0,0,1	0,0,0,2	0	no
ENSG00000140995	4189	ENSG00000140995	chr16	+	90030577	90030718	90030628	90030718	90029770	90029851	4189	110	67	90	67	21	40	93	41	92	20	8	21	150	99	0.000774449	0.010932	0.52,0.678,0.598	0.754,0.772,0.743	-0.158	177	88	130	113	49	113	DEF8	0	0	0	0	0	0,0,0,2	0,0,0,4	0,0,0,5	0,0,0,2	0,0,0,1	0	no
ENSG00000141503	872	ENSG00000141503	chr17	+	4794750	4795011	4794810	4795011	4794245	4794419	872	44	53	99	6	3	19	64	74	64	6	1	1	159	99	0.000666019	0.00976831	0.82,0.917,0.764	0.869,0.979,0.976	-0.108	50	56	118	70	75	65	MINK1	0	0	0	0	0	0,0,0,1	0,0,0,2	0,0,0,2	0,0,0,2	0,0,0,1	0	no
ENSG00000142330	7681	ENSG00000142330	chr2	+	241535350	241535938	241535735	241535938	241534440	241534721	7681	81	37	65	139	98	179	80	58	84	89	71	133	198	99	0.000236306	0.00429832	0.226,0.159,0.154	0.31,0.29,0.24	-0.1	220	135	244	169	129	217	CAPN10	0	0	0	0	0	0,0,0,2	0,0,0,4	0,0,0,3	0,0,0,3	0,0,0,1	0	no
ENSG00000143774	4700	ENSG00000143774	chr1	+	228333713	228333768	228333726	228333768	228333261	228333350	4700	12	7	21	45	14	46	14	19	18	18	19	24	112	99	0.00529887	0.0452704	0.191,0.307,0.288	0.407,0.469,0.399	-0.163	57	21	67	32	38	42	GUK1	0	0	0	0	0	0,0,0,2	0,0,0,3	0,0,0,4	0,0,0,1	0,0,0,1	0	no
ENSG00000144395	8931	ENSG00000144395	chr2	+	197593916	197594585	197594516	197594585	197590696	197590823	8931	30	77	100	0	7	0	84	52	85	19	7	2	198	99	0.00197766	0.0219961	1.0,0.846,1.0	0.689,0.788,0.955	0.138	30	84	100	103	59	87	CCDC150	0	0	0	0	0	0,0,0,1	0,0,0,1	0,0,0,4	0,0,0,1	0,0,0,2	0	no
ENSG00000144591	6094	ENSG00000144591	chr2	+	220370416	220370483	220370436	220370483	220370179	220370277	6094	4	11	6	79	145	100	16	11	17	66	39	91	119	99	6.49164e-06	0.000259124	0.04,0.059,0.048	0.168,0.19,0.135	-0.115	83	156	106	82	50	108	GMPPA	0	0	0	0	0	0,0,0,2	0,0,0,5	0,0,0,6	0,0,0,1	0,0,0,1	0	no
ENSG00000145029	5803	ENSG00000145029	chr3	-	49462381	49462579	49462381	49462486	49462799	49462871	5803	17	18	28	55	19	45	40	18	35	24	21	30	192	99	0.00435007	0.0385867	0.137,0.328,0.243	0.462,0.307,0.376	-0.146	72	37	73	64	39	65	NICN1	0	0	0	0	0	0,0,0,1	0,0,0,2	0,0,0,2	0,0,0,2	0,0,0,1	0	no
ENSG00000146350	9598	ENSG00000146350	chr6	-	121436317	121436893	121436317	121436387	121447523	121447607	9598	7	42	17	30	37	55	55	76	71	28	27	28	198	99	3.87222e-08	3.66077e-06	0.104,0.362,0.134	0.495,0.585,0.559	-0.346	37	79	72	83	103	99	TBC1D32	0	0	0	0	0	0,0,0,2	0,0,0,2	0,0,0,1	0,0,0,3	0,0,0,2	0	no
ENSG00000146826	5879	ENSG00000146826	chr7	-	99753293	99753542	99753293	99753448	99754008	99754172	5879	3	24	15	40	13	44	30	42	41	13	6	32	193	99	0.000330846	0.00559324	0.037,0.486,0.149	0.542,0.782,0.397	-0.35	43	37	59	43	48	73	TRAPPC14	0	0	0	0	0	0,0,0,2	0,0,0,5	0,0,0,3	0,0,0,3	0,0,0,1	0	no
ENSG00000146872	6294	ENSG00000146872	chr17	+	60558481	60558567	60558484	60558567	60556385	60556651	6294	32	48	83	14	49	58	56	40	52	78	55	79	102	99	0.00241922	0.0254497	0.689,0.487,0.581	0.411,0.414,0.39	0.181	46	97	141	134	95	131	TLK2	0	0	0	0	0	0,0,0,0	0,0,0,3	0,0,0,2	0,0,0,2	0,0,0,1	0	no
ENSG00000147180	7236	ENSG00000147180	chrX	+	84501935	84502657	84502552	84502657	84500908	84501028	7236	1663	6692	6449	203	1102	1203	5347	5295	6594	382	191	790	198	99	1.55032e-12	3.59323e-10	0.804,0.752,0.728	0.875,0.933,0.807	-0.11	1866	7794	7652	5729	5486	7384	ZNF711	0	0	0	0	0	0,0,0,2	0,0,0,1	0,0,0,1	0,0,0,3	0,0,0,2	0	no
ENSG00000148019	262	ENSG00000148019	chr9	+	80866820	80866959	80866823	80866959	80863677	80863789	262	17	58	75	23	223	138	18	14	21	61	73	123	102	99	0.00303621	0.0299248	0.418,0.202,0.345	0.223,0.157,0.142	0.148	40	281	213	79	87	144	CEP78	0	0	0	0	0	0,0,0,1	0,0,0,3	0,0,0,2	0,0,0,1	0,0,0,1	0	no
ENSG00000148143	232	ENSG00000148143	chr9	+	109694546	109694830	109694726	109694830	109692805	109692970	232	26	85	59	41	88	65	49	31	28	109	80	91	198	99	4.87009e-06	0.00020344	0.241,0.326,0.312	0.184,0.162,0.133	0.133	67	173	124	158	111	119	ZNF462	0	0	0	0	0	0,0,0,1	0,0,0,5	0,0,0,3	0,0,0,3	0,0,0,1	0	no
ENSG00000148143	231	ENSG00000148143	chr9	+	109694543	109694830	109694726	109694830	109692805	109692970	231	39	99	62	41	88	65	47	41	30	109	80	91	198	99	1.19876e-07	9.16283e-06	0.322,0.36,0.323	0.177,0.204,0.142	0.161	80	187	127	156	121	121	ZNF462	0	0	0	0	0	0,0,0,1	0,0,0,5	0,0,0,3	0,0,0,3	0,0,0,1	0	no
ENSG00000149091	5230	ENSG00000149091	chr11	+	46389551	46389629	46389554	46389629	46389201	46389297	5230	98	128	234	15	55	68	102	116	110	58	63	64	102	99	0.000528453	0.00806143	0.864,0.693,0.77	0.631,0.641,0.625	0.143	113	183	302	160	179	174	DGKZ	0	0	0	0	0	0,0,0,0	0,0,0,4	0,0,0,4	0,0,0,3	0,0,0,1	0	no
ENSG00000149474	7761	ENSG00000149474	chr20	+	18142463	18142883	18142466	18142883	18139727	18139909	7761	25	60	48	5	32	6	29	31	55	25	25	29	102	99	0.00292142	0.0289923	0.829,0.645,0.886	0.53,0.546,0.648	0.212	30	92	54	54	56	84	KAT14	0	0	0	0	0	0,0,0,1	0,0,0,2	0,0,0,2	0,0,0,2	0,0,0,1	0	no
ENSG00000150401	2113	ENSG00000150401	chr13	-	114138154	114138511	114138154	114138371	114144981	114145006	2113	114	107	130	2	9	12	191	130	181	25	19	35	198	99	0.000343218	0.00568207	0.966,0.856,0.844	0.793,0.774,0.721	0.126	116	116	142	216	149	216	DCUN1D2	0	0	0	0	0	0,0,0,1	0,0,0,4	0,0,0,3	0,0,0,2	0,0,0,1	0	no
ENSG00000151923	8282	ENSG00000151923	chr10	-	121341970	121342120	121341970	121342069	121347663	121347760	8282	87	132	108	64	95	68	122	89	83	145	111	103	150	99	6.54034e-05	0.00157692	0.473,0.478,0.512	0.357,0.346,0.347	0.138	151	227	176	267	200	186	TIAL1	0	0	0	0	0	0,0,0,1	0,0,0,7	0,0,0,4	0,0,0,1	0,0,0,1	0	no
ENSG00000152763	4412	ENSG00000152763	chr1	-	67358911	67359096	67358911	67359044	67370883	67371058	4412	22	38	51	6	10	8	30	29	33	0	2	3	151	99	0.000383864	0.00623996	0.706,0.714,0.807	1.0,0.905,0.878	-0.185	28	48	59	30	31	36	DNAI4	0	0	0	0	0	0,0,0,1	0,0,0,2	0,0,0,1	0,0,0,2	0,0,0,2	0	no
ENSG00000153914	6169	ENSG00000153914	chr5	+	65460435	65460725	65460610	65460725	65459619	65459750	6169	36	166	140	269	303	279	168	142	164	182	198	305	198	99	9.52665e-05	0.00209966	0.063,0.215,0.201	0.316,0.264,0.212	-0.104	305	469	419	350	340	469	SREK1	0	0	0	0	0	0,0,0,1	0,0,0,3	0,0,0,5	0,0,0,1	0,0,0,1	0	no
ENSG00000153956	10141	ENSG00000153956	chr7	-	81626494	81626566	81626494	81626551	81634738	81634813	10141	5	15	12	38	67	60	27	30	13	46	30	49	114	99	0.000742512	0.0107128	0.103,0.163,0.148	0.338,0.465,0.187	-0.192	43	82	72	73	60	62	CACNA2D1	0	0	0	0	0	0,0,0,0	0,0,0,0	0,0,0,0	0,0,0,0	0,0,0,0	0	no
ENSG00000154114	4767	ENSG00000154114	chr11	+	120924259	120924441	120924338	120924441	120918236	120918376	4767	141	239	237	13	10	15	158	183	174	36	29	27	178	99	2.84475e-07	2.00388e-05	0.858,0.93,0.898	0.709,0.778,0.782	0.139	154	249	252	194	212	201	TBCEL	0	0	0	0	0	0,0,0,1	0,0,0,3	0,0,0,2	0,0,0,2	0,0,0,2	0	no
ENSG00000156170	423	ENSG00000156170	chr8	+	96048529	96048722	96048598	96048722	96047681	96047804	423	26	30	19	0	1	11	31	35	22	14	14	12	168	99	0.00524496	0.0449166	1.0,0.946,0.504	0.566,0.596,0.519	0.256	26	31	30	45	49	34	NDUFAF6	0	0	0	0	0	0,0,0,1	0,0,0,3	0,0,0,0	0,0,0,1	0,0,0,1	0	no
ENSG00000157601	7845	ENSG00000157601	chr21	+	42793764	42794022	42793901	42794022	42792441	42792744	7845	22	20	25	0	0	0	29	25	37	5	0	2	198	99	0.00175231	0.0200385	1.0,1.0,1.0	0.744,1.0,0.902	0.118	22	20	25	34	25	39	MX1	0	0	0	0	0	0,0,0,0	0,0,0,1	0,0,0,0	0,0,0,0	0,0,0,0	0	no
ENSG00000157693	1503	ENSG00000157693	chr9	+	117386415	117386739	117386629	117386739	117379397	117379581	1503	85	31	63	49	36	40	36	28	36	49	40	67	198	99	0.000608363	0.00908751	0.464,0.301,0.441	0.269,0.259,0.212	0.155	134	67	103	85	68	103	TMEM268	0	0	0	0	0	0,0,0,2	0,0,0,3	0,0,0,2	0,0,0,2	0,0,0,1	0	no
ENSG00000157800	7999	ENSG00000157800	chr7	-	140051072	140051769	140051072	140051251	140051861	140051946	7999	9	102	66	90	231	176	171	160	180	118	84	120	198	99	0	0	0.048,0.181,0.158	0.42,0.488,0.429	-0.317	99	333	242	289	244	300	SLC37A3	0	0	0	0	0	0,0,0,1	0,0,0,4	0,0,0,5	0,0,0,1	0,0,0,2	0	no
ENSG00000158106	374	ENSG00000158106	chr8	+	144462234	144462953	144462758	144462953	144461998	144462155	374	71	38	95	4	3	4	135	115	126	1	0	0	198	99	5.11103e-05	0.00131285	0.899,0.864,0.922	0.985,1.0,1.0	-0.1	75	41	99	136	115	126	RHPN1	0	0	0	0	0	0,0,0,2	0,0,0,6	0,0,0,5	0,0,0,2	0,0,0,2	0	no
ENSG00000158636	6030	ENSG00000158636	chr11	+	76253211	76253411	76253259	76253411	76250642	76250684	6030	17	18	7	49	47	15	28	30	11	21	21	25	147	99	0.00372167	0.0347756	0.189,0.205,0.239	0.473,0.49,0.229	-0.186	66	65	22	49	51	36	EMSY	0	0	0	0	0	0,0,0,1	0,0,0,3	0,0,0,3	0,0,0,1	0,0,0,1	0	no
ENSG00000159140	7981	ENSG00000159140	chr21	+	34948670	34949787	34948723	34949787	34948083	34948199	7981	51	182	98	201	419	239	118	182	145	236	236	213	152	99	2.37743e-05	0.00071472	0.142,0.221,0.211	0.246,0.334,0.307	-0.104	252	601	337	354	418	358	SON	0	0	0	0	0	0,0,0,1	0,0,0,4	0,0,0,3	0,0,0,1	0,0,0,0	0	no
ENSG00000159784	10262	ENSG00000159784	chr7	-	143056418	143056860	143056418	143056512	143057132	143057242	10262	43	36	63	2	6	0	51	82	83	0	0	0	198	99	0.00119865	0.0152312	0.915,0.75,1.0	1.0,1.0,1.0	-0.112	45	42	63	51	82	83	FAM131B	0	0	0	0	0	0,0,0,0	0,0,0,0	0,0,0,0	0,0,0,0	0,0,0,0	0	no
ENSG00000160271	198	ENSG00000160271	chr9	-	135985012	135985108	135985012	135985072	135985682	135985876	198	207	231	233	90	142	120	106	100	129	141	134	124	135	99	6.70722e-10	1.00399e-07	0.628,0.544,0.587	0.355,0.354,0.433	0.206	297	373	353	247	234	253	RALGDS	0	0	0	0	0	0,0,0,2	0,0,0,2	0,0,0,2	0,0,0,2	0,0,0,2	0	no
ENSG00000160298	8056	ENSG00000160298	chr21	-	47737121	47737262	47737121	47737182	47737925	47738134	8056	271	130	247	230	119	190	186	152	134	238	207	183	179	99	7.30036e-05	0.00170857	0.395,0.377,0.418	0.302,0.289,0.288	0.104	501	249	437	424	359	317	C21orf58	0	0	0	0	0	0,0,0,0	0,0,0,1	0,0,0,2	0,0,0,1	0,0,0,1	0	no
ENSG00000160741	5294	ENSG00000160741	chr1	-	153925046	153925126	153925046	153925111	153925280	153925310	5294	21	10	16	76	54	48	21	12	20	36	23	41	114	99	0.00533519	0.0454962	0.194,0.139,0.224	0.336,0.312,0.298	-0.13	97	64	64	57	35	61	CRTC2	0	0	0	0	0	0,0,0,2	0,0,0,4	0,0,0,5	0,0,0,1	0,0,0,1	0	no
ENSG00000160753	3328	ENSG00000160753	chr1	+	155296400	155296923	155296688	155296923	155295654	155295701	3328	362	165	240	36	33	60	151	143	163	72	66	65	198	99	4.45356e-07	2.80624e-05	0.834,0.714,0.667	0.512,0.52,0.556	0.209	398	198	300	223	209	228	RUSC1	0	0	0	0	0	0,0,0,1	0,0,0,2	0,0,0,7	0,0,0,1	0,0,0,1	0	no
ENSG00000160917	7974	ENSG00000160917	chr7	+	99051588	99051759	99051663	99051759	99049990	99050063	7974	148	268	327	209	112	255	394	385	430	127	91	176	174	99	0.000357124	0.00588518	0.287,0.577,0.422	0.638,0.707,0.582	-0.214	357	380	582	521	476	606	CPSF4	0	99050289	0	0	0	0,0,0,2	0,0,0,3	0,0,0,4	0,0,0,3	0,0,0,1	1	yes
ENSG00000160917	7975	ENSG00000160917	chr7	+	99051588	99051759	99051666	99051759	99049990	99050063	7975	170	276	361	55	32	33	434	407	454	18	28	54	177	99	0.00399134	0.0364394	0.634,0.828,0.86	0.931,0.89,0.825	-0.108	225	308	394	452	435	508	CPSF4	0	99050289	0	0	0	0,0,0,2	0,0,0,3	0,0,0,4	0,0,0,3	0,0,0,1	1	yes
ENSG00000161265	3070	ENSG00000161265	chr19	-	36235223	36235639	36235223	36235322	36236025	36236088	3070	84	66	107	7	24	30	195	146	210	4	21	13	198	99	0.000413623	0.00656044	0.857,0.579,0.641	0.961,0.777,0.89	-0.184	91	90	137	199	167	223	U2AF1L4	0	0	0	0	0	0,0,0,1	0,0,0,2	0,0,0,1	0,0,0,3	0,0,0,2	0	no
ENSG00000162302	5851	ENSG00000162302	chr11	+	64129323	64129474	64129378	64129474	64129113	64129217	5851	110	104	210	6	3	13	82	64	98	12	20	18	154	99	6.60316e-07	3.95364e-05	0.922,0.957,0.912	0.815,0.673,0.778	0.175	116	107	223	94	84	116	RPS6KA4	0	0	0	0	0	0,0,0,2	0,0,0,5	0,0,0,6	0,0,0,3	0,0,0,1	0	no
ENSG00000162869	7237	ENSG00000162869	chr2	+	48681694	48681880	48681733	48681880	48678146	48678215	7237	16	12	22	12	40	33	3	8	3	25	18	31	138	99	0.00240858	0.0254121	0.489,0.177,0.324	0.079,0.242,0.065	0.201	28	52	55	28	26	34	PPP1R21	0	0	0	0	0	0,0,0,1	0,0,0,2	0,0,0,2	0,0,0,2	0,0,0,2	0	no
ENSG00000163006	817	ENSG00000163006	chr2	+	109408130	109408258	109408135	109408258	109405307	109405422	817	82	324	136	2	38	27	101	109	186	37	27	64	104	99	1.8532e-06	9.12005e-05	0.975,0.89,0.827	0.722,0.794,0.735	0.147	84	362	163	138	136	250	CCDC138	0	0	0	0	0	0,0,0,1	0,0,0,3	0,0,0,3	0,0,0,1	0,0,0,1	0	no
ENSG00000163040	7435	ENSG00000163040	chr2	+	132288151	132288400	132288349	132288400	132287219	132287264	7435	93	65	69	55	47	49	76	106	137	37	39	39	198	99	0.00130359	0.0161665	0.458,0.409,0.413	0.507,0.576,0.637	-0.147	148	112	118	113	145	176	CCDC74A	0	0	0	0	0	0,0,0,2	0,0,0,2	0,0,0,0	0,0,0,2	0,0,0,1	0	no
ENSG00000163374	3253	ENSG00000163374	chr1	-	155638417	155638568	155638417	155638508	155640110	155640255	3253	312	262	165	72	61	56	263	204	229	25	19	45	159	99	5.07046e-05	0.00131048	0.73,0.728,0.647	0.868,0.87,0.76	-0.131	384	323	221	288	223	274	YY1AP1	0	0	0	0	0	0,0,0,1	0,0,0,2	0,0,0,3	0,0,0,2	0,0,0,1	0	no
ENSG00000163389	1467	ENSG00000163389	chr3	+	119198754	119199019	119198897	119199019	119196159	119196295	1467	8	19	22	24	74	55	31	15	20	40	18	28	198	99	0.000347743	0.00574376	0.143,0.114,0.167	0.279,0.294,0.263	-0.137	32	93	77	71	33	48	POGLUT1	0	0	0	0	0	0,0,0,3	0,0,0,2	0,0,0,0	0,0,0,2	0,0,0,1	0	no
ENSG00000163482	4522	ENSG00000163482	chr2	+	219561249	219561324	219561312	219561324	219559247	219559358	4522	27	46	43	31	31	43	11	5	29	35	22	44	162	99	0.000335157	0.00562534	0.347,0.476,0.379	0.161,0.122,0.287	0.211	58	77	86	46	27	73	STK36	0	0	0	0	0	0,0,0,2	0,0,0,3	0,0,0,2	0,0,0,2	0,0,0,1	0	no
ENSG00000163584	4463	ENSG00000163584	chr3	-	170585801	170585990	170585801	170585923	170586086	170586176	4463	103	266	287	19	86	78	468	667	580	23	41	56	166	99	2.22045e-16	9.97119e-14	0.764,0.648,0.687	0.924,0.907,0.861	-0.198	122	352	365	491	708	636	RPL22L1	0	0	0	0	0	0,0,0,1	0,0,0,4	0,0,0,2	0,0,0,1	0,0,0,2	0	no
ENSG00000163781	8612	ENSG00000163781	chr3	-	133371306	133371473	133371306	133371458	133372188	133372368	8612	145	472	283	60	169	86	213	167	282	119	113	156	114	99	2.88865e-05	0.000826889	0.677,0.708,0.741	0.609,0.562,0.611	0.115	205	641	369	332	280	438	TOPBP1	0	0	0	0	0	0,0,0,1	0,0,0,5	0,0,0,4	0,0,0,4	0,0,0,1	0	no
ENSG00000163939	9056	ENSG00000163939	chr3	-	52713589	52713742	52713589	52713739	52716107	52716249	9056	43	88	54	6	14	12	33	40	59	11	11	32	102	99	0.00218442	0.0235782	0.874,0.859,0.814	0.744,0.779,0.642	0.127	49	102	66	44	51	91	PBRM1	0	0	0	0	0	0,0,0,1	0,0,0,1	0,0,0,3	0,0,0,1	0,0,0,2	0	no
ENSG00000164066	8954	ENSG00000164066	chr4	+	128606596	128609022	128608832	128609022	128605563	128605641	8954	20	23	36	18	28	35	37	45	39	21	21	22	198	99	0.00406471	0.0367821	0.357,0.291,0.34	0.468,0.517,0.47	-0.156	38	51	71	58	66	61	INTU	0	0	0	0	0	0,0,0,1	0,0,0,2	0,0,0,1	0,0,0,1	0,0,0,2	0	no
ENSG00000164638	852	ENSG00000164638	chr7	+	5331323	5331452	5331360	5331452	5330754	5330868	852	92	35	68	23	14	20	57	45	57	34	23	29	136	99	0.0056024	0.0470798	0.744,0.645,0.712	0.55,0.587,0.589	0.125	115	49	88	91	68	86	SLC29A4	0	0	0	0	0	0,0,0,2	0,0,0,0	0,0,0,1	0,0,0,2	0,0,0,2	0	no
ENSG00000165097	8388	ENSG00000165097	chr6	+	18208359	18208437	18208362	18208437	18207628	18207760	8388	8	13	20	62	91	99	0	0	4	96	118	108	102	99	7.77733e-12	1.69334e-09	0.111,0.122,0.164	0.0,0.0,0.035	0.121	70	104	119	96	118	112	KDM1B	0	0	0	0	0	0,0,0,1	0,0,0,2	0,0,0,4	0,0,0,3	0,0,0,2	0	no
ENSG00000165905	5739	ENSG00000165905	chr11	+	45947589	45947898	45947772	45947898	45946335	45946440	5739	106	62	69	13	10	9	74	68	60	0	2	0	198	99	1.82639e-09	2.43011e-07	0.803,0.756,0.793	1.0,0.944,1.0	-0.197	119	72	78	74	70	60	LARGE2	0	0	0	0	0	0,0,0,1	0,0,0,5	0,0,0,1	0,0,0,2	0,0,0,1	0	no
ENSG00000165905	5741	ENSG00000165905	chr11	+	45949299	45949620	45949470	45949620	45948865	45949144	5741	39	21	15	102	15	41	58	39	64	29	37	48	198	99	0.00204727	0.0224574	0.16,0.412,0.155	0.5,0.345,0.4	-0.173	141	36	56	87	76	112	LARGE2	0	0	0	0	0	0,0,0,0	0,0,0,3	0,0,0,3	0,0,0,0	0,0,0,1	0	no
ENSG00000167291	2491	ENSG00000167291	chr17	-	77924209	77924393	77924209	77924374	77925248	77925396	2491	31	28	26	137	113	136	75	30	78	85	90	95	118	99	4.74935e-06	0.000199556	0.16,0.172,0.138	0.425,0.219,0.408	-0.194	168	141	162	160	120	173	TBC1D16	0	0	0	0	0	0,0,0,1	0,0,0,4	0,0,0,5	0,0,0,3	0,0,0,2	0	no
ENSG00000168036	3720	ENSG00000168036	chr3	+	41281150	41281934	41281309	41281934	41280624	41280845	3720	515	1803	1443	465	825	844	932	1277	1049	341	379	428	198	99	0.000110697	0.00235312	0.356,0.522,0.461	0.577,0.628,0.551	-0.139	980	2628	2287	1273	1656	1477	CTNNB1	0	0	0	0	0	0,0,0,1	0,0,0,2	0,0,0,4	0,0,0,1	0,0,0,1	0	no
ENSG00000168502	7370	ENSG00000168502	chr18	+	8818960	8819257	8819044	8819257	8812976	8813231	7370	102	187	105	10	6	1	147	90	70	25	12	11	183	99	8.98093e-06	0.000332619	0.847,0.944,0.983	0.761,0.802,0.775	0.145	112	193	106	172	102	81	MTCL1	0	0	0	0	0	0,0,0,1	0,0,0,2	0,0,0,5	0,0,0,3	0,0,0,2	0	no
ENSG00000168894	631	ENSG00000168894	chr2	+	85824075	85824301	85824226	85824301	85823641	85823772	631	44	41	66	13	23	15	51	51	47	8	6	4	198	99	0.00120072	0.0152312	0.629,0.471,0.687	0.761,0.81,0.855	-0.213	57	64	81	59	57	51	RNF181	0	0	0	0	0	0,0,0,2	0,0,0,6	0,0,0,7	0,0,0,2	0,0,0,1	0	no
ENSG00000169683	1774	ENSG00000169683	chr17	+	79986894	79987061	79986968	79987061	79986488	79986559	1774	65	101	83	97	166	302	83	60	88	77	78	122	173	99	0.00139147	0.0168311	0.277,0.258,0.136	0.382,0.306,0.292	-0.103	162	267	385	160	138	210	LRRC45	0	0	0	0	0	0,0,0,1	0,0,0,3	0,0,0,3	0,0,0,2	0,0,0,1	0	no
ENSG00000170004	989	ENSG00000170004	chr17	+	7797432	7797583	7797444	7797583	7797122	7797253	989	39	106	108	42	130	103	52	37	41	73	71	132	111	99	0.000939153	0.0126792	0.453,0.421,0.483	0.388,0.317,0.217	0.145	81	236	211	125	108	173	CHD3	0	0	0	0	0	0,0,0,1	0,0,0,3	0,0,0,3	0,0,0,2	0,0,0,1	0	no
ENSG00000170421	6433	ENSG00000170421	chr12	-	53298441	53298863	53298441	53298811	53343239	53343626	6433	442	833	775	8	15	12	548	564	528	52	67	63	151	99	0	0	0.973,0.973,0.977	0.874,0.847,0.846	0.119	450	848	787	600	631	591	KRT8	0	0	0	0	0	0,0,0,0	0,0,0,0	0,0,0,1	0,0,0,1	0,0,0,1	0	no
ENSG00000170791	467	ENSG00000170791	chr8	+	57128947	57129065	57128991	57129065	57127156	57127226	467	21	160	213	49	258	256	98	119	142	62	112	140	143	99	0.000976978	0.0130234	0.229,0.3,0.365	0.523,0.424,0.413	-0.155	70	418	469	160	231	282	CHCHD7	0	0	0	0	0	0,0,0,2	0,0,0,1	0,0,0,2	0,0,0,1	0,0,0,2	0	no
ENSG00000170854	8499	ENSG00000170854	chr3	-	97668687	97668859	97668687	97668856	97669629	97669732	8499	178	157	210	41	65	44	114	104	176	70	53	91	102	99	5.11617e-05	0.00131285	0.808,0.701,0.822	0.613,0.656,0.652	0.137	219	222	254	184	157	267	RIOX2	0	0	0	0	0	0,0,0,1	0,0,0,1	0,0,0,4	0,0,0,2	0,0,0,2	0	no
ENSG00000171469	2717	ENSG00000171469	chr19	-	9727720	9727902	9727720	9727847	9728766	9728855	2717	3	14	17	45	49	29	12	15	12	24	16	16	154	99	0.0059914	0.0497092	0.041,0.155,0.274	0.243,0.376,0.325	-0.158	48	63	46	36	31	28	ZNF561	0	0	0	0	0	0,0,0,2	0,0,0,3	0,0,0,3	0,0,0,2	0,0,0,1	0	no
ENSG00000172493	8899	ENSG00000172493	chr4	+	88005271	88005316	88005274	88005316	87967846	87968746	8899	79	33	24	28	20	9	53	26	22	7	6	5	102	99	0.00293128	0.02905	0.733,0.616,0.721	0.88,0.808,0.81	-0.143	107	53	33	60	32	27	AFF1	0	0	0	0	0	0,0,0,1	0,0,0,2	0,0,0,4	0,0,0,1	0,0,0,1	0	no
ENSG00000172830	5315	ENSG00000172830	chr11	+	67077536	67077810	67077634	67077810	67077238	67077439	5315	21	37	44	0	3	5	76	52	68	13	11	15	197	99	0.00538352	0.0457218	1.0,0.861,0.816	0.746,0.704,0.695	0.177	21	40	49	89	63	83	SSH3	0	0	0	0	0	0,0,0,1	0,0,0,4	0,0,0,2	0,0,0,2	0,0,0,2	0	no
ENSG00000173581	4895	ENSG00000173581	chr19	+	56160123	56160443	56160311	56160443	56159598	56159643	4895	107	79	122	1	4	8	70	81	93	9	10	8	198	99	0.00339978	0.0325699	0.982,0.908,0.884	0.795,0.802,0.853	0.108	108	83	130	79	91	101	CCDC106	0	0	0	0	0	0,0,0,0	0,0,0,0	0,0,0,1	0,0,0,1	0,0,0,0	0	no
ENSG00000173598	1340	ENSG00000173598	chr12	+	93792543	93792631	93792546	93792631	93789264	93789309	1340	87	179	159	51	198	209	85	97	101	162	153	186	102	99	0.00241751	0.0254497	0.623,0.467,0.425	0.337,0.381,0.345	0.151	138	377	368	247	250	287	NUDT4	0	0	0	0	0	0,0,0,1	0,0,0,4	0,0,0,5	0,0,0,3	0,0,0,1	0	no
ENSG00000173653	4410	ENSG00000173653	chr11	+	66611426	66611510	66611430	66611510	66611229	66611332	4410	136	85	127	17	18	28	110	124	116	60	39	42	103	99	4.33896e-05	0.00114196	0.885,0.819,0.813	0.638,0.753,0.726	0.133	153	103	155	170	163	158	RCE1	0	0	0	0	0	0,0,0,2	0,0,0,4	0,0,0,5	0,0,0,2	0,0,0,1	0	no
ENSG00000175061	963	ENSG00000175061	chr17	+	16342841	16343017	16342894	16343017	16342640	16342728	963	1369	4101	5545	277	1183	1546	5033	6585	7089	2470	2911	3795	152	99	1.52656e-13	4.38732e-11	0.763,0.693,0.7	0.57,0.596,0.549	0.147	1646	5284	7091	7503	9496	10884	SNHG29	0	0	0	0	0	0,0,0,1	0,0,0,1	0,0,0,1	0,0,0,1	0,0,0,1	0	no
ENSG00000177731	953	ENSG00000177731	chr17	-	18154993	18155130	18154993	18155127	18155312	18155460	953	1171	260	461	1145	225	371	223	165	262	325	306	388	102	99	2.58126e-08	2.5406e-06	0.498,0.529,0.547	0.4,0.344,0.396	0.145	2316	485	832	548	471	650	FLII	0	0	0	0	0	0,0,0,2	0,0,0,4	0,0,0,5	0,0,0,2	0,0,0,2	0	no
ENSG00000178028	3391	ENSG00000178028	chr1	+	44679334	44679530	44679380	44679530	44679144	44679199	3391	87	46	41	64	56	61	35	8	26	58	41	94	145	99	0.000102012	0.00221436	0.481,0.359,0.315	0.292,0.118,0.159	0.195	151	102	102	93	49	120	DMAP1	0	0	0	0	0	0,0,0,0	0,0,0,2	0,0,0,1	0,0,0,2	0,0,0,2	0	no
ENSG00000178752	7210	ENSG00000178752	chr2	+	239076512	239077516	239077011	239077516	239074246	239074325	7210	98	95	130	56	18	41	123	93	148	63	66	133	198	99	0.00423214	0.0378208	0.467,0.725,0.613	0.494,0.413,0.357	0.18	154	113	171	186	159	281	ERFE	0	0	0	0	0	0,0,0,0	0,0,0,0	0,0,0,0	0,0,0,0	0,0,0,0	0	no
ENSG00000178999	2968	ENSG00000178999	chr17	-	8111055	8111219	8111055	8111158	8113271	8113373	2968	45	57	48	6	30	35	62	51	53	78	50	84	160	99	0.000981032	0.0130532	0.823,0.54,0.459	0.33,0.387,0.281	0.275	51	87	83	140	101	137	AURKB	0	0	0	0	0	0,0,0,2	0,0,0,4	0,0,0,5	0,0,0,1	0,0,0,1	0	no
ENSG00000180488	7218	ENSG00000180488	chr1	+	78338685	78338805	78338688	78338805	78332022	78332076	7218	18	61	47	27	121	63	11	14	23	70	55	87	102	99	2.08435e-06	0.000101878	0.393,0.329,0.42	0.132,0.198,0.204	0.203	45	182	110	81	69	110	MIGA1	0	0	0	0	0	0,0,0,1	0,0,0,4	0,0,0,1	0,0,0,1	0,0,0,1	0	no
ENSG00000180879	17	ENSG00000180879	chrX	+	153061888	153062007	153061893	153062007	153061117	153061316	17	66	96	67	15	23	51	47	45	54	38	46	39	104	99	0.002508	0.0261919	0.807,0.799,0.556	0.541,0.482,0.569	0.19	81	119	118	85	91	93	SSR4	0	0	0	0	0	0,0,0,1	0,0,0,5	0,0,0,3	0,0,0,2	0,0,0,2	0	no
ENSG00000183048	5093	ENSG00000183048	chr17	+	79684723	79684891	79684786	79684891	79684428	79684521	5093	22	12	28	11	14	25	25	34	28	9	7	9	162	99	0.00193011	0.0215674	0.55,0.344,0.406	0.629,0.748,0.655	-0.244	33	26	53	34	41	37	SLC25A10	0	0	0	0	0	0,0,0,1	0,0,0,6	0,0,0,6	0,0,0,3	0,0,0,2	0	no
ENSG00000183604	5201	ENSG00000183604	chr16	-	30288584	30288749	30288584	30288707	30288917	30289114	5201	26	56	46	5	16	6	27	39	25	39	30	21	141	99	4.97293e-08	4.41117e-06	0.785,0.711,0.843	0.327,0.477,0.455	0.36	31	72	52	66	69	46	SMG1P5	0	0	0	0	0	0,0,0,0	0,0,0,0	0,0,0,0	0,0,0,0	0,0,0,0	0	no
ENSG00000184863	8823	ENSG00000184863	chr7	+	155556502	155556712	155556505	155556712	155537654	155538296	8823	44	66	43	61	89	38	40	31	38	87	85	75	102	99	0.000998904	0.013169	0.412,0.419,0.523	0.309,0.261,0.33	0.151	105	155	81	127	116	113	RBM33	0	0	0	0	0	0,0,0,1	0,0,0,3	0,0,0,1	0,0,0,1	0,0,0,1	0	no
ENSG00000186792	8413	ENSG00000186792	chr3	-	50332139	50333050	50332139	50332284	50336643	50336663	8413	154	72	123	5	0	2	57	39	74	5	6	5	198	99	0.000276127	0.0047922	0.939,1.0,0.969	0.851,0.765,0.881	0.137	159	72	125	62	45	79	HYAL3	0	0	0	0	0	0,0,1,1	0,0,1,3	0,0,0,1	0,0,0,0	0,0,0,1	0	no
ENSG00000186918	10327	ENSG00000186918	chr8	-	28218401	28218699	28218401	28218659	28242596	28242914	10327	49	43	51	5	4	1	51	56	42	16	25	10	139	99	1.33561e-06	7.10841e-05	0.875,0.884,0.973	0.694,0.615,0.749	0.225	54	47	52	67	81	52	ZNF395	0	0	0	0	0	0,0,0,0	0,0,0,0	0,0,0,2	0,0,0,2	0,0,0,0	0	no
ENSG00000187607	1021	ENSG00000187607	chr17	+	15603361	15603680	15603448	15603680	15602890	15603091	1021	48	194	100	3	14	26	72	109	92	20	26	28	186	99	0.00472772	0.0412435	0.895,0.881,0.672	0.657,0.691,0.636	0.155	51	208	126	92	135	120	ZNF286A	0	0	0	0	0	0,0,0,0	0,0,0,2	0,0,0,3	0,0,0,0	0,0,0,0	0	no
ENSG00000188690	5415	ENSG00000188690	chr10	-	127477851	127478097	127477851	127477932	127483448	127483547	5415	69	200	160	35	48	51	50	32	86	9	3	12	198	99	0.00145511	0.017367	0.496,0.676,0.611	0.735,0.842,0.782	-0.192	104	248	211	59	35	98	UROS	0	0	0	0	0	0,0,0,1	0,0,0,3	0,0,0,2	0,0,0,2	0,0,0,1	0	no
ENSG00000189164	6140	ENSG00000189164	chr19	+	37870949	37871274	37871178	37871274	37870021	37870138	6140	24	40	30	0	11	12	107	100	149	3	2	7	198	99	0.000575647	0.00865277	1.0,0.645,0.556	0.947,0.962,0.914	-0.207	24	51	42	110	102	156	ZNF527	0	0	3.78707e+31	0	0	0,0,0,3	0,0,0,2	0,0,0,0	0,0,0,3	0,0,0,2	4	yes
ENSG00000189164	6141	ENSG00000189164	chr19	+	37870949	37871274	37871178	37871274	37870021	37870148	6141	24	41	30	28	84	32	128	115	183	30	22	34	198	99	0	0	0.3,0.196,0.319	0.681,0.723,0.729	-0.439	52	125	62	158	137	217	ZNF527	0	0	3.78707e+31	0	0	0,0,0,3	0,0,0,2	0,0,0,0	0,0,0,3	0,0,0,2	4	yes
ENSG00000189362	7503	ENSG00000189362	chr2	-	191383677	191383909	191383677	191383748	191389988	191390104	7503	45	132	92	0	6	5	60	65	101	10	5	17	198	99	0.00026036	0.00461897	1.0,0.917,0.902	0.75,0.867,0.748	0.151	45	138	97	70	70	118	NEMP2	0	0	0	0	0	0,0,0,1	0,0,0,1	0,0,0,1	0,0,0,3	0,0,0,2	0	no
ENSG00000196155	10074	ENSG00000196155	chr16	+	67322378	67322507	67322391	67322507	67322069	67322303	10074	2	2	0	47	18	34	11	6	1	25	16	28	112	99	9.27341e-05	0.00205014	0.036,0.089,0.0	0.28,0.249,0.031	-0.145	49	20	34	36	22	29	PLEKHG4	0	0	0	0	0	0,0,0,1	0,0,0,1	0,0,0,2	0,0,0,0	0,0,0,0	0	no
ENSG00000196497	4788	ENSG00000196497	chr14	-	24651483	24651629	24651483	24651609	24651997	24652048	4788	2	13	25	156	432	451	31	16	34	79	81	92	119	99	0	0	0.011,0.024,0.044	0.246,0.141,0.235	-0.181	158	445	476	110	97	126	IPO4	0	0	0	0	0	0,0,0,1	0,0,0,5	0,0,0,6	0,0,0,2	0,0,0,2	0	no
ENSG00000196839	6092	ENSG00000196839	chr20	-	43251469	43251719	43251469	43251571	43252842	43252970	6092	189	132	160	48	9	11	233	221	243	4	2	7	198	99	1.22766e-08	1.27837e-06	0.663,0.88,0.879	0.967,0.982,0.946	-0.158	237	141	171	237	223	250	ADA	0	0	0	0	0	0,0,0,1	0,0,0,2	0,0,0,2	0,0,0,2	0,0,0,2	0	no
ENSG00000196998	106	ENSG00000196998	chrX	-	48934303	48934484	48934303	48934412	48935301	48935406	106	19	15	24	34	8	27	38	17	56	12	5	22	171	99	0.000438588	0.00686645	0.244,0.521,0.34	0.647,0.663,0.596	-0.267	53	23	51	50	22	78	WDR45	0	0	0	0	0	0,0,0,1	0,0,0,4	0,0,0,7	0,0,0,3	0,0,0,1	0	no
ENSG00000197045	4937	ENSG00000197045	chr14	-	54947591	54947677	54947591	54947674	54948126	54948176	4937	6	64	50	93	376	476	46	38	49	135	152	242	102	99	1.95755e-05	0.000614193	0.059,0.142,0.093	0.249,0.195,0.164	-0.105	99	440	526	181	190	291	GMFB	0	0	0	0	0	0,0,0,2	0,0,0,3	0,0,0,5	0,0,0,3	0,0,0,1	0	no
ENSG00000197323	2681	ENSG00000197323	chr1	-	114940229	114940612	114940229	114940482	114942078	114942231	2681	51	302	178	46	118	45	199	190	221	19	35	39	198	99	0.000184311	0.00355033	0.357,0.561,0.664	0.84,0.731,0.739	-0.243	97	420	223	218	225	260	TRIM33	0	0	0	0	0	0,0,0,1	0,0,0,3	0,0,0,2	0,0,0,1	0,0,0,0	0	no
ENSG00000197343	10161	ENSG00000197343	chr7	+	99159510	99160117	99159990	99160117	99158155	99158318	10161	72	144	129	25	9	7	123	112	142	2	0	5	198	99	8.73672e-06	0.00032525	0.59,0.889,0.902	0.969,1.0,0.934	-0.174	97	153	136	125	112	147	ZNF655	0	0	0	0	0	0,0,0,2	0,0,0,3	0,0,1,3	0,0,0,1	0,0,0,1	0	no
ENSG00000197530	3998	ENSG00000197530	chr1	+	1558768	1558862	1558810	1558862	1551887	1551994	3998	167	38	117	74	14	41	126	135	119	86	65	139	141	99	0.00444238	0.0392602	0.613,0.656,0.667	0.507,0.593,0.375	0.154	241	52	158	212	200	258	MIB2	0	0	0	0	0	0,0,0,2	0,0,0,4	0,0,0,5	0,0,0,2	0,0,0,0	0	no
ENSG00000197603	4577	ENSG00000197603	chr5	-	37179462	37179545	37179462	37179542	37180118	37180285	4577	39	215	97	17	58	17	126	118	120	16	20	15	102	99	0.00550236	0.046402	0.69,0.783,0.847	0.884,0.851,0.886	-0.1	56	273	114	142	138	135	CPLANE1	0	0	0	0	0	0,0,0,1	0,0,0,3	0,0,0,4	0,0,0,1	0,0,0,1	0	no
ENSG00000197696	1462	ENSG00000197696	chr15	-	85198359	85198640	85198359	85198635	85200406	85200579	1462	99	117	193	23	24	42	87	92	113	32	27	62	104	99	0.00151864	0.0178722	0.804,0.823,0.814	0.721,0.764,0.634	0.107	122	141	235	119	119	175	NMB	0	0	0	0	0	0,0,0,2	0,0,0,0	0,0,0,0	0,0,0,0	0,0,0,0	0	no
ENSG00000198301	8880	ENSG00000198301	chr4	-	76902524	76902698	76902524	76902623	76903085	76903190	8880	56	85	52	133	331	185	102	82	112	154	90	189	174	99	6.72895e-09	7.79798e-07	0.193,0.127,0.138	0.274,0.341,0.252	-0.136	189	416	237	256	172	301	SDAD1	0	0	0	0	0	0,0,0,1	0,0,0,2	0,0,0,2	0,0,0,2	0,0,0,2	0	no
ENSG00000198301	8881	ENSG00000198301	chr4	-	76902524	76902698	76902524	76902667	76903085	76903190	8881	31	48	29	0	1	10	84	60	70	0	0	0	130	99	8.86801e-05	0.00198494	1.0,0.973,0.688	1.0,1.0,1.0	-0.113	31	49	39	84	60	70	SDAD1	0	0	0	0	0	0,0,0,1	0,0,0,2	0,0,0,2	0,0,0,2	0,0,0,2	0	no
ENSG00000204348	9461	ENSG00000204348	chr6	-	31938382	31938602	31938382	31938529	31938688	31938924	9461	145	167	280	7	9	41	312	264	340	63	44	89	172	99	9.81743e-06	0.000354463	0.923,0.914,0.797	0.74,0.775,0.687	0.144	152	176	321	375	308	429	DXO	0	0	0	0	0	0,0,0,1	0,0,0,3	0,0,0,4	0,0,0,1	0,0,0,1	0	no
ENSG00000205352	2818	ENSG00000205352	chr12	+	53837270	53837557	53837350	53837557	53836478	53836517	2818	47	173	208	11	7	16	77	134	122	3	4	4	179	99	0.00527701	0.0451373	0.703,0.932,0.878	0.934,0.949,0.944	-0.105	58	180	224	80	138	126	PRR13	0	0	0	0	0	0,0,0,1	0,0,0,2	0,0,0,3	0,0,0,0	0,0,0,1	0	no
ENSG00000205581	1630	ENSG00000205581	chr21	-	40717755	40719218	40717755	40717884	40719304	40719409	1630	119	220	223	18	39	42	331	350	296	20	26	33	198	99	1.54979e-05	0.000513146	0.768,0.738,0.726	0.892,0.871,0.818	-0.116	137	259	265	351	376	329	HMGN1	0	0	0	0	0	0,0,0,1	0,0,0,2	0,0,0,2	0,0,0,2	0,0,0,1	0	no
ENSG00000205758	7987	ENSG00000205758	chr21	-	34971455	34971591	34971455	34971554	34974539	34974651	7987	74	111	61	193	266	251	167	127	139	199	205	274	136	99	1.1388e-05	0.000405064	0.218,0.233,0.15	0.379,0.311,0.27	-0.12	267	377	312	366	332	413	CRYZL1	0	0	0	0	0	0,0,0,2	0,0,0,3	0,0,0,3	0,0,0,2	0,0,0,1	0	no
ENSG00000213593	8850	ENSG00000213593	chr11	+	57505307	57505498	57505384	57505498	57505079	57505140	8850	23	64	73	143	458	489	111	148	160	197	225	387	176	99	0	0	0.083,0.073,0.077	0.241,0.27,0.189	-0.156	166	522	562	308	373	547	TMX2	0	0	0	0	0	0,0,0,2	0,0,0,4	0,0,0,5	0,0,0,2	0,0,0,1	0	no
ENSG00000213983	4876	ENSG00000213983	chr14	-	24033254	24033430	24033254	24033368	24033541	24033597	4876	37	36	31	200	82	87	71	52	31	45	51	72	161	99	5.82578e-05	0.00144838	0.102,0.213,0.18	0.492,0.385,0.209	-0.197	237	118	118	116	103	103	AP1G2	0	0	0	0	0	0,0,0,2	0,0,0,4	0,0,0,4	0,0,0,1	0,0,0,2	0	no
ENSG00000213983	4875	ENSG00000213983	chr14	-	24032924	24033430	24032924	24033065	24033541	24033597	4875	70	51	25	5	0	6	74	66	41	0	0	0	198	99	1.94183e-05	0.000611933	0.875,1.0,0.676	1.0,1.0,1.0	-0.15	75	51	31	74	66	41	AP1G2	0	0	0	0	0	0,0,0,2	0,0,0,4	0,0,0,4	0,0,0,2	0,0,0,1	0	no
ENSG00000215021	6255	ENSG00000215021	chr12	-	7076333	7076498	7076333	7076401	7077054	7077184	6255	494	643	581	93	90	98	460	470	553	19	48	42	196	99	1.95895e-08	1.9824e-06	0.728,0.783,0.75	0.924,0.832,0.869	-0.121	587	733	679	479	518	595	PHB2	0	0	0	0	0	0,0,0,1	0,0,0,2	0,0,0,1	0,0,0,1	0,0,0,1	0	no
ENSG00000215513	5125	ENSG00000215513	chr22	-	20386516	20387279	20386516	20386675	20388299	20388425	5125	41	38	54	9	6	21	111	103	75	7	13	4	198	99	0.000415007	0.0065679	0.695,0.76,0.562	0.888,0.798,0.904	-0.191	50	44	75	118	116	79		0	0	0	0	0	0,0,0,0	0,0,0,0	0,0,0,0	0,0,0,0	0,0,0,0	0	no
ENSG00000217930	3357	ENSG00000217930	chr16	-	4391368	4391673	4391368	4391584	4393207	4393292	3357	155	90	125	3	5	13	103	107	134	28	22	35	188	99	4.52032e-09	5.65492e-07	0.965,0.905,0.835	0.66,0.719,0.668	0.219	158	95	138	131	129	169	PAM16	0	0	0	0	0	0,0,0,1	0,0,0,3	0,0,0,3	0,0,0,2	0,0,0,2	0	no
ENSG00000235501	6178	ENSG00000235501	chr1	+	95428480	95428826	95428534	95428826	95397427	95397541	6178	20	19	18	3	9	6	31	29	24	3	3	1	153	99	0.00269947	0.0275899	0.812,0.577,0.66	0.87,0.862,0.94	-0.208	23	28	24	34	32	25	CNN3-DT	0	0	0	0	0	0,0,0,0	0,0,0,2	0,0,0,1	0,0,0,2	0,0,0,0	0	no
ENSG00000236144	5763	ENSG00000236144	chr19	-	36033812	36034175	36033812	36033999	36036220	36036405	5763	119	215	192	17	14	18	181	118	178	33	49	49	198	99	3.23169e-06	0.000147103	0.778,0.885,0.842	0.733,0.546,0.645	0.194	136	229	210	214	167	227	TMEM147-AS1	0	0	0	0	0	0,0,0,2	0,0,1,3	0,0,0,5	0,0,0,1	0,0,0,1	0	no
ENSG00000250067	6741	ENSG00000250067	chr19	+	19643912	19645953	19645842	19645953	19643440	19643549	6741	55	44	24	0	0	0	53	19	31	3	3	11	198	99	3.45928e-08	3.34078e-06	1.0,1.0,1.0	0.898,0.76,0.585	0.252	55	44	24	56	22	42	YJEFN3	0	0	0	0	0	0,0,0,2	0,0,0,0	0,0,0,4	0,0,0,2	0,0,0,0	0	no
ENSG00000254986	10280	ENSG00000254986	chr11	+	66249663	66249941	66249666	66249941	66247483	66247936	10280	32	78	130	32	61	145	70	50	65	124	124	96	102	99	0.000156043	0.0030717	0.493,0.554,0.465	0.354,0.281,0.397	0.16	64	139	275	194	174	161	DPP3	0	0	0	0	0	0,0,0,0	0,0,0,0	0,0,0,1	0,0,0,1	0,0,0,1	0	no
ENSG00000255152	6254	ENSG00000255152	chr6	+	31729526	31729642	31729594	31729642	31729248	31729392	6254	6	15	24	33	47	59	3	5	12	129	75	123	167	99	8.31523e-09	9.48332e-07	0.097,0.159,0.194	0.014,0.038,0.055	0.114	39	62	83	132	80	135	MSH5-SAPCD1	0	0	0	0	0	0,0,0,2	0,0,0,4	0,0,0,5	0,0,0,2	0,0,0,1	0	no
ENSG00000257923	5620	ENSG00000257923	chr7	+	101839913	101840585	101840219	101840585	101838786	101838883	5620	259	213	116	64	23	14	202	176	135	2	1	12	198	99	6.55272e-09	7.71824e-07	0.669,0.822,0.806	0.981,0.989,0.849	-0.174	323	236	130	204	177	147	CUX1	0	0	0	0	0	0,0,0,2	0,0,0,5	0,0,0,3	0,0,0,2	0,0,0,2	0	no
ENSG00000258315	1026	ENSG00000258315	chr17	+	6920575	6920839	6920579	6920839	6920228	6920333	1026	120	89	72	164	178	200	83	72	95	271	259	265	103	99	0.00305524	0.0300299	0.413,0.325,0.257	0.227,0.211,0.256	0.1	284	267	272	354	331	360	C17orf49	0	0	0	0	0	0,0,0,2	0,0,0,6	0,0,0,5	0,0,0,3	0,0,0,0	0	no
ENSG00000258315	1025	ENSG00000258315	chr17	+	6920575	6920839	6920579	6920839	6919813	6920004	1025	23	18	34	6	5	10	38	23	31	4	0	4	103	99	0.00275288	0.0278764	0.787,0.776,0.766	0.901,1.0,0.882	-0.151	29	23	44	42	23	35	C17orf49	0	0	0	0	0	0,0,0,1	0,0,0,9	0,0,0,5	0,0,0,3	0,0,0,0	0	no
ENSG00000261740	4854	ENSG00000261740	chr16	-	29458122	29458347	29458122	29458243	29465336	29465434	4854	56	179	236	78	177	232	179	304	265	147	151	168	198	99	0.000312516	0.00532091	0.264,0.336,0.337	0.378,0.502,0.441	-0.128	134	356	468	326	455	433	BOLA2-SMG1P6	0	0	0	0	0	0,0,0,0	0,0,0,0	0,0,0,0	0,0,0,0	0,0,0,0	0	no
ENSG00000273170	5560	ENSG00000273170	chr9	-	38542308	38543153	38542308	38543052	38543235	38543360	5560	35	158	77	41	23	13	100	66	115	4	9	9	198	99	0.00285487	0.0285686	0.299,0.775,0.748	0.926,0.786,0.865	-0.252	76	181	90	104	75	124		0	0	0	0	0	0,0,0,0	0,0,0,4	0,0,0,2	0,0,0,3	0,0,0,1	0	no
[truncated: 14 more columns]

## Sheet: RI
geneSymbol	ID	GeneID	chr	strand	riExonStart_0base	riExonEnd	upstreamES	upstreamEE	downstreamES	downstreamEE	ID.1	IJC_S1R1	IJC_S1R2	IJC_S1R3	SJC_S1R1	SJC_S1R2	SJC_S1R3	IJC_S2R1	IJC_S2R2	IJC_S2R3	SJC_S2R1	SJC_S2R2	SJC_S2R3	IncFormLen	SkipFormLen	PValue	FDR	IncLevel1	IncLevel2	IncLevelDifference	S1R1counts	S1R2counts	S1R3counts	S2R1counts	S2R2counts	S2R3counts	external_gene_name	upstream	ri	downstream	upstream_iclip	ri_iclip	downstream_iclip	number_editions	is_edited?	upstream_irclash	ri_irclash	downstream_irclash	adar1_irclash?
ENSG00000007392	3571	ENSG00000007392	chr16	-	277240	278401	277240	277335	278331	278401	3571	57	200	135	33	21	18	287	295	185	18	15	13	198	99	0.000660203	0.00542792	0.463,0.826,0.789	0.889,0.908,0.877	-0.199	90	221	153	305	310	198	LUC7L	0	0	0	0,0,0,1	0,0,0,8	0,0,0,1	0	no	0	0	0	No
ENSG00000011243	4170	ENSG00000011243	chr19	-	15509440	15510221	15509440	15509577	15510112	15510221	4170	106	101	149	12	22	38	142	159	176	21	8	15	198	99	0.00261123	0.0159653	0.815,0.697,0.662	0.772,0.909,0.854	-0.12	118	123	187	163	167	191	AKAP8L	0	0	0	0,0,0,1	0,0,0,7	0,0,0,1	0	no	0	0	0	No
ENSG00000054148	127	ENSG00000054148	chr9	+	139744464	139745012	139744464	139744589	139744957	139745012	127	131	113	187	8	15	38	168	146	207	37	48	69	198	99	0.000357597	0.00337463	0.891,0.79,0.711	0.694,0.603,0.6	0.165	139	128	225	205	194	276	PHPT1	0	0	0	0,0,0,1	0,0,0,6	0,0,0,1	0	no	0	0	0	No
ENSG00000054148	126	ENSG00000054148	chr9	+	139744464	139745012	139744464	139744589	139744954	139745012	126	133	113	181	12	3	14	174	146	215	23	24	39	198	99	0.000131356	0.00150453	0.847,0.95,0.866	0.791,0.753,0.734	0.128	145	116	195	197	170	254	PHPT1	0	0	0	0,0,0,1	0,0,0,6	0,0,0,1	0	no	0	0	0	No
ENSG00000056736	5250	ENSG00000056736	chr3	+	53891642	53892845	53891642	53891717	53892745	53892845	5250	31	57	65	22	21	21	104	92	102	11	13	17	198	99	2.44943e-05	0.000360439	0.413,0.576,0.607	0.825,0.78,0.75	-0.253	53	78	86	115	105	119	IL17RB	0	0	0	0,0,0,1	0,0,0,13	0,0,0,2	0	no	0	0	0	No
ENSG00000060971	3145	ENSG00000060971	chr3	-	38167652	38168191	38167652	38167832	38168000	38168191	3145	67	35	56	314	71	94	50	46	20	55	38	33	198	99	6.58592e-05	0.000848353	0.096,0.198,0.23	0.313,0.377,0.233	-0.133	381	106	150	105	84	53	ACAA1	0	0	0	0,0,0,1	0,0,0,3	0,0,0,1	0	no	0	0	0	No
ENSG00000070610	5228	ENSG00000070610	chr9	-	35736863	35737936	35736863	35737601	35737744	35737936	5228	46	41	43	0	4	0	39	35	50	1	10	2	198	99	0.0106873	0.047244	1.0,0.837,1.0	0.951,0.636,0.926	0.108	46	45	43	40	45	52	GBA2	0	0	0	0,0,0,0	0,0,0,3	0,0,0,1	0	no	0	0	0	No
ENSG00000072778	2769	ENSG00000072778	chr17	+	7123440	7123995	7123440	7123516	7123922	7123995	2769	25	26	58	13	17	9	65	50	44	5	6	4	198	99	0.000390233	0.00362741	0.49,0.433,0.763	0.867,0.806,0.846	-0.278	38	43	67	70	56	48	ACADVL	0	0	0	0,0,0,2	0,0,0,4	0,0,0,1	0	no	0	0	0	No
ENSG00000076108	4069	ENSG00000076108	chr12	-	57008797	57009391	57008797	57008912	57009002	57009391	4069	97	373	188	28	23	7	225	244	175	3	7	7	189	99	0.000200619	0.00210868	0.645,0.895,0.934	0.975,0.948,0.929	-0.126	125	396	195	228	251	182	BAZ2A	0	0	0	0,0,0,1	0,0,0,3	0,0,0,1	0	no	0	0	0	No
ENSG00000077454	2259	ENSG00000077454	chr7	-	100174708	100175012	100174708	100174777	100174895	100175012	2259	20	13	29	27	18	66	28	3	12	43	61	67	198	99	0.00286939	0.0172044	0.27,0.265,0.18	0.246,0.024,0.082	0.121	47	31	95	71	64	79	LRCH4	0	0	0	0,0,0,1	0,0,0,3	0,0,0,1	0	no	0	0	0	No
ENSG00000079134	1152	ENSG00000079134	chr18	-	224923	225403	224923	224994	225336	225403	1152	37	108	39	7	6	0	77	50	61	0	0	0	198	99	9.95497e-06	0.000165573	0.725,0.9,1.0	1.0,1.0,1.0	-0.125	44	114	39	77	50	61	THOC1	0	0	0	0,0,0,1	0,0,0,3	0,0,0,1	0	no	0	0	0	No
ENSG00000079134	1153	ENSG00000079134	chr18	-	225088	225403	225088	225139	225336	225403	1153	60	133	55	89	149	128	94	90	87	74	57	123	198	99	0.0111793	0.0488221	0.252,0.309,0.177	0.388,0.441,0.261	-0.117	149	282	183	168	147	210	THOC1	0	0	0	0,0,0,2	0,0,0,2	0,0,0,1	0	no	0	0	0	No
ENSG00000085465	3068	ENSG00000085465	chr1	-	111963897	111964295	111963897	111964083	111964186	111964295	3068	10	23	8	11	14	15	15	10	16	57	42	38	198	99	0.000604183	0.00510264	0.313,0.451,0.211	0.116,0.106,0.174	0.193	21	37	23	72	52	54	OVGP1	0	0	0	0,0,0,1	0,0,0,1	0,0,0,2	0	no	0	0	0	No
ENSG00000089685	466	ENSG00000089685	chr17	+	76212046	76212862	76212046	76212147	76212744	76212862	466	22	31	26	2	5	2	38	30	31	1	1	0	198	99	0.000503222	0.004431	0.846,0.756,0.867	0.95,0.938,1.0	-0.14	24	36	28	39	31	31	BIRC5	0	0	0	0,0,0,0	0,0,1,3	0,0,0,2	0	no	0	0	0	No
ENSG00000090905	4335	ENSG00000090905	chr16	+	24816334	24817054	24816334	24816472	24816994	24817054	4335	86	115	149	10	9	10	106	102	94	12	20	19	198	99	0.00534615	0.0280624	0.811,0.865,0.882	0.815,0.718,0.712	0.104	96	124	159	118	122	113	TNRC6A	0	0	0	0,0,0,2	0,0,0,7	0,0,0,1	0	no	0	0	0	No
ENSG00000096746	3171	ENSG00000096746	chr10	+	70096955	70098444	70096955	70097090	70098259	70098444	3171	38	121	49	21	16	20	47	44	37	35	45	52	198	99	0.000189306	0.00201416	0.475,0.791,0.551	0.402,0.328,0.262	0.275	59	137	69	82	89	89	HNRNPH3	0	0	0	0,0,0,1	0,0,0,10	0,0,0,1	0	no	0	0	0	No
ENSG00000099622	1053	ENSG00000099622	chr19	+	1271979	1274439	1271979	1272050	1274305	1274439	1053	131	274	377	32	85	119	511	433	684	223	199	440	198	99	3.53758e-05	0.000505153	0.672,0.617,0.613	0.534,0.521,0.437	0.137	163	359	496	734	632	1124	CIRBP	0	0	0	0,0,0,1	0,0,0,21	0,0,0,1	0	no	0	0	0	No
ENSG00000099622	1054	ENSG00000099622	chr19	+	1271979	1274806	1271979	1274439	1274647	1274806	1054	198	133	283	179	151	237	566	478	622	307	208	495	198	99	0.000813049	0.0064999	0.356,0.306,0.374	0.48,0.535,0.386	-0.122	377	284	520	873	686	1117	CIRBP	0	0	0	0,0,0,1	0,0,0,2	0,0,0,1	0	no	0	0	0	No
ENSG00000099783	5334	ENSG00000099783	chr19	+	8530207	8530399	8530207	8530246	8530363	8530399	5334	1246	1300	695	502	350	167	421	270	444	193	138	196	198	99	0.000614201	0.00517718	0.554,0.65,0.675	0.522,0.495,0.531	0.11	1748	1650	862	614	408	640	HNRNPM	0	0	0	0,0,0,1	0,0,0,2	0,0,0,1	0	no	0	0	0	No
ENSG00000100038	2625	ENSG00000100038	chr22	-	22311398	22313065	22311398	22311967	22312863	22313065	2625	131	149	162	24	47	66	270	247	258	23	23	30	198	99	1.63049e-07	4.84793e-06	0.732,0.613,0.551	0.854,0.843,0.811	-0.204	155	196	228	293	270	288	TOP3B	0	0	0	0,0,0,0	0,0,0,7	0,0,0,1	0	no	0	0	0	No
ENSG00000100201	4841	ENSG00000100201	chr22	-	38883883	38888120	38883883	38884120	38888060	38888120	4841	979	1417	1089	785	1224	1132	1956	1679	1656	516	630	640	198	99	0	0	0.384,0.367,0.325	0.655,0.571,0.564	-0.238	1764	2641	2221	2472	2309	2296	DDX17	0	0	0	0,0,0,1	0,0,0,39	0,0,0,1	0	no	0	0	0	No
ENSG00000100242	4728	ENSG00000100242	chr22	-	39136271	39137055	39136271	39136437	39136893	39137055	4728	37	26	39	11	3	5	48	46	36	1	2	0	198	99	4.99995e-06	9.31535e-05	0.627,0.813,0.796	0.96,0.92,1.0	-0.215	48	29	44	49	48	36	SUN2	0	0	0	0,0,0,2	0,0,0,5	0,0,0,2	0	no	0	0	0	No
ENSG00000100288	5097	ENSG00000100288	chr22	-	51018618	51018845	51018618	51018700	51018786	51018845	5097	108	124	100	71	101	70	81	103	68	89	92	97	185	99	0.00570767	0.0293566	0.449,0.396,0.433	0.328,0.375,0.273	0.101	179	225	170	170	195	165	CHKB	0	0	0	0,0,0,2	0,0,0,3	0,0,0,1	0	no	0	0	0	No
ENSG00000100416	5446	ENSG00000100416	chr22	+	46751340	46753234	46751340	46751485	46752738	46753234	5446	86	82	91	19	23	29	128	164	110	15	26	21	198	99	0.00619905	0.0314003	0.694,0.641,0.611	0.81,0.759,0.724	-0.116	105	105	120	143	190	131	TRMU	0	0	0	0,0,0,1	0,0,0,19	0,0,0,1	0	no	0	0	0	No
ENSG00000100650	3212	ENSG00000100650	chr14	+	70235514	70237257	70235514	70235968	70237183	70237257	3212	183	656	732	111	467	408	572	636	746	118	195	245	198	99	2.415e-11	1.83921e-09	0.452,0.413,0.473	0.708,0.62,0.604	-0.198	294	1123	1140	690	831	991	SRSF5	0	0	0	0,0,0,1	0,0,0,10	0,0,0,1	0	no	0	0	0	No
ENSG00000100968	1104	ENSG00000100968	chr14	+	24845499	24847207	24845499	24846084	24846843	24847207	1104	30	197	266	12	58	55	312	253	223	14	26	33	198	99	3.41728e-06	6.80477e-05	0.556,0.629,0.707	0.918,0.83,0.772	-0.209	42	255	321	326	279	256	NFATC4	0	0	0	0,0,0,0	0,0,0,4	0,0,0,0	0	no	0	0	0	No
ENSG00000101199	4882	ENSG00000101199	chr20	+	61918915	61921140	61918915	61920848	61921029	61921140	4882	654	492	798	17	19	36	588	463	648	163	170	124	198	99	0	0	0.951,0.928,0.917	0.643,0.577,0.723	0.284	671	511	834	751	633	772	ARFGAP1	0	0	0	0,0,0,1	0,0,0,6	0,0,0,1	0	no	0	0	0	No
ENSG00000102901	2590	ENSG00000102901	chr16	-	67863667	67864451	67863667	67863991	67864292	67864451	2590	87	115	175	28	34	83	257	216	247	52	44	67	198	99	0.00385979	0.0217885	0.608,0.628,0.513	0.712,0.711,0.648	-0.107	115	149	258	309	260	314	CENPT	0	0	0	0,0,0,1	0,0,0,5	0,0,0,2	0	no	0	0	0	No
ENSG00000103168	736	ENSG00000103168	chr16	-	84214933	84215269	84214933	84215069	84215197	84215269	736	32	31	33	39	24	23	55	46	27	15	10	19	198	99	0.00439935	0.0242663	0.291,0.392,0.418	0.647,0.697,0.415	-0.219	71	55	56	70	56	46	TAF1C	0	0	0	0,0,0,2	0,0,0,3	0,0,0,1	0	no	0	0	0	No
ENSG00000103202	991	ENSG00000103202	chr16	+	448207	449123	448207	448394	448989	449123	991	137	161	160	53	14	32	160	151	145	8	8	23	198	99	0.00492031	0.0263692	0.564,0.852,0.714	0.909,0.904,0.759	-0.147	190	175	192	168	159	168	NME4	0	0	0	0,0,0,2	0,0,1,13	0,0,1,2	0	no	0	0	0	No
ENSG00000103266	3028	ENSG00000103266	chr16	+	731792	732076	731792	731903	732019	732076	3028	178	236	375	20	33	40	428	403	474	16	14	35	198	99	2.48887e-06	5.16946e-05	0.817,0.781,0.824	0.93,0.935,0.871	-0.105	198	269	415	444	417	509	STUB1	0	0	0	0,0,0,2	0,0,0,4	0,0,0,1	0	no	0	0	0	No
ENSG00000104731	2164	ENSG00000104731	chr16	-	87788799	87790083	87788799	87788898	87790027	87790083	2164	24	74	62	16	19	18	64	60	56	7	5	15	198	99	0.0107792	0.047457	0.429,0.661,0.633	0.821,0.857,0.651	-0.202	40	93	80	71	65	71	KLHDC4	0	0	0	0,0,0,1	0,0,0,16	0,0,0,1	0	no	0	0	0	No
ENSG00000105401	702	ENSG00000105401	chr19	-	10505903	10506219	10505903	10506019	10506110	10506219	702	212	242	362	909	913	1223	330	371	409	615	633	753	190	99	5.29576e-14	5.89459e-12	0.108,0.121,0.134	0.218,0.234,0.221	-0.103	1121	1155	1585	945	1004	1162	CDC37	0	0	0	0,0,0,1	0,0,0,1	0,0,0,2	0	no	0	0	0	No
ENSG00000105483	4327	ENSG00000105483	chr19	-	48735709	48737800	48735709	48735750	48737659	48737800	4327	10	47	24	13	25	25	46	34	37	15	14	15	198	99	0.00683419	0.0339418	0.278,0.485,0.324	0.605,0.548,0.552	-0.206	23	72	49	61	48	52	CARD8	0	0	0	0,0,0,1	0,0,0,24	0,0,0,1	0	no	0	0	0	No
ENSG00000105677	4256	ENSG00000105677	chr19	+	36037573	36038142	36037573	36037710	36038020	36038142	4256	137	92	163	21	34	52	136	93	146	11	11	14	198	99	3.77433e-05	0.000533692	0.765,0.575,0.61	0.861,0.809,0.839	-0.186	158	126	215	147	104	160	TMEM147	0	0	0	0,0,0,2	0,0,0,8	0,0,0,2	0	no	0	0	0	No
ENSG00000106610	6347	ENSG00000106610	chr7	+	66773563	66774126	66773563	66773639	66773921	66774126	6347	65	58	38	0	7	10	49	22	50	18	6	24	198	99	0.000461752	0.00414146	1.0,0.806,0.655	0.576,0.647,0.51	0.243	65	65	48	67	28	74	STAG3L4	0	0	0	0,0,0,0	0,0,0,6	0,0,0,2	0	no	0	0	0	No
ENSG00000107186	212	ENSG00000107186	chr9	-	13133822	13136181	13133822	13133903	13136090	13136181	212	10	16	16	97	158	118	27	28	41	59	82	114	198	99	6.75063e-09	3.1175e-07	0.049,0.048,0.063	0.186,0.146,0.152	-0.108	107	174	134	86	110	155	MPDZ	0	0	0	0,0,0,1	0,0,0,24	0,0,0,2	0	no	0	0	0	No
ENSG00000107331	3020	ENSG00000107331	chr9	-	139917392	139918292	139917392	139917504	139918289	139918292	3020	28	40	86	28	36	57	96	84	105	56	37	46	198	99	0.00720535	0.035307	0.333,0.357,0.43	0.462,0.532,0.533	-0.136	56	76	143	152	121	151	ABCA2	0	0	0	0,0,0,0	0,0,0,7	0,0,0,0	0	no	0	0	0	No
ENSG00000107551	1820	ENSG00000107551	chr10	+	45465612	45467296	45465612	45465712	45467220	45467296	1820	1	32	12	23	37	44	24	24	22	21	24	36	198	99	0.00713001	0.0351437	0.021,0.302,0.12	0.364,0.333,0.234	-0.163	24	69	56	45	48	58	RASSF4	0	0	0	0,0,0,2	1,0,0,12	0,0,0,1	0	no	0	0	0	No
ENSG00000108465	5878	ENSG00000108465	chr17	+	46050884	46051397	46050884	46051059	46051296	46051397	5878	8	77	92	15	48	50	138	152	167	30	26	52	198	99	6.9745e-05	0.000890479	0.211,0.445,0.479	0.697,0.745,0.616	-0.308	23	125	142	168	178	219	CDK5RAP3	0	0	0	0,0,0,1	0,0,0,4	0,0,0,1	0	no	0	0	0	No
ENSG00000108465	5883	ENSG00000108465	chr17	+	46052879	46053379	46052879	46053019	46053234	46053379	5883	78	308	426	100	289	366	560	487	670	362	277	498	198	99	0.000442888	0.00400537	0.281,0.348,0.368	0.436,0.468,0.402	-0.103	178	597	792	922	764	1168	CDK5RAP3	0	0	0	0,0,0,1	0,0,0,7	0,0,0,1	0	no	0	0	0	No
ENSG00000108641	614	ENSG00000108641	chr17	-	19246482	19247170	19246482	19246774	19247102	19247170	614	26	32	55	85	166	139	50	36	43	60	80	81	198	99	0.000155835	0.00173012	0.133,0.088,0.165	0.294,0.184,0.21	-0.101	111	198	194	110	116	124	B9D1	0	0	0	0,0,1,0	0,0,0,2	0,0,0,1	0	no	0	0	0	No
ENSG00000108654	2347	ENSG00000108654	chr17	-	62496666	62498187	62496666	62496891	62498127	62498187	2347	315	895	702	444	1373	1009	1064	1031	1020	369	410	530	198	99	0	0	0.262,0.246,0.258	0.59,0.557,0.49	-0.29	759	2268	1711	1433	1441	1550	DDX5	0	0	0	0,0,0,1	0,0,0,3	0,0,0,1	0	no	0	0	0	No
ENSG00000109065	481	ENSG00000109065	chr17	-	72768098	72768416	72768098	72768178	72768356	72768416	481	67	133	162	17	18	17	190	211	201	10	11	17	198	99	0.000939607	0.00720642	0.663,0.787,0.827	0.905,0.906,0.855	-0.13	84	151	179	200	222	218	NAT9	0	0	0	0,0,0,1	0,0,0,2	0,0,0,1	0	no	0	0	0	No
ENSG00000109065	482	ENSG00000109065	chr17	-	72768098	72768416	72768098	72768193	72768356	72768416	482	36	95	125	198	213	273	141	164	146	148	179	262	198	99	5.24976e-07	1.28752e-05	0.083,0.182,0.186	0.323,0.314,0.218	-0.135	234	308	398	289	343	408	NAT9	0	0	0	0,0,0,1	0,0,0,2	0,0,0,1	0	no	0	0	0	No
ENSG00000109736	5434	ENSG00000109736	chr4	-	2933101	2933663	2933101	2933192	2933551	2933663	5434	48	31	54	9	16	7	49	62	57	1	4	8	198	99	0.00403035	0.0226335	0.727,0.492,0.794	0.961,0.886,0.781	-0.205	57	47	61	50	66	65	MFSD10	0	0	0	0,0,0,2	0,0,0,8	0,0,0,1	0	no	0	0	0	No
ENSG00000110492	3247	ENSG00000110492	chr11	+	46403302	46403683	46403302	46403435	46403606	46403683	3247	724	264	432	53	29	46	129	127	153	52	61	50	198	99	0	0	0.872,0.82,0.824	0.554,0.51,0.605	0.282	777	293	478	181	188	203	MDK	0	0	0	0,0,0,1	0,0,0,2	0,0,0,1	0	no	0	0	0	No
ENSG00000110888	1555	ENSG00000110888	chr12	-	30867892	30869610	30867892	30868075	30869441	30869610	1555	50	113	69	17	22	24	84	83	103	5	19	13	198	99	0.0101695	0.0455581	0.595,0.72,0.59	0.894,0.686,0.798	-0.158	67	135	93	89	102	116	CAPRIN2	0	0	0	0,0,0,2	0,0,0,18	0,0,0,1	0	no	0	0	0	No
ENSG00000111364	1582	ENSG00000111364	chr12	+	124091978	124093376	124091978	124092209	124093226	124093376	1582	27	131	150	211	288	311	178	152	146	207	171	247	198	99	3.207e-07	8.81114e-06	0.06,0.185,0.194	0.301,0.308,0.228	-0.133	238	419	461	385	323	393	DDX55	0	0	0	0,0,0,1	0,0,0,13	0,0,0,1	0	no	0	0	0	No
ENSG00000112146	2064	ENSG00000112146	chr6	+	52957531	52958359	52957531	52957622	52958263	52958359	2064	63	157	94	239	480	217	150	149	155	180	171	205	198	99	3.747e-13	3.53603e-11	0.116,0.141,0.178	0.294,0.303,0.274	-0.145	302	637	311	330	320	360	FBXO9	0	0	0	0,0,0,1	0,0,0,7	0,0,0,1	0	no	0	0	0	No
ENSG00000112659	3021	ENSG00000112659	chr6	+	43163806	43164600	43163806	43164003	43164382	43164600	3021	21	21	12	58	55	89	44	46	56	91	80	67	198	99	6.90032e-05	0.000883608	0.153,0.16,0.063	0.195,0.223,0.295	-0.112	79	76	101	135	126	123	CUL9	0	0	0	0,0,0,1	0,0,0,6	0,0,0,1	0	no	0	0	0	No
ENSG00000112855	5690	ENSG00000112855	chr5	+	140073075	140073250	140073075	140073093	140073175	140073250	5690	35	49	48	0	1	0	73	74	46	22	12	22	181	99	9.27036e-13	7.89071e-11	1.0,0.964,1.0	0.645,0.771,0.534	0.338	35	50	48	95	86	68	HARS2	0	0	0	0,0,0,2	0,0,0,3	0,0,0,1	0	no	0	0	0	No
ENSG00000114857	5144	ENSG00000114857	chr3	+	42660511	42661200	42660511	42660619	42661155	42661200	5144	13	150	125	11	119	60	116	185	155	43	68	55	198	99	0.00221347	0.0141512	0.371,0.387,0.51	0.574,0.576,0.585	-0.156	24	269	185	159	253	210	NKTR	0	0	0	0,0,0,1	0,0,0,5	0,0,0,1	0	no	0	0	0	No
ENSG00000114857	5145	ENSG00000114857	chr3	+	42661155	42663008	42661155	42661200	42662920	42663008	5145	52	221	165	6	43	22	201	263	211	8	10	12	198	99	4.56911e-08	1.57417e-06	0.813,0.72,0.789	0.926,0.929,0.898	-0.144	58	264	187	209	273	223	NKTR	0	0	0	0,0,0,1	0,0,0,18	0,0,0,1	0	no	0	0	0	No
ENSG00000115414	4696	ENSG00000115414	chr2	-	216243852	216247048	216243852	216244040	216246934	216247048	4696	43	17	45	24	49	37	22	18	14	51	42	54	198	99	0.00410575	0.0228968	0.473,0.148,0.378	0.177,0.176,0.115	0.177	67	66	82	73	60	68	FN1	0	0	0	0,0,1,1	0,0,1,26	0,0,0,1	0	no	0	0	0	No
ENSG00000115677	4738	ENSG00000115677	chr2	-	242208368	242208710	242208368	242208520	242208615	242208710	4738	32	63	53	0	3	4	72	48	60	6	8	13	194	99	0.00161168	0.0109317	1.0,0.915,0.871	0.86,0.754,0.702	0.157	32	66	57	78	56	73	HDLBP	0	0	0	0,0,0,2	0,0,0,3	0,0,0,1	0	no	0	0	0	No
ENSG00000116213	3355	ENSG00000116213	chr1	-	3547330	3548221	3547330	3547681	3548029	3548221	3355	311	161	289	264	124	186	208	154	175	238	199	228	198	99	1.16811e-05	0.00019063	0.371,0.394,0.437	0.304,0.279,0.277	0.114	575	285	475	446	353	403	WRAP73	0	0	0	0,0,0,0	0,0,0,4	0,0,0,1	0	no	0	0	0	No
ENSG00000116691	3240	ENSG00000116691	chr1	+	12089279	12090181	12089279	12089338	12090084	12090181	3240	42	83	60	6	0	4	92	103	116	0	0	0	198	99	0.000104751	0.00124452	0.778,1.0,0.882	1.0,1.0,1.0	-0.113	48	83	64	92	103	116	MIIP	0	0	0	0,0,0,1	0,0,0,12	0,0,0,1	0	no	0	0	0	No
ENSG00000116809	2448	ENSG00000116809	chr1	-	16270093	16270390	16270093	16270210	16270302	16270390	2448	8	6	22	71	37	56	34	25	31	42	67	77	191	99	0.00118209	0.00852402	0.055,0.078,0.169	0.296,0.162,0.173	-0.11	79	43	78	76	92	108	ZBTB17	0	0	0	0,0,0,1	0,0,0,4	0,0,0,1	0	no	0	0	0	No
ENSG00000117308	2343	ENSG00000117308	chr1	-	24124606	24125220	24124606	24124715	24125104	24125220	2343	66	44	43	0	4	11	33	41	45	0	1	2	198	99	0.00255519	0.0157558	1.0,0.846,0.662	1.0,0.953,0.918	-0.121	66	48	54	33	42	47	GALE	0	0	0	0,0,0,1	0,0,0,7	0,0,0,1	0	no	0	0	0	No
ENSG00000117335	1210	ENSG00000117335	chr1	+	207940357	207943707	207940357	207940540	207943665	207943707	1210	95	216	145	200	409	185	239	192	282	185	200	193	198	99	1.42471e-08	5.78008e-07	0.192,0.209,0.282	0.392,0.324,0.422	-0.152	295	625	330	424	392	475	CD46	0	207942336,207942343,207942349,207942350,207942432,207942447,207942450,207942456,207942472,207942476,207942482,207942483,207942528,207942535,207942537,207942553,207942568,207942585,207943187,207943188,207943228,207943236,207943250,207943252,207943256,207943260,207943275,207943276,207943285,207943325,207943385	0	0,0,0,1	0,0,0,29	0,0,0,1	31	yes	0	0	0	No
ENSG00000119707	2215	ENSG00000119707	chr14	+	73577538	73578510	73577538	73577863	73578235	73578510	2215	92	305	211	267	404	255	397	413	375	142	165	176	198	99	0	0	0.147,0.274,0.293	0.583,0.556,0.516	-0.314	359	709	466	539	578	551	RBM25	0	0	0	0,0,0,1	0,0,0,3	0,0,0,1	0	no	0	0	0	No
ENSG00000119707	2214	ENSG00000119707	chr14	+	73566374	73570186	73566374	73566458	73569899	73570186	2214	38	180	123	16	183	140	129	191	191	30	56	68	198	99	1.88197e-05	0.000287663	0.543,0.33,0.305	0.683,0.63,0.584	-0.24	54	363	263	159	247	259	RBM25	0	0	0	0,0,0,1	0,0,0,48	0,0,0,1	0	no	0	0	0	No
ENSG00000119760	3303	ENSG00000119760	chr2	-	27883850	27885148	27883850	27884468	27885045	27885148	3303	57	84	107	0	8	7	59	93	100	13	23	20	198	99	8.05793e-06	0.000138259	1.0,0.84,0.884	0.694,0.669,0.714	0.216	57	92	114	72	116	120	SUPT7L	0	0	0	0,0,0,1	0,0,0,6	0,0,0,1	0	no	0	0	0	No
ENSG00000120318	5700	ENSG00000120318	chr5	-	141041250	141041822	141041250	141041356	141041609	141041822	5700	10	23	25	17	23	21	7	7	11	28	19	36	198	99	0.000164213	0.00181387	0.227,0.333,0.373	0.111,0.156,0.133	0.178	27	46	46	35	26	47	ARAP3	0	0	0	0,0,0,1	0,0,0,6	0,0,0,2	0	no	0	0	0	No
ENSG00000120896	6450	ENSG00000120896	chr8	+	22424173	22424381	22424173	22424226	22424334	22424381	6450	70	122	90	35	124	105	71	58	55	138	87	132	198	99	0.000167124	0.00183667	0.5,0.33,0.3	0.205,0.25,0.172	0.168	105	246	195	209	145	187	SORBS3	0	0	0	0,0,0,2	0,0,0,3	0,0,0,1	0	no	0	0	0	No
ENSG00000121741	479	ENSG00000121741	chr13	+	20567202	20568059	20567202	20567704	20567965	20568059	479	287	392	291	165	259	185	401	288	407	175	109	123	198	99	8.30577e-06	0.000141394	0.465,0.431,0.44	0.534,0.569,0.623	-0.13	452	651	476	576	397	530	ZMYM2	0	0	0	0,0,0,2	0,0,0,4	0,0,0,1	0	no	0	0	0	No
ENSG00000122515	5718	ENSG00000122515	chr7	+	44801047	44801504	44801047	44801192	44801293	44801504	5718	23	26	12	155	103	51	23	21	33	45	27	28	198	99	4.19592e-08	1.50036e-06	0.069,0.112,0.105	0.204,0.28,0.371	-0.19	178	129	63	68	48	61	ZMIZ2	0	0	0	0,0,0,1	0,0,0,3	0,0,0,2	0	no	0	0	0	No
ENSG00000122678	3402	ENSG00000122678	chr7	-	44113729	44114129	44113729	44113832	44113996	44114129	3402	76	71	58	26	26	37	38	45	53	38	39	41	198	99	0.00177582	0.0117872	0.594,0.577,0.439	0.333,0.366,0.393	0.173	102	97	95	76	84	94	POLM	0	0	0	0,0,0,1	0,0,0,5	0,0,0,2	0	no	0	0	0	No
ENSG00000122952	1805	ENSG00000122952	chr10	-	58117198	58118220	58117198	58117946	58118137	58118220	1805	120	396	421	117	892	1002	301	303	316	906	990	1173	198	99	0.000175744	0.00192167	0.339,0.182,0.174	0.142,0.133,0.119	0.1	237	1288	1423	1207	1293	1489	ZWINT	0	0	0	0,0,0,0	0,0,0,3	0,0,0,1	0	no	0	0	0	No
ENSG00000123154	4132	ENSG00000123154	chr19	+	12780568	12780894	12780568	12780707	12780790	12780894	4132	59	28	55	46	59	112	60	27	57	118	122	194	182	99	0.00389797	0.0219754	0.411,0.205,0.211	0.217,0.107,0.138	0.122	105	87	167	178	149	251	WDR83	0	0	0	0,0,0,0	0,0,0,4	0,0,0,2	0	no	0	0	0	No
ENSG00000123349	2901	ENSG00000123349	chr12	+	53689622	53690251	53689622	53689725	53690213	53690251	2901	89	155	149	8	16	20	175	172	213	37	29	75	198	99	0.000452662	0.00407677	0.848,0.829,0.788	0.703,0.748,0.587	0.142	97	171	169	212	201	288	PFDN5	0	53690219	53690219	0,0,0,1	0,0,0,12	0,0,0,2	1	yes	0	0	0	No
ENSG00000123349	2903	ENSG00000123349	chr12	+	53690213	53691708	53690213	53690335	53691633	53691708	2903	145	77	91	11	10	41	68	64	75	79	58	88	198	99	1.32302e-08	5.52232e-07	0.868,0.794,0.526	0.301,0.356,0.299	0.411	156	87	132	147	122	163	PFDN5	53690219	5.36904e+63	0	0,0,0,2	0,0,0,11	0,0,0,1	9	yes	0	0	0	No
ENSG00000124357	1990	ENSG00000124357	chr2	+	71299770	71300724	71299770	71299881	71300611	71300724	1990	27	21	24	90	105	71	42	34	40	45	50	78	198	99	6.60298e-06	0.000116519	0.13,0.091,0.145	0.318,0.254,0.204	-0.137	117	126	95	87	84	118	NAGK	0	0	0	0,0,0,1	0,0,0,12	0,0,0,1	0	no	0	0	0	No
ENSG00000124574	5849	ENSG00000124574	chr6	+	43410707	43411748	43410707	43410897	43411670	43411748	5849	10	8	16	35	34	69	16	21	16	31	29	29	198	99	0.00086206	0.00679166	0.125,0.105,0.104	0.205,0.266,0.216	-0.118	45	42	85	47	50	45	ABCC10	0	0	0	0,0,0,1	0,0,0,13	0,0,0,2	0	no	0	0	0	No
ENSG00000124593	1473	ENSG00000124593	chr6	+	41751199	41751976	41751199	41751343	41751868	41751976	1473	65	43	15	17	5	21	53	31	38	1	3	2	198	99	0.00013053	0.00149902	0.657,0.811,0.263	0.964,0.838,0.905	-0.325	82	48	36	54	34	40		0	0	0	0,0,0,2	0,0,0,6	0,0,0,1	0	no	0	0	0	No
ENSG00000125459	826	ENSG00000125459	chr1	+	155581006	155581394	155581006	155581082	155581217	155581394	826	21	66	38	8	2	2	55	39	47	0	0	4	198	99	0.00834645	0.0392121	0.568,0.943,0.905	1.0,1.0,0.855	-0.146	29	68	40	55	39	51	MSTO1	0	0	0	0,0,0,0	0,0,0,2	0,0,0,0	0	no	0	0	0	No
ENSG00000127184	5643	ENSG00000127184	chr5	+	85915169	85915695	85915169	85915313	85915555	85915695	5643	40	121	104	4	3	12	89	68	74	1	1	1	198	99	4.7554e-05	0.000653265	0.833,0.953,0.813	0.978,0.971,0.974	-0.108	44	124	116	90	69	75	COX7C	0	0	0	0,0,0,1	0,0,0,2	0,0,0,1	0	no	0	0	0	No
ENSG00000128159	5079	ENSG00000128159	chr22	-	50658385	50660303	50658385	50658444	50658679	50660303	5079	199	234	300	62	79	55	333	248	350	31	47	50	198	99	0.000297684	0.00291046	0.616,0.597,0.732	0.843,0.725,0.778	-0.134	261	313	355	364	295	400	TUBGCP6	0	0	0	0,0,0,2	0,0,0,5	0,0,0,1	0	no	0	0	0	No
ENSG00000128191	4958	ENSG00000128191	chr22	+	20077191	20077781	20077191	20077334	20077498	20077781	4958	74	209	94	65	135	93	253	224	195	85	70	100	198	99	5.39113e-06	9.91648e-05	0.363,0.436,0.336	0.598,0.615,0.494	-0.191	139	344	187	338	294	295	DGCR8	0	0	0	0,0,0,1	0,0,0,2	0,0,0,2	0	no	0	0	0	No
ENSG00000129197	3318	ENSG00000129197	chr17	+	5329290	5331531	5329290	5329402	5331390	5331531	3318	78	173	124	3	0	4	197	155	190	12	23	19	198	99	2.06245e-07	5.92921e-06	0.929,1.0,0.939	0.891,0.771,0.833	0.124	81	173	128	209	178	209	RPAIN	0	5330223	0	0,0,0,1	0,0,0,20	0,0,0,1	1	yes	0	11	0	Yes
ENSG00000129422	3894	ENSG00000129422	chr8	-	17510933	17512175	17510933	17511007	17512069	17512175	3894	1	11	1	22	125	26	16	7	16	43	31	44	198	99	2.57743e-06	5.32195e-05	0.022,0.042,0.019	0.157,0.101,0.154	-0.11	23	136	27	59	38	60	MTUS1	0	0	0	0,0,0,0	0,0,0,0	0,0,0,0	0	no	0	0	0	No
ENSG00000129946	2216	ENSG00000129946	chr19	-	436379	436683	436379	436431	436629	436683	2216	41	12	40	70	36	21	78	62	105	53	36	58	198	99	0.0102276	0.045724	0.227,0.143,0.488	0.424,0.463,0.475	-0.168	111	48	61	131	98	163	SHC2	0	0	0	0,0,0,0	0,0,0,0	0,0,0,0	0	no	0	0	0	No
ENSG00000130244	2232	ENSG00000130244	chr19	+	38896158	38897717	38896158	38896275	38897549	38897717	2232	142	49	102	235	120	238	47	32	63	198	226	273	198	99	4.73366e-10	2.97809e-08	0.232,0.17,0.176	0.106,0.066,0.103	0.101	377	169	340	245	258	336	FAM98C	0	3.88968e+71	0	0,0,0,1	0,0,0,9	0,0,0,1	9	yes	0	0	0	No
ENSG00000130811	319	ENSG00000130811	chr19	-	10229543	10229847	10229543	10229632	10229742	10229847	319	25	93	50	6	11	8	38	33	36	32	39	64	198	99	1.36557e-14	1.91224e-12	0.676,0.809,0.758	0.373,0.297,0.22	0.451	31	104	58	70	72	100	EIF3G	0	0	0	0,0,0,2	0,0,0,3	0,0,0,1	0	no	0	0	0	No
ENSG00000131051	4812	ENSG00000131051	chr20	-	34326889	34328809	34326889	34326939	34328745	34328809	4812	203	696	668	86	608	651	969	1019	1034	267	387	293	198	99	4.61622e-06	8.71262e-05	0.541,0.364,0.339	0.645,0.568,0.638	-0.202	289	1304	1319	1236	1406	1327	RBM39	0	0	0	0,0,0,1	0,0,0,14	0,0,0,1	0	no	0	0	0	No
ENSG00000131697	5658	ENSG00000131697	chr1	-	5924397	5926518	5924397	5924577	5926432	5926518	5658	21	22	23	5	2	0	28	25	24	0	0	1	198	99	0.00114334	0.00831362	0.677,0.846,1.0	1.0,1.0,0.923	-0.133	26	24	23	28	25	25	NPHP4	0	0	0	0,0,0,1	0,0,0,18	0,0,0,2	0	no	0	0	0	No
ENSG00000131795	3906	ENSG00000131795	chr1	+	145508015	145508284	145508015	145508075	145508209	145508284	3906	26	48	119	39	108	147	128	98	100	75	112	117	198	99	0.00825879	0.0388925	0.25,0.182,0.288	0.46,0.304,0.299	-0.114	65	156	266	203	210	217		0	0	0	0,0,0,1	0,0,0,2	0,0,0,1	0	no	0	0	0	No
ENSG00000131899	633	ENSG00000131899	chr17	+	18143891	18145313	18143891	18144187	18145198	18145313	633	71	30	15	4	6	10	58	38	48	3	0	1	198	99	8.94617e-05	0.00108782	0.899,0.714,0.429	0.906,1.0,0.96	-0.275	75	36	25	61	38	49	LLGL1	0	0	0	0,0,0,1	0,0,0,15	0,0,0,2	0	no	0	0	0	No
ENSG00000132424	5896	ENSG00000132424	chr6	-	99851704	99852578	99851704	99851758	99852478	99852578	5896	102	527	424	85	195	254	982	1184	930	184	199	267	198	99	2.32379e-07	6.59317e-06	0.375,0.575,0.455	0.727,0.748,0.635	-0.235	187	722	678	1166	1383	1197	PNISR	0	0	0	0,0,0,1	0,0,0,8	0,0,0,1	0	no	0	0	0	No
ENSG00000132781	3747	ENSG00000132781	chr1	-	45798434	45798996	45798434	45798506	45798956	45798996	3747	35	32	30	0	0	0	33	23	47	3	6	3	198	99	1.60108e-06	3.47514e-05	1.0,1.0,1.0	0.846,0.657,0.887	0.203	35	32	30	36	29	50	MUTYH	0	0	0	0,0,0,1	0,0,0,6	0,0,0,1	0	no	0	0	0	No
ENSG00000132781	3746	ENSG00000132781	chr1	-	45798434	45798842	45798434	45798506	45798768	45798842	3746	47	34	33	0	0	4	27	23	69	17	9	3	198	99	0.000114411	0.00133857	1.0,1.0,0.805	0.443,0.561,0.92	0.294	47	34	37	44	32	72	MUTYH	0	0	0	0,0,0,1	0,0,0,3	0,0,0,2	0	no	0	0	0	No
ENSG00000132950	3482	ENSG00000132950	chr13	-	20425494	20426330	20425494	20425588	20425828	20426330	3482	22	37	64	44	112	102	81	57	62	69	47	108	198	99	0.00141852	0.00988408	0.2,0.142,0.239	0.37,0.377,0.223	-0.13	66	149	166	150	104	170	ZMYM5	0	0	0	0,0,0,1	0,0,0,5	0,0,0,2	0	no	0	0	0	No
ENSG00000135454	2359	ENSG00000135454	chr12	-	58024982	58025147	58024982	58025037	58025121	58025147	2359	48	26	56	0	0	3	42	41	38	5	5	2	183	99	0.000861666	0.00679166	1.0,1.0,0.91	0.82,0.816,0.911	0.121	48	26	59	47	46	40	B4GALNT1	0	0	0	0,0,0,1	0,0,0,3	0,0,0,2	0	no	0	0	0	No
ENSG00000135473	5401	ENSG00000135473	chr12	-	56712871	56713271	56712871	56712965	56713091	56713271	5401	37	147	114	139	208	168	197	189	284	191	151	254	198	99	4.1231e-06	7.85017e-05	0.117,0.261,0.253	0.34,0.385,0.359	-0.151	176	355	282	388	340	538	PAN2	0	0	0	0,0,0,1	0,0,0,5	0,0,0,2	0	no	0	0	0	No
ENSG00000135749	3337	ENSG00000135749	chr1	-	233353644	233353930	233353644	233353677	233353776	233353930	3337	42	127	71	44	178	149	52	51	46	162	136	201	198	99	3.47874e-06	6.89554e-05	0.323,0.263,0.192	0.138,0.158,0.103	0.126	86	305	220	214	187	247	PCNX2	0	0	0	0,0,0,1	0,0,0,2	0,0,0,2	0	no	0	0	0	No
ENSG00000135749	3336	ENSG00000135749	chr1	-	233119881	233122286	233119881	233120223	233121837	233122286	3336	70	80	77	45	27	24	28	17	39	18	21	32	198	99	0.00740176	0.0360213	0.438,0.597,0.616	0.438,0.288,0.379	0.182	115	107	101	46	38	71	PCNX2	0	0	0	0,0,0,0	0,0,0,5	0,0,0,0	0	no	0	0	0	No
ENSG00000135974	3619	ENSG00000135974	chr2	+	105959304	105959680	105959304	105959431	105959557	105959680	3619	117	384	309	2	48	29	273	230	280	54	36	46	198	99	0.0010289	0.00768755	0.967,0.8,0.842	0.717,0.762,0.753	0.126	119	432	338	327	266	326	C2orf49	0	0	0	0,0,0,2	0,0,0,4	0,0,0,1	0	no	0	0	0	No
ENSG00000136002	4598	ENSG00000136002	chr2	+	131798802	131799517	131798802	131799035	131799387	131799517	4598	24	13	16	40	21	66	55	41	50	41	20	64	198	99	0.00013295	0.00150927	0.231,0.236,0.108	0.401,0.506,0.281	-0.204	64	34	82	96	61	114	ARHGEF4	0	0	0	0,0,0,0	0,0,0,0	0,0,0,0	0	no	0	0	0	No
ENSG00000136485	3271	ENSG00000136485	chr17	+	61666361	61671628	61666361	61666599	61671564	61671628	3271	490	849	609	13	135	71	502	465	512	110	141	112	198	99	2.1456e-07	6.12766e-06	0.95,0.759,0.811	0.695,0.622,0.696	0.169	503	984	680	612	606	624	DCAF7	0	0	0	0,0,0,1	0,0,0,46	0,0,0,1	0	no	0	0	0	No
ENSG00000136718	4593	ENSG00000136718	chr2	+	131100466	131100767	131100466	131100535	131100658	131100767	4593	81	90	151	26	36	92	41	63	62	46	86	70	198	99	3.59945e-07	9.58603e-06	0.609,0.556,0.451	0.308,0.268,0.307	0.244	107	126	243	87	149	132	IMP4	0	0	0	0,0,0,1	0,0,0,3	0,0,0,1	0	no	0	0	0	No
ENSG00000139428	4971	ENSG00000139428	chr12	-	109998844	109999134	109998844	109998909	109999047	109999134	4971	93	55	97	39	31	59	59	89	48	97	85	77	198	99	4.25354e-07	1.08442e-05	0.544,0.47,0.451	0.233,0.344,0.238	0.217	132	86	156	156	174	125	MMAB	0	0	0	0,0,0,1	0,0,0,2	0,0,0,0	0	no	0	0	0	No
ENSG00000140365	2834	ENSG00000140365	chr15	+	75631325	75632219	75631325	75631445	75632042	75632219	2834	67	62	58	5	5	10	73	86	85	3	1	1	198	99	6.44748e-05	0.00083798	0.87,0.861,0.744	0.924,0.977,0.977	-0.134	72	67	68	76	87	86	COMMD4	0	0	0	0,0,0,2	0,0,0,9	0,0,0,1	0	no	0	0	0	No
ENSG00000140398	2703	ENSG00000140398	chr15	+	75646590	75646833	75646590	75646618	75646771	75646833	2703	153	196	209	52	35	63	289	192	251	32	24	59	198	99	0.00753113	0.0364129	0.595,0.737,0.624	0.819,0.8,0.68	-0.114	205	231	272	321	216	310	NEIL1	0	0	0	0,0,0,2	0,0,0,5	0,0,0,3	0	no	0	0	0	No
ENSG00000140474	1071	ENSG00000140474	chr15	-	75132574	75132982	75132574	75132657	75132838	75132982	1071	50	172	158	54	245	206	157	137	218	93	86	140	198	99	8.28373e-09	3.66935e-07	0.316,0.26,0.277	0.458,0.443,0.438	-0.162	104	417	364	250	223	358	ULK3	0	0	0	0,0,0,2	0,0,0,3	0,0,0,1	0	no	0	0	0	No
ENSG00000140632	3234	ENSG00000140632	chr16	-	4853203	4855311	4853203	4854149	4854522	4855311	3234	140	358	431	30	50	87	149	159	234	61	67	80	198	99	2.05372e-07	5.92921e-06	0.7,0.782,0.712	0.55,0.543,0.594	0.169	170	408	518	210	226	314	GLYR1	0	0	0	0,0,0,0	0,0,0,7	0,0,0,1	0	no	0	0	0	No
ENSG00000140983	978	ENSG00000140983	chr16	+	720122	720357	720122	720175	720265	720357	978	131	141	180	33	29	48	159	133	183	65	73	64	189	99	0.000697539	0.0056772	0.675,0.718,0.663	0.562,0.488,0.6	0.135	164	170	228	224	206	247	RHOT2	0	0	0	0,0,0,1	0,0,0,2	0,0,0,1	0	no	0	0	0	No
ENSG00000140983	979	ENSG00000140983	chr16	+	720891	721203	720891	721000	721082	721203	979	151	180	305	111	159	223	292	326	352	127	176	194	181	99	0.000245657	0.00246282	0.427,0.382,0.428	0.557,0.503,0.498	-0.107	262	339	528	419	502	546	RHOT2	0	0	0	0,0,0,1	0,0,0,1	0,0,0,1	0	no	0	0	0	No
ENSG00000141425	401	ENSG00000141425	chr18	-	33605560	33607038	33605560	33605641	33606862	33607038	401	48	129	86	0	0	0	81	126	114	11	14	11	198	99	4.62863e-12	3.86402e-10	1.0,1.0,1.0	0.786,0.818,0.838	0.186	48	129	86	92	140	125	RPRD1A	0	0	0	0,0,0,2	0,0,0,15	0,0,0,1	0	no	0	0	0	No
ENSG00000141551	2656	ENSG00000141551	chr17	-	80203851	80206890	80203851	80203915	80206750	80206890	2656	19	36	28	19	38	40	66	57	55	34	38	44	198	99	0.00568067	0.029322	0.333,0.321,0.259	0.493,0.429,0.385	-0.131	38	74	68	100	95	99	CSNK1D	0	0	0	0,0,0,1	1,0,0,34	0,0,0,1	0	no	0	0	0	No
ENSG00000142784	1665	ENSG00000142784	chr1	+	27630111	27631684	27630111	27630286	27631549	27631684	1665	139	197	139	31	6	6	165	123	149	5	2	4	198	99	0.00106202	0.0079078	0.692,0.943,0.921	0.943,0.969,0.949	-0.102	170	203	145	170	125	153	WDTC1	0	0	0	0,0,0,1	0,0,0,10	0,0,0,1	0	no	1	0	0	Yes
ENSG00000143774	2933	ENSG00000143774	chr1	+	228333210	228333768	228333210	228333350	228333726	228333768	2933	168	120	147	45	14	46	156	187	158	18	19	24	198	99	0.0079911	0.0379119	0.651,0.811,0.615	0.812,0.831,0.767	-0.111	213	134	193	174	206	182	GUK1	0	0	0	0,0,0,1	0,0,0,5	0,0,0,1	0	no	0	0	0	No
ENSG00000145029	3638	ENSG00000145029	chr3	-	49462381	49462871	49462381	49462486	49462799	49462871	3638	23	35	32	55	19	45	68	33	56	24	21	30	198	99	0.0032271	0.0189822	0.173,0.479,0.262	0.586,0.44,0.483	-0.198	78	54	77	92	54	86	NICN1	0	0	0	0,0,0,1	0,0,0,4	0,0,0,1	0	no	0	0	0	No
ENSG00000146263	5894	ENSG00000146263	chr6	-	97717777	97720757	97717777	97717868	97720579	97720757	5894	31	72	40	96	269	167	127	109	117	145	173	213	198	99	4.10412e-10	2.62e-08	0.139,0.118,0.107	0.305,0.24,0.215	-0.132	127	341	207	272	282	330	MMS22L	0	0	0	0,0,0,1	0,0,0,16	0,0,0,1	0	no	0	0	0	No
ENSG00000147162	53	ENSG00000147162	chrX	+	70764416	70767873	70764416	70764485	70767756	70767873	53	159	379	347	133	410	527	676	590	777	211	200	187	198	99	0	0	0.374,0.316,0.248	0.616,0.596,0.675	-0.316	292	789	874	887	790	964	OGT	0	0	0	0,0,0,1	0,0,0,38	0,0,0,1	0	no	0	0	0	No
ENSG00000147274	6357	ENSG00000147274	chrX	-	135954426	135957327	135954426	135954504	135957244	135957327	6357	141	670	460	6	60	82	357	443	419	84	68	82	198	99	0.00204159	0.013208	0.922,0.848,0.737	0.68,0.765,0.719	0.114	147	730	542	441	511	501	RBMX	0	0	0	0,0,0,1	0,0,0,28	0,0,0,2	0	no	0	0	0	No
ENSG00000148824	5462	ENSG00000148824	chr10	+	135215032	135215749	135215032	135215094	135215652	135215749	5462	249	161	155	275	249	287	219	119	192	155	81	207	198	99	6.21903e-05	0.000810716	0.312,0.244,0.213	0.414,0.423,0.317	-0.128	524	410	442	374	200	399	MTG1	0	0	0	0,0,0,1	0,0,1,7	0,0,0,2	0	no	0	0	0	No
ENSG00000151923	5115	ENSG00000151923	chr10	-	121336122	121336715	121336122	121336262	121336591	121336715	5115	184	259	198	410	490	260	463	508	376	457	250	296	198	99	2.18501e-08	8.54515e-07	0.183,0.209,0.276	0.336,0.504,0.388	-0.187	594	749	458	920	758	672	TIAL1	0	0	0	0,0,0,1	0,0,0,2	0,0,0,1	0	no	0	0	0	No
ENSG00000152076	4589	ENSG00000152076	chr2	-	130899705	130900886	130899705	130899756	130900841	130900886	4589	65	39	32	21	24	26	48	80	57	16	13	17	198	99	0.0106758	0.0472412	0.607,0.448,0.381	0.6,0.755,0.626	-0.182	86	63	58	64	93	74	CCDC74B	0	0	0	0,0,0,0	0,0,0,5	0,0,0,2	0	no	0	0	0	No
ENSG00000153094	4032	ENSG00000153094	chr2	+	111881309	111881716	111881309	111881446	111881626	111881716	4032	115	153	134	10	19	12	86	110	65	35	12	23	198	99	0.00182719	0.0120544	0.852,0.801,0.848	0.551,0.821,0.586	0.181	125	172	146	121	122	88	BCL2L11	0	0	0	0,0,0,1	0,0,0,4	0,0,0,1	0	no	0	0	0	No
ENSG00000153914	3885	ENSG00000153914	chr5	+	65458241	65459750	65458241	65458420	65459619	65459750	3885	36	132	74	129	341	196	107	151	95	114	171	207	198	99	1.22301e-05	0.000197364	0.122,0.162,0.159	0.319,0.306,0.187	-0.123	165	473	270	221	322	302	SREK1	0	0	0	0,0,0,1	0,0,0,16	0,0,0,1	0	no	0	0	0	No
ENSG00000154889	414	ENSG00000154889	chr18	-	11886497	11886777	11886497	11886620	11886711	11886777	414	40	19	37	29	15	46	21	27	32	43	51	57	190	99	0.00191729	0.0125346	0.418,0.398,0.295	0.203,0.216,0.226	0.155	69	34	83	64	78	89	MPPE1	0	0	0	0,0,0,1	0,0,0,3	0,0,0,0	0	no	0	0	0	No
ENSG00000155363	3074	ENSG00000155363	chr1	+	113240908	113241411	113240908	113241100	113241336	113241411	3074	75	79	100	221	276	261	174	127	126	177	238	196	198	99	3.35888e-07	9.17038e-06	0.145,0.125,0.161	0.33,0.211,0.243	-0.118	296	355	361	351	365	322	MOV10	0	0	0	0,0,0,1	0,0,0,2	0,0,0,1	0	no	0	0	0	No
ENSG00000155363	3075	ENSG00000155363	chr1	+	113240908	113242432	113240908	113241411	113242306	113242432	3075	58	73	78	143	266	222	113	110	114	162	151	152	198	99	7.05968e-09	3.1989e-07	0.169,0.121,0.149	0.259,0.267,0.273	-0.12	201	339	300	275	261	266	MOV10	0	1.13242e+17	0	0,0,0,1	0,0,0,12	0,0,0,1	2	yes	0	0	0	No
ENSG00000155636	4652	ENSG00000155636	chr2	+	178988248	178988639	178988248	178988378	178988554	178988639	4652	12	34	16	54	91	73	13	34	32	38	41	49	198	99	0.00136915	0.00960175	0.1,0.157,0.099	0.146,0.293,0.246	-0.11	66	125	89	51	75	81	RBM45	0	0	0	0,0,0,2	0,0,0,6	0,0,0,1	0	no	0	0	0	No
ENSG00000156531	36	ENSG00000156531	chrX	+	133559230	133562819	133559230	133559360	133559690	133562819	36	318	665	326	147	320	186	197	222	223	192	220	223	198	99	7.52441e-10	4.60049e-08	0.52,0.51,0.467	0.339,0.335,0.333	0.163	465	985	512	389	442	446	PHF6	0	0	0	0,0,0,1	0,0,0,3	0,0,0,0	0	no	0	0	0	No
ENSG00000156873	873	ENSG00000156873	chr16	+	30762426	30762924	30762426	30762602	30762869	30762924	873	45	64	74	183	147	195	81	71	91	116	112	122	198	99	1.7537e-06	3.76872e-05	0.109,0.179,0.159	0.259,0.241,0.272	-0.108	228	211	269	197	183	213	PHKG2	0	0	0	0,0,0,1	0,0,0,4	0,0,0,1	0	no	0	0	0	No
ENSG00000156976	5389	ENSG00000156976	chr3	+	186502352	186503840	186502352	186502485	186503671	186503840	5389	171	438	420	70	223	320	301	343	334	462	624	665	198	99	2.33147e-15	3.61461e-13	0.55,0.495,0.396	0.246,0.216,0.201	0.259	241	661	740	763	967	999	EIF4A2	0	0	0	0,0,0,1	0,0,0,11	0,0,0,1	0	no	0	0	0	No
ENSG00000159079	6049	ENSG00000159079	chr21	-	33973976	33975602	33973976	33974283	33975470	33975602	6049	46	160	67	4	18	5	75	113	80	2	1	3	198	99	5.55978e-05	0.000742615	0.852,0.816,0.87	0.949,0.983,0.93	-0.108	50	178	72	77	114	83	CFAP298	0	0	0	0,0,0,0	0,0,0,16	0,0,0,1	0	no	0	0	0	No
ENSG00000160226	3736	ENSG00000160226	chr21	-	45750345	45751897	45750345	45750799	45751725	45751897	3736	14	9	5	214	57	83	27	22	33	37	47	77	198	99	9.65894e-15	1.44584e-12	0.032,0.073,0.029	0.267,0.19,0.176	-0.166	228	66	88	64	69	110	CFAP410	0	0	0	0,0,0,2	0,0,0,13	0,0,0,1	0	no	0	0	0	No
ENSG00000160298	4937	ENSG00000160298	chr21	-	47734784	47735461	47734784	47734963	47735387	47735461	4937	201	134	102	119	59	78	143	99	128	130	107	113	198	99	0.00250676	0.01559	0.458,0.532,0.395	0.355,0.316,0.362	0.117	320	193	180	273	206	241	C21orf58	0	0	0	0,0,0,0	0,0,0,2	0,0,0,2	0	no	0	0	0	No
ENSG00000160326	139	ENSG00000160326	chr9	-	136343375	136344218	136343375	136343538	136344089	136344218	139	18	18	24	48	34	112	26	36	17	36	27	45	198	99	0.00448737	0.024689	0.158,0.209,0.097	0.265,0.4,0.159	-0.12	66	52	136	62	63	62	SLC2A6	0	0	0	0,0,0,3	0,0,0,8	0,0,0,2	0	no	0	0	0	No
ENSG00000160613	2666	ENSG00000160613	chr11	-	117093923	117094932	117093923	117094024	117094793	117094932	2666	23	22	27	125	77	86	68	40	49	46	15	44	198	99	1.41331e-13	1.42679e-11	0.084,0.125,0.136	0.425,0.571,0.358	-0.336	148	99	113	114	55	93	PCSK7	0	0	0	0,0,0,1	0,0,0,13	0,0,0,2	0	no	0	0	0	No
ENSG00000160679	1607	ENSG00000160679	chr1	+	153609047	153610924	153609047	153609129	153610770	153610924	1607	314	350	334	414	250	258	446	466	465	218	272	295	198	99	0.000922063	0.00713489	0.275,0.412,0.393	0.506,0.461,0.441	-0.109	728	600	592	664	738	760	CHTOP	0	0	0	0,0,0,1	0,0,0,17	0,0,0,1	0	no	0	0	0	No
ENSG00000160741	3310	ENSG00000160741	chr1	-	153927348	153927642	153927348	153927465	153927540	153927642	3310	27	11	9	104	75	69	14	32	28	71	37	53	174	99	0.00101499	0.0076098	0.129,0.077,0.069	0.101,0.33,0.231	-0.129	131	86	78	85	69	81	CRTC2	0	0	0	0,0,0,2	0,0,0,2	0,0,0,2	0	no	0	0	0	No
ENSG00000160753	2121	ENSG00000160753	chr1	+	155295654	155296923	155295654	155295701	155296688	155296923	2121	377	166	245	36	33	60	165	159	175	72	66	65	198	99	2.72557e-06	5.55231e-05	0.84,0.716,0.671	0.534,0.546,0.574	0.191	413	199	305	237	225	240	RUSC1	0	0	0	0,0,0,1	0,0,0,13	0,0,0,1	0	no	0	0	0	No
ENSG00000160818	3059	ENSG00000160818	chr1	-	156565872	156566270	156565872	156565923	156566178	156566270	3059	13	48	46	110	314	159	39	25	35	59	58	108	198	99	4.77376e-06	8.97094e-05	0.056,0.071,0.126	0.248,0.177,0.139	-0.104	123	362	205	98	83	143	GPATCH4	0	0	0	0,0,0,1	0,0,0,3	0,0,0,1	0	no	0	0	0	No
ENSG00000161010	4746	ENSG00000161010	chr5	-	179280196	179280437	179280196	179280276	179280377	179280437	4746	22	32	58	4	12	25	25	30	16	37	17	33	198	99	0.000422822	0.00386255	0.733,0.571,0.537	0.253,0.469,0.195	0.308	26	44	83	62	47	49	MRNIP	0	0	0	0,0,0,2	0,0,0,4	0,0,0,1	0	no	0	0	0	No
ENSG00000161179	4982	ENSG00000161179	chr22	-	21983298	21984050	21983298	21983696	21983890	21984050	4982	1605	592	1276	399	120	483	1199	1038	1383	510	538	525	198	99	0.000340918	0.00325974	0.668,0.712,0.569	0.54,0.491,0.568	0.117	2004	712	1759	1709	1576	1908	YDJC	0	0	0	0,0,0,1	0,0,0,6	0,0,0,2	0	no	0	0	0	No
ENSG00000161249	1422	ENSG00000161249	chr19	-	36001085	36001412	36001085	36001154	36001280	36001412	1422	379	851	1065	234	350	459	549	580	648	368	448	669	198	99	1.17867e-05	0.000191633	0.447,0.549,0.537	0.427,0.393,0.326	0.129	613	1201	1524	917	1028	1317	DMKN	0	0	0	0,0,0,1	0,0,0,4	0,0,0,1	0	no	0	0	0	No
ENSG00000161265	1969	ENSG00000161265	chr19	-	36234055	36234246	36234055	36234109	36234196	36234246	1969	31	23	44	1	2	0	23	25	31	5	5	10	186	99	1.4849e-06	3.25552e-05	0.943,0.86,1.0	0.71,0.727,0.623	0.248	32	25	44	28	30	41	U2AF1L4	0	0	0	0,0,0,1	0,0,0,1	0,0,0,0	0	no	0	0	0	No
ENSG00000161265	1970	ENSG00000161265	chr19	-	36233429	36234805	36233429	36233704	36234709	36234805	1970	15	25	39	51	22	110	41	15	42	117	128	248	198	99	0.00214478	0.0137729	0.128,0.362,0.151	0.149,0.055,0.078	0.12	66	47	149	158	143	290	U2AF1L4	0	0	0	0,0,0,1	0,0,0,4	0,0,0,1	0	no	0	0	0	No
ENSG00000161265	1968	ENSG00000161265	chr19	-	36234055	36234246	36234055	36234106	36234196	36234246	1968	31	23	45	0	5	3	23	26	31	15	13	17	189	99	1.11406e-06	2.54533e-05	1.0,0.707,0.887	0.445,0.512,0.489	0.383	31	28	48	38	39	48	U2AF1L4	0	0	0	0,0,0,1	0,0,0,1	0,0,0,0	0	no	0	0	0	No
ENSG00000161996	985	ENSG00000161996	chr16	+	703745	705147	703745	703803	705028	705147	985	13	10	16	17	28	28	32	28	31	28	26	21	198	99	0.00176823	0.0117548	0.277,0.152,0.222	0.364,0.35,0.425	-0.163	30	38	44	60	54	52	WDR90	0	0	0	0,0,0,1	0,0,0,14	0,0,0,1	0	no	0	0	0	No
ENSG00000161999	5614	ENSG00000161999	chr16	-	733321	733598	733321	733441	733529	733598	5614	513	239	263	149	143	162	207	167	316	55	49	88	187	99	0.00568833	0.0293267	0.646,0.469,0.462	0.666,0.643,0.655	-0.129	662	382	425	262	216	404	JMJD8	0	0	0	0,0,0,1	0,0,0,2	0,0,0,1	0	no	0	0	0	No
ENSG00000161999	5617	ENSG00000161999	chr16	-	733860	734155	733860	733909	734065	734155	5617	327	62	144	273	66	177	111	109	191	86	59	97	198	99	0.000454748	0.00408708	0.375,0.32,0.289	0.392,0.48,0.496	-0.128	600	128	321	197	168	288	JMJD8	0	0	0	0,0,0,1	0,0,0,2	0,0,0,1	0	no	0	0	0	No
ENSG00000162909	1825	ENSG00000162909	chr1	+	223957542	223958227	223957542	223957611	223958148	223958227	1825	62	63	64	158	610	351	158	91	132	205	237	349	198	99	1.13587e-08	4.882e-07	0.164,0.049,0.084	0.278,0.161,0.159	-0.1	220	673	415	363	328	481	CAPN2	0	0	0	0,0,0,1	0,0,0,8	0,0,0,1	0	no	0	0	0	No
ENSG00000163702	1637	ENSG00000163702	chr3	+	9965564	9965975	9965564	9965704	9965915	9965975	1637	12	19	20	81	75	91	29	19	27	52	36	74	198	99	0.000219133	0.002233	0.069,0.112,0.099	0.218,0.209,0.154	-0.1	93	94	111	81	55	101	IL17RC	0	0	0	0,0,0,1	0,0,0,7	0,0,0,2	0	no	0	0	0	No
ENSG00000164039	1684	ENSG00000164039	chr4	-	104006505	104007697	104006505	104006619	104006855	104007697	1684	21	51	44	3	6	11	48	42	87	0	0	4	198	99	2.73714e-06	5.55231e-05	0.778,0.81,0.667	1.0,1.0,0.916	-0.22	24	57	55	48	42	91	BDH2	0	0	0	0,0,0,1	0,0,0,3	0,0,0,1	0	no	0	0	0	No
ENSG00000164548	4499	ENSG00000164548	chr7	-	23561325	23562051	23561325	23561459	23561750	23562051	4499	60	223	109	1	4	3	126	95	73	10	11	16	198	99	1.61432e-07	4.83293e-06	0.968,0.965,0.948	0.863,0.812,0.695	0.17	61	227	112	136	106	89	TRA2A	0	0	0	0,0,0,1	0,0,0,3	0,0,0,1	0	no	0	0	0	No
ENSG00000164896	4719	ENSG00000164896	chr7	-	150773999	150775179	150773999	150774867	150774965	150775179	4719	64	77	167	211	294	503	136	123	178	209	117	278	197	99	7.30139e-11	5.28256e-09	0.132,0.116,0.143	0.246,0.346,0.243	-0.148	275	371	670	345	240	456	FASTK	0	0	0	0,0,0,2	0,0,0,2	0,0,0,1	0	no	0	0	0	No
ENSG00000165359	5707	ENSG00000165359	chrX	+	134703261	134706958	134703261	134703356	134706739	134706958	5707	19	57	33	4	13	12	48	36	40	22	21	38	198	99	0.00246908	0.0154442	0.704,0.687,0.579	0.522,0.462,0.345	0.214	23	70	45	70	57	78	INTS6L	0	0	0	0,0,0,1	0,0,0,4	0,0,0,1	0	no	0	0	0	No
ENSG00000165801	1444	ENSG00000165801	chr14	+	21555159	21555622	21555159	21555264	21555478	21555622	1444	26	33	29	62	54	98	33	45	47	30	44	73	198	99	0.000481995	0.00429639	0.173,0.234,0.129	0.355,0.338,0.244	-0.134	88	87	127	63	89	120	ARHGEF40	0	0	0	0,0,0,2	0,0,0,7	0,0,0,2	0	no	0	0	0	No
ENSG00000165959	2621	ENSG00000165959	chr14	-	95660185	95660933	95660185	95660256	95660551	95660933	2621	30	29	27	0	0	0	78	45	37	8	4	0	198	99	3.48555e-05	0.000501019	1.0,1.0,1.0	0.83,0.849,1.0	0.107	30	29	27	86	49	37	CLMN	0	0	0	0,0,0,0	0,0,0,3	0,0,0,1	0	no	0	0	0	No
ENSG00000165959	2622	ENSG00000165959	chr14	-	95660185	95660933	95660185	95660256	95660872	95660933	2622	23	52	21	122	57	40	78	45	40	65	42	51	198	99	0.000947479	0.00725398	0.086,0.313,0.208	0.375,0.349,0.282	-0.133	145	109	61	143	87	91	CLMN	0	0	0	0,0,0,0	0,0,0,4	0,0,0,1	0	no	0	0	0	No
ENSG00000166105	2098	ENSG00000166105	chr11	+	134162025	134163103	134162025	134162107	134163038	134163103	2098	8	18	16	22	47	36	27	22	31	30	39	33	198	99	0.00597959	0.0305022	0.154,0.161,0.182	0.31,0.22,0.32	-0.118	30	65	52	57	61	64	GLB1L3	0	0	0	0,0,0,0	0,0,0,0	0,0,0,0	0	no	0	0	0	No
ENSG00000167380	4238	ENSG00000167380	chr19	+	44669740	44669960	44669740	44669766	44669909	44669960	4238	86	350	250	0	16	13	303	399	275	37	83	61	198	99	8.23552e-12	6.62045e-10	1.0,0.916,0.906	0.804,0.706,0.693	0.206	86	366	263	340	482	336	ZNF226	0	0	0	0,0,0,1	0,0,0,4	0,0,0,1	0	no	0	0	0	No
ENSG00000167468	2757	ENSG00000167468	chr19	+	1105656	1106265	1105656	1105808	1106179	1106265	2757	18	14	26	24	30	53	32	32	27	19	35	19	198	99	0.000962231	0.00732815	0.273,0.189,0.197	0.457,0.314,0.415	-0.176	42	44	79	51	67	46	GPX4	0	0	0	0,0,0,1	0,0,0,7	0,0,0,1	0	no	0	0	0	No
ENSG00000167604	2599	ENSG00000167604	chr19	-	36387627	36387960	36387627	36387733	36387814	36387960	2599	8	28	27	51	36	47	49	30	36	34	40	45	180	99	0.00804686	0.0381347	0.079,0.3,0.24	0.442,0.292,0.306	-0.14	59	64	74	83	70	81	NFKBID	0	0	0	0,0,0,1	0,0,0,3	0,0,0,1	0	no	0	0	0	No
ENSG00000167778	3921	ENSG00000167778	chr12	-	53468432	53469003	53468432	53468568	53468878	53469003	3921	18	10	21	83	116	84	19	10	15	41	18	43	198	99	0.000496203	0.00437809	0.098,0.041,0.111	0.188,0.217,0.149	-0.101	101	126	105	60	28	58	SPRYD3	0	0	0	0,0,0,2	0,0,0,6	0,0,0,1	0	no	0	0	0	No
ENSG00000167799	3752	ENSG00000167799	chr11	-	67395409	67395871	67395409	67395722	67395793	67395871	3752	100	43	66	61	45	95	44	52	66	102	100	136	170	99	0.000304658	0.00295245	0.488,0.358,0.288	0.201,0.232,0.22	0.16	161	88	161	146	152	202	NUDT8	0	0	0	0,0,0,0	0,0,0,2	0,0,0,1	0	no	0	0	0	No
ENSG00000167964	6217	ENSG00000167964	chr16	+	2202989	2203223	2202989	2203046	2203146	2203223	6217	21	45	61	19	23	21	64	61	48	15	15	13	198	99	0.0098746	0.0445413	0.356,0.495,0.592	0.681,0.67,0.649	-0.186	40	68	82	79	76	61	RAB26	0	0	0	0,0,0,1	0,0,0,3	0,0,0,2	0	no	0	0	0	No
ENSG00000167967	1021	ENSG00000167967	chr16	+	2279570	2282365	2279570	2279676	2282171	2282365	1021	33	34	32	153	70	170	48	46	61	99	76	90	198	99	1.01374e-05	0.000167964	0.097,0.195,0.086	0.195,0.232,0.253	-0.101	186	104	202	147	122	151	E4F1	0	0	0	0,0,0,2	0,0,0,37	0,0,0,2	0	no	0	0	0	No
ENSG00000168824	5072	ENSG00000168824	chr4	+	4418961	4420785	4418961	4419654	4420510	4420785	5072	49	79	88	0	0	0	64	75	73	4	5	6	198	99	1.128e-06	2.55033e-05	1.0,1.0,1.0	0.889,0.882,0.859	0.123	49	79	88	68	80	79	NSG1	0	0	0	0,0,0,1	0,0,0,6	0,0,0,0	0	no	0	0	0	No
ENSG00000169045	5739	ENSG00000169045	chr5	-	179043126	179044111	179043126	179043219	179044021	179044111	5739	28	185	156	85	224	346	154	234	159	133	132	145	198	99	3.43577e-07	9.32168e-06	0.141,0.292,0.184	0.367,0.47,0.354	-0.191	113	409	502	287	366	304	HNRNPH1	0	0	0	0,0,0,1	0,0,0,11	0,0,0,1	0	no	0	0	0	No
ENSG00000169592	1634	ENSG00000169592	chr16	+	30012532	30015978	30012532	30012851	30015888	30015978	1634	75	102	133	26	28	57	117	126	137	21	10	31	198	99	0.000530906	0.00460013	0.591,0.646,0.538	0.736,0.863,0.688	-0.171	101	130	190	138	136	168	INO80E	0	0	0	0,0,0,2	0,0,0,38	0,0,0,1	0	no	0	0	0	No
ENSG00000169660	2419	ENSG00000169660	chr17	+	80398872	80399142	80398872	80398951	80399040	80399142	2419	34	39	50	26	45	66	39	23	31	60	45	73	188	99	0.00712091	0.0351437	0.408,0.313,0.285	0.255,0.212,0.183	0.119	60	84	116	99	68	104	HEXD	0	0	0	0,0,0,1	0,0,0,4	0,0,0,1	0	no	0	0	0	No
ENSG00000169727	432	ENSG00000169727	chr17	+	80011743	80012686	80011743	80011925	80012373	80012686	432	50	18	45	396	168	188	42	57	50	96	111	97	198	99	9.08051e-13	7.8837e-11	0.059,0.051,0.107	0.179,0.204,0.205	-0.124	446	186	233	138	168	147	GPS1	0	0	0	0,0,0,2	0,0,0,5	0,0,0,1	0	no	0	0	0	No
ENSG00000170037	5519	ENSG00000170037	chr17	+	7847440	7847956	7847440	7847566	7847793	7847956	5519	2	9	15	51	63	83	31	33	53	62	68	83	198	99	3.33794e-10	2.2251e-08	0.019,0.067,0.083	0.2,0.195,0.242	-0.156	53	72	98	93	101	136	CNTROB	0	0	0	0,0,0,2	0,0,0,3	0,0,0,2	0	no	0	0	0	No
ENSG00000170291	1337	ENSG00000170291	chr17	+	7161906	7163259	7161906	7162002	7162889	7163259	1337	56	84	89	9	10	6	42	44	50	1	2	1	198	99	0.000519746	0.00453055	0.757,0.808,0.881	0.955,0.917,0.962	-0.129	65	94	95	43	46	51	ELP5	0	0	0	0,0,0,1	0,0,0,12	0,0,0,1	0	no	0	0	0	No
ENSG00000170632	6395	ENSG00000170632	chr7	+	102724128	102724509	102724128	102724277	102724476	102724509	6395	39	68	50	5	3	5	50	28	22	11	4	11	198	99	0.00407212	0.0227504	0.796,0.919,0.833	0.694,0.778,0.5	0.192	44	71	55	61	32	33	ARMC10	0	0	0	0,0,0,1	0,0,0,3	0,0,0,1	0	no	0	0	0	No
ENSG00000170889	4406	ENSG00000170889	chr19	+	54710143	54710592	54710143	54710330	54710420	54710592	4406	330	369	254	228	84	178	244	259	252	713	701	987	189	99	3.74145e-14	4.64047e-12	0.431,0.697,0.428	0.152,0.162,0.118	0.375	558	453	432	957	960	1239	RPS9	0	0	0	0,0,0,1	0,0,0,2	0,0,0,1	0	no	0	0	0	No
ENSG00000170889	4407	ENSG00000170889	chr19	+	54710420	54711515	54710420	54710592	54711265	54711515	4407	508	207	750	169	77	213	520	724	621	752	734	991	198	99	0	0	0.6,0.573,0.638	0.257,0.33,0.239	0.328	677	284	963	1272	1458	1612	RPS9	0	0	0	0,0,0,1	0,0,0,7	0,0,0,0	0	no	0	0	0	No
ENSG00000171914	2147	ENSG00000171914	chr15	+	63045971	63047892	63045971	63046115	63047730	63047892	2147	1	8	8	56	38	49	17	12	11	47	16	58	198	99	0.00104041	0.00776016	0.009,0.095,0.075	0.153,0.273,0.087	-0.111	57	46	57	64	28	69	TLN2	0	0	0	0,0,0,1	0,0,0,19	0,0,0,1	0	no	0	0	0	No
ENSG00000173209	1519	ENSG00000173209	chr2	+	61412636	61413632	61412636	61412753	61413580	61413632	1519	47	202	190	31	51	58	249	272	267	30	24	42	198	99	1.061e-05	0.000175126	0.431,0.664,0.621	0.806,0.85,0.761	-0.234	78	253	248	279	296	309	AHSA2P	0	0	0	0,0,0,1	0,0,0,8	0,0,0,1	0	no	0	0	0	No
ENSG00000173482	5137	ENSG00000173482	chr18	+	8376459	8378412	8376459	8376595	8378262	8378412	5137	10	20	30	10	63	69	57	31	49	23	38	19	198	99	9.23129e-05	0.00111624	0.333,0.137,0.179	0.553,0.29,0.563	-0.252	20	83	99	80	69	68	PTPRM	0	0	0	0,0,0,2	0,0,0,16	0,0,0,2	0	no	0	0	0	No
ENSG00000173818	4633	ENSG00000173818	chr17	+	78403572	78404143	78403572	78403631	78403840	78404143	4633	249	134	217	91	25	63	62	62	58	44	56	72	198	99	2.38774e-09	1.29565e-07	0.578,0.728,0.633	0.413,0.356,0.287	0.294	340	159	280	106	118	130	ENDOV	0	0	0	0,0,0,0	0,0,0,0	0,0,0,0	0	no	0	0	0	No
ENSG00000175061	641	ENSG00000175061	chr17	+	16342640	16343017	16342640	16342728	16342841	16343017	641	189	1569	603	365	1684	2627	511	840	676	2654	3268	3715	198	99	2.12806e-06	4.46277e-05	0.206,0.318,0.103	0.088,0.114,0.083	0.114	554	3253	3230	3165	4108	4391	SNHG29	0	0	0	0,0,0,1	0,0,0,1	0,0,0,1	0	no	0	0	0	No
ENSG00000175061	642	ENSG00000175061	chr17	+	16342640	16343017	16342640	16342728	16342894	16343017	642	1142	3835	3413	277	1183	1546	2796	4003	3910	2470	2911	3795	198	99	1.08136e-13	1.17354e-11	0.673,0.618,0.525	0.361,0.407,0.34	0.236	1419	5018	4959	5266	6914	7705	SNHG29	0	0	0	0,0,0,1	0,0,0,1	0,0,0,1	0	no	0	0	0	No
ENSG00000175061	647	ENSG00000175061	chr17	+	16342640	16343567	16342640	16343017	16343498	16343567	647	1499	1770	2671	657	1747	3149	2006	2569	2621	3848	4181	5158	198	99	3.068e-05	0.000446919	0.533,0.336,0.298	0.207,0.235,0.203	0.174	2156	3517	5820	5854	6750	7779	SNHG29	0	0	0	0,0,0,1	0,0,1,4	0,0,0,1	0	no	0	0	0	No
ENSG00000175455	5313	ENSG00000175455	chr3	-	123675201	123675642	123675201	123675274	123675586	123675642	5313	115	317	412	68	143	156	461	471	583	75	74	184	198	99	6.14213e-06	0.000111096	0.458,0.526,0.569	0.755,0.761,0.613	-0.192	183	460	568	536	545	767	CCDC14	0	0	0	0,0,0,1	0,0,0,3	0,0,0,1	0	no	0	0	0	No
ENSG00000176124	1514	ENSG00000176124	chr13	+	51102001	51102670	51102001	51102200	51102315	51102670	1514	21	81	56	0	2	4	54	32	59	17	11	16	198	99	5.29754e-09	2.67403e-07	1.0,0.953,0.875	0.614,0.593,0.648	0.324	21	83	60	71	43	75	DLEU1	0	0	0	0,0,0,0	0,0,0,1	0,0,0,0	0	no	0	0	0	No
ENSG00000176454	1187	ENSG00000176454	chr15	-	34651789	34652410	34651789	34651946	34652311	34652410	1187	37	95	81	49	91	81	223	195	121	124	86	117	198	99	0.00679319	0.0337792	0.274,0.343,0.333	0.473,0.531,0.341	-0.132	86	186	162	347	281	238	LPCAT4	0	0	0	0,0,0,2	0,0,0,1	0,0,0,1	0	no	0	0	0	No
ENSG00000176783	2931	ENSG00000176783	chr5	+	178986692	178987199	178986692	178986836	178987025	178987199	2931	151	122	121	4	24	23	81	86	119	50	42	44	198	99	8.01855e-07	1.89177e-05	0.95,0.718,0.725	0.448,0.506,0.575	0.288	155	146	144	131	128	163	RUFY1	0	0	0	0,0,0,0	0,0,0,5	0,0,0,1	0	no	0	0	0	No
ENSG00000177082	4870	ENSG00000177082	chr15	-	85188701	85189579	85188701	85189067	85189203	85189579	4870	45	96	115	32	61	95	77	75	65	90	74	154	198	99	0.000530259	0.00460013	0.413,0.44,0.377	0.3,0.336,0.174	0.14	77	157	210	167	149	219	WDR73	0	0	0	0,0,0,1	0,0,0,3	0,0,0,2	0	no	0	0	0	No
ENSG00000177082	4872	ENSG00000177082	chr15	-	85189203	85189579	85189203	85189316	85189414	85189579	4872	39	74	69	17	59	48	75	52	63	78	43	109	197	99	0.0105787	0.0470033	0.536,0.387,0.419	0.326,0.378,0.225	0.138	56	133	117	153	95	172	WDR73	0	0	0	0,0,0,1	0,0,0,3	0,0,0,2	0	no	0	0	0	No
ENSG00000177595	2675	ENSG00000177595	chr11	-	799814	800244	799814	800014	800130	800244	2675	26	41	33	115	65	88	102	121	126	142	92	105	198	99	3.87123e-07	1.00629e-05	0.102,0.24,0.158	0.264,0.397,0.375	-0.179	141	106	121	244	213	231	PIDD1	0	0	0	0,0,0,2	0,0,0,5	0,0,0,1	0	no	0	0	0	No
ENSG00000178104	3113	ENSG00000178104	chr1	-	144890591	144892589	144890591	144892219	144892500	144892589	3113	31	38	46	9	4	7	45	30	34	3	1	0	198	99	0.000216009	0.00222203	0.633,0.826,0.767	0.882,0.938,1.0	-0.198	40	42	53	48	31	34	PDE4DIP	0	0	0	0,0,0,0	0,0,0,6	0,0,0,1	0	no	0	0	0	No
ENSG00000178252	4189	ENSG00000178252	chr3	+	49049067	49051726	49049067	49051549	49051642	49051726	4189	36	88	123	180	200	194	143	116	170	144	145	172	192	99	3.59555e-07	9.58603e-06	0.093,0.185,0.246	0.339,0.292,0.338	-0.148	216	288	317	287	261	342	WDR6	0	0	0	0,0,0,2	0,0,0,1	0,0,0,2	0	no	0	0	1	Yes
ENSG00000178498	1095	ENSG00000178498	chr12	+	57999771	58000035	57999771	57999812	57999972	58000035	1095	17	37	76	4	19	13	94	86	70	11	5	8	198	99	0.00192551	0.0125505	0.68,0.493,0.745	0.81,0.896,0.814	-0.201	21	56	89	105	91	78	DTX3	0	0	0	0,0,0,2	0,0,0,4	0,0,0,1	0	no	0	0	0	No
ENSG00000178761	1069	ENSG00000178761	chr15	-	75197004	75197572	75197004	75197053	75197494	75197572	1069	84	126	159	159	272	407	290	257	242	283	242	300	198	99	2.82511e-11	2.11445e-09	0.209,0.188,0.163	0.339,0.347,0.287	-0.138	243	398	566	573	499	542	FAM219B	0	0	0	0,0,0,1	0,0,0,5	0,0,0,1	0	no	0	0	0	No
ENSG00000181513	528	ENSG00000181513	chr17	+	43213866	43214143	43213866	43213987	43214058	43214143	528	16	20	32	6	30	53	23	11	15	57	46	72	170	99	0.00162574	0.0109756	0.608,0.28,0.26	0.19,0.122,0.108	0.243	22	50	85	80	57	87	ACBD4	0	0	0	0,0,0,2	0,0,0,3	0,0,0,2	0	no	0	0	0	No
ENSG00000182165	2003	ENSG00000182165	chr7	-	86974358	86974831	86974358	86974549	86974620	86974831	2003	170	103	245	9	3	12	117	113	168	14	13	21	170	99	0.000186999	0.0019945	0.917,0.952,0.922	0.83,0.835,0.823	0.101	179	106	257	131	126	189	TP53TG1	0	0	0	0,0,0,1	0,0,0,2	0,0,0,1	0	no	0	0	0	No
ENSG00000182199	4783	ENSG00000182199	chr12	+	57624585	57625696	57624585	57624783	57625495	57625696	4783	27	92	163	4	21	30	155	140	210	96	34	210	198	99	0.000802821	0.00644186	0.771,0.687,0.731	0.447,0.673,0.333	0.245	31	113	193	251	174	420	SHMT2	0	0	0	0,0,0,2	0,0,0,6	0,0,0,1	0	no	0	0	0	No
ENSG00000182199	4784	ENSG00000182199	chr12	+	57625993	57626358	57625993	57626075	57626207	57626358	4784	17	39	53	6	16	38	74	70	90	105	72	225	198	99	2.16754e-05	0.000324458	0.586,0.549,0.411	0.261,0.327,0.167	0.264	23	55	91	179	142	315	SHMT2	0	0	0	0,0,0,1	0,0,0,2	0,0,0,1	0	no	0	0	0	No
ENSG00000182473	1341	ENSG00000182473	chr17	-	74083734	74084643	74083734	74083801	74084544	74084643	1341	37	44	44	14	15	22	87	72	62	2	18	15	198	99	0.0031663	0.018726	0.569,0.595,0.5	0.956,0.667,0.674	-0.211	51	59	66	89	90	77	EXOC7	0	0	0	0,0,0,1	0,0,0,10	0,0,0,1	0	no	0	0	0	No
ENSG00000182944	4647	ENSG00000182944	chr22	+	29684594	29687588	29684594	29684775	29687550	29687588	4647	54	257	191	131	536	401	272	272	231	226	221	391	198	99	7.84904e-06	0.000135748	0.171,0.193,0.192	0.376,0.381,0.228	-0.143	185	793	592	498	493	622	EWSR1	0	0	0	0,0,0,2	0,0,0,26	0,0,0,1	0	no	0	1	0	Yes
ENSG00000184634	3057	ENSG00000184634	chrX	+	70357575	70357793	70357575	70357630	70357705	70357793	3057	192	234	255	8	15	12	215	227	298	52	29	44	174	99	1.28899e-08	5.43254e-07	0.932,0.899,0.924	0.702,0.817,0.794	0.147	200	249	267	267	256	342	MED12	0	0	0	0,0,0,0	0,0,0,3	0,0,0,1	0	no	0	0	0	No
ENSG00000185133	5020	ENSG00000185133	chr22	+	31520830	31521996	31520830	31520892	31521818	31521996	5020	28	26	26	0	1	0	38	21	21	3	2	4	198	99	8.91077e-05	0.00108782	1.0,0.929,1.0	0.864,0.84,0.724	0.167	28	27	26	41	23	25	INPP5J	0	0	0	0,0,0,2	0,0,0,8	0,0,0,0	0	no	0	0	0	No
ENSG00000185163	3277	ENSG00000185163	chr12	-	132626042	132626501	132626042	132626151	132626394	132626501	3277	40	70	64	145	146	123	95	83	83	86	60	119	198	99	1.26472e-06	2.82998e-05	0.121,0.193,0.206	0.356,0.409,0.259	-0.168	185	216	187	181	143	202	DDX51	0	0	0	0,0,0,1	0,0,0,5	0,0,0,1	0	no	0	0	0	No
ENSG00000185163	3279	ENSG00000185163	chr12	-	132626042	132626735	132626042	132626501	132626663	132626735	3279	66	41	36	210	137	180	57	57	59	96	62	107	198	99	1.01309e-07	3.16391e-06	0.136,0.13,0.091	0.229,0.315,0.216	-0.134	276	178	216	153	119	166	DDX51	0	0	0	0,0,0,1	0,0,0,5	0,0,0,3	0	no	0	0	0	No
ENSG00000185686	4988	ENSG00000185686	chr22	-	22899231	22900000	22899231	22899350	22899964	22900000	4988	9	49	64	56	108	167	29	35	53	35	55	63	198	99	9.45042e-05	0.00113327	0.074,0.185,0.161	0.293,0.241,0.296	-0.137	65	157	231	64	90	116	PRAME	0	0	0	0,0,0,1	0,0,0,8	0,0,0,1	0	no	0	0	0	No
ENSG00000186141	4086	ENSG00000186141	chr1	-	145608403	145608659	145608403	145608507	145608620	145608659	4086	400	380	452	16	34	53	368	184	469	84	42	145	198	99	3.87579e-13	3.57974e-11	0.926,0.848,0.81	0.687,0.687,0.618	0.197	416	414	505	452	226	614	POLR3C	0	0	0	0,0,0,1	0,0,0,5	0,0,0,2	0	no	0	0	0	No
ENSG00000187531	2203	ENSG00000187531	chr17	-	79872169	79873388	79872169	79872406	79873315	79873388	2203	43	38	48	7	4	9	32	23	33	2	0	0	198	99	6.47536e-06	0.000115203	0.754,0.826,0.727	0.889,1.0,1.0	-0.194	50	42	57	34	23	33	SIRT7	0	0	0	0,0,0,1	0,1,0,11	0,0,0,2	0	no	0	0	0	No
ENSG00000187778	4024	ENSG00000187778	chr12	-	49959859	49960624	49959859	49959998	49960504	49960624	4024	49	94	119	290	496	488	146	172	189	300	351	366	198	99	4.22995e-14	5.10061e-12	0.078,0.087,0.109	0.196,0.197,0.205	-0.108	339	590	607	446	523	555	MCRS1	0	0	0	0,0,0,1	0,0,0,9	0,0,0,2	0	no	0	0	0	No
ENSG00000188130	5086	ENSG00000188130	chr22	-	50694043	50694628	50694043	50694123	50694513	50694628	5086	77	146	102	31	32	16	103	116	113	6	4	3	198	99	1.78201e-09	1.01285e-07	0.554,0.695,0.761	0.896,0.935,0.95	-0.257	108	178	118	109	120	116	MAPK12	0	0	0	0,0,0,1	0,0,0,9	0,0,0,1	0	no	0	0	0	No
ENSG00000188542	4473	ENSG00000188542	chr2	+	241500746	241503431	241500746	241500936	241503090	241503431	4473	36	55	81	13	3	14	32	51	35	11	22	26	198	99	0.00360311	0.0205346	0.581,0.902,0.743	0.593,0.537,0.402	0.231	49	58	95	43	73	61	DUSP28	0	0	0	0,0,0,1	0,0,0,12	0,0,0,0	0	no	0	0	0	No
ENSG00000188878	1875	ENSG00000188878	chr17	-	73910202	73911013	73910202	73910379	73910827	73911013	1875	28	23	40	38	41	87	34	35	51	39	38	29	198	99	0.0027484	0.0165936	0.269,0.219,0.187	0.304,0.315,0.468	-0.137	66	64	127	73	73	80	FBF1	0	0	0	0,0,0,1	0,0,0,8	0,0,0,2	0	no	0	0	0	No
ENSG00000188917	50	ENSG00000188917	chrX	-	100306239	100306722	100306239	100306355	100306632	100306722	50	37	79	110	4	8	14	69	76	61	3	1	5	198	99	0.00510034	0.027184	0.822,0.832,0.797	0.92,0.974,0.859	-0.101	41	87	124	72	77	66	TRMT2B	0	0	0	0,0,0,2	0,0,0,10	0,0,0,2	0	no	0	0	0	No
ENSG00000189337	2853	ENSG00000189337	chr1	+	15386667	15390118	15386667	15386798	15390067	15390118	2853	32	23	29	45	49	49	64	56	34	33	40	38	198	99	0.000293013	0.00287126	0.262,0.19,0.228	0.492,0.412,0.309	-0.178	77	72	78	97	96	72	KAZN	0	0	0	0,0,0,2	0,0,0,13	0,0,0,1	0	no	0	0	0	No
ENSG00000196118	1255	ENSG00000196118	chr16	-	30771604	30771989	30771604	30771774	30771926	30771989	1255	32	75	98	37	33	55	125	70	116	26	28	40	198	99	0.0051511	0.0273695	0.302,0.532,0.471	0.706,0.556,0.592	-0.183	69	108	153	151	98	156	CFAP119	0	0	0	0,0,0,2	0,0,0,3	0,0,0,1	0	no	0	0	0	No
ENSG00000196155	6324	ENSG00000196155	chr16	+	67311412	67314709	67311412	67314446	67314613	67314709	6324	2	17	34	37	18	66	17	20	53	26	24	43	198	99	0.0092877	0.0426644	0.026,0.321,0.205	0.246,0.294,0.381	-0.123	39	35	100	43	44	96	PLEKHG4	0	0	0	0,0,0,0	0,0,0,3	0,0,0,0	0	no	0	0	0	No
ENSG00000196628	6235	ENSG00000196628	chr18	-	52896077	52899902	52896077	52896307	52899739	52899902	6235	3	47	22	20	115	71	19	25	21	20	42	32	198	99	0.00314283	0.0186126	0.07,0.17,0.134	0.322,0.229,0.247	-0.141	23	162	93	39	67	53	TCF4	0	0	0	0,0,0,0	0,0,0,1	0,0,0,0	0	no	0	0	0	No
ENSG00000196998	69	ENSG00000196998	chrX	-	48934303	48935570	48934303	48934409	48935495	48935570	69	91	84	88	89	98	99	138	53	131	40	17	47	198	99	3.38618e-14	4.32336e-12	0.338,0.3,0.308	0.633,0.609,0.582	-0.293	180	182	187	178	70	178	WDR45	0	48934944	0	0,0,0,1	0,0,0,16	0,0,0,1	1	yes	0	0	0	No
ENSG00000196998	70	ENSG00000196998	chrX	-	48934303	48935570	48934303	48934412	48935495	48935570	70	38	74	61	27	18	10	107	41	98	14	0	5	198	99	0.000183465	0.00197134	0.413,0.673,0.753	0.793,1.0,0.907	-0.287	65	92	71	121	41	103	WDR45	0	48934944	0	0,0,0,1	0,0,0,16	0,0,0,1	1	yes	0	0	0	No
ENSG00000197343	6380	ENSG00000197343	chr7	+	99159510	99160117	99159510	99159596	99159990	99160117	6380	199	232	176	45	30	40	290	208	212	15	13	13	198	99	8.56819e-09	3.75702e-07	0.689,0.795,0.688	0.906,0.889,0.891	-0.171	244	262	216	305	221	225	ZNF655	0	0	0	0,0,1,1	0,0,1,8	0,0,0,1	0	no	0	0	0	No
ENSG00000197841	4240	ENSG00000197841	chr19	+	35230052	35230526	35230052	35230173	35230427	35230526	4240	12	54	53	20	108	148	95	106	95	53	76	172	198	99	0.000202417	0.00211003	0.231,0.2,0.152	0.473,0.411,0.216	-0.172	32	162	201	148	182	267	ZNF181	0	0	0	0,0,0,2	0,0,0,4	0,0,0,1	0	no	0	0	0	No
ENSG00000197989	1453	ENSG00000197989	chr1	-	28906044	28906493	28906044	28906099	28906423	28906493	1453	64	226	176	23	76	103	166	255	186	237	179	402	198	99	1.43458e-06	3.17731e-05	0.582,0.598,0.461	0.259,0.416,0.188	0.259	87	302	279	403	434	588	SNHG12	0	0	0	0,0,0,1	0,0,0,1	0,0,0,1	0	no	0	0	0	No
ENSG00000197989	1454	ENSG00000197989	chr1	-	28906044	28906493	28906044	28906099	28906453	28906493	1454	61	241	216	4	14	20	207	278	282	59	42	113	198	99	7.63904e-08	2.53138e-06	0.884,0.896,0.844	0.637,0.768,0.555	0.221	65	255	236	266	320	395	SNHG12	0	0	0	0,0,0,1	0,0,0,1	0,0,0,1	0	no	0	0	0	No
ENSG00000197989	1455	ENSG00000197989	chr1	-	28906044	28907158	28906044	28906493	28907071	28907158	1455	37	158	175	23	184	190	178	177	176	249	220	469	198	99	0.00595888	0.0304682	0.446,0.3,0.315	0.263,0.287,0.158	0.118	60	342	365	427	397	645	SNHG12	0	0	0	0,0,0,1	0,0,0,9	0,0,0,1	0	no	0	0	0	No
ENSG00000198000	173	ENSG00000198000	chr9	-	95060538	95061236	95060538	95060618	95061165	95061236	173	18	122	64	138	177	187	77	58	70	84	88	135	198	99	0.00174814	0.0116391	0.061,0.256,0.146	0.314,0.248,0.206	-0.102	156	299	251	161	146	205	NOL8	0	0	0	0,0,0,1	0,0,0,4	0,0,0,1	0	no	0	0	0	No
ENSG00000198089	1693	ENSG00000198089	chr22	+	32014100	32014533	32014100	32014212	32014299	32014533	1693	30	25	32	50	75	69	26	13	8	139	84	141	186	99	5.70887e-09	2.75358e-07	0.242,0.151,0.198	0.091,0.076,0.029	0.132	80	100	101	165	97	149	SFI1	0	0	0	0,0,0,1	0,0,0,3	0,0,0,1	0	no	0	0	0	No
ENSG00000198218	3390	ENSG00000198218	chr3	-	49070054	49070661	49070054	49070206	49070552	49070661	3390	48	64	83	114	195	252	146	119	90	193	147	153	198	99	1.07531e-07	3.32654e-06	0.174,0.141,0.141	0.274,0.288,0.227	-0.111	162	259	335	339	266	243	QRICH1	0	0	0	0,0,0,1	0,0,0,4	0,0,0,1	0	no	0	0	0	No
ENSG00000198720	550	ENSG00000198720	chr17	+	27934759	27935128	27934759	27934895	27935003	27935128	550	314	114	133	508	155	262	72	38	45	345	225	228	198	99	0	0	0.236,0.269,0.202	0.094,0.078,0.09	0.148	822	269	395	417	263	273	ANKRD13B	0	0	0	0,0,0,2	0,0,0,6	0,0,0,1	0	no	0	0	0	No
ENSG00000198755	5834	ENSG00000198755	chr6	+	35436723	35437306	35436723	35437062	35437157	35437306	5834	554	793	1020	73	79	149	1653	1799	2173	610	703	917	194	99	0	0	0.795,0.837,0.777	0.58,0.566,0.547	0.239	627	872	1169	2263	2502	3090	RPL10A	0	0	0	0,0,0,1	0,0,0,2	0,0,0,1	0	no	0	0	0	No
ENSG00000204348	5804	ENSG00000204348	chr6	-	31938382	31938924	31938382	31938529	31938688	31938924	5804	130	112	203	7	9	41	285	241	303	63	44	89	198	99	0.0015332	0.0105144	0.903,0.862,0.712	0.693,0.733,0.63	0.14	137	121	244	348	285	392	DXO	0	0	0	0,0,0,1	0,0,0,2	0,0,0,1	0	no	0	0	0	No
ENSG00000204348	5805	ENSG00000204348	chr6	-	31938382	31938924	31938382	31938602	31938688	31938924	5805	35	46	59	45	84	116	121	116	162	113	101	142	185	99	1.45711e-05	0.000230011	0.294,0.227,0.214	0.364,0.381,0.379	-0.13	80	130	175	234	217	304	DXO	0	0	0	0,0,0,1	0,0,0,2	0,0,0,1	0	no	0	0	0	No
ENSG00000205726	4904	ENSG00000205726	chr21	+	35201309	35202049	35201309	35201354	35201927	35202049	4904	18	65	42	4	17	3	80	55	42	3	1	0	198	99	2.5868e-06	5.32195e-05	0.692,0.657,0.875	0.93,0.965,1.0	-0.224	22	82	45	83	56	42	ITSN1	0	0	0	0,0,0,1	0,0,0,5	0,0,0,1	0	no	0	0	0	No
ENSG00000213930	192	ENSG00000213930	chr9	+	34647085	34647564	34647085	34647255	34647471	34647564	192	58	62	69	0	1	3	50	53	40	10	6	13	198	99	6.19937e-08	2.10246e-06	1.0,0.969,0.92	0.714,0.815,0.606	0.251	58	63	72	60	59	53	GALT	0	0	0	0,0,0,1	0,0,0,4	0,0,0,1	0	no	0	0	0	No
ENSG00000213983	3037	ENSG00000213983	chr14	-	24032924	24033430	24032924	24033065	24033254	24033430	3037	133	66	59	271	74	99	76	82	67	69	49	66	198	99	0.000136521	0.00153932	0.197,0.308,0.23	0.355,0.456,0.337	-0.138	404	140	158	145	131	133	AP1G2	0	0	0	0,0,0,1	0,0,0,5	0,0,0,2	0	no	0	0	0	No
ENSG00000213983	3031	ENSG00000213983	chr14	-	24030720	24031624	24030720	24030844	24031170	24031624	3031	9	30	24	68	72	58	45	30	28	47	51	38	198	99	8.62832e-05	0.00106833	0.062,0.172,0.171	0.324,0.227,0.269	-0.138	77	102	82	92	81	66	AP1G2	0	0	0	0,0,0,1	0,0,0,6	0,0,0,1	0	no	0	0	0	No
ENSG00000214176	819	ENSG00000214176	chr17	-	62817884	62818511	62817884	62818170	62818371	62818511	819	9	5	7	25	23	44	0	1	0	34	19	29	198	99	9.43759e-07	2.20261e-05	0.153,0.098,0.074	0.0,0.026,0.0	0.1	34	28	51	34	20	29	PLEKHM1P1	0	0	0	0,0,0,2	0,0,0,3	0,0,0,2	0	no	0	0	0	No
ENSG00000214331	1795	ENSG00000214331	chr16	-	74385937	74386276	74385937	74386101	74386194	74386276	1795	15	28	22	13	43	32	10	10	12	31	43	34	192	99	0.000632319	0.00526141	0.373,0.251,0.262	0.143,0.107,0.154	0.161	28	71	54	41	53	46	PDPR2P	0	0	0	0,0,0,0	0,0,0,0	0,0,0,0	0	no	0	0	0	No
ENSG00000214706	5213	ENSG00000214706	chr3	-	50327600	50328110	50327600	50327725	50327990	50328110	5213	54	52	101	0	1	1	100	77	98	10	1	22	198	99	3.79302e-07	9.91897e-06	1.0,0.963,0.981	0.833,0.975,0.69	0.149	54	53	102	110	78	120	IFRD2	0	0	0	0,0,0,1	0,0,0,6	0,0,0,1	0	no	0	0	0	No
ENSG00000214941	651	ENSG00000214941	chr17	-	15881040	15881477	15881040	15881227	15881357	15881477	651	74	208	198	24	86	94	125	120	127	75	121	102	198	99	8.91463e-05	0.00108782	0.607,0.547,0.513	0.455,0.331,0.384	0.166	98	294	292	200	241	229	ZSWIM7	0	0	0	0,0,0,2	0,0,0,4	0,0,0,1	0	no	0	0	0	No
ENSG00000221968	1510	ENSG00000221968	chr11	-	61643830	61644435	61643830	61643927	61644337	61644435	1510	24	50	58	34	51	49	96	97	93	29	36	63	198	99	0.000242957	0.00244138	0.261,0.329,0.372	0.623,0.574,0.425	-0.22	58	101	107	125	133	156	FADS3	0	0	0	0,0,0,1	0,0,0,9	0,0,0,1	0	no	0	0	0	No
ENSG00000223705	6352	ENSG00000223705	chr7	+	75044869	75045469	75044869	75045048	75045258	75045469	6352	73	71	94	143	26	64	135	117	90	37	36	35	198	99	0.00340073	0.0197097	0.203,0.577,0.423	0.646,0.619,0.563	-0.208	216	97	158	172	153	125	NSUN5P1	0	0	0	0,0,0,1	0,0,0,3	0,0,0,1	0	no	0	0	0	No
ENSG00000225151	5099	ENSG00000225151	chr15	-	84868062	84871772	84868062	84869960	84871621	84871772	5099	47	25	60	6	0	6	52	36	41	0	0	0	198	99	6.33216e-06	0.000113586	0.797,1.0,0.833	1.0,1.0,1.0	-0.123	53	25	66	52	36	41	GOLGA2P7	0	84870940	0	0,0,0,0	0,0,0,0	0,0,0,0	1	yes	0	0	0	No
ENSG00000227372	5659	ENSG00000227372	chr1	-	3652547	3656951	3652547	3654418	3656796	3656951	5659	70	135	123	20	13	4	204	188	162	1	6	9	198	99	0.000257668	0.00255958	0.636,0.839,0.939	0.99,0.94,0.9	-0.139	90	148	127	205	194	171	TP73-AS1	0	0	0	0,0,0,0	0,0,0,32	0,0,0,1	0	no	0	0	0	No
ENSG00000231074	1645	ENSG00000231074	chr6	-	30258782	30262741	30258782	30260376	30262247	30262741	1645	31	114	71	39	60	61	165	84	123	50	36	56	198	99	0.00115763	0.0084035	0.284,0.487,0.368	0.623,0.538,0.523	-0.182	70	174	132	215	120	179	HCG18	0	0	0	0,0,0,0	0,0,0,17	0,0,0,1	0	no	0	0	0	No
ENSG00000234741	2528	ENSG00000234741	chr1	-	173833621	173833842	173833621	173833644	173833812	173833842	2528	387	2124	2048	364	2354	3400	2283	2560	2809	6968	6954	10270	198	99	0	0	0.347,0.311,0.231	0.141,0.155,0.12	0.158	751	4478	5448	9251	9514	13079	GAS5	0	0	0	0,0,0,1	0,0,0,1	0,0,0,1	0	no	0	0	0	No
ENSG00000234741	2530	ENSG00000234741	chr1	-	173833394	173834420	173833394	173833842	173834366	173834420	2530	226	1374	1270	289	2760	3545	1262	1676	1468	7162	7201	10800	198	99	0	0	0.281,0.199,0.152	0.081,0.104,0.064	0.128	515	4134	4815	8424	8877	12268	GAS5	0	0	0	0,0,0,1	0,0,0,4	0,0,0,1	0	no	0	0	0	No
ENSG00000238105	3595	ENSG00000238105	chr12	-	100550942	100551517	100550942	100551223	100551305	100551517	3595	12	9	4	10	18	29	6	11	6	76	49	50	181	99	0.00338907	0.0196684	0.396,0.215,0.07	0.041,0.109,0.062	0.156	22	27	33	82	60	56	GOLGA2P5	0	0	0	0,0,0,1	0,0,0,1	0,0,0,1	0	no	0	0	0	No
ENSG00000244355	5755	ENSG00000244355	chr6	+	31683132	31683401	31683132	31683187	31683278	31683401	5755	135	66	79	65	62	82	34	39	64	38	66	101	190	99	0.00243703	0.0153099	0.52,0.357,0.334	0.318,0.235,0.248	0.137	200	128	161	72	105	165	LY6G6D	0	0	0	0,0,0,0	0,0,0,0	0,0,0,0	0	no	0	0	0	No
ENSG00000254996	5681	ENSG00000254996	chr5	+	139918503	139921866	139918503	139918668	139921756	139921866	5681	8	32	9	76	61	25	32	12	21	30	14	14	198	99	3.72666e-06	7.25446e-05	0.05,0.208,0.153	0.348,0.3,0.429	-0.222	84	93	34	62	26	35	ANKHD1-EIF4EBP3	0	0	0	0,0,0,1	0,0,0,19	0,0,0,2	0	no	0	0	0	No
ENSG00000255717	3660	ENSG00000255717	chr11	-	62622359	62622688	62622359	62622410	62622604	62622688	3660	89	413	383	117	387	617	479	594	735	1511	1287	2885	198	99	1.28453e-13	1.32765e-11	0.276,0.348,0.237	0.137,0.188,0.113	0.141	206	800	1000	1990	1881	3620	SNHG1	0	0	0	0,0,0,1	0,0,0,1	0,0,0,1	0	no	0	0	0	No
ENSG00000255717	3658	ENSG00000255717	chr11	-	62621272	62621536	62621272	62621305	62621489	62621536	3658	227	590	510	180	328	496	566	726	631	1684	1243	2983	198	99	0	0	0.387,0.474,0.34	0.144,0.226,0.096	0.245	407	918	1006	2250	1969	3614	SNHG1	0	0	0	0,0,0,1	0,0,0,1	0,0,0,1	0	no	0	0	0	No
ENSG00000256269	3870	ENSG00000256269	chr11	+	118962834	118963521	118962834	118963233	118963467	118963521	3870	29	13	1	170	57	51	15	14	8	41	13	50	198	99	0.00824256	0.0388923	0.079,0.102,0.01	0.155,0.35,0.074	-0.129	199	70	52	56	27	58	HMBS	0	0	0	0,0,0,1	0,0,0,5	0,0,0,2	0	no	0	0	0	No
ENSG00000256269	3864	ENSG00000256269	chr11	+	118959344	118959841	118959344	118959417	118959791	118959841	3864	16	26	19	64	56	37	31	27	15	35	20	32	198	99	0.00644166	0.0323275	0.111,0.188,0.204	0.307,0.403,0.19	-0.132	80	82	56	66	47	47	HMBS	0	0	0	0,0,0,2	0,0,0,7	0,0,0,1	0	no	0	0	0	No
ENSG00000265681	5501	ENSG00000265681	chr18	-	47017901	47018203	47017901	47017954	47018105	47018203	5501	1358	9150	5061	42	164	191	6797	9588	9736	642	1029	1011	198	99	0	0	0.942,0.965,0.93	0.841,0.823,0.828	0.115	1400	9314	5252	7439	10617	10747	RPL17	0	0	0	0,0,0,1	0,0,0,1	0,0,0,1	0	no	0	0	0	No
ENSG00000271853	1546	ENSG00000271853	chr1	-	153604509	153604716	153604509	153604539	153604630	153604716	1546	77	95	83	1	7	10	68	56	83	14	7	15	190	99	0.00338087	0.0196471	0.976,0.876,0.812	0.717,0.807,0.742	0.133	78	102	93	82	63	98		0	0	0	0,0,0,2	0,0,0,4	0,0,0,1	0	no	0	0	0	No
[truncated: 6 more columns]

## Sheet: SE
geneSymbol	ID	GeneID	chr	strand	exonStart_0base	exonEnd	upstreamES	upstreamEE	downstreamES	downstreamEE	ID.1	IJC_S1R1	IJC_S1R2	IJC_S1R3	SJC_S1R1	SJC_S1R2	SJC_S1R3	IJC_S2R1	IJC_S2R2	IJC_S2R3	SJC_S2R1	SJC_S2R2	SJC_S2R3	IncFormLen	SkipFormLen	PValue	FDR	IncLevel1	IncLevel2	IncLevelDifference	S1R1counts	S1R2counts	S1R3counts	S2R1counts	S2R2counts	S2R3counts	external_gene_name	upstream	skip1	skip2	downstream	upstream_iclip	skip1_iclip	skip2_iclip	downstream_iclip	number_editions	is_edited?	upstream_irclash	skip1_irclash
ENSG00000000419	39018	ENSG00000000419	chr20	-	49557641	49557746	49557401	49557492	49558567	49558663	39018	25	68	45	0	9	9	38	50	58	11	13	31	198	99	0.00290088	0.036404	1.0,0.791,0.714	0.633,0.658,0.483	0.244	25	77	54	49	63	89	DPM1	0	0	0	0	0,0,0,3	0,0,0,3	0,0,0,1	0,0,0,2	0	no	0	0
ENSG00000001460	79504	ENSG00000001460	chr1	-	24710356	24710493	24706142	24706313	24718050	24718169	79504	26	46	58	4	0	0	45	25	43	3	6	9	198	99	0.00036984	0.00697972	0.765,1.0,1.0	0.882,0.676,0.705	0.167	30	46	58	48	31	52	STPG1	0	0	0	0	0,0,0,2	0,0,0,2	0,0,0,5	0,0,0,3	0	no	0	0
ENSG00000001497	19772	ENSG00000001497	chrX	-	64744443	64744494	64743935	64744142	64744844	64744930	19772	167	400	380	147	190	258	292	262	370	64	86	144	150	99	1.24054e-05	0.000418608	0.429,0.581,0.493	0.751,0.668,0.629	-0.182	314	590	638	356	348	514	LAS1L	0	0	0	0	0,0,0,6	0,0,0,5	0,0,0,4	0,0,0,2	0	no	0	0
ENSG00000002016	31737	ENSG00000002016	chr12	-	1035961	1036112	1034615	1034691	1036310	1036429	31737	40	58	61	32	49	84	71	53	70	11	22	30	198	99	2.53374e-05	0.000759734	0.385,0.372,0.266	0.763,0.546,0.538	-0.275	72	107	145	82	75	100	RAD52	0	0	0	0	0,0,0,2	0,0,0,0	0,0,0,6	0,0,0,6	0	no	0	0
ENSG00000002822	92641	ENSG00000002822	chr7	-	2265044	2265185	2262209	2262389	2269618	2269778	92641	82	214	408	8	20	50	294	180	315	49	56	52	198	99	0.0013162	0.0195015	0.837,0.843,0.803	0.75,0.616,0.752	0.122	90	234	458	343	236	367	MAD1L1	0	0	0	0	0,0,0,2	0,0,0,2	0,0,0,4	0,0,0,2	0	no	0	0
ENSG00000003987	91865	ENSG00000003987	chr8	-	17188658	17188791	17183825	17184022	17198871	17199006	91865	17	47	63	9	0	0	68	66	70	0	0	0	198	99	0.00400092	0.046916	0.486,1.0,1.0	1.0,1.0,1.0	-0.171	26	47	63	68	66	70	MTMR7	0	0	0	0	0,0,0,0	0,0,0,0	0,0,0,0	0,0,0,0	0	no	0	0
ENSG00000003989	95642	ENSG00000003989	chr8	+	17359765	17359811	17354596	17354746	17400826	17401224	95642	362	239	521	36	45	144	357	386	514	135	192	183	145	99	9.22066e-07	4.62036e-05	0.873,0.784,0.712	0.644,0.579,0.657	0.163	398	284	665	492	578	697	SLC7A2	0	0	0	0	0,0,0,0	0,0,0,0	0,0,0,0	0,0,0,2	0	no	0	0
ENSG00000004660	50410	ENSG00000004660	chr17	-	3785550	3785664	3784920	3784942	3785821	3785858	50410	50	48	61	131	63	64	74	70	97	58	55	71	198	99	0.000257664	0.0052078	0.16,0.276,0.323	0.389,0.389,0.406	-0.142	181	111	125	132	125	168	CAMKK1	0	0	0	0	0,0,0,2	0,0,0,3	0,0,0,2	0,0,0,2	0	no	0	0
ENSG00000004700	58341	ENSG00000004700	chr12	-	21654103	21654149	21652488	21652549	21654396	21654603	58341	32	148	167	10	20	36	103	134	158	5	20	11	145	99	0.00281447	0.0355589	0.686,0.835,0.76	0.934,0.821,0.907	-0.127	42	168	203	108	154	169	RECQL	0	0	0	0	0,0,0,1	0,0,0,2	0,0,0,3	0,0,0,3	0	no	0	0
ENSG00000004700	58343	ENSG00000004700	chr12	-	21654103	21654306	21652488	21652549	21654396	21654603	58343	74	207	258	10	20	36	174	214	252	5	20	11	198	99	0.000624805	0.0106821	0.787,0.838,0.782	0.946,0.843,0.92	-0.101	84	227	294	179	234	263	RECQL	0	0	0	0	0,0,0,1	0,0,0,2	0,0,0,3	0,0,0,3	0	no	0	0
ENSG00000004866	33546	ENSG00000004866	chr7	+	116861976	116862116	116849840	116849991	116869815	116870150	33546	96	153	183	9	11	4	72	78	73	0	0	1	198	99	3.45919e-06	0.000144724	0.842,0.874,0.958	1.0,1.0,0.973	-0.1	105	164	187	72	78	74	ST7	0	0	0	0	0,0,0,8	0,0,0,5	0,0,0,2	0,0,0,4	0	no	0	0
ENSG00000005189	11916	ENSG00000005189	chr16	+	20855255	20855348	20851174	20851790	20855950	20855984	11916	65	205	150	29	18	31	222	151	275	7	17	21	192	99	0.000722848	0.0119868	0.536,0.854,0.714	0.942,0.821,0.871	-0.177	94	223	181	229	168	296	REXO5	0	0	0	0	0,0,0,3	0,0,0,3	0,0,0,3	0,0,0,4	0	no	0	0
ENSG00000005189	11914	ENSG00000005189	chr16	+	20835760	20835849	20833083	20833224	20837154	20837193	11914	20	166	179	7	14	19	138	152	239	5	5	13	188	99	0.00217813	0.0290913	0.601,0.862,0.832	0.936,0.941,0.906	-0.163	27	180	198	143	157	252	REXO5	0	0	0	0	0,0,0,2	0,0,0,3	0,0,0,1	0,0,0,2	0	no	0	0
ENSG00000005448	75598	ENSG00000005448	chr2	+	74649279	74649502	74648856	74648943	74649996	74650059	75598	420	501	653	10	24	33	350	408	460	73	62	63	198	99	0	0	0.955,0.913,0.908	0.706,0.767,0.785	0.173	430	525	686	423	470	523	WDR54	0	0	0	0	0,0,0,5	0,0,0,5	0,0,0,3	0,0,0,3	0	no	0	0
ENSG00000005448	75597	ENSG00000005448	chr2	+	74649246	74649502	74648885	74648943	74649996	74650059	75597	369	251	384	10	24	33	216	234	265	73	62	63	198	99	6.66134e-16	2.5956e-13	0.949,0.839,0.853	0.597,0.654,0.678	0.237	379	275	417	289	296	328	WDR54	0	0	0	0	0,0,0,5	0,0,0,4	0,0,0,3	0,0,0,3	0	no	0	0
ENSG00000005483	94529	ENSG00000005483	chr7	+	104678572	104678646	104654625	104654982	104681285	104681470	94529	60	110	122	101	117	131	56	42	58	136	136	151	173	99	2.96441e-07	1.78046e-05	0.254,0.35,0.348	0.191,0.15,0.18	0.144	161	227	253	192	178	209	KMT2E	0	0	0	0	0,0,0,4	0,0,0,4	0,0,0,2	0,0,0,1	0	no	0	0
ENSG00000005483	94531	ENSG00000005483	chr7	+	104678831	104678972	104678572	104678646	104681285	104681470	94531	36	13	4	49	51	81	2	1	4	44	28	42	198	99	5.30343e-05	0.00141714	0.269,0.113,0.024	0.022,0.018,0.045	0.107	85	64	85	46	29	46	KMT2E	0	0	0	0	0,0,0,2	0,0,0,2	0,0,0,0	0,0,0,1	0	no	0	0
ENSG00000005486	86309	ENSG00000005486	chr7	+	75510682	75510804	75508316	75508578	75511146	75511442	86309	62	77	78	107	103	126	52	36	93	170	186	224	198	99	4.98401e-07	2.76254e-05	0.225,0.272,0.236	0.133,0.088,0.172	0.113	169	180	204	222	222	317	RHBDD2	0	0	0	0	0,0,0,5	0,0,0,2	0,0,0,5	0,0,0,4	0	no	0	0
ENSG00000005801	51213	ENSG00000005801	chr11	-	3390586	3390732	3383038	3383119	3392204	3392300	51213	3	14	24	42	18	42	2	1	7	28	28	34	198	99	0.000661458	0.0111677	0.034,0.28,0.222	0.034,0.018,0.093	0.13	45	32	66	30	29	41	ZNF195	0	0	0	0	0,0,0,5	0,0,0,2	0,0,0,5	0,0,0,2	0	no	0	0
ENSG00000005801	51200	ENSG00000005801	chr11	-	3382972	3383119	3380223	3381795	3392204	3392300	51200	69	65	105	65	107	90	58	46	73	120	121	126	198	99	0.000292438	0.00575327	0.347,0.233,0.368	0.195,0.16,0.225	0.123	134	172	195	178	167	199	ZNF195	0	0	0	0	0,0,0,3	0,0,0,6	0,0,0,5	0,0,0,2	0	no	0	0
ENSG00000005810	31269	ENSG00000005810	chr13	-	77692474	77692654	77672202	77673148	77695507	77695630	31269	15	35	25	76	140	88	1	1	2	119	80	112	198	99	0	0	0.09,0.111,0.124	0.004,0.006,0.009	0.102	91	175	113	120	81	114	MYCBP2	0	0	0	0	0,0,0,3	0,0,0,3	0,0,0,3	0,0,0,2	0	no	0	0
ENSG00000005812	52099	ENSG00000005812	chr13	-	77595791	77595996	77592734	77592857	77600961	77601330	52099	70	90	143	26	15	50	174	131	193	13	21	31	198	99	0.0012133	0.0182356	0.574,0.75,0.588	0.87,0.757,0.757	-0.157	96	105	193	187	152	224	FBXL3	0	0	0	0	0,0,0,4	0,0,0,7	0,0,0,3	0,0,0,3	0	no	0	0
ENSG00000006114	31030	ENSG00000006114	chr17	-	35880281	35880317	35874899	35879174	35880640	35880751	31030	46	94	55	17	39	17	79	75	57	14	4	7	135	99	6.72574e-06	0.000251077	0.665,0.639,0.703	0.805,0.932,0.857	-0.196	63	133	72	93	79	64		0	0	0	0	0,0,0,4	0,0,0,2	0,0,0,4	0,0,0,5	0	no	0	0
ENSG00000006194	50204	ENSG00000006194	chr16	+	3338453	3338570	3333954	3334205	3339392	3339875	50204	83	119	222	1	14	6	144	124	228	49	56	51	198	99	8.99258e-12	1.62804e-09	0.976,0.81,0.949	0.595,0.525,0.691	0.308	84	133	228	193	180	279	ZNF263	0	0	0	0	0,0,0,3	0,0,0,3	0,0,0,2	0,0,0,2	0	no	0	0
ENSG00000006432	16975	ENSG00000006432	chr14	-	71200473	71200515	71199255	71200059	71201102	71201215	16975	0	3	9	41	40	35	13	11	7	28	28	17	141	99	6.83484e-05	0.00174016	0.0,0.05,0.153	0.246,0.216,0.224	-0.161	41	43	44	41	39	24	MAP3K9	0	0	0	0	0,0,0,2	0,0,0,1	0,0,0,3	0,0,0,3	0	no	0	0
ENSG00000006704	39804	ENSG00000006704	chr7	+	73969722	73969824	73969503	73969553	73971968	73972052	39804	70	74	56	12	9	1	48	81	113	0	1	2	198	99	1.50871e-06	7.04186e-05	0.745,0.804,0.966	1.0,0.976,0.966	-0.142	82	83	57	48	82	115	GTF2IRD1	0	0	0	0	0,0,0,7	0,0,0,8	0,0,0,2	0,0,0,2	0	no	0	0
ENSG00000006704	39805	ENSG00000006704	chr7	+	73969767	73969824	73969503	73969553	73971968	73972052	39805	48	91	57	12	9	1	87	83	117	0	1	2	156	99	5.55383e-07	3.02908e-05	0.717,0.865,0.973	1.0,0.981,0.974	-0.133	60	100	58	87	84	119	GTF2IRD1	0	0	0	0	0,0,0,7	0,0,0,6	0,0,0,2	0,0,0,2	0	no	0	0
ENSG00000007372	52756	ENSG00000007372	chr11	-	31823418	31823460	31822777	31823324	31824251	31824382	52756	13	25	25	38	82	109	91	72	121	77	56	65	141	99	0	0	0.194,0.176,0.139	0.453,0.474,0.567	-0.328	51	107	134	168	128	186	PAX6	0	0	0	0	0,0,0,2	0,0,0,4	0,0,0,1	0,0,0,3	0	no	0	0
ENSG00000007392	52686	ENSG00000007392	chr16	-	258599	258663	258076	258187	270647	270746	52686	12	22	49	47	193	163	103	91	117	52	77	79	163	99	0	0	0.134,0.065,0.154	0.546,0.418,0.474	-0.362	59	215	212	155	168	196	LUC7L	0	0	0	0	0,0,0,3	0,0,0,6	0,0,0,5	0,0,0,3	0	no	0	0
ENSG00000007392	52692	ENSG00000007392	chr16	-	278331	278401	277240	277335	279277	279373	52692	56	49	96	35	66	79	104	86	105	21	24	27	169	99	2.90309e-09	3.11466e-07	0.484,0.303,0.416	0.744,0.677,0.695	-0.304	91	115	175	125	110	132	LUC7L	0	0	0	0	0,0,0,1	0,0,0,5	0,0,0,3	0,0,0,6	0	no	0	0
ENSG00000007541	33815	ENSG00000007541	chr16	+	630182	630263	629068	629180	630857	630972	33815	118	173	262	22	23	22	194	102	234	9	7	12	180	99	0.00037545	0.00706688	0.747,0.805,0.868	0.922,0.889,0.915	-0.102	140	196	284	203	109	246	PIGQ	0	0	0	0	0,0,0,1	0,0,0,3	0,0,0,5	0,0,0,6	0	no	0	0
ENSG00000008277	52191	ENSG00000008277	chr7	+	87815929	87816016	87811272	87811339	87822430	87822554	52191	18	112	73	30	53	31	29	22	56	61	75	68	186	99	0.00105626	0.0162687	0.242,0.529,0.556	0.202,0.135,0.305	0.228	48	165	104	90	97	124	ADAM22	0	0	0	0	0,0,0,2	0,0,0,3	0,0,0,3	0,0,0,4	0	no	0	0
ENSG00000008710	48180	ENSG00000008710	chr16	-	2142954	2143094	2142480	2142593	2143544	2143739	48180	263	80	179	59	13	28	284	222	201	26	8	15	198	99	3.50512e-07	2.04561e-05	0.69,0.755,0.762	0.845,0.933,0.87	-0.147	322	93	207	310	230	216	PKD1	0	0	0	0	0,0,0,6	0,0,0,5	0,0,0,4	0,0,0,4	0	no	0	0
ENSG00000009780	14861	ENSG00000009780	chr1	+	28075578	28075665	28071164	28071322	28081705	28081841	14861	75	182	152	23	43	42	113	122	156	51	64	60	186	99	0.0011588	0.017558	0.634,0.693,0.658	0.541,0.504,0.581	0.12	98	225	194	164	186	216	FAM76A	0	0	0	0	0,0,0,3	0,0,0,3	0,0,0,2	0,0,0,4	0	no	0	0
ENSG00000010244	66201	ENSG00000010244	chr17	+	30693683	30693776	30692348	30692506	30694790	30695033	66201	735	924	997	834	623	725	1118	1048	1207	134	197	177	192	99	0	0	0.312,0.433,0.415	0.811,0.733,0.779	-0.388	1569	1547	1722	1252	1245	1384	ZNF207	0	0	0	0	0,0,0,5	0,0,0,3	0,0,0,1	0,0,0,3	0	no	0	0
ENSG00000010322	78240	ENSG00000010322	chr3	+	52514894	52515053	52514199	52514311	52518528	52518653	78240	35	58	75	113	99	144	95	88	119	72	60	69	198	99	1.59872e-13	4.18769e-11	0.134,0.227,0.207	0.397,0.423,0.463	-0.238	148	157	219	167	148	188	NISCH	0	0	0	0	0,0,0,4	0,0,0,3	0,0,0,3	0,0,0,7	0	no	0	0
ENSG00000010322	78241	ENSG00000010322	chr3	+	52514894	52515125	52514154	52514311	52518528	52518653	78241	36	56	72	113	99	144	96	86	121	72	60	69	198	99	1.5099e-14	4.76837e-12	0.137,0.22,0.2	0.4,0.417,0.467	-0.242	149	155	216	168	146	190	NISCH	0	0	0	0	0,0,0,4	0,0,0,3	0,0,0,3	0,0,0,7	0	no	0	0
ENSG00000010803	32317	ENSG00000010803	chr1	-	41618270	41618413	41608549	41608784	41626546	41626570	32317	29	39	25	36	46	46	30	22	40	25	15	13	198	99	0.00254425	0.0328658	0.287,0.298,0.214	0.375,0.423,0.606	-0.202	65	85	71	55	37	53	SCMH1	0	0	0	0	0,0,0,4	0,0,0,5	0,0,0,4	0,0,0,1	0	no	0	0
ENSG00000010803	32321	ENSG00000010803	chr1	-	41625396	41625605	41608549	41608784	41626546	41626570	32321	134	94	100	36	46	46	93	87	151	25	15	13	198	99	0.000563664	0.00985846	0.65,0.505,0.521	0.65,0.744,0.853	-0.19	170	140	146	118	102	164	SCMH1	0	0	0	0	0,0,0,4	0,0,0,1	0,0,0,2	0,0,0,1	0	no	0	0
ENSG00000010803	32315	ENSG00000010803	chr1	-	41617285	41617356	41608549	41608784	41626546	41626570	32315	191	252	184	36	46	46	220	175	281	25	15	13	170	99	2.60136e-07	1.57815e-05	0.755,0.761,0.7	0.837,0.872,0.926	-0.14	227	298	230	245	190	294	SCMH1	0	0	0	0	0,0,0,4	0,0,0,3	0,0,0,3	0,0,0,1	0	no	0	0
ENSG00000010803	32316	ENSG00000010803	chr1	-	41618270	41618413	41608549	41608784	41625396	41625605	32316	60	52	80	17	23	19	115	101	180	9	16	10	198	99	4.96749e-06	0.000194527	0.638,0.531,0.678	0.865,0.759,0.9	-0.226	77	75	99	124	117	190	SCMH1	0	0	0	0	0,0,0,4	0,0,0,5	0,0,0,4	0,0,0,1	0	no	0	0
ENSG00000011143	46455	ENSG00000011143	chr17	-	56283825	56283908	56283643	56283741	56284445	56284579	46455	118	136	177	5	8	31	152	147	248	0	4	9	182	99	1.55918e-05	0.000509025	0.928,0.902,0.756	1.0,0.952,0.937	-0.101	123	144	208	152	151	257	MKS1	0	0	0	0	0,0,0,5	0,0,0,3	0,0,0,4	0,0,0,2	0	no	0	0
ENSG00000011304	5859	ENSG00000011304	chr19	+	805512	805569	805012	805187	806407	806556	5859	603	203	501	885	146	349	320	429	460	161	231	212	156	99	0.00044376	0.00810902	0.302,0.469,0.477	0.558,0.541,0.579	-0.143	1488	349	850	481	660	672	PTBP1	0	0	0	0	0,0,0,4	0,0,0,4	0,0,0,4	0,0,0,2	0	no	0	0
ENSG00000011426	48778	ENSG00000011426	chr7	+	36456688	36456799	36455366	36455493	36458852	36459088	48778	496	699	364	46	80	52	267	308	305	59	87	49	198	99	2.53304e-05	0.000759734	0.844,0.814,0.778	0.694,0.639,0.757	0.115	542	779	416	326	395	354	ANLN	0	0	0	0	0,0,0,2	0,0,0,3	0,0,0,3	0,0,0,1	0	no	0	0
ENSG00000011451	61235	ENSG00000011451	chr19	-	15538920	15539319	15537792	15538344	15540396	15540900	61235	195	165	185	124	58	81	132	139	145	22	35	34	198	99	3.7557e-05	0.00105128	0.44,0.587,0.533	0.75,0.665,0.681	-0.179	319	223	266	154	174	179	WIZ	0	0	0	0	0,0,0,4	0,0,0,1	0,0,0,2	0,0,0,4	0	no	0	0
ENSG00000012048	8048	ENSG00000012048	chr17	-	41249260	41249306	41243114	41246877	41251791	41251894	8048	50	151	96	56	72	63	68	76	107	118	117	128	145	99	0.000363204	0.00687856	0.379,0.589,0.51	0.282,0.307,0.363	0.175	106	223	159	186	193	235	BRCA1	0	41249308	4.12493e+23	0	0,0,0,4	0,0,0,5	0,0,0,1	0,0,0,3	3	yes	0	0
ENSG00000012048	8046	ENSG00000012048	chr17	-	41247862	41247939	41243114	41246877	41251791	41251894	8046	110	321	219	56	72	63	141	133	225	118	117	128	176	99	1.94214e-05	0.000610556	0.525,0.715,0.662	0.402,0.39,0.497	0.204	166	393	282	259	250	353	BRCA1	0	0	0	0	0,0,0,4	0,0,0,5	0,0,0,3	0,0,0,3	0	no	0	0
ENSG00000012822	14586	ENSG00000012822	chr12	-	54106558	54106630	54104902	54105905	54106883	54106990	14586	8	5	0	78	59	56	14	10	28	56	72	61	171	99	3.38201e-06	0.000142026	0.056,0.047,0.0	0.126,0.074,0.21	-0.102	86	64	56	70	82	89	CALCOCO1	0	0	0	0	0,0,1,5	0,0,0,3	0,0,0,6	0,0,0,7	0	no	0	0
ENSG00000015479	13332	ENSG00000015479	chr5	+	138651385	138651427	138629410	138629494	138651764	138651782	13332	383	1168	419	13	2	3	231	314	366	21	59	27	141	99	0	0	0.954,0.998,0.99	0.885,0.789,0.905	0.121	396	1170	422	252	373	393	MATR3	0	0	0	0	0,0,0,2	0,0,0,3	0,0,0,3	0,0,0,2	0	no	0	0
ENSG00000015479	13317	ENSG00000015479	chr5	+	138642927	138644016	138629336	138629494	138650363	138650425	13317	1568	3603	3017	85	143	209	1176	1593	1431	173	235	278	198	99	0	0	0.902,0.926,0.878	0.773,0.772,0.72	0.147	1653	3746	3226	1349	1828	1709	MATR3	0	0	0	0	0,0,0,2	0,0,0,1	0,0,0,2	0,0,0,2	0	no	0	0
ENSG00000015479	13314	ENSG00000015479	chr5	+	138629141	138629264	138614739	138614818	138642927	138644016	13314	47	60	144	43	107	163	192	190	184	102	114	109	198	99	1.60179e-06	7.40567e-05	0.353,0.219,0.306	0.485,0.455,0.458	-0.173	90	167	307	294	304	293	MATR3	0	0	0	0	0,0,0,2	0,0,0,1	0,0,0,3	0,0,0,1	0	no	0	0
ENSG00000015479	13316	ENSG00000015479	chr5	+	138642927	138644016	138614739	138614818	138650363	138650425	13316	1216	2687	2281	37	61	95	1002	1270	1170	238	287	328	198	99	0	0	0.943,0.957,0.923	0.678,0.689,0.641	0.272	1253	2748	2376	1240	1557	1498	MATR3	0	0	0	0	0,0,0,2	0,0,0,1	0,0,0,2	0,0,0,2	0	no	0	0
ENSG00000015479	13301	ENSG00000015479	chr5	+	138615623	138615747	138614739	138614818	138629141	138629264	13301	76	314	361	26	42	101	275	332	288	142	141	133	198	99	0.000285829	0.00565877	0.594,0.789,0.641	0.492,0.541,0.52	0.157	102	356	462	417	473	421	MATR3	0	0	0	0	0,0,0,2	0,0,0,3	0,0,0,2	0,0,0,1	0	no	0	0
ENSG00000015479	13327	ENSG00000015479	chr5	+	138650363	138650425	138629368	138629494	138651764	138651877	13327	96	152	200	13	2	3	159	268	240	21	59	27	161	99	9.98795e-07	4.96356e-05	0.82,0.979,0.976	0.823,0.736,0.845	0.124	109	154	203	180	327	267	MATR3	0	0	0	0	0,0,0,2	0,0,0,2	0,0,0,2	0,0,0,2	0	no	0	0
ENSG00000015479	13321	ENSG00000015479	chr5	+	138642929	138644016	138629438	138629494	138650363	138650425	13321	1173	2580	2118	85	143	209	900	1156	1062	173	235	278	198	99	0	0	0.873,0.9,0.835	0.722,0.711,0.656	0.173	1258	2723	2327	1073	1391	1340	MATR3	0	0	0	0	0,0,0,2	0,0,0,1	0,0,0,2	0,0,0,2	0	no	0	0
ENSG00000015479	13303	ENSG00000015479	chr5	+	138615623	138615747	138614739	138614818	138650363	138651877	13303	110	357	398	37	61	95	296	369	309	238	287	328	198	99	0	0	0.598,0.745,0.677	0.383,0.391,0.32	0.309	147	418	493	534	656	637	MATR3	0	0	0	0	0,0,0,2	0,0,0,3	0,0,0,2	0,0,0,2	0	no	0	0
ENSG00000015479	13319	ENSG00000015479	chr5	+	138642929	138644016	138614739	138614818	138650363	138650425	13319	1173	2580	2118	37	61	95	900	1156	1063	238	287	328	198	99	0	0	0.941,0.955,0.918	0.654,0.668,0.618	0.291	1210	2641	2213	1138	1443	1391	MATR3	0	0	0	0	0,0,0,2	0,0,0,1	0,0,0,2	0,0,0,2	0	no	0	0
ENSG00000017260	8820	ENSG00000017260	chr3	+	130613551	130613619	130612834	130613181	130649259	130649370	8820	40	96	111	20	36	49	73	69	85	62	78	44	167	99	0.00354258	0.0426501	0.542,0.613,0.573	0.411,0.344,0.534	0.146	60	132	160	135	147	129	ATP2C1	0	0	0	0	0,0,0,2	0,0,0,1	0,0,0,3	0,0,0,3	0	no	0	0
ENSG00000018236	29474	ENSG00000018236	chr12	+	41289751	41289911	41086263	41086394	41302158	41302295	29474	34	39	53	57	222	242	1	9	6	78	105	94	198	99	5.96758e-09	5.85299e-07	0.23,0.081,0.099	0.006,0.041,0.031	0.111	91	261	295	79	114	100	CNTN1	0	0	0	0	0,0,0,0	0,0,1,0	0,0,0,0	0,0,0,0	0	no	0	0
ENSG00000023516	20206	ENSG00000023516	chr13	+	42860121	42860171	42846288	42846364	42860435	42860535	20206	23	124	60	5	12	14	28	49	72	12	17	22	149	99	0.00375761	0.0446173	0.753,0.873,0.74	0.608,0.657,0.685	0.139	28	136	74	40	66	94	AKAP11	0	0	0	0	0,0,0,5	0,0,0,4	0,0,0,3	0,0,0,2	0	no	0	0
ENSG00000025423	59829	ENSG00000025423	chr12	+	57175757	57176016	57146232	57146365	57178636	57178800	59829	18	67	90	6	6	17	88	88	125	4	3	9	198	99	0.00153279	0.0220029	0.6,0.848,0.726	0.917,0.936,0.874	-0.184	24	73	107	92	91	134	HSD17B6	0	0	0	0	0,0,0,0	0,0,0,0	0,0,0,0	0,0,0,0	0	no	0	0
ENSG00000025423	59833	ENSG00000025423	chr12	+	57179685	57179798	57178722	57178800	57180908	57181129	59833	1	15	13	27	78	104	41	39	45	63	83	129	198	99	6.38138e-08	4.75537e-06	0.018,0.088,0.059	0.246,0.19,0.149	-0.14	28	93	117	104	122	174	HSD17B6	0	0	0	0	0,0,0,0	0,0,0,0	0,0,0,0	0,0,0,0	0	no	0	0
ENSG00000025434	53223	ENSG00000025434	chr11	+	47280730	47280810	47270506	47270550	47281341	47281530	53223	2	8	10	28	67	67	18	10	11	37	26	42	179	99	0.000210554	0.00439399	0.038,0.062,0.076	0.212,0.175,0.127	-0.113	30	75	77	55	36	53	NR1H3	0	0	0	0	0,0,0,4	0,0,0,2	0,0,0,4	0,0,0,3	0	no	0	0
ENSG00000026036	49993	ENSG00000026036	chr20	+	62327130	62327207	62326680	62326833	62328112	62328544	49993	26	41	55	4	0	6	58	20	44	0	0	0	176	99	4.1941e-05	0.00115581	0.785,1.0,0.838	1.0,1.0,1.0	-0.126	30	41	61	58	20	44	RTEL1-TNFRSF6B	0	0	0	0	0,0,0,5	0,0,0,6	0,0,0,4	0,0,0,2	0	no	0	0
ENSG00000026559	72711	ENSG00000026559	chr20	-	49628895	49628953	49625218	49626901	49639190	49639617	72711	24	53	55	0	0	1	46	30	56	5	5	7	157	99	4.63132e-07	2.58167e-05	1.0,1.0,0.972	0.853,0.791,0.835	0.164	24	53	56	51	35	63	KCNG1	0	0	0	0	0,0,0,3	0,0,0,1	0,0,0,2	0,0,0,1	0	no	0	0
ENSG00000028203	75824	ENSG00000028203	chr12	+	95650929	95651015	95645715	95645847	95660132	95660408	75824	7	17	10	16	39	28	3	4	5	34	30	37	185	99	0.000225742	0.00466493	0.19,0.189,0.16	0.045,0.067,0.067	0.12	23	56	38	37	34	42	VEZT	0	0	0	0	0,0,0,3	0,0,0,3	0,0,0,2	0,0,0,2	0	no	0	0
ENSG00000028203	75814	ENSG00000028203	chr12	+	95650325	95650398	95645715	95645847	95650925	95650957	75814	90	264	161	129	236	173	152	127	207	108	96	110	172	99	0.000368465	0.00695545	0.287,0.392,0.349	0.448,0.432,0.52	-0.124	219	500	334	260	223	317	VEZT	0	0	0	0	0,0,0,3	0,0,0,2	0,0,0,2	0,0,0,3	0	no	0	0
ENSG00000028203	75819	ENSG00000028203	chr12	+	95650925	95651015	95645715	95645847	95660132	95660160	75819	118	240	169	16	39	28	109	96	103	34	30	37	189	99	5.48103e-05	0.00145221	0.794,0.763,0.76	0.627,0.626,0.593	0.157	134	279	197	143	126	140	VEZT	0	0	0	0	0,0,0,3	0,0,0,3	0,0,0,2	0,0,0,2	0	no	0	0
ENSG00000028310	86738	ENSG00000028310	chr5	-	868721	869234	865528	865696	869359	869519	86738	17	21	34	5	13	7	57	37	48	2	2	11	198	99	0.00388824	0.0458487	0.63,0.447,0.708	0.934,0.902,0.686	-0.246	22	34	41	59	39	59	BRD9	0	0	0	0	0,0,0,3	0,0,0,3	0,0,0,6	0,0,0,5	0	no	0	0
ENSG00000029153	45524	ENSG00000029153	chr12	+	27529278	27529320	27523061	27523163	27533179	27533337	45524	24	23	17	19	36	36	10	6	12	26	25	49	141	99	0.00218621	0.0291824	0.47,0.31,0.249	0.213,0.144,0.147	0.175	43	59	53	36	31	61	ARNTL2	0	0	0	0	0,0,0,2	0,0,0,2	0,0,0,2	0,0,0,4	0	no	0	0
ENSG00000029153	45517	ENSG00000029153	chr12	+	27523061	27523163	27521194	27521345	27529278	27529320	45517	48	37	58	15	14	20	53	48	56	5	4	6	198	99	1.21719e-05	0.000411972	0.615,0.569,0.592	0.841,0.857,0.824	-0.249	63	51	78	58	52	62	ARNTL2	0	0	0	0	0,0,0,2	0,0,0,0	0,0,0,2	0,0,0,2	0	no	0	0
ENSG00000029363	29335	ENSG00000029363	chr6	-	136590278	136590441	136589299	136589477	136590574	136590750	29335	33	142	112	240	761	432	154	228	209	210	208	287	198	99	0	0	0.064,0.085,0.115	0.268,0.354,0.267	-0.208	273	903	544	364	436	496	BCLAF1	0	0	0	0	0,0,0,3	0,0,0,6	0,0,0,5	0,0,0,4	0	no	0	0
ENSG00000031823	27407	ENSG00000031823	chr19	-	5957928	5957979	5941809	5941846	5978071	5978104	27407	28	68	100	7	9	8	65	47	76	5	0	3	150	99	0.00296364	0.0370077	0.725,0.833,0.892	0.896,1.0,0.944	-0.13	35	77	108	70	47	79	RANBP3	0	0	0	0	0,0,0,4	0,0,0,3	0,0,0,1	0,0,0,2	0	no	0	0
ENSG00000033030	91089	ENSG00000033030	chr12	-	122967825	122967891	122967181	122967242	122973932	122974010	91089	57	88	89	0	11	8	88	35	78	32	8	24	165	99	1.97208e-06	8.83876e-05	1.0,0.828,0.87	0.623,0.724,0.661	0.23	57	99	97	120	43	102	ZCCHC8	0	0	0	0	0,0,0,3	0,0,0,3	0,0,0,5	0,0,0,5	0	no	0	0
ENSG00000033030	91091	ENSG00000033030	chr12	-	122967825	122968110	122967181	122967242	122973932	122974010	91091	98	199	194	0	11	8	189	121	214	32	8	24	198	99	2.44829e-05	0.000739207	1.0,0.9,0.924	0.747,0.883,0.817	0.126	98	210	202	221	129	238	ZCCHC8	0	0	0	0	0,0,0,3	0,0,0,3	0,0,0,5	0,0,0,5	0	no	0	0
ENSG00000035115	64642	ENSG00000035115	chr2	-	233100	233229	230377	231191	234159	234272	64642	26	92	46	0	7	7	132	73	169	0	0	1	198	99	6.3395e-07	3.36617e-05	1.0,0.868,0.767	1.0,1.0,0.988	-0.118	26	99	53	132	73	170	SH3YL1	0	0	0	0	0,0,0,4	0,1,0,2	0,0,0,2	0,0,0,2	0	no	0	0
ENSG00000036448	95453	ENSG00000036448	chr8	+	2090299	2090322	2088645	2088809	2091324	2091380	95453	33	72	94	6	13	19	46	36	52	1	6	3	122	99	0.00363322	0.0434487	0.817,0.818,0.801	0.974,0.83,0.934	-0.101	39	85	113	47	42	55	MYOM2	0	0	0	0	0,0,0,0	0,0,0,0	0,0,0,0	0,0,0,0	0	no	0	0
ENSG00000039319	85513	ENSG00000039319	chr5	+	79723310	79723364	79703844	79703972	79729927	79730036	85513	70	119	99	62	132	216	31	63	69	148	208	213	153	99	6.9119e-07	3.62839e-05	0.422,0.368,0.229	0.119,0.164,0.173	0.188	132	251	315	179	271	282	ZFYVE16	0	0	0	0	0,0,0,5	0,0,0,5	0,0,0,4	0,0,0,3	0	no	0	0
ENSG00000039319	85515	ENSG00000039319	chr5	+	79723310	79723364	79707464	79707592	79729927	79730036	85515	43	51	36	8	17	14	6	17	21	33	20	29	153	99	2.81358e-08	2.31714e-06	0.777,0.66,0.625	0.105,0.355,0.319	0.428	51	68	50	39	37	50	ZFYVE16	0	0	0	0	0,0,0,0	0,0,0,5	0,0,0,4	0,0,0,3	0	no	0	0
ENSG00000039319	85510	ENSG00000039319	chr5	+	79707464	79707592	79703842	79703972	79723310	79723364	85510	3	11	11	30	76	68	11	20	22	26	50	51	198	99	6.27787e-05	0.00162325	0.048,0.067,0.075	0.175,0.167,0.177	-0.11	33	87	79	37	70	73	ZFYVE16	0	0	0	0	0,0,0,5	0,0,0,1	0,0,0,0	0,0,0,5	0	no	0	0
ENSG00000041982	37490	ENSG00000041982	chr9	-	117808688	117808961	117804497	117804620	117835881	117836145	37490	36	74	51	11	13	24	17	14	15	24	24	30	198	99	2.83449e-09	3.04523e-07	0.621,0.74,0.515	0.262,0.226,0.2	0.396	47	87	75	41	38	45	TNC	0	0	0	0	0,0,1,0	0,0,0,0	0,0,1,0	0,0,1,0	0	no	0	0
ENSG00000041982	37488	ENSG00000041982	chr9	-	117808688	117808961	117804497	117804620	117819431	117819704	37488	111	148	86	1	2	1	29	40	26	0	4	4	198	99	0.00318557	0.0392533	0.982,0.974,0.977	1.0,0.833,0.765	0.112	112	150	87	29	44	30	TNC	0	0	0	0	0,0,1,0	0,0,0,0	0,0,1,0	0,0,0,0	0	no	0	0
ENSG00000041982	37504	ENSG00000041982	chr9	-	117826925	117827198	117804497	117804620	117835881	117836145	37504	56	92	54	11	13	24	20	38	27	24	24	30	198	99	1.21394e-05	0.000411051	0.718,0.78,0.529	0.294,0.442,0.31	0.327	67	105	78	44	62	57	TNC	0	0	0	0	0,0,1,0	0,0,0,0	0,0,1,0	0,0,1,0	0	no	0	0
ENSG00000042317	21113	ENSG00000042317	chr14	+	88881548	88881610	88862499	88862547	88883054	88883188	21113	34	17	13	21	43	57	11	6	12	30	57	85	161	99	0.0035157	0.0423876	0.499,0.196,0.123	0.184,0.061,0.08	0.164	55	60	70	41	63	97	SPATA7	0	0	0	0	0,0,0,2	0,0,0,1	0,0,0,1	0,0,0,3	0	no	0	0
ENSG00000043143	30209	ENSG00000043143	chr5	+	133912457	133912586	133909334	133909452	133914183	133915164	30209	64	96	77	14	3	15	67	76	82	1	3	2	198	99	5.48746e-05	0.00145343	0.696,0.941,0.72	0.971,0.927,0.953	-0.165	78	99	92	68	79	84	JADE2	0	0	0	0	0,0,0,3	0,0,0,4	0,0,0,3	0,0,0,0	0	no	0	0
ENSG00000043514	15428	ENSG00000043514	chr1	-	40312891	40312969	40310202	40310312	40348989	40349152	15428	89	228	163	3	3	3	171	171	239	16	22	18	177	99	3.78942e-08	2.99483e-06	0.943,0.977,0.968	0.857,0.813,0.881	0.112	92	231	166	187	193	257	TRIT1	0	0	0	0	0,0,0,3	0,0,0,5	0,0,0,4	0,0,0,4	0	no	0	0
ENSG00000043514	15439	ENSG00000043514	chr1	-	40315794	40315933	40313657	40313769	40348989	40349106	15439	20	42	62	4	8	12	50	71	126	2	9	2	198	99	0.00048823	0.00874895	0.714,0.724,0.721	0.926,0.798,0.969	-0.178	24	50	74	52	80	128	TRIT1	0	0	0	0	0,0,0,2	0,0,0,5	0,0,0,3	0,0,0,4	0	no	0	0
ENSG00000044090	74604	ENSG00000044090	chr6	-	43015684	43015727	43014617	43014845	43015885	43015898	74604	10	23	10	93	30	64	8	11	9	105	114	99	142	99	0.00327754	0.0401486	0.07,0.348,0.098	0.05,0.063,0.06	0.114	103	53	74	113	125	108	CUL7	0	0	0	0	0,0,0,5	0,0,0,3	0,0,0,4	0,0,0,4	0	no	0	0
ENSG00000047634	11671	ENSG00000047634	chrX	+	17762190	17762339	17755588	17755800	17764134	17764218	11671	112	366	235	52	184	172	49	52	83	93	159	157	198	99	0	0	0.519,0.499,0.406	0.209,0.141,0.209	0.288	164	550	407	142	211	240	SCML1	0	0	0	0	0,0,0,4	0,0,0,4	0,0,0,2	0,0,0,4	0	no	0	0
ENSG00000047634	11676	ENSG00000047634	chrX	+	17763575	17763659	17755670	17755800	17764137	17764218	11676	45	83	72	37	396	263	23	11	48	169	302	341	183	99	2.16071e-06	9.56084e-05	0.397,0.102,0.129	0.069,0.019,0.071	0.156	82	479	335	192	313	389	SCML1	0	0	0	0	0,0,0,4	0,0,0,2	0,0,0,4	0,0,0,3	0	no	0	0
ENSG00000047634	11673	ENSG00000047634	chrX	+	17762190	17762339	17755588	17755800	17767519	17767624	11673	77	229	139	0	1	1	25	32	48	9	3	7	198	99	2.07144e-11	3.46461e-09	1.0,0.991,0.986	0.581,0.842,0.774	0.26	77	230	140	34	35	55	SCML1	0	0	0	0	0,0,0,4	0,0,0,4	0,0,0,2	0,0,0,2	0	no	0	0
ENSG00000047634	11672	ENSG00000047634	chrX	+	17762190	17762339	17755588	17755800	17764137	17764218	11672	128	405	242	37	396	263	68	73	97	169	302	341	198	99	4.07921e-08	3.18934e-06	0.634,0.338,0.315	0.167,0.108,0.125	0.296	165	801	505	237	375	438	SCML1	0	0	0	0	0,0,0,4	0,0,0,4	0,0,0,2	0,0,0,3	0	no	0	0
ENSG00000047634	11670	ENSG00000047634	chrX	+	17762190	17762339	17755588	17755800	17763575	17763659	11670	150	401	246	0	4	4	80	60	76	3	4	9	198	99	7.05804e-06	0.000261488	1.0,0.98,0.969	0.93,0.882,0.809	0.109	150	405	250	83	64	85	SCML1	0	0	0	0	0,0,0,4	0,0,0,4	0,0,0,2	0,0,0,2	0	no	0	0
ENSG00000048028	56430	ENSG00000048028	chr11	-	113723222	113723355	113712384	113712490	113746166	113746250	56430	47	270	170	0	13	11	161	173	150	18	17	16	198	99	0.00289377	0.036338	1.0,0.912,0.885	0.817,0.836,0.824	0.107	47	283	181	179	190	166	USP28	0	0	0	0	0,0,0,2	0,0,0,3	0,0,0,3	0,0,0,4	0	no	0	0
ENSG00000049130	43714	ENSG00000049130	chr12	-	88909310	88909394	88900804	88900914	88910110	88910267	43714	33	199	140	11	30	25	121	107	222	11	1	4	183	99	4.02929e-08	3.16524e-06	0.619,0.782,0.752	0.856,0.983,0.968	-0.218	44	229	165	132	108	226	KITLG	0	0	0	0	0,0,0,1	0,0,0,0	0,0,0,0	0,0,0,0	0	no	0	0
ENSG00000049192	84912	ENSG00000049192	chr5	-	64747301	64747447	64629868	64629912	64747959	64748043	84912	45	67	30	0	0	0	45	44	54	3	6	3	198	99	3.92055e-06	0.000160176	1.0,1.0,1.0	0.882,0.786,0.9	0.144	45	67	30	48	50	57	ADAMTS6	0	0	0	0	0,0,0,0	0,0,0,1	0,0,0,0	0,0,0,0	0	no	0	0
ENSG00000049323	41709	ENSG00000049323	chr2	+	33567904	33568030	33540210	33540336	33572433	33572476	41709	25	289	194	10	65	57	162	146	244	30	18	23	198	99	0.000456917	0.00830103	0.556,0.69,0.63	0.73,0.802,0.841	-0.166	35	354	251	192	164	267	LTBP1	0	0	0	0	0,0,0,5	0,0,0,3	0,0,0,3	0,0,1,1	0	no	0	0
ENSG00000049883	85085	ENSG00000049883	chr5	+	71630844	71630923	71622438	71622568	71631620	71631712	85085	54	53	53	0	0	0	64	56	100	8	8	3	178	99	3.33408e-07	1.956e-05	1.0,1.0,1.0	0.816,0.796,0.949	0.146	54	53	53	72	64	103	PTCD2	0	0	0	0	0,0,0,3	0,0,0,3	0,0,1,3	0,0,0,2	0	no	0	0
ENSG00000049883	85083	ENSG00000049883	chr5	+	71627084	71627202	71622438	71622568	71631620	71631712	85083	25	112	82	0	0	0	92	91	139	8	8	3	198	99	1.08538e-06	5.3296e-05	1.0,1.0,1.0	0.852,0.85,0.959	0.113	25	112	82	100	99	142	PTCD2	0	0	0	0	0,0,0,3	0,0,0,3	0,0,0,3	0,0,0,2	0	no	0	0
ENSG00000050426	27611	ENSG00000050426	chr12	+	51445874	51445990	51442125	51442968	51447594	51447643	27611	38	172	166	25	42	44	220	258	337	28	29	37	198	99	4.29335e-05	0.00117736	0.432,0.672,0.654	0.797,0.816,0.82	-0.225	63	214	210	248	287	374	LETMD1	0	0	0	0	0,0,0,4	0,0,0,3	0,0,0,2	0,0,0,5	0	no	0	0
ENSG00000050426	27618	ENSG00000050426	chr12	+	51445874	51446029	51442816	51442968	51447594	51447643	27618	38	170	166	25	42	44	214	254	324	28	29	37	198	99	6.06551e-05	0.00157922	0.432,0.669,0.654	0.793,0.814,0.814	-0.222	63	212	210	242	283	361	LETMD1	0	0	0	0	0,0,0,4	0,0,0,3	0,0,0,2	0,0,0,5	0	no	0	0
ENSG00000052126	43823	ENSG00000052126	chr12	+	19499927	19500116	19498775	19498822	19501332	19501453	43823	1	17	27	67	133	104	28	20	42	85	54	67	198	99	1.04609e-06	5.16909e-05	0.007,0.06,0.115	0.141,0.156,0.239	-0.118	68	150	131	113	74	109	PLEKHA5	0	0	0	19501091	0,0,0,1	0,0,0,2	0,0,0,2	0,0,0,3	1	yes	0	0
ENSG00000052795	83735	ENSG00000052795	chr4	+	159754952	159755042	159754679	159754780	159756556	159756628	83735	65	119	84	31	114	76	149	98	163	47	38	42	189	99	1.27571e-05	0.000429365	0.523,0.353,0.367	0.624,0.575,0.67	-0.209	96	233	160	196	136	205	FNIP2	0	0	0	0	0,0,0,4	0,0,0,5	0,0,0,2	0,0,0,2	0	no	0	0
ENSG00000054654	41931	ENSG00000054654	chr14	+	64682003	64682072	64680861	64681188	64682965	64683105	41931	47	92	103	108	101	119	27	28	37	139	122	161	168	99	5.2381e-10	6.69246e-08	0.204,0.349,0.338	0.103,0.119,0.119	0.183	155	193	222	166	150	198	SYNE2	0	0	0	0	0,0,0,2	0,0,0,2	0,0,0,4	0,0,0,3	0	no	0	0
ENSG00000055732	6436	ENSG00000055732	chr1	-	85502392	85502551	85499780	85499934	85506692	85506860	6436	34	106	89	46	93	108	191	198	170	77	98	114	198	99	6.23975e-06	0.00023563	0.27,0.363,0.292	0.554,0.503,0.427	-0.186	80	199	197	268	296	284	MCOLN3	0	0	8550277985502790	0	0,0,0,0	0,0,0,0	0,0,0,0	0,0,0,0	2	yes	0	0
ENSG00000058272	46886	ENSG00000058272	chr12	-	80199945	80200113	80199371	80199548	80201005	80201110	46886	174	390	281	11	108	55	243	291	277	14	10	27	198	99	0.000116485	0.00268623	0.888,0.644,0.719	0.897,0.936,0.837	-0.14	185	498	336	257	301	304	PPP1R12A	0	0	0	0	0,0,0,3	0,0,0,4	0,0,0,5	0,0,0,2	0	no	0	0
ENSG00000058404	88801	ENSG00000058404	chr7	-	44323729	44323824	44302603	44302663	44365533	44365766	88801	35	81	44	0	0	0	43	35	57	12	0	3	194	99	3.45091e-06	0.000144455	1.0,1.0,1.0	0.646,1.0,0.907	0.149	35	81	44	55	35	60	CAMK2B	0	0	0	0	0,0,0,0	0,0,0,0	0,0,0,0	0,0,0,0	0	no	0	0
ENSG00000058799	41131	ENSG00000058799	chr1	-	54320673	54320724	54317391	54317943	54325728	54325826	41131	69	46	50	50	47	50	17	21	42	27	42	61	150	99	0.00247136	0.032163	0.477,0.392,0.398	0.294,0.248,0.312	0.138	119	93	100	44	63	103	YIPF1	0	0	0	0	0,0,0,3	0,0,0,2	0,0,0,3	0,0,0,1	0	no	0	0
ENSG00000060237	31864	ENSG00000060237	chr12	+	980430	980514	971248	971436	987377	987478	31864	870	837	527	429	320	238	538	380	510	409	277	288	183	99	1.56476e-05	0.000510207	0.523,0.586,0.545	0.416,0.426,0.489	0.108	1299	1157	765	947	657	798	WNK1	0	0	0	0	0,0,0,2	0,0,0,4	0,0,0,3	0,0,0,3	0	no	0	0
ENSG00000060237	31873	ENSG00000060237	chr12	+	989886	990165	988738	989197	990857	990955	31873	124	264	158	12	3	3	122	146	109	24	32	11	198	99	1.26083e-08	1.13504e-06	0.838,0.978,0.963	0.718,0.695,0.832	0.178	136	267	161	146	178	120	WNK1	0	0	0	0	0,0,0,3	0,0,0,6	0,0,0,5	0,0,0,3	0	no	0	0
ENSG00000060237	31870	ENSG00000060237	chr12	+	988738	989197	987377	987527	989886	989980	31870	96	72	58	231	256	166	74	75	79	152	74	88	198	99	6.39469e-06	0.000240362	0.172,0.123,0.149	0.196,0.336,0.31	-0.133	327	328	224	226	149	167	WNK1	0	0	0	0	0,0,0,1	0,0,0,5	0,0,0,3	0,0,0,6	0	no	0	0
ENSG00000061273	40265	ENSG00000061273	chr12	-	48189688	48189799	48189369	48189550	48189989	48190081	40265	60	25	70	71	46	64	113	124	115	22	18	38	198	99	1.64646e-13	4.29836e-11	0.297,0.214,0.354	0.72,0.775,0.602	-0.411	131	71	134	135	142	153	HDAC7	0	0	0	0	0,0,0,6	0,0,0,7	0,0,0,4	0,0,0,5	0	no	0	0
ENSG00000062194	84828	ENSG00000062194	chr5	+	56532939	56532999	56531792	56531859	56542126	56542311	84828	255	366	373	184	395	411	181	156	367	378	511	536	159	99	1.17697e-07	8.02263e-06	0.463,0.366,0.361	0.23,0.16,0.299	0.167	439	761	784	559	667	903	GPBP1	0	0	0	0	0,0,0,2	0,0,0,5	0,0,0,5	0,0,0,3	0	no	0	0
ENSG00000062370	80475	ENSG00000062370	chr19	-	44847405	44847454	44844567	44844694	44860777	44860826	80475	13	29	22	16	23	36	11	6	15	36	30	30	148	99	0.00140775	0.0205815	0.352,0.458,0.29	0.17,0.118,0.251	0.187	29	52	58	47	36	45	ZNF112	0	0	0	0	0,0,0,1	0,0,0,1	0,0,0,1	0,0,0,2	0	no	0	0
ENSG00000063587	17471	ENSG00000063587	chrX	+	152602091	152602168	152599612	152599743	152610977	152611079	17471	94	70	132	12	0	17	104	63	124	48	25	17	176	99	0.000301145	0.00589346	0.815,1.0,0.814	0.549,0.586,0.804	0.23	106	70	149	152	88	141	ZNF275	0	0	0	0	0,0,0,3	0,0,0,2	0,0,0,3	0,0,0,3	0	no	0	0
ENSG00000063761	32176	ENSG00000063761	chr14	+	78294196	78294314	78288777	78288861	78325418	78325622	32176	12	8	17	14	12	35	4	0	10	22	20	36	198	99	0.000275738	0.00549511	0.3,0.25,0.195	0.083,0.0,0.122	0.18	26	20	52	26	20	46	ADCK1	0	0	0	0	0,0,0,2	0,0,0,0	0,0,0,0	0,0,0,3	0	no	0	0
ENSG00000063854	23167	ENSG00000063854	chr16	-	1869115	1869224	1867168	1867272	1869897	1870015	23167	1245	719	1162	21	22	42	591	785	1025	50	79	87	198	99	9.99201e-16	3.7989e-13	0.967,0.942,0.933	0.855,0.832,0.855	0.1	1266	741	1204	641	864	1112	HAGH	0	0	0	0	0,0,0,7	0,0,0,6	0,0,0,6	0,0,0,4	0	no	0	0
ENSG00000064042	81914	ENSG00000064042	chr4	+	41640948	41640984	41621204	41621457	41646516	41646643	81914	44	61	56	5	8	11	71	51	58	3	5	1	135	99	0.00234523	0.0309014	0.866,0.848,0.789	0.946,0.882,0.977	-0.101	49	69	67	74	56	59	LIMCH1	0	0	0	0	0,0,0,3	0,0,0,4	0,0,0,2	0,0,0,5	0	no	0	0
ENSG00000064489	28181	ENSG00000064489	chr19	-	19291494	19291570	19261490	19261573	19293381	19293492	28181	45	49	51	0	2	0	44	35	71	5	6	10	175	99	3.21281e-07	1.90051e-05	1.0,0.933,1.0	0.833,0.767,0.801	0.177	45	51	51	49	41	81	BORCS8-MEF2B	0	0	0	0	0,0,0,0	0,0,0,4	0,0,0,3	0,0,0,5	0	no	0	0
ENSG00000064490	19026	ENSG00000064490	chr19	+	19307994	19308060	19307771	19307855	19308329	19308430	19026	347	288	430	46	43	63	395	338	564	11	8	34	165	99	3.29403e-13	8.11285e-11	0.819,0.801,0.804	0.956,0.962,0.909	-0.134	393	331	493	406	346	598	RFXANK	0	0	0	0	0,0,0,5	0,0,0,6	0,0,0,3	0,0,0,3	0	no	0	0
ENSG00000064607	46651	ENSG00000064607	chr19	-	19104456	19104549	19101698	19101958	19105174	19106089	46651	59	231	139	2	101	90	90	48	94	143	156	141	192	99	6.42047e-06	0.000241175	0.938,0.541,0.443	0.245,0.137,0.256	0.428	61	332	229	233	204	235	SUGP2	0	0	0	0	0,0,0,3	0,0,0,5	0,0,0,3	0,0,0,4	0	no	0	0
ENSG00000064607	46649	ENSG00000064607	chr19	-	19104446	19104549	19101696	19101958	19105174	19105295	46649	73	255	170	2	101	90	100	70	104	143	156	141	198	99	2.27775e-06	0.000100057	0.948,0.558,0.486	0.259,0.183,0.269	0.427	75	356	260	243	226	245	SUGP2	0	0	0	0	0,0,0,3	0,0,0,5	0,0,0,3	0,0,0,4	0	no	0	0
ENSG00000064652	86166	ENSG00000064652	chr5	+	122337634	122337775	122337099	122337132	122343376	122344305	86166	143	115	146	9	10	5	106	110	139	0	1	0	198	99	9.29278e-08	6.59249e-06	0.888,0.852,0.936	1.0,0.982,1.0	-0.102	152	125	151	106	111	139	SNX24	0	0	0	0	0,0,0,2	0,0,0,1	0,0,0,1	0,0,0,5	0	no	0	0
ENSG00000064687	81401	ENSG00000064687	chr19	+	1054568	1054693	1054191	1054340	1054778	1054877	81401	35	28	60	10	0	6	75	55	57	1	0	0	198	99	1.30774e-06	6.23481e-05	0.636,1.0,0.833	0.974,1.0,1.0	-0.168	45	28	66	76	55	57	ABCA7	0	0	0	0	0,0,0,4	0,0,0,3	0,0,0,6	0,0,0,5	0	no	0	0
ENSG00000065029	88631	ENSG00000065029	chr6	+	35261527	35261692	35260657	35260821	35262232	35262329	88631	192	104	184	30	40	29	186	148	259	20	8	18	198	99	6.09441e-05	0.00158524	0.762,0.565,0.76	0.823,0.902,0.878	-0.172	222	144	213	206	156	277	ZNF76	0	0	0	0	0,0,0,3	0,0,0,0	0,0,0,2	0,0,0,2	0	no	0	0
ENSG00000065457	20556	ENSG00000065457	chr16	-	75652483	75652596	75651039	75651170	75654163	75654232	20556	71	93	51	5	6	2	39	24	53	8	5	16	198	99	2.74426e-05	0.000812284	0.877,0.886,0.927	0.709,0.706,0.624	0.217	76	99	53	47	29	69	ADAT1	0	0	0	0	0,0,0,3	0,0,0,4	0,0,0,3	0,0,0,2	0	no	0	0
ENSG00000065665	55530	ENSG00000065665	chr10	+	12197776	12197930	12191850	12191960	12198905	12199066	55530	51	204	169	3	17	11	79	118	71	29	32	12	198	99	3.86765e-07	2.22933e-05	0.895,0.857,0.885	0.577,0.648,0.747	0.222	54	221	180	108	150	83	SEC61A2	0	0	0	0	0,0,0,2	0,0,0,1	0,0,0,1	0,0,0,3	0	no	0	0
ENSG00000065802	57971	ENSG00000065802	chr2	+	239344351	239344654	239341954	239342336	239352982	239353016	57971	137	170	233	42	23	21	210	199	170	5	3	5	198	99	1.68386e-10	2.38569e-08	0.62,0.787,0.847	0.955,0.971,0.944	-0.205	179	193	254	215	202	175	ASB1	0	0	0	0	0,0,0,3	0,0,0,3	0,0,1,3	0,0,0,4	0	no	0	0
ENSG00000066427	57558	ENSG00000066427	chr14	-	92560089	92560194	92559595	92559662	92562436	92562481	57558	24	199	116	0	6	2	105	88	112	26	9	24	198	99	2.13534e-10	2.98642e-08	1.0,0.943,0.967	0.669,0.83,0.7	0.237	24	205	118	131	97	136	ATXN3	0	0	0	0	0,0,0,3	0,0,0,1	0,0,0,1	0,0,0,1	0	no	0	0
ENSG00000066427	57555	ENSG00000066427	chr14	-	92560089	92560175	92559595	92559662	92562436	92562478	57555	44	353	277	0	6	2	232	205	286	26	9	24	185	99	2.78668e-10	3.77599e-08	1.0,0.969,0.987	0.827,0.924,0.864	0.114	44	359	279	258	214	310	ATXN3	0	0	0	0	0,0,0,3	0,0,0,1	0,0,0,1	0,0,0,1	0	no	0	0
ENSG00000066468	48419	ENSG00000066468	chr10	-	123278195	123278343	123276832	123276977	123279492	123279683	48419	21	65	116	73	109	175	114	138	117	79	137	99	198	99	1.51185e-06	7.05228e-05	0.126,0.23,0.249	0.419,0.335,0.371	-0.173	94	174	291	193	275	216	FGFR2	0	0	0	0	0,0,0,1	0,0,0,4	0,0,0,5	0,0,0,4	0	no	0	0
ENSG00000066468	48416	ENSG00000066468	chr10	-	123276832	123276977	123274630	123274833	123278195	123278343	48416	47	140	155	30	83	98	126	91	112	115	104	97	198	99	0.00208242	0.0280136	0.439,0.458,0.442	0.354,0.304,0.366	0.105	77	223	253	241	195	209	FGFR2	0	0	0	0	0,0,0,1	0,0,0,3	0,0,0,1	0,0,0,4	0	no	0	0
ENSG00000067064	68768	ENSG00000067064	chr10	-	1089938	1090111	1089240	1089333	1094803	1095110	68768	1142	2316	1631	32	240	92	627	770	528	125	254	128	198	99	0	0	0.947,0.828,0.899	0.715,0.603,0.673	0.228	1174	2556	1723	752	1024	656	IDI1	0	0	0	0	0,0,0,2	0,0,0,4	0,0,0,5	0,0,0,2	0	no	0	0
ENSG00000067208	44143	ENSG00000067208	chr1	-	93128976	93129009	93101758	93101893	93131495	93131512	44143	37	179	103	38	72	41	112	62	117	28	21	12	132	99	0.00184458	0.0254165	0.422,0.651,0.653	0.75,0.689,0.88	-0.198	75	251	144	140	83	129	EVI5	0	0	0	0	0,0,0,3	0,0,0,3	0,0,0,3	0,0,0,1	0	no	0	0
ENSG00000067225	36629	ENSG00000067225	chr15	-	72513508	72513625	72511284	72511451	72523236	72523454	36629	16	16	30	66	53	81	41	36	23	34	47	62	198	99	0.00132043	0.0195483	0.108,0.131,0.156	0.376,0.277,0.156	-0.138	82	69	111	75	83	85	PKM	0	0	0	0	0,0,0,3	0,0,0,3	0,0,0,3	0,0,0,5	0	no	0	0
ENSG00000067369	95427	ENSG00000067369	chr15	-	43738963	43739112	43738584	43738788	43739563	43739683	95427	13	12	17	157	169	103	35	36	22	64	71	84	198	99	1.87402e-11	3.17005e-09	0.04,0.034,0.076	0.215,0.202,0.116	-0.128	170	181	120	99	107	106	TP53BP1	0	0	0	0	0,0,0,2	0,0,0,2	0,0,0,7	0,0,0,3	0	no	0	0
ENSG00000068078	33155	ENSG00000068078	chr4	+	1805418	1805563	1804640	1804791	1806056	1806247	33155	37	91	134	94	105	113	101	110	107	50	48	62	198	99	6.11548e-06	0.000231608	0.164,0.302,0.372	0.502,0.534,0.463	-0.22	131	196	247	151	158	169	FGFR3	0	0	0	0	0,0,0,2	0,0,0,4	0,0,0,5	0,0,0,5	0	no	0	0
ENSG00000068354	89719	ENSG00000068354	chrX	+	48403256	48403411	48399672	48399830	48417284	48417412	89719	42	99	83	4	7	16	125	142	117	7	6	3	198	99	0.00200633	0.027205	0.84,0.876,0.722	0.899,0.922,0.951	-0.111	46	106	99	132	148	120	TBC1D25	0	0	0	0	0,0,0,2	0,0,0,2	0,0,0,2	0,0,0,3	0	no	0	0
ENSG00000068366	81651	ENSG00000068366	chrX	-	108939372	108939425	108926364	108926601	108976367	108976442	81651	38	203	201	14	7	12	95	240	119	0	0	0	152	99	1.18623e-09	1.39486e-07	0.639,0.95,0.916	1.0,1.0,1.0	-0.165	52	210	213	95	240	119	ACSL4	0	0	0	0	0,0,1,3	0,0,0,2	0,0,0,2	0,0,0,3	0	no	0	0
ENSG00000068650	84880	ENSG00000068650	chr13	+	113534859	113534963	113530122	113530255	113536189	113536502	84880	40	41	32	16	11	9	22	11	20	17	16	21	198	99	4.76575e-05	0.0012902	0.556,0.651,0.64	0.393,0.256,0.323	0.292	56	52	41	39	27	41	ATP11A	0	0	0	0	0,0,0,3	0,0,0,3	0,0,0,4	0,0,0,4	0	no	0	0
ENSG00000068903	62690	ENSG00000068903	chr19	-	39389018	39389065	39384458	39384507	39390145	39390351	62690	84	120	159	117	399	401	15	18	43	376	296	425	146	99	0	0	0.327,0.169,0.212	0.026,0.04,0.064	0.193	201	519	560	391	314	468	SIRT2	0	0	0	0	0,0,0,5	0,0,0,4	0,0,0,2	0,0,0,2	0	no	0	0
ENSG00000069943	58186	ENSG00000069943	chr15	+	55642896	55643110	55633935	55634000	55646995	55647176	58186	51	115	102	2	2	5	46	47	81	8	1	13	198	99	0.00173485	0.0242665	0.927,0.966,0.911	0.742,0.959,0.757	0.115	53	117	107	54	48	94	PIGB	0	0	0	0	0,0,0,2	0,0,0,2	0,0,0,3	0,0,0,1	0	no	0	0
ENSG00000070371	74638	ENSG00000070371	chr22	-	19175069	19175240	19170902	19171124	19175492	19175603	74638	73	159	121	10	22	19	161	100	142	1	1	14	198	99	7.15022e-06	0.000263905	0.785,0.783,0.761	0.988,0.98,0.835	-0.158	83	181	140	162	101	156	CLTCL1	0	0	0	0	0,0,0,2	0,0,0,1	0,0,0,4	0,0,0,3	0	no	0	0
ENSG00000070501	5210	ENSG00000070501	chr8	+	42196529	42196587	42195972	42196203	42202470	42202537	5210	107	233	292	44	120	203	329	375	410	106	140	128	157	99	0.000754827	0.0123859	0.605,0.55,0.476	0.662,0.628,0.669	-0.109	151	353	495	435	515	538	POLB	0	0	0	0	0,0,0,4	0,0,0,5	0,0,0,3	0,0,0,4	0	no	0	0
ENSG00000070814	86948	ENSG00000070814	chr5	+	149771106	149771358	149769449	149769586	149771519	149774479	86948	456	582	590	85	122	116	497	393	584	28	32	28	198	99	0	0	0.728,0.705,0.718	0.899,0.86,0.912	-0.173	541	704	706	525	425	612	TCOF1	0	0	0	0	0,0,0,1	0,0,0,5	0,0,0,3	0,0,0,4	0	no	0	0
ENSG00000070882	52775	ENSG00000070882	chr7	-	24888687	24888795	24881897	24882032	24892122	24892253	52775	94	218	190	6	27	1	124	83	156	17	13	32	198	99	0.000142879	0.00317816	0.887,0.801,0.99	0.785,0.761,0.709	0.141	100	245	191	141	96	188	OSBPL3	0	0	0	0	0,0,0,1	0,0,0,3	0,0,0,1	0,0,0,1	0	no	0	0
ENSG00000071054	82414	ENSG00000071054	chr2	+	102487955	102488147	102486756	102486877	102490108	102490226	82414	28	187	140	86	298	197	109	74	127	98	97	122	198	99	0.000917469	0.0145164	0.14,0.239,0.262	0.357,0.276,0.342	-0.111	114	485	337	207	171	249	MAP4K4	0	0	0	0	0,0,0,4	0,0,0,5	0,0,0,4	0,0,0,3	0	no	0	0
ENSG00000071054	82413	ENSG00000071054	chr2	+	102480282	102480513	102477286	102477448	102481391	102481465	82413	26	18	15	49	26	82	5	3	5	34	32	31	198	99	0.000481318	0.00865959	0.21,0.257,0.084	0.068,0.045,0.075	0.121	75	44	97	39	35	36	MAP4K4	0	0	0	0	0,0,0,3	0,0,0,1	0,0,0,2	0,0,0,2	0	no	0	0
ENSG00000071205	61873	ENSG00000071205	chr4	+	148984298	148984451	148968042	148968202	148985566	148985658	61873	68	74	89	27	42	39	99	109	163	20	21	34	198	99	1.13631e-05	0.000390505	0.557,0.468,0.533	0.712,0.722,0.706	-0.194	95	116	128	119	130	197	ARHGAP10	0	0	0	0	0,0,0,2	0,0,0,2	0,0,0,2	0,0,0,5	0	no	0	0
ENSG00000071243	94748	ENSG00000071243	chr7	+	120604795	120604892	120595612	120595678	120606679	120606751	94748	208	321	279	16	19	21	195	205	227	60	52	129	196	99	4.87388e-14	1.38808e-11	0.868,0.895,0.87	0.621,0.666,0.471	0.292	224	340	300	255	257	356	ING3	0	0	0	0	0,0,0,5	0,0,0,3	0,0,0,2	0,0,0,3	0	no	0	0
ENSG00000071564	34572	ENSG00000071564	chr19	-	1612205	1612432	1609292	1611848	1615283	1615484	34572	191	248	282	278	341	387	426	431	391	254	312	258	198	99	7.54063e-13	1.72685e-10	0.256,0.267,0.267	0.456,0.409,0.431	-0.169	469	589	669	680	743	649	TCF3	0	0	0	0	0,0,0,4	0,0,0,4	0,0,0,5	0,0,0,1	0	no	0	0
ENSG00000071564	34583	ENSG00000071564	chr19	-	1631949	1632115	1627357	1627425	1646353	1646426	34583	79	30	42	75	37	63	45	53	50	18	33	34	198	99	0.000746529	0.0122755	0.345,0.288,0.25	0.556,0.445,0.424	-0.181	154	67	105	63	86	84	TCF3	0	0	0	0	0,0,0,2	0,0,0,4	0,0,0,6	0,0,0,5	0	no	0	0
ENSG00000071564	34570	ENSG00000071564	chr19	-	1612205	1612429	1611508	1611848	1615283	1615820	34570	182	233	263	278	341	387	420	427	392	254	312	258	198	99	1.9762e-14	6.0224e-12	0.247,0.255,0.254	0.453,0.406,0.432	-0.178	460	574	650	674	739	650	TCF3	0	0	0	0	0,0,0,4	0,0,0,4	0,0,0,5	0,0,0,1	0	no	0	0
ENSG00000071564	34584	ENSG00000071564	chr19	-	1632036	1632115	1627357	1627425	1646353	1646426	34584	382	224	232	75	37	63	259	260	312	18	33	34	178	99	1.57209e-05	0.000511957	0.739,0.771,0.672	0.889,0.814,0.836	-0.119	457	261	295	277	293	346	TCF3	0	0	0	0	0,0,0,2	0,0,0,3	0,0,0,6	0,0,0,5	0	no	0	0
ENSG00000071626	84990	ENSG00000071626	chr19	+	1429965	1429995	1407567	1407801	1430220	1430361	84990	41	101	56	0	0	0	39	40	54	9	0	6	129	99	7.7326e-07	3.97909e-05	1.0,1.0,1.0	0.769,1.0,0.874	0.119	41	101	56	48	40	60	DAZAP1	0	0	0	0	0,0,0,3	0,0,0,3	0,0,0,2	0,0,0,2	0	no	0	0
ENSG00000071889	19100	ENSG00000071889	chrX	-	153736141	153736213	153735736	153735821	153736619	153736678	19100	139	143	266	36	47	46	129	148	160	9	11	14	171	99	1.5875e-07	1.03534e-05	0.691,0.638,0.77	0.892,0.886,0.869	-0.183	175	190	312	138	159	174	FAM3A	0	0	0	0	0,0,0,5	0,0,0,2	0,0,0,6	0,0,0,7	0	no	0	0
ENSG00000071889	19099	ENSG00000071889	chrX	-	153736141	153736192	153735736	153735821	153736619	153736678	19099	287	285	432	36	47	46	209	239	363	9	11	14	150	99	9.6314e-09	8.90591e-07	0.84,0.8,0.861	0.939,0.935,0.945	-0.106	323	332	478	218	250	377	FAM3A	0	0	0	0	0,0,0,5	0,0,0,2	0,0,0,5	0,0,0,7	0	no	0	0
ENSG00000072135	90702	ENSG00000072135	chr2	+	131116805	131116882	131116436	131116548	131126705	131126774	90702	20	38	35	30	20	33	48	43	39	4	7	10	176	99	3.27373e-07	1.92926e-05	0.273,0.517,0.374	0.871,0.776,0.687	-0.39	50	58	68	52	50	49	PTPN18	0	0	0	0	0,0,0,4	0,0,0,5	0,0,0,7	0,0,0,3	0	no	0	0
ENSG00000072195	59050	ENSG00000072195	chr2	+	220316346	220316529	220315391	220316001	220326603	220326779	59050	89	34	29	12	7	14	57	25	67	0	7	0	198	99	0.000777406	0.0126926	0.788,0.708,0.509	1.0,0.641,1.0	-0.212	101	41	43	57	32	67	SPEG	0	0	0	0	0,0,0,5	0,0,0,4	0,0,0,1	0,0,0,2	0	no	0	0
ENSG00000072518	14064	ENSG00000072518	chr11	+	63671457	63671619	63670532	63670630	63672257	63672515	14064	49	69	76	33	55	59	130	100	111	30	30	21	198	99	4.80289e-10	6.1666e-08	0.426,0.385,0.392	0.684,0.625,0.725	-0.277	82	124	135	160	130	132	MARK2	0	0	0	0	0,0,0,2	0,0,0,3	0,0,0,2	0,0,0,5	0	no	0	0
ENSG00000072571	27501	ENSG00000072571	chr5	+	162894706	162894754	162891728	162891808	162896646	162896835	27501	68	408	402	218	258	331	52	96	152	239	312	329	147	99	0.00108687	0.0166713	0.174,0.516,0.45	0.128,0.172,0.237	0.201	286	666	733	291	408	481	HMMR	0	0	0	0	0,0,0,4	0,0,0,2	0,0,0,3	0,0,0,1	0	no	0	0
ENSG00000072571	27502	ENSG00000072571	chr5	+	162894709	162894754	162891728	162891808	162896646	162896835	27502	31	194	96	218	258	331	17	28	43	239	312	329	144	99	4.23977e-07	2.40797e-05	0.089,0.341,0.166	0.047,0.058,0.082	0.136	249	452	427	256	340	372	HMMR	0	0	0	0	0,0,0,4	0,0,0,2	0,0,0,3	0,0,0,1	0	no	0	0
ENSG00000072682	10312	ENSG00000072682	chr5	-	131562778	131562951	131554237	131554337	131563482	131563512	10312	35	58	61	16	46	72	125	158	196	39	20	55	198	99	5.73177e-06	0.000219624	0.522,0.387,0.298	0.616,0.798,0.641	-0.283	51	104	133	164	178	251	P4HA2	131554367	0	0	0	0,0,0,3	0,0,0,3	0,0,0,2	0,0,0,2	1	yes	0	1
ENSG00000072682	10309	ENSG00000072682	chr5	-	131562624	131562914	131554237	131554337	131563482	131563532	10309	15	33	32	16	46	72	55	63	94	39	20	55	198	99	1.12778e-05	0.000387913	0.319,0.264,0.182	0.414,0.612,0.461	-0.241	31	79	104	94	83	149	P4HA2	131554367	0	0	0	0,0,0,3	0,0,0,1	0,0,0,2	0,0,0,2	1	yes	0	0
ENSG00000072682	10311	ENSG00000072682	chr5	-	131562778	131562914	131554237	131554337	131563482	131563528	10311	49	80	86	16	46	72	177	204	274	39	20	55	198	99	2.60228e-06	0.00011304	0.605,0.465,0.374	0.694,0.836,0.714	-0.267	65	126	158	216	224	329	P4HA2	131554367	0	0	0	0,0,0,3	0,0,0,3	0,0,0,2	0,0,0,2	1	yes	0	1
ENSG00000072849	83805	ENSG00000072849	chr17	-	5383706	5383779	5383373	5383464	5384420	5384462	83805	68	88	123	4	1	2	42	59	117	10	3	11	172	99	0.000174004	0.00374191	0.907,0.981,0.973	0.707,0.919,0.86	0.125	72	89	125	52	62	128	DERL2	0	0	0	0	0,0,0,4	0,0,0,4	0,0,0,3	0,0,0,5	0	no	0	0
ENSG00000072864	76106	ENSG00000072864	chr16	+	15745787	15745907	15744103	15744151	15758592	15758718	76106	43	20	22	35	79	66	3	5	3	153	140	158	198	99	0	0	0.381,0.112,0.143	0.01,0.018,0.009	0.2	78	99	88	156	145	161	NDE1	0	0	0	15758473	0,0,0,6	0,0,0,3	0,0,0,1	0,0,0,3	1	yes	0	0
ENSG00000073008	63171	ENSG00000073008	chr19	+	45162009	45162033	45161029	45161178	45164558	45164590	63171	126	111	87	34	30	24	87	97	117	11	19	11	123	99	0.00120813	0.0181684	0.749,0.749,0.745	0.864,0.804,0.895	-0.107	160	141	111	98	116	128	PVR	0	0	0	0	0,0,0,3	0,0,0,5	0,0,0,4	0,0,0,3	0	no	0	0
ENSG00000073331	24920	ENSG00000073331	chr4	+	113303553	113303708	113298833	113299054	113332982	113333181	24920	25	61	71	2	4	2	72	69	76	11	4	23	198	99	0.00204157	0.0275825	0.862,0.884,0.947	0.766,0.896,0.623	0.136	27	65	73	83	73	99	ALPK1	0	0	0	0	0,0,0,2	0,0,0,2	0,0,0,1	0,0,0,5	0	no	0	0
ENSG00000073417	17508	ENSG00000073417	chr15	+	85664027	85664245	85660871	85661070	85669437	85669605	17508	63	141	88	4	3	13	53	57	116	0	0	2	198	99	1.05873e-05	0.000367391	0.887,0.959,0.772	1.0,1.0,0.967	-0.116	67	144	101	53	57	118	PDE8A	0	0	0	0	0,0,0,3	0,0,0,4	0,0,0,3	0,0,0,3	0	no	0	0
ENSG00000073417	17500	ENSG00000073417	chr15	+	85633948	85634146	85632568	85632647	85634274	85634412	17500	1	8	8	33	153	125	36	27	13	80	50	128	198	99	1.10625e-09	1.30878e-07	0.015,0.025,0.031	0.184,0.213,0.048	-0.125	34	161	133	116	77	141	PDE8A	0	0	0	0	0,0,0,3	0,0,0,3	0,0,0,4	0,0,0,4	0	no	0	0
ENSG00000073711	32159	ENSG00000073711	chr3	+	135719900	135722335	135684514	135684691	135745673	135745940	32159	20	68	53	0	2	1	45	53	46	2	11	1	198	99	0.00128463	0.0190915	1.0,0.944,0.964	0.918,0.707,0.958	0.108	20	70	54	47	64	47	PPP2R3A	0	0	0	0	0,0,0,2	0,0,0,2	0,0,0,4	0,0,1,2	0	no	0	0
ENSG00000073921	35782	ENSG00000073921	chr11	-	85701292	85701442	85694908	85695016	85707868	85707972	35782	264	296	248	153	213	182	123	180	217	182	192	195	198	99	9.64248e-05	0.00229901	0.463,0.41,0.405	0.253,0.319,0.357	0.116	417	509	430	305	372	412	PICALM	0	0	0	0	0,0,0,2	0,0,0,4	0,0,0,4	0,0,0,4	0	no	0	0
ENSG00000075151	30526	ENSG00000075151	chr1	-	21327691	21327805	21299494	21299592	21329205	21329301	30526	47	52	37	5	1	8	31	41	55	0	0	0	198	99	1.33522e-06	6.33017e-05	0.825,0.963,0.698	1.0,1.0,1.0	-0.171	52	53	45	31	41	55	EIF4G3	0	0	0	0	0,0,0,5	0,0,0,2	0,0,0,1	0,0,0,2	0	no	0	0
ENSG00000075407	54927	ENSG00000075407	chr10	+	38383858	38384152	38383263	38383418	38384465	38384487	54927	93	241	360	11	47	73	331	300	353	22	12	41	198	99	3.06964e-06	0.000130945	0.809,0.719,0.711	0.883,0.926,0.811	-0.127	104	288	433	353	312	394	ZNF37A	0	0	0	0	0,0,0,7	0,0,0,7	0,0,0,7	0,0,0,7	0	no	0	0
ENSG00000075568	6124	ENSG00000075568	chr2	-	98460607	98460724	98458277	98458400	98475766	98475890	6124	66	230	103	2	4	6	93	87	85	20	5	5	198	99	0.00051252	0.00910656	0.943,0.966,0.896	0.699,0.897,0.895	0.105	68	234	109	113	92	90	TMEM131	0	0	0	0	0,0,0,4	0,0,0,4	0,0,0,3	0,0,0,3	0	no	0	0
ENSG00000076108	59758	ENSG00000076108	chr12	-	57024559	57024649	57011178	57011316	57029965	57030077	59758	56	53	47	12	32	20	27	24	26	24	26	21	189	99	0.00321341	0.0395279	0.71,0.465,0.552	0.371,0.326,0.393	0.212	68	85	67	51	50	47	BAZ2A	0	0	0	0	0,0,0,6	0,0,0,2	0,0,0,3	0,0,0,1	0	no	0	0
ENSG00000076685	58211	ENSG00000076685	chr10	-	104860508	104860700	104859682	104859776	104860801	104860859	58211	8	37	37	59	176	160	67	56	59	146	66	160	198	99	2.68608e-06	0.000116357	0.063,0.095,0.104	0.187,0.298,0.156	-0.126	67	213	197	213	122	219	NT5C2	0	0	0	0	0,0,0,3	0,0,0,3	0,0,0,2	0,0,0,2	0	no	0	0
ENSG00000076685	58215	ENSG00000076685	chr10	-	104865114	104865138	104860991	104861083	104865462	104865558	58215	42	38	41	58	205	132	23	17	24	182	171	184	123	99	2.82235e-05	0.000831536	0.368,0.13,0.2	0.092,0.074,0.095	0.146	100	243	173	205	188	208	NT5C2	0	0	1.04865e+35	1.04865e+35	0,0,0,2	0,0,0,3	0,0,0,3	0,0,0,4	4	yes	0	0
ENSG00000076685	58221	ENSG00000076685	chr10	-	104871501	104871562	104866345	104866463	104899162	104899236	58221	8	22	39	18	145	186	54	27	82	97	90	107	160	99	3.25646e-05	0.000936981	0.216,0.086,0.115	0.256,0.157,0.322	-0.106	26	167	225	151	117	189	NT5C2	0	0	0	0	0,0,0,3	0,0,0,3	0,0,0,4	0,0,0,3	0	no	0	0
ENSG00000076928	14599	ENSG00000076928	chr19	+	42396095	42396194	42392822	42392936	42396401	42396444	14599	408	169	281	57	16	20	166	132	265	0	6	15	198	99	1.11956e-05	0.000385423	0.782,0.841,0.875	1.0,0.917,0.898	-0.106	465	185	301	166	138	280	ARHGEF1	0	0	0	0	0,0,0,6	0,0,0,4	0,0,0,5	0,0,0,5	0	no	0	0
ENSG00000077232	69122	ENSG00000077232	chr2	+	183604271	183604436	183600975	183601113	183605025	183605111	69122	18	45	55	104	391	275	69	74	126	160	130	220	198	99	1.11022e-16	4.70014e-14	0.08,0.054,0.091	0.177,0.222,0.223	-0.132	122	436	330	229	204	346	DNAJC10	0	0	0	0	0,0,0,1	0,0,0,2	0,0,0,2	0,0,0,2	0	no	0	0
ENSG00000077232	69114	ENSG00000077232	chr2	+	183597225	183597269	183595756	183595834	183604271	183604436	69114	52	285	194	0	2	3	129	155	214	19	10	13	143	99	6.74092e-10	8.32727e-08	1.0,0.99,0.978	0.825,0.915,0.919	0.103	52	287	197	148	165	227	DNAJC10	0	0	0	0	0,0,0,2	0,0,0,5	0,0,0,1	0,0,0,2	0	no	0	0
ENSG00000077232	69116	ENSG00000077232	chr2	+	183600975	183601113	183595756	183595834	183604271	183604436	69116	20	59	61	0	2	3	77	83	146	19	10	13	198	99	0.000140488	0.00313639	1.0,0.937,0.91	0.67,0.806,0.849	0.174	20	61	64	96	93	159	DNAJC10	0	0	0	0	0,0,0,2	0,0,0,3	0,0,0,1	0,0,0,2	0	no	0	0
ENSG00000077238	62900	ENSG00000077238	chr16	+	27357787	27357939	27356189	27356341	27363860	27364017	62900	23	48	62	0	3	8	45	60	87	0	0	0	198	99	8.74982e-06	0.000312488	1.0,0.889,0.795	1.0,1.0,1.0	-0.105	23	51	70	45	60	87	IL4R	0	0	0	0	0,0,0,2	0,0,0,5	0,0,0,2	0,0,0,3	0	no	0	0
ENSG00000077458	78222	ENSG00000077458	chr11	-	95512241	95512299	95511985	95512121	95512770	95512851	78222	15	38	31	18	70	52	55	59	111	26	28	58	157	99	1.41761e-09	1.63147e-07	0.344,0.255,0.273	0.572,0.571,0.547	-0.273	33	108	83	81	87	169	FAM76B	0	0	0	0	0,0,0,5	0,0,0,5	0,0,0,2	0,0,0,1	0	no	0	0
ENSG00000077782	5304	ENSG00000077782	chr8	-	38286764	38286908	38285863	38285953	38314873	38314964	5304	2	14	16	73	156	132	43	37	33	54	34	79	198	99	1.11022e-16	4.70014e-14	0.014,0.043,0.057	0.285,0.352,0.173	-0.232	75	170	148	97	71	112	FGFR1	0	0	0	0	0,0,0,6	0,0,0,5	0,0,0,6	0,0,0,3	0	no	0	0
ENSG00000077782	5306	ENSG00000077782	chr8	-	38287199	38287466	38285863	38285953	38314873	38314964	5306	134	174	215	73	156	132	397	366	376	54	34	79	198	99	0	0	0.479,0.358,0.449	0.786,0.843,0.704	-0.349	207	330	347	451	400	455	FGFR1	0	0	0	0	0,0,0,6	0,0,0,5	0,0,0,6	0,0,0,3	0	no	0	0
ENSG00000077782	5303	ENSG00000077782	chr8	-	38286764	38286908	38285863	38285953	38287199	38287466	5303	5	21	25	24	72	89	107	86	79	151	147	155	198	99	1.6972e-05	0.000544104	0.094,0.127,0.123	0.262,0.226,0.203	-0.116	29	93	114	258	233	234	FGFR1	0	0	0	0	0,0,0,6	0,0,0,5	0,0,0,6	0,0,0,5	0	no	0	0
ENSG00000078070	80510	ENSG00000078070	chr3	-	182810196	182810333	182804480	182804576	182812346	182812393	80510	61	260	245	4	18	14	141	171	191	36	19	28	198	99	5.76849e-05	0.00151556	0.884,0.878,0.897	0.662,0.818,0.773	0.135	65	278	259	177	190	219	MCCC1	0	0	0	0	0,0,0,2	0,0,0,2	0,0,0,2	0,0,0,2	0	no	0	0
ENSG00000078687	31558	ENSG00000078687	chr17	+	76093825	76093942	76089700	76089844	76094423	76094618	31558	51	94	129	16	40	51	154	135	151	8	3	17	198	99	9.88098e-15	3.22449e-12	0.614,0.54,0.558	0.906,0.957,0.816	-0.322	67	134	180	162	138	168	TNRC6C	0	0	0	0	0,0,0,2	0,0,0,1	0,0,0,0	0,0,0,2	0	no	0	0
ENSG00000079150	18822	ENSG00000079150	chr2	-	179341788	179341940	179334378	179334509	179343005	179343044	18822	53	105	84	0	0	0	74	71	70	1	3	10	198	99	3.93988e-06	0.000160714	1.0,1.0,1.0	0.974,0.922,0.778	0.109	53	105	84	75	74	80	FKBP7	0	0	0	0	0,0,0,4	0,0,0,3	0,0,0,0	0,0,0,2	0	no	0	0
ENSG00000079156	46061	ENSG00000079156	chr2	+	179236852	179236960	179226408	179226542	179238616	179238754	46061	95	163	147	1	4	2	123	89	160	24	21	19	198	99	3.74589e-13	9.13951e-11	0.979,0.953,0.974	0.719,0.679,0.808	0.233	96	167	149	147	110	179	OSBPL6	0	0	0	0	0,0,0,0	0,0,0,0	0,0,0,0	0,0,0,0	0	no	0	0
ENSG00000079156	46055	ENSG00000079156	chr2	+	179188903	179188996	179170756	179171013	179192982	179193105	46055	66	81	147	20	61	33	206	99	183	12	25	22	192	99	0.000777012	0.0126888	0.63,0.406,0.697	0.898,0.671,0.811	-0.216	86	142	180	218	124	205	OSBPL6	0	0	0	0	0,0,0,0	0,0,0,1	0,0,0,0	0,0,0,0	0	no	0	0
ENSG00000079337	18855	ENSG00000079337	chr12	-	48151648	48151861	48145698	48145752	48164639	48164817	18855	64	25	50	0	0	3	201	95	300	37	12	44	198	99	4.34307e-08	3.37115e-06	1.0,1.0,0.893	0.731,0.798,0.773	0.197	64	25	53	238	107	344	RAPGEF3	0	0	0	0	0,0,0,2	0,0,0,1	0,0,0,1	0,0,0,0	0	no	0	0
ENSG00000080189	72559	ENSG00000080189	chr20	-	44984440	44984513	44983711	44983880	44985212	44985276	72559	167	304	399	8	21	21	254	238	323	42	41	34	172	99	7.94592e-07	4.06482e-05	0.923,0.893,0.916	0.777,0.77,0.845	0.113	175	325	420	296	279	357	SLC35C2	0	0	0	0	0,0,0,5	0,0,0,3	0,0,0,4	0,0,0,3	0	no	0	0
ENSG00000081052	31990	ENSG00000081052	chr2	-	227876896	227877013	227872733	227873020	227886763	227886889	31990	38	58	50	0	10	3	52	47	65	0	1	0	198	99	2.2115e-05	0.000678968	1.0,0.744,0.893	1.0,0.959,1.0	-0.107	38	68	53	52	48	65	COL4A4	0	0	0	0	0,0,0,0	0,0,0,0	0,0,0,0	0,0,0,0	0	no	0	0
ENSG00000081052	31997	ENSG00000081052	chr2	-	227924851	227924959	227924120	227924339	227927245	227927314	31997	21	90	55	6	8	7	79	64	71	4	0	0	198	99	6.7446e-06	0.000251541	0.636,0.849,0.797	0.908,1.0,1.0	-0.209	27	98	62	83	64	71	COL4A4	0	0	0	0	0,0,0,0	0,0,0,0	0,0,0,0	0,0,0,0	0	no	0	0
ENSG00000081985	42569	ENSG00000081985	chr1	+	67838307	67838466	67838118	67838217	67845668	67845806	42569	22	67	30	1	7	2	25	29	39	0	1	0	198	99	0.000198611	0.00417814	0.917,0.827,0.882	1.0,0.935,1.0	-0.103	23	74	32	25	30	39	IL12RB2	0	0	0	0	0,0,0,0	0,0,0,0	0,0,0,0	0,0,0,0	0	no	0	0
ENSG00000082397	39091	ENSG00000082397	chr18	-	5410564	5410618	5406763	5406967	5419709	5419793	39091	213	564	583	56	60	51	395	428	557	15	16	16	153	99	2.43221e-10	3.3537e-08	0.711,0.859,0.881	0.945,0.945,0.957	-0.132	269	624	634	410	444	573	EPB41L3	0	0	0	0	0,0,0,0	0,0,0,0	0,0,0,0	0,0,0,0	0	no	0	0
ENSG00000082438	35147	ENSG00000082438	chr2	-	165636164	165636295	165600196	165600385	165697665	165697753	35147	10	15	3	19	25	21	0	2	2	33	31	27	198	99	1.37798e-07	9.16939e-06	0.208,0.231,0.067	0.0,0.031,0.036	0.146	29	40	24	33	33	29	COBLL1	0	0	0	0	0,0,0,2	0,0,0,5	0,0,0,2	0,0,0,3	0	no	0	0
ENSG00000083457	9636	ENSG00000083457	chr17	-	3626581	3626677	3623600	3623696	3626981	3627038	9636	37	68	146	117	333	514	218	180	321	228	321	495	195	99	7.93809e-14	2.15872e-11	0.138,0.094,0.126	0.327,0.222,0.248	-0.146	154	401	660	446	501	816	ITGAE	3623936	0	0	0	0,0,0,6	0,0,0,3	0,0,0,4	0,0,0,4	1	yes	0	0
ENSG00000083520	19637	ENSG00000083520	chr13	-	73354983	73355141	73352324	73352518	73355426	73355494	19637	168	380	227	32	29	58	211	187	272	59	78	93	198	99	0.000222393	0.00460789	0.724,0.868,0.662	0.641,0.545,0.594	0.158	200	409	285	270	265	365	DIS3	0	0	0	0	0,0,0,3	0,0,0,5	0,0,0,3	0,0,0,3	0	no	0	0
ENSG00000083520	19640	ENSG00000083520	chr13	-	73355426	73355494	73354983	73355141	73355742	73356063	19640	65	21	79	237	148	237	89	85	150	174	204	159	167	99	4.43186e-06	0.000177546	0.14,0.078,0.165	0.233,0.198,0.359	-0.136	302	169	316	263	289	309	DIS3	0	0	0	0	0,0,0,3	0,0,0,3	0,0,0,6	0,0,0,5	0	no	0	0
ENSG00000083799	92704	ENSG00000083799	chr16	+	50778640	50778777	50776672	50776752	50783486	50783709	92704	10	41	19	10	45	42	8	1	11	34	60	61	198	99	8.24703e-09	7.77266e-07	0.333,0.313,0.184	0.105,0.008,0.083	0.211	20	86	61	42	61	72	CYLD	0	0	0	0	0,0,0,1	0,0,0,0	0,0,0,0	0,0,0,2	0	no	0	0
ENSG00000083828	64481	ENSG00000083828	chr19	+	58287910	58288037	58281037	58281246	58290118	58291945	64481	35	87	85	2	3	7	37	66	38	5	9	10	198	99	0.00265427	0.03399	0.897,0.935,0.859	0.787,0.786,0.655	0.154	37	90	92	42	75	48	ZNF586	0	0	0	0	0,0,0,5	0,0,0,3	0,0,0,2	0,0,0,2	0	no	0	0
ENSG00000084234	42275	ENSG00000084234	chr11	+	129993506	129993674	129992199	129992408	129996594	129996725	42275	225	864	819	159	1026	835	765	964	882	376	391	527	198	99	7.9643e-08	5.77025e-06	0.414,0.296,0.329	0.504,0.552,0.456	-0.158	384	1890	1654	1141	1355	1409	APLP2	0	0	0	0	0,0,0,3	0,0,0,5	0,0,0,5	0,0,0,4	0	no	0	0
ENSG00000084676	65048	ENSG00000084676	chr2	+	24990947	24991004	24985555	24985645	24991089	24991186	65048	31	82	75	22	20	17	85	73	61	7	5	11	156	99	0.000618765	0.0106136	0.472,0.722,0.737	0.885,0.903,0.779	-0.212	53	102	92	92	78	72	NCOA1	0	0	0	0	0,0,0,1	0,0,0,3	0,0,0,4	0,0,0,4	0	no	0	0
ENSG00000084676	65049	ENSG00000084676	chr2	+	24990947	24991004	24985555	24985645	24991092	24991412	65049	20	49	39	0	10	19	48	49	33	0	5	1	156	99	0.00171702	0.0240782	1.0,0.757,0.566	1.0,0.861,0.954	-0.164	20	59	58	48	54	34	NCOA1	0	0	0	0	0,0,0,1	0,0,0,3	0,0,0,4	0,0,0,4	0	no	0	0
ENSG00000086666	81827	ENSG00000086666	chr15	+	80390757	80390920	80364905	80364989	80412669	80412747	81827	66	146	163	1	34	33	149	195	206	9	11	6	198	99	0.000931161	0.0147152	0.971,0.682,0.712	0.892,0.899,0.945	-0.124	67	180	196	158	206	212	ZFAND6	0	0	0	0	0,0,0,1	0,0,0,3	0,0,0,3	0,0,0,5	0	no	0	0
ENSG00000086666	81824	ENSG00000086666	chr15	+	80390757	80390920	80351909	80352151	80412669	80412747	81824	74	160	196	80	265	213	172	234	240	118	202	151	198	99	1.2208e-05	0.000413015	0.316,0.232,0.315	0.422,0.367,0.443	-0.123	154	425	409	290	436	391	ZFAND6	0	0	0	0	0,0,0,1	0,0,0,3	0,0,0,3	0,0,0,5	0	no	0	0
ENSG00000087206	87415	ENSG00000087206	chr5	-	176396053	176396292	176385093	176385155	176396601	176396707	87415	94	233	246	2	21	18	304	304	249	43	30	50	198	99	0.000774256	0.0126491	0.959,0.847,0.872	0.779,0.835,0.713	0.117	96	254	264	347	334	299	UIMC1	0	0	0	0	0,0,0,3	0,0,0,5	0,0,0,5	0,0,0,5	0	no	0	0
ENSG00000087338	66322	ENSG00000087338	chr2	+	70098876	70098964	70092031	70092107	70106040	70106122	66322	35	230	108	7	0	4	79	129	82	0	0	0	187	99	0.00101084	0.0157363	0.726,1.0,0.935	1.0,1.0,1.0	-0.113	42	230	112	79	129	82	GMCL1	0	0	0	0	0,0,0,2	0,0,0,2	0,0,0,2	0,0,0,3	0	no	0	0
ENSG00000087460	72885	ENSG00000087460	chr20	+	57473995	57474040	57470217	57470739	57478585	57478611	72885	751	1995	1867	172	698	596	1035	1171	1058	592	532	618	144	99	9.79544e-09	9.03627e-07	0.75,0.663,0.683	0.546,0.602,0.541	0.136	923	2693	2463	1627	1703	1676	GNAS	0	0	0	0	0,0,0,4	0,0,0,2	0,0,0,4	0,0,0,2	0	no	0	0
ENSG00000087470	58687	ENSG00000087470	chr12	+	32890798	32890876	32890038	32890095	32891197	32891230	58687	64	238	219	47	304	202	215	263	332	132	108	185	177	99	2.20926e-05	0.000678547	0.432,0.305,0.377	0.477,0.577,0.501	-0.147	111	542	421	347	371	517	DNM1L	0	0	0	0	0,0,0,2	0,0,0,2	0,0,0,6	0,0,0,4	0	no	0	0
ENSG00000087470	58688	ENSG00000087470	chr12	+	32890798	32890876	32890038	32890095	32892997	32893174	58688	57	215	199	22	188	165	175	227	286	82	83	72	177	99	0.0025704	0.0331654	0.592,0.39,0.403	0.544,0.605,0.69	-0.151	79	403	364	257	310	358	DNM1L	0	0	0	0	0,0,0,2	0,0,0,2	0,0,0,6	0,0,0,3	0	no	0	0
ENSG00000087586	72768	ENSG00000087586	chr20	-	54963742	54963840	54963211	54963258	54965611	54965721	72768	430	427	453	50	149	109	341	474	357	37	44	46	197	99	0.00074879	0.0123075	0.812,0.59,0.676	0.822,0.844,0.796	-0.128	480	576	562	378	518	403	AURKA	0	0	54963816	0	0,0,0,2	0,0,0,2	0,0,0,5	0,0,0,4	1	yes	0	0
ENSG00000087884	45923	ENSG00000087884	chr11	+	77566390	77566528	77553524	77553674	77580767	77580863	45923	31	39	48	23	317	442	3	25	16	183	258	281	198	99	7.65936e-05	0.00191594	0.403,0.058,0.052	0.008,0.046,0.028	0.144	54	356	490	186	283	297	AAMDC	0	0	77566505	0	0,0,0,2	0,0,1,0	0,0,1,0	0,0,0,2	1	yes	0	0
ENSG00000088298	71908	ENSG00000088298	chr20	-	33725682	33725808	33714053	33714178	33730175	33730281	71908	62	121	215	0	8	4	100	86	120	2	17	10	198	99	0.00288012	0.0362122	1.0,0.883,0.964	0.962,0.717,0.857	0.104	62	129	219	102	103	130	EDEM2	0	0	0	0	0,0,0,4	0,0,0,3	0,0,0,4	0,0,0,2	0	no	0	0
ENSG00000088367	50446	ENSG00000088367	chr20	+	34807682	34807766	34802294	34802362	34809785	34809856	50446	119	163	104	7	9	7	66	77	50	0	0	0	183	99	9.65633e-07	4.82324e-05	0.902,0.907,0.889	1.0,1.0,1.0	-0.101	126	172	111	66	77	50	EPB41L1	0	0	0	0	0,0,0,0	0,0,0,4	0,0,0,4	0,0,0,6	0	no	0	0
ENSG00000088367	50444	ENSG00000088367	chr20	+	34806797	34806884	34802278	34802362	34809785	34809856	50444	43	49	42	7	9	7	33	27	25	0	0	0	186	99	7.65317e-09	7.3255e-07	0.766,0.743,0.762	1.0,1.0,1.0	-0.243	50	58	49	33	27	25	EPB41L1	0	0	0	0	0,0,0,0	0,0,0,3	0,0,0,3	0,0,0,6	0	no	0	0
ENSG00000088367	50436	ENSG00000088367	chr20	+	34797409	34797820	34785780	34785963	34800193	34800298	50436	106	206	112	14	36	24	102	79	51	37	31	30	198	99	1.52277e-05	0.000499429	0.791,0.741,0.7	0.58,0.56,0.459	0.211	120	242	136	139	110	81	EPB41L1	0	0	0	0	0,0,0,1	0,0,0,4	0,0,0,2	0,0,0,3	0	no	0	0
ENSG00000088808	80038	ENSG00000088808	chr14	-	104204030	104204197	104200088	104201532	104205015	104205149	80038	46	69	57	8	4	0	42	49	42	0	0	0	198	99	2.78757e-05	0.000822552	0.742,0.896,1.0	1.0,1.0,1.0	-0.121	54	73	57	42	49	42	PPP1R13B	0	0	0	0	0,0,0,2	0,0,0,2	0,0,0,1	0,0,0,2	0	no	0	0
ENSG00000089050	71469	ENSG00000089050	chr20	-	18476481	18476524	18474601	18474707	18477712	18477887	71469	170	350	360	15	43	45	172	184	188	50	50	79	142	99	2.86438e-10	3.86789e-08	0.888,0.85,0.848	0.706,0.72,0.624	0.179	185	393	405	222	234	267	RBBP9	0	0	0	0	0,0,0,2	0,0,0,3	0,0,0,3	0,0,0,3	0	no	0	0
ENSG00000089057	9651	ENSG00000089057	chr20	-	4951438	4951565	4913100	4913362	4982051	4982145	9651	126	279	292	53	92	153	189	140	182	144	144	142	198	99	7.91356e-07	4.05356e-05	0.543,0.603,0.488	0.396,0.327,0.391	0.173	179	371	445	333	284	324	SLC23A2	0	4951380	0	0	0,0,0,4	0,0,0,4	0,0,0,1	0,0,0,1	1	yes	0	0
ENSG00000089057	9643	ENSG00000089057	chr20	-	4866466	4866555	4865398	4865469	4880200	4880358	9643	388	456	382	8	16	8	272	186	256	43	30	47	188	99	0	0	0.962,0.938,0.962	0.769,0.766,0.741	0.195	396	472	390	315	216	303	SLC23A2	0	0	0	0	0,0,0,2	0,0,0,1	0,0,0,2	0,0,0,3	0	no	0	0
ENSG00000089057	9650	ENSG00000089057	chr20	-	4951438	4951561	4913100	4913362	4982051	4982153	9650	78	236	253	53	92	153	165	146	187	144	144	142	198	99	0.00233175	0.0307704	0.424,0.562,0.453	0.364,0.336,0.397	0.114	131	328	406	309	290	329	SLC23A2	0	4951380	0	0	0,0,0,4	0,0,0,4	0,0,0,1	0,0,0,1	1	yes	0	0
ENSG00000089123	69979	ENSG00000089123	chr20	-	13371041	13371099	13296616	13296702	13398094	13398168	69979	22	62	30	0	0	0	23	25	23	5	0	4	157	99	2.14022e-05	0.000659928	1.0,1.0,1.0	0.744,1.0,0.784	0.157	22	62	30	28	25	27	TASP1	0	0	0	0	0,0,0,0	0,0,0,4	0,0,0,2	0,0,0,1	0	no	0	0
ENSG00000089177	5657	ENSG00000089177	chr20	-	16336974	16337097	16292979	16293063	16351230	16351281	5657	41	53	48	0	0	0	30	39	29	4	0	6	198	99	8.63533e-06	0.000309245	1.0,1.0,1.0	0.789,1.0,0.707	0.168	41	53	48	34	39	35	KIF16B	0	0	0	0	0,0,0,1	0,0,0,2	0,0,0,4	0,0,0,2	0	no	0	0
ENSG00000089248	39454	ENSG00000089248	chr12	+	112457559	112457698	112451119	112451413	112459953	112460972	39454	788	1189	1554	83	76	177	876	1175	1168	216	305	370	198	99	0	0	0.826,0.887,0.814	0.67,0.658,0.612	0.196	871	1265	1731	1092	1480	1538	ERP29	0	0	0	0	0,0,0,6	0,0,0,3	0,0,0,2	0,0,0,3	0	no	0	0
ENSG00000089682	569	ENSG00000089682	chrX	-	106356626	106356698	106331964	106332069	106358581	106358786	569	56	322	227	32	101	33	184	163	194	14	20	34	171	99	0.00243438	0.0317873	0.503,0.649,0.799	0.884,0.825,0.768	-0.175	88	423	260	198	183	228	RBM41	0	0	0	0	0,0,0,3	0,0,0,2	0,0,0,4	0,0,0,1	0	no	0	0
ENSG00000089685	6981	ENSG00000089685	chr17	+	76218908	76219073	76210760	76210870	76219545	76219635	6981	3	28	36	22	97	112	33	39	40	60	83	56	198	99	0.000597809	0.0103265	0.064,0.126,0.138	0.216,0.19,0.263	-0.114	25	125	148	93	122	96	BIRC5	0	76218678	0	0	0,0,0,4	0,0,0,4	0,0,0,5	0,0,0,5	1	yes	0	0
ENSG00000089775	29270	ENSG00000089775	chr14	-	64969618	64969845	64957078	64957258	64970378	64970563	29270	5	9	22	39	31	32	28	48	38	30	31	24	198	99	2.01519e-06	8.98802e-05	0.06,0.127,0.256	0.318,0.436,0.442	-0.251	44	40	54	58	79	62	ZBTB25	0	0	0	0	0,0,0,4	0,0,1,7	0,0,1,3	0,0,0,4	0	no	0	0
ENSG00000090006	62841	ENSG00000090006	chr19	+	41115651	41115777	41115435	41115567	41116437	41116563	62841	428	97	212	46	16	26	394	334	501	16	15	18	198	99	2.05769e-08	1.75554e-06	0.823,0.752,0.803	0.925,0.918,0.933	-0.133	474	113	238	410	349	519	LTBP4	0	0	0	0	0,0,0,2	0,0,0,4	0,0,0,2	0,0,0,6	0	no	0	0
ENSG00000090097	51751	ENSG00000090097	chr3	-	51995956	51996104	51995175	51995320	52001341	52001461	51751	12	33	46	21	18	4	17	26	22	63	62	70	198	99	0.000376424	0.00708351	0.222,0.478,0.852	0.119,0.173,0.136	0.375	33	51	50	80	88	92	PCBP4	0	0	0	0	0,0,0,2	0,0,0,3	0,0,0,2	0,0,0,3	0	no	0	0
ENSG00000090316	16779	ENSG00000090316	chr4	+	1321414	1321491	1309184	1309388	1326544	1326642	16779	215	207	261	4	5	28	141	130	160	17	25	13	176	99	0.000441911	0.00808466	0.968,0.959,0.84	0.823,0.745,0.874	0.108	219	212	289	158	155	173	MAEA	0	0	0	0	0,0,0,4	0,0,0,5	0,0,0,5	0,0,0,4	0	no	0	0
ENSG00000090487	14032	ENSG00000090487	chr15	-	65275844	65275931	65273201	65273363	65282002	65282153	14032	158	288	257	0	13	3	158	208	211	14	23	15	186	99	2.97608e-07	1.7861e-05	1.0,0.922,0.979	0.857,0.828,0.882	0.111	158	301	260	172	231	226	SPG21	0	0	0	0	0,0,0,5	0,0,0,3	0,0,0,7	0,0,0,5	0	no	0	0
ENSG00000090857	60082	ENSG00000090857	chr16	+	70177412	70177561	70176373	70176589	70178323	70178436	60082	66	131	76	9	2	11	129	96	123	1	2	2	198	99	2.67262e-05	0.000794381	0.786,0.97,0.776	0.985,0.96,0.969	-0.127	75	133	87	130	98	125	PDPR	0	0	0	0	0,0,0,2	0,0,0,3	0,0,0,2	0,0,0,0	0	no	0	0
ENSG00000090905	63502	ENSG00000090905	chr16	+	24804793	24804970	24800552	24803138	24805864	24806040	63502	66	67	79	45	77	127	20	38	46	74	85	109	198	99	5.08832e-05	0.00136572	0.423,0.303,0.237	0.119,0.183,0.174	0.162	111	144	206	94	123	155	TNRC6A	0	0	0	0	0,0,0,4	0,0,0,4	0,0,0,5	0,0,0,2	0	no	0	0
ENSG00000090924	7447	ENSG00000090924	chr19	+	39911588	39911636	39911390	39911492	39911714	39911753	7447	125	114	85	10	28	8	140	97	121	1	6	4	147	99	3.4949e-06	0.000145906	0.894,0.733,0.877	0.99,0.916,0.953	-0.118	135	142	93	141	103	125	PLEKHG2	0	0	0	0	0,0,0,4	0,0,0,3	0,0,0,3	0,0,0,4	0	no	0	0
ENSG00000091009	86839	ENSG00000091009	chr5	+	145631273	145631438	145616860	145616995	145634505	145634655	86839	182	259	343	102	119	176	240	375	307	88	81	84	198	99	2.33678e-05	0.000711296	0.472,0.521,0.494	0.577,0.698,0.646	-0.145	284	378	519	328	456	391	RBM27	0	0	0	0	0,0,0,1	0,0,0,3	0,0,0,2	0,0,0,5	0	no	0	0
ENSG00000091039	57176	ENSG00000091039	chr12	-	76853638	76853675	76844680	76844759	76881289	76881398	57176	52	46	63	55	77	77	18	42	43	83	90	91	136	99	0.000450529	0.00820783	0.408,0.303,0.373	0.136,0.254,0.256	0.146	107	123	140	101	132	134	OSBPL8	0	0	0	0	0,0,0,1	0,0,0,1	0,0,0,4	0,0,0,1	0	no	0	0
ENSG00000091129	10257	ENSG00000091129	chr7	-	107866088	107866145	107864168	107864280	107866651	107866822	10257	129	147	93	50	120	65	101	70	80	123	101	83	156	99	0.000413352	0.00764915	0.621,0.437,0.476	0.343,0.305,0.38	0.169	179	267	158	224	171	163	NRCAM	0	0	0	0	0,0,0,2	0,0,0,1	0,0,0,2	0,0,0,1	0	no	0	0
ENSG00000092020	49535	ENSG00000092020	chr14	-	35579053	35579137	35577344	35577442	35579730	35579835	49535	61	212	127	0	0	1	43	54	118	9	11	9	183	99	3.89022e-13	9.37484e-11	1.0,1.0,0.986	0.721,0.726,0.876	0.221	61	212	128	52	65	127	PPP2R3C	0	0	0	0	0,0,0,3	0,0,0,4	0,0,0,2	0,0,0,5	0	no	0	0
ENSG00000092020	49534	ENSG00000092020	chr14	-	35579024	35579137	35576853	35577442	35579730	35579835	49534	154	373	267	0	0	1	111	113	239	9	11	9	198	99	7.25309e-12	1.34612e-09	1.0,1.0,0.993	0.86,0.837,0.93	0.122	154	373	268	120	124	248	PPP2R3C	0	0	0	0	0,0,0,3	0,0,0,4	0,0,0,2	0,0,0,5	0	no	0	0
ENSG00000092020	49532	ENSG00000092020	chr14	-	35579024	35579107	35577344	35577442	35579730	35579836	49532	84	127	118	0	0	1	59	54	104	9	11	9	182	99	2.91134e-12	5.86159e-10	1.0,1.0,0.985	0.781,0.728,0.863	0.204	84	127	119	68	65	113	PPP2R3C	0	0	0	0	0,0,0,3	0,0,0,4	0,0,0,2	0,0,0,5	0	no	0	0
ENSG00000092020	49536	ENSG00000092020	chr14	-	35585815	35585943	35579128	35579835	35591107	35591171	49536	55	179	123	10	36	48	21	57	82	12	34	36	198	99	0.00332488	0.0405946	0.733,0.713,0.562	0.467,0.456,0.532	0.184	65	215	171	33	91	118	PPP2R3C	0	0	0	0	0,0,0,1	0,0,0,1	0,0,0,3	0,0,0,4	0	no	0	0
ENSG00000092020	49531	ENSG00000092020	chr14	-	35579024	35579053	35577344	35577442	35579730	35579835	49531	45	71	69	0	0	1	35	43	74	9	11	9	128	99	4.65851e-11	7.32639e-09	1.0,1.0,0.982	0.75,0.751,0.864	0.206	45	71	70	44	54	83	PPP2R3C	0	0	0	0	0,0,0,3	0,0,0,4	0,0,0,2	0,0,0,5	0	no	0	0
ENSG00000092208	23700	ENSG00000092208	chr14	+	39602864	39602923	39600976	39601272	39605643	39605745	23700	89	547	536	29	26	30	390	468	596	7	13	15	158	99	7.43403e-06	0.000272709	0.658,0.929,0.918	0.972,0.958,0.961	-0.129	118	573	566	397	481	611	GEMIN2	0	0	0	0	0,0,0,1	0,0,0,4	0,0,0,3	0,0,0,3	0	no	0	0
ENSG00000092871	40826	ENSG00000092871	chr17	-	33348389	33348800	33344541	33344625	33353392	33353580	40826	197	127	123	25	21	22	132	133	148	5	6	18	198	99	0.00110118	0.0168545	0.798,0.751,0.737	0.93,0.917,0.804	-0.122	222	148	145	137	139	166	RFFL	0	0	0	0	0,0,0,2	0,0,0,2	0,0,0,4	0,0,0,1	0	no	0	0
ENSG00000092871	40824	ENSG00000092871	chr17	-	33348389	33348800	33343388	33343599	33353392	33353580	40824	46	63	60	12	6	5	63	57	63	1	1	2	198	99	1.68631e-05	0.000541675	0.657,0.84,0.857	0.969,0.966,0.94	-0.174	58	69	65	64	58	65	RFFL	0	0	0	0	0,0,0,5	0,0,0,2	0,0,0,4	0,0,0,1	0	no	0	0
ENSG00000093009	44153	ENSG00000093009	chr22	+	19482029	19482125	19481849	19481905	19483503	19483509	44153	5	35	38	76	547	471	90	75	124	239	256	400	195	99	0	0	0.032,0.031,0.039	0.16,0.129,0.136	-0.108	81	582	509	329	331	524	CDC45	0	0	0	0	0,0,0,5	0,0,0,5	0,0,0,5	0,0,0,1	0	no	0	0
ENSG00000093144	90196	ENSG00000093144	chr6	-	127637594	127637647	127635960	127636041	127648146	127648282	90196	110	408	320	43	132	102	180	142	274	102	135	120	152	99	0.000888037	0.0141278	0.625,0.668,0.671	0.535,0.407,0.598	0.141	153	540	422	282	277	394	ECHDC1	0	0	0	0	0,0,0,2	0,0,0,4	0,0,0,3	0,0,0,4	0	no	0	0
ENSG00000093217	48298	ENSG00000093217	chr3	+	38411546	38411665	38407098	38407227	38414145	38414227	48298	62	104	42	0	0	0	35	30	37	1	15	0	198	99	4.56884e-05	0.00124247	1.0,1.0,1.0	0.946,0.5,1.0	0.185	62	104	42	36	45	37	XYLB	0	0	0	0	0,0,0,1	0,0,0,5	0,0,0,3	0,0,0,4	0	no	0	0
ENSG00000093217	48294	ENSG00000093217	chr3	+	38408298	38408364	38407098	38407227	38414145	38414227	48294	33	59	57	0	0	0	49	55	78	1	15	0	165	99	3.36264e-05	0.000963636	1.0,1.0,1.0	0.967,0.687,1.0	0.115	33	59	57	50	70	78	XYLB	0	0	0	0	0,0,0,1	0,0,0,5	0,0,0,3	0,0,0,4	0	no	0	0
ENSG00000094975	35009	ENSG00000094975	chr1	+	172546678	172546699	172544657	172544763	172546903	172546959	35009	74	158	169	17	13	17	121	147	134	2	8	3	120	99	9.61058e-06	0.00033814	0.782,0.909,0.891	0.98,0.938,0.974	-0.103	91	171	186	123	155	137	SUCO	0	0	0	0	0,0,0,1	0,0,0,1	0,0,0,3	0,0,0,3	0	no	0	0
ENSG00000095485	17468	ENSG00000095485	chr10	-	102021735	102021820	102013177	102013296	102027327	102027355	17468	39	220	184	8	14	26	135	158	246	6	9	10	184	99	0.00168606	0.0237248	0.724,0.894,0.792	0.924,0.904,0.93	-0.116	47	234	210	141	167	256	CWF19L1	0	0	0	0	0,0,0,2	0,0,0,2	0,0,0,6	0,0,0,6	0	no	0	0
ENSG00000095787	37312	ENSG00000095787	chr10	+	28884661	28884970	28879648	28879761	28897114	28897360	37312	576	1074	1017	127	148	159	904	864	1114	55	35	105	198	99	6.32161e-13	1.4562e-10	0.694,0.784,0.762	0.892,0.925,0.841	-0.139	703	1222	1176	959	899	1219	WAC	0	0	0	0	0,0,0,4	0,0,0,2	0,0,0,4	0,0,0,3	0	no	0	0
ENSG00000095794	23342	ENSG00000095794	chr10	+	35468061	35468204	35415737	35416121	35477127	35477188	23342	17	65	24	3	2	9	59	43	46	0	0	0	198	99	2.26714e-07	1.40365e-05	0.739,0.942,0.571	1.0,1.0,1.0	-0.249	20	67	33	59	43	46	CREM	0	0	0	0	0,0,0,3	0,0,0,5	0,0,0,0	0,0,0,0	0	no	0	0
ENSG00000095906	85561	ENSG00000095906	chr16	+	1836757	1836956	1836537	1836656	1837677	1837778	85561	510	681	1051	182	174	281	511	561	737	284	259	313	198	99	1.93886e-06	8.72208e-05	0.584,0.662,0.652	0.474,0.52,0.541	0.121	692	855	1332	795	820	1050	NUBP2	0	0	0	0	0,0,0,5	0,0,0,4	0,0,0,6	0,0,0,2	0	no	0	0
ENSG00000096070	91270	ENSG00000096070	chr6	+	36189944	36190042	36185693	36185787	36193043	36193141	91270	89	78	71	0	2	1	98	51	90	13	2	5	197	99	1.1341e-05	0.000389916	1.0,0.951,0.973	0.791,0.928,0.9	0.102	89	80	72	111	53	95	BRPF3	0	0	0	0	0,0,0,1	0,0,0,2	0,0,0,3	0,0,0,3	0	no	0	0
ENSG00000099219	3651	ENSG00000099219	chr9	-	5805610	5805785	5801175	5801328	5810010	5810231	3651	42	153	117	7	18	10	143	119	152	1	10	5	198	99	0.000601588	0.0103698	0.75,0.81,0.854	0.986,0.856,0.938	-0.122	49	171	127	144	129	157	ERMP1	0	0	0	0	0,0,0,5	0,0,0,3	0,0,0,2	0,0,0,2	0	no	0	0
ENSG00000099250	28887	ENSG00000099250	chr10	-	33491839	33491923	33486577	33486637	33502313	33502645	28887	28	71	52	0	1	0	43	34	46	3	2	4	183	99	0.000293703	0.00577234	1.0,0.975,1.0	0.886,0.902,0.862	0.108	28	72	52	46	36	50	NRP1	0	0	0	0	0,0,0,2	0,0,0,2	0,0,0,5	0,0,0,4	0	no	0	0
ENSG00000099622	13286	ENSG00000099622	chr19	+	1273492	1273714	1271979	1272050	1274305	1274443	13286	18	25	28	32	85	119	20	15	23	223	199	440	198	99	1.23584e-11	2.15571e-09	0.22,0.128,0.105	0.043,0.036,0.025	0.116	50	110	147	243	214	463	CIRBP	0	0	0	0	0,0,0,4	0,0,0,3	0,0,0,3	0,0,0,3	0	no	0	0
ENSG00000099622	13287	ENSG00000099622	chr19	+	1273599	1273714	1271979	1272050	1274305	1274439	13287	18	25	28	32	85	119	19	9	15	223	199	440	198	99	5.21805e-15	1.74649e-12	0.22,0.128,0.105	0.041,0.022,0.017	0.124	50	110	147	242	208	455	CIRBP	0	0	0	0	0,0,0,4	0,0,0,2	0,0,0,3	0,0,0,3	0	no	0	0
ENSG00000099875	25038	ENSG00000099875	chr19	-	2039629	2039855	2037630	2037828	2040132	2040176	25038	465	154	245	583	199	343	141	125	150	100	130	113	198	99	0.000251351	0.00510392	0.285,0.279,0.263	0.413,0.325,0.399	-0.103	1048	353	588	241	255	263	MKNK2	0	0	0	0	0,0,0,5	0,0,0,6	0,0,0,4	0,0,0,4	0	no	0	0
ENSG00000099889	6815	ENSG00000099889	chr22	-	19960641	19960840	19960447	19960559	19961165	19961316	6815	91	104	203	8	8	15	138	150	218	0	3	7	198	99	2.64716e-05	0.000788611	0.85,0.867,0.871	1.0,0.962,0.94	-0.105	99	112	218	138	153	225	ARVCF	0	0	0	0	0,0,0,5	0,0,0,5	0,0,0,2	0,0,0,4	0	no	0	0
ENSG00000100003	75415	ENSG00000100003	chr22	+	30795631	30795707	30792845	30793159	30802330	30802374	75415	46	92	129	1	2	6	48	48	99	6	10	4	175	99	0.00351379	0.0423711	0.963,0.963,0.924	0.819,0.731,0.933	0.122	47	94	135	54	58	103	SEC14L2	0	0	0	0	0,0,0,1	0,0,0,3	0,0,0,1	0,0,0,0	0	no	0	0
ENSG00000100014	75151	ENSG00000100014	chr22	+	24672667	24672771	24666807	24666951	24698162	24698352	75151	72	157	171	67	126	194	123	87	104	177	162	195	198	99	1.00274e-05	0.000351227	0.35,0.384,0.306	0.258,0.212,0.211	0.12	139	283	365	300	249	299	SPECC1L	0	0	0	0	0,0,0,6	0,0,0,1	0,0,0,0	0,0,1,1	0	no	0	0
ENSG00000100058	75186	ENSG00000100058	chr22	+	25851678	25851807	25844071	25844251	25853225	25853368	75186	162	222	216	40	9	7	278	185	309	12	2	2	198	99	9.33148e-05	0.00224598	0.669,0.925,0.939	0.921,0.979,0.987	-0.118	202	231	223	290	187	311	CRYBB2P1	0	0	0	0	0,0,0,5	0,0,0,1	0,0,0,1	0,0,0,1	0	no	0	0
ENSG00000100099	54861	ENSG00000100099	chr22	-	26862016	26862070	26861420	26861517	26862191	26862228	54861	32	52	62	72	101	161	33	29	41	180	180	221	153	99	4.54946e-08	3.51394e-06	0.223,0.25,0.199	0.106,0.094,0.107	0.122	104	153	223	213	209	262	HPS4	0	0	26862125	26862125	0,0,0,4	0,0,0,6	0,0,0,4	0,0,0,4	1	yes	0	0
ENSG00000100105	75488	ENSG00000100105	chr22	-	31724772	31724845	31721794	31723295	31731677	31731849	75488	11	15	23	63	78	76	27	30	19	28	39	76	172	99	0.00106282	0.0163505	0.091,0.1,0.148	0.357,0.307,0.126	-0.15	74	93	99	55	69	95	PATZ1	0	0	0	0	0,0,0,4	0,0,0,3	0,0,0,5	0,0,0,2	0	no	0	0
ENSG00000100227	73690	ENSG00000100227	chr22	-	42997975	42998062	42995703	42995799	42998775	42999018	73690	346	508	389	48	48	72	364	358	448	90	102	83	186	99	0.000186767	0.00396842	0.793,0.849,0.742	0.683,0.651,0.742	0.103	394	556	461	454	460	531	POLDIP3	0	0	0	0	0,0,0,2	0,0,0,4	0,0,0,2	0,0,0,4	0	no	0	0
ENSG00000100227	73691	ENSG00000100227	chr22	-	42997975	42998113	42995703	42995799	42998775	42998972	73691	149	250	144	48	48	72	146	120	175	90	102	83	198	99	0.00245646	0.0320201	0.608,0.723,0.5	0.448,0.37,0.513	0.167	197	298	216	236	222	258	POLDIP3	0	0	0	0	0,0,0,2	0,0,0,4	0,0,0,2	0,0,0,4	0	no	0	0
ENSG00000100263	33253	ENSG00000100263	chr22	-	29656690	29656857	29656314	29656602	29657188	29657414	33253	254	269	301	0	14	3	198	109	301	12	15	42	198	99	3.22557e-10	4.29637e-08	1.0,0.906,0.98	0.892,0.784,0.782	0.143	254	283	304	210	124	343	RHBDD3	0	0	0	0	0,0,0,1	0,0,0,3	0,0,0,4	0,0,0,5	0	no	0	0
ENSG00000100281	67927	ENSG00000100281	chr22	+	35659974	35660089	35659788	35659867	35660640	35661560	67927	70	293	176	15	61	24	225	203	216	27	7	20	198	99	0.000166557	0.00360951	0.7,0.706,0.786	0.806,0.935,0.844	-0.131	85	354	200	252	210	236	HMGXB4	0	0	0	0	0,0,0,3	0,0,0,3	0,0,0,3	0,0,0,3	0	no	0	0
ENSG00000100325	75385	ENSG00000100325	chr22	-	30229529	30229603	30228233	30228331	30234166	30234217	75385	5	11	5	30	25	15	3	4	0	25	32	20	173	99	0.00223847	0.0297653	0.087,0.201,0.16	0.064,0.067,0.0	0.106	35	36	20	28	36	20	ASCC2	0	0	0	0	0,0,0,4	0,0,0,0	0,0,0,0	0,0,0,3	0	no	0	0
ENSG00000100348	68100	ENSG00000100348	chr22	-	36864648	36864764	36863930	36863964	36876621	36876884	68100	2	7	3	20	25	27	12	8	9	14	22	22	198	99	0.0025087	0.0324924	0.048,0.123,0.053	0.3,0.154,0.17	-0.133	22	32	30	26	30	31	TXN2	0	0	0	0	0,0,0,4	0,0,0,0	0,0,0,0	0,0,0,1	0	no	0	0
ENSG00000100354	75880	ENSG00000100354	chr22	+	40666125	40666284	40660691	40663040	40669428	40669604	75880	43	77	72	70	63	71	101	72	62	49	50	40	198	99	0.00228819	0.0302977	0.235,0.379,0.336	0.508,0.419,0.437	-0.138	113	140	143	150	122	102	TNRC6B	0	0	0	0	0,0,0,5	0,0,0,3	0,0,0,4	0,0,0,4	0	no	0	0
ENSG00000100376	66740	ENSG00000100376	chr22	+	45717922	45718096	45706017	45706064	45718251	45718264	66740	3	8	3	50	70	119	27	24	21	64	75	73	198	99	9.49882e-11	1.40368e-08	0.029,0.054,0.012	0.174,0.138,0.126	-0.114	53	78	122	91	99	94	FAM118A	0	0	0	0	0,0,0,3	0,0,0,1	0,0,0,5	0,0,0,4	0	no	0	0
ENSG00000100401	75983	ENSG00000100401	chr22	-	41680904	41681157	41676936	41677086	41681366	41681909	75983	30	23	46	11	13	14	16	24	14	15	20	21	198	99	0.00095191	0.0149826	0.577,0.469,0.622	0.348,0.375,0.25	0.232	41	36	60	31	44	35	RANGAP1	0	0	0	0	0,0,0,5	0,0,0,4	0,0,0,4	0,0,0,4	0	no	0	0
ENSG00000100416	81414	ENSG00000100416	chr22	+	46739158	46739265	46733675	46733841	46742318	46742441	81414	101	489	434	22	66	71	253	217	324	99	127	115	198	99	4.22554e-10	5.4883e-08	0.697,0.787,0.753	0.561,0.461,0.585	0.21	123	555	505	352	344	439	TRMU	0	0	0	0	0,0,0,4	0,0,0,3	0,0,0,3	0,0,0,3	0	no	0	0
ENSG00000100418	82705	ENSG00000100418	chr22	-	42003843	42003865	42000047	42000157	42016755	42017100	82705	117	67	66	36	32	36	30	42	65	24	41	57	121	99	0.000266234	0.00533832	0.727,0.631,0.6	0.506,0.456,0.483	0.171	153	99	102	54	83	122	DESI1	0	0	0	0	0,0,0,5	0,0,0,3	0,0,0,1	0,0,0,5	0	no	0	0
ENSG00000100429	76425	ENSG00000100429	chr22	-	50687259	50687319	50687090	50687180	50687756	50687883	76425	84	21	62	0	5	4	28	48	38	12	4	9	159	99	0.00285227	0.0359378	1.0,0.723,0.906	0.592,0.882,0.724	0.144	84	26	66	40	52	47	HDAC10	0	0	0	0	0,0,0,6	0,0,0,6	0,0,0,4	0,0,0,2	0	no	0	0
ENSG00000100429	76421	ENSG00000100429	chr22	-	50687259	50687288	50687090	50687180	50687756	50687883	76421	42	27	32	0	5	4	23	29	28	12	4	9	128	99	0.00306184	0.0380278	1.0,0.807,0.861	0.597,0.849,0.706	0.172	42	32	36	35	33	37	HDAC10	0	0	0	0	0,0,0,6	0,0,0,6	0,0,0,4	0,0,0,2	0	no	0	0
ENSG00000100429	76428	ENSG00000100429	chr22	-	50687531	50687597	50686794	50686901	50687756	50687883	76428	49	35	48	4	6	0	63	39	47	0	0	0	165	99	5.95449e-05	0.001554	0.88,0.778,1.0	1.0,1.0,1.0	-0.114	53	41	48	63	39	47	HDAC10	0	0	0	0	0,0,0,5	0,0,0,4	0,0,0,3	0,0,0,2	0	no	0	0
ENSG00000100445	48205	ENSG00000100445	chr14	-	24910883	24911001	24909988	24910132	24911383	24911466	48205	252	99	149	36	20	12	111	99	146	8	0	6	198	99	1.85024e-05	0.000585262	0.778,0.712,0.861	0.874,1.0,0.924	-0.149	288	119	161	119	99	152	SDR39U1	0	0	0	0	0,0,0,6	0,0,0,4	0,0,0,6	0,0,0,6	0	no	0	0
ENSG00000100479	17694	ENSG00000100479	chr14	-	50141067	50141145	50140840	50140934	50146442	50146518	17694	99	271	267	12	37	48	173	157	181	50	44	34	177	99	0.00370688	0.0441343	0.822,0.804,0.757	0.659,0.666,0.749	0.103	111	308	315	223	201	215	POLE2	0	0	0	0	0,0,0,4	0,0,0,3	0,0,0,3	0,0,0,1	0	no	0	0
ENSG00000100503	89308	ENSG00000100503	chr14	-	51223209	51225348	51221459	51221585	51226574	51227077	89308	64	372	233	1	29	13	104	105	98	19	22	11	198	99	6.8357e-05	0.00174016	0.97,0.865,0.9	0.732,0.705,0.817	0.16	65	401	246	123	127	109	NIN	0	0	0	0	0,0,0,3	0,0,0,4	0,0,0,5	0,0,1,3	0	no	0	0
ENSG00000100505	48406	ENSG00000100505	chr14	-	51467400	51467558	51448517	51448821	51475797	51475951	48406	47	106	102	16	36	36	124	81	113	16	9	9	198	99	1.00817e-07	7.04373e-06	0.595,0.596,0.586	0.795,0.818,0.863	-0.233	63	142	138	140	90	122	TRIM9	0	0	0	0	0,0,0,0	0,0,0,0	0,0,0,0	0,0,0,0	0	no	0	0
ENSG00000100526	46713	ENSG00000100526	chr14	+	54866611	54866694	54863672	54863795	54868241	54868297	46713	107	394	347	5	80	35	191	300	285	34	106	62	182	99	0.00179184	0.0249085	0.921,0.728,0.844	0.753,0.606,0.714	0.14	112	474	382	225	406	347	CDKN3	0	0	0	0	0,0,0,4	0,0,0,1	0,0,0,1	0,0,0,1	0	no	0	0
ENSG00000100578	40706	ENSG00000100578	chr14	+	59006788	59006854	58979239	58979345	59014498	59014763	40706	59	110	57	21	14	11	78	56	70	1	6	7	165	99	0.000738375	0.0121823	0.628,0.825,0.757	0.979,0.848,0.857	-0.158	80	124	68	79	62	77	KIAA0586	0	0	0	0	0,0,0,4	0,0,0,1	0,0,0,1	0,0,0,3	0	no	0	0
ENSG00000100697	46958	ENSG00000100697	chr14	-	95606995	95607096	95599651	95599840	95623566	95623607	46958	68	131	102	40	58	108	75	86	68	133	139	95	198	99	2.44294e-05	0.000738257	0.459,0.53,0.321	0.22,0.236,0.264	0.197	108	189	210	208	225	163	DICER1	0	0	0	0	0,0,0,5	0,0,0,5	0,0,0,2	0,0,0,3	0	no	0	0
ENSG00000100722	42702	ENSG00000100722	chr14	+	89063077	89063152	89044328	89044484	89073586	89073707	42702	73	362	165	4	41	35	117	107	192	32	32	49	174	99	0.000868345	0.013868	0.912,0.834,0.728	0.675,0.655,0.69	0.151	77	403	200	149	139	241	ZC3H14	0	0	0	0	0,0,0,3	0,0,0,1	0,0,0,1	0,0,0,3	0	no	0	0
ENSG00000100731	16940	ENSG00000100731	chr14	+	71462457	71462560	71443658	71445365	71476350	71476441	16940	3	8	24	38	122	95	31	37	15	62	47	53	198	99	2.43836e-07	1.49041e-05	0.038,0.032,0.112	0.2,0.282,0.124	-0.141	41	130	119	93	84	68	PCNX1	0	0	0	0	0,0,0,3	0,0,1,2	0,0,1,2	0,0,0,4	0	no	0	0
ENSG00000100731	16943	ENSG00000100731	chr14	+	71462457	71462642	71443658	71445365	71476350	71476441	16943	43	93	99	38	122	95	141	121	92	62	47	53	198	99	2.66571e-07	1.61219e-05	0.361,0.276,0.343	0.532,0.563,0.465	-0.193	81	215	194	203	168	145	PCNX1	0	0	0	0	0,0,0,3	0,0,1,2	0,0,1,2	0,0,0,4	0	no	0	0
ENSG00000100731	16938	ENSG00000100731	chr14	+	71455283	71455416	71443658	71445365	71476350	71476441	16938	20	95	110	38	122	95	107	85	89	62	47	53	198	99	0.000129883	0.00293578	0.208,0.28,0.367	0.463,0.475,0.456	-0.18	58	217	205	169	132	142	PCNX1	0	0	0	0	0,0,0,3	0,0,0,3	0,0,0,2	0,0,0,4	0	no	0	0
ENSG00000100813	8167	ENSG00000100813	chr14	-	23559190	23559310	23550956	23551045	23559730	23559842	8167	116	200	203	156	196	159	212	232	170	62	76	52	198	99	1.11022e-15	4.20061e-13	0.271,0.338,0.39	0.631,0.604,0.62	-0.285	272	396	362	274	308	222	ACIN1	0	0	0	0	0,0,0,2	0,0,0,6	0,0,0,5	0,0,0,5	0	no	0	0
ENSG00000100889	34075	ENSG00000100889	chr14	+	24563974	24564054	24563358	24563463	24566100	24566346	34075	0	8	11	26	22	20	15	10	41	25	14	37	179	99	0.000797125	0.0129364	0.0,0.167,0.233	0.249,0.283,0.38	-0.171	26	30	31	40	24	78	PCK2	0	0	0	0	0,0,0,4	0,0,0,3	0,0,0,3	0,0,0,3	0	no	0	0
ENSG00000101003	71660	ENSG00000101003	chr20	+	25397739	25397838	25388362	25388531	25405846	25405963	71660	19	29	52	27	34	59	36	46	49	16	18	10	198	99	9.66778e-07	4.82588e-05	0.26,0.299,0.306	0.529,0.561,0.71	-0.312	46	63	111	52	64	59	GINS1	0	0	0	0	0,0,0,3	0,0,0,1	0,0,0,3	0,0,0,5	0	no	0	0
ENSG00000101003	71662	ENSG00000101003	chr20	+	25398740	25398831	25388362	25388531	25405846	25405963	71662	210	454	417	27	34	59	271	393	455	16	18	10	190	99	6.95134e-08	5.12645e-06	0.802,0.874,0.786	0.898,0.919,0.96	-0.105	237	488	476	287	411	465	GINS1	0	0	0	0	0,0,0,3	0,0,0,4	0,0,0,2	0,0,0,5	0	no	0	0
ENSG00000101126	59892	ENSG00000101126	chr20	-	49521302	49521386	49520425	49520538	49545187	49545353	59892	49	16	18	82	53	26	0	6	5	37	16	46	183	99	3.25303e-06	0.000137657	0.244,0.14,0.272	0.0,0.169,0.056	0.144	131	69	44	37	22	51	ADNP	0	0	0	0	0,0,0,4	0,0,0,4	0,0,0,6	0,0,0,2	0	no	0	0
ENSG00000101150	73154	ENSG00000101150	chr20	+	62507168	62507228	62505020	62505169	62514071	62514173	73154	193	348	270	327	299	400	159	94	149	363	369	326	159	99	4.32816e-06	0.000174283	0.269,0.42,0.296	0.214,0.137,0.222	0.137	520	647	670	522	463	475	TPD52L2	0	0	0	0	0,0,0,3	0,0,0,4	0,0,0,6	0,0,0,4	0	no	0	0
ENSG00000101247	71344	ENSG00000101247	chr20	+	13795063	13795161	13789487	13789548	13797108	13797192	71344	39	77	66	20	62	100	93	117	129	35	54	60	197	99	0.00275773	0.034983	0.495,0.384,0.249	0.572,0.521,0.519	-0.161	59	139	166	128	171	189	NDUFAF5	0	0	0	0	0,0,0,4	0,0,0,5	0,0,0,3	0,0,0,1	0	no	0	0
ENSG00000101266	70969	ENSG00000101266	chr20	-	508576	508693	485761	485873	524315	524465	70969	44	61	61	35	42	57	17	33	32	36	68	54	198	99	5.48873e-06	0.000212001	0.386,0.421,0.349	0.191,0.195,0.229	0.18	79	103	118	53	101	86	CSNK2A1	0	0	0	0	0,0,1,1	0,0,0,3	0,0,0,7	0,0,0,5	0	no	0	0
ENSG00000101294	71704	ENSG00000101294	chr20	+	30136182	30136596	30135267	30135409	30136831	30136917	71704	29	22	43	7	7	3	64	47	81	0	0	0	198	99	6.3974e-10	7.94048e-08	0.674,0.611,0.878	1.0,1.0,1.0	-0.279	36	29	46	64	47	81	HM13	0	0	0	0	0,0,0,5	0,0,0,3	0,0,0,3	0,0,0,3	0	no	0	0
ENSG00000101294	71705	ENSG00000101294	chr20	+	30136479	30136596	30135184	30135409	30136831	30136917	71705	19	33	58	7	7	3	98	50	92	0	0	0	198	99	1.14076e-09	1.34555e-07	0.576,0.702,0.906	1.0,1.0,1.0	-0.272	26	40	61	98	50	92	HM13	0	0	0	0	0,0,0,5	0,0,0,2	0,0,0,3	0,0,0,3	0	no	0	0
ENSG00000101333	16145	ENSG00000101333	chr20	+	9440281	9440457	9438060	9438136	9449217	9449319	16145	45	62	29	6	7	0	40	61	46	0	3	0	198	99	0.000676381	0.0113648	0.789,0.816,1.0	1.0,0.91,1.0	-0.102	51	69	29	40	64	46	PLCB4	0	0	0	0	0,0,0,0	0,0,0,2	0,0,0,1	0,0,0,2	0	no	0	0
ENSG00000101365	71055	ENSG00000101365	chr20	-	2639404	2639483	2639040	2639168	2640170	2640231	71055	1598	1191	1556	39	105	132	1005	1101	1323	220	307	221	178	99	0	0	0.958,0.863,0.868	0.718,0.666,0.769	0.179	1637	1296	1688	1225	1408	1544	IDH3B	0	0	0	0	0,0,0,5	0,0,0,3	0,0,0,2	0,0,0,3	0	no	0	0
ENSG00000101365	71053	ENSG00000101365	chr20	-	2639283	2639483	2639040	2639168	2640170	2640231	71053	2000	1304	1765	39	105	132	1248	1385	1518	220	307	221	198	99	0	0	0.962,0.861,0.87	0.739,0.693,0.774	0.162	2039	1409	1897	1468	1692	1739	IDH3B	0	0	0	0	0,0,0,5	0,0,0,3	0,0,0,2	0,0,0,3	0	no	0	0
ENSG00000101654	64632	ENSG00000101654	chr18	+	13730625	13730754	13726659	13726728	13731474	13731820	64632	65	272	143	6	33	23	141	138	173	43	64	29	198	99	0.000754054	0.012381	0.844,0.805,0.757	0.621,0.519,0.749	0.172	71	305	166	184	202	202	RNMT	0	0	0	0	0,0,0,4	0,0,0,2	0,0,0,2	0,0,0,3	0	no	0	0
ENSG00000101654	64636	ENSG00000101654	chr18	+	13759940	13760207	13754112	13754146	13762037	13762074	64636	75	192	175	9	14	6	143	149	158	16	34	19	198	99	0.00137078	0.0201673	0.806,0.873,0.936	0.817,0.687,0.806	0.102	84	206	181	159	183	177	RNMT	0	0	0	0	0,0,0,3	0,0,0,2	0,0,0,0	0,0,0,4	0	no	0	0
ENSG00000101849	77326	ENSG00000101849	chrX	+	9621584	9621729	9608312	9608400	9622254	9622328	77326	59	66	75	67	59	72	203	141	163	76	35	60	198	99	3.74974e-11	6.01803e-09	0.306,0.359,0.342	0.572,0.668,0.576	-0.27	126	125	147	279	176	223	TBL1X	0	0	0	0	0,0,0,4	0,0,0,5	0,0,0,2	0,0,0,1	0	no	0	0
ENSG00000101901	54333	ENSG00000101901	chrX	+	110987895	110988132	110979941	110980107	110996017	110996058	54333	58	123	73	7	7	2	101	91	132	0	1	1	198	99	6.47614e-06	0.000242935	0.806,0.898,0.948	1.0,0.978,0.985	-0.104	65	130	75	101	92	133	ALG13	0	0	0	0	0,0,0,4	0,0,0,3	0,0,0,4	0,0,0,4	0	no	0	0
ENSG00000101966	413	ENSG00000101966	chrX	+	122994016	122994143	122993573	122993755	123022468	123022568	413	114	52	108	6	10	31	137	161	118	9	9	6	198	99	0.00212388	0.0284882	0.905,0.722,0.635	0.884,0.899,0.908	-0.143	120	62	139	146	170	124	XIAP	0	0	0	0	0,0,0,6	0,0,0,6	0,0,0,6	0,0,0,3	0	no	0	0
ENSG00000102038	388	ENSG00000102038	chrX	-	128627016	128627052	128625917	128626070	128630726	128630848	388	75	384	386	27	200	180	261	295	332	83	64	103	135	99	9.34195e-05	0.00224781	0.671,0.585,0.611	0.698,0.772,0.703	-0.102	102	584	566	344	359	435	SMARCA1	0	0	0	0	0,0,0,4	0,0,0,4	0,0,0,1	0,0,0,1	0	no	0	0
ENSG00000102078	368	ENSG00000102078	chrX	+	129484619	129484705	129483221	129483319	129492613	129492709	368	70	204	170	6	31	51	90	126	146	95	48	87	185	99	1.48636e-05	0.000488509	0.862,0.779,0.641	0.336,0.584,0.473	0.296	76	235	221	185	174	233	SLC25A14	0	0	0	0	0,0,0,3	0,0,0,1	0,0,0,0	0,0,0,2	0	no	0	0
ENSG00000102225	1169	ENSG00000102225	chrX	+	47081659	47081779	47077811	47078063	47082950	47083158	1169	2	39	45	19	41	72	27	15	19	103	103	82	198	99	0.00152851	0.0219577	0.05,0.322,0.238	0.116,0.068,0.104	0.107	21	80	117	130	118	101	CDK16	0	0	0	0	0,0,0,1	0,0,0,7	0,0,0,4	0,0,0,4	0	no	0	0
ENSG00000102225	1171	ENSG00000102225	chrX	+	47081671	47081741	47077709	47078063	47082950	47083127	1171	26	39	55	19	41	72	47	19	48	103	103	82	169	99	0.000136658	0.00306413	0.445,0.358,0.309	0.211,0.098,0.255	0.183	45	80	127	150	122	130	CDK16	0	0	0	0	0,0,0,1	0,0,0,7	0,0,0,4	0,0,0,4	0	no	0	0
ENSG00000102595	47157	ENSG00000102595	chr13	-	96553060	96553192	96547433	96547558	96555107	96555314	47157	31	240	148	4	13	24	155	195	251	0	5	0	198	99	1.63132e-11	2.80802e-09	0.795,0.902,0.755	1.0,0.951,1.0	-0.166	35	253	172	155	200	251	UGGT2	0	0	0	0	0,0,0,1	0,0,0,4	0,0,0,1	0,0,0,2	0	no	0	0
ENSG00000102595	47153	ENSG00000102595	chr13	-	96513041	96513137	96511844	96511929	96515882	96515968	47153	61	217	140	4	1	0	88	79	159	8	13	9	195	99	1.47895e-07	9.74189e-06	0.886,0.991,1.0	0.848,0.755,0.9	0.125	65	218	140	96	92	168	UGGT2	0	0	0	0	0,0,0,3	0,0,0,3	0,0,0,3	0,0,0,5	0	no	0	0
ENSG00000102710	89637	ENSG00000102710	chr13	-	37622700	37622736	37622014	37622073	37625624	37625696	89637	115	266	246	14	48	10	136	139	187	36	44	24	135	99	0.00165522	0.0233683	0.858,0.803,0.947	0.735,0.698,0.851	0.108	129	314	256	172	183	211	SUPT20H	0	0	0	0	0,0,0,3	0,0,0,3	0,0,0,2	0,0,0,1	0	no	0	0
ENSG00000102763	26821	ENSG00000102763	chr13	-	42524071	42524149	42486173	42486304	42534988	42535220	26821	150	209	236	4	12	11	164	168	142	22	21	13	177	99	7.05344e-05	0.0017901	0.954,0.907,0.923	0.807,0.817,0.859	0.1	154	221	247	186	189	155	VWA8	0	0	0	0	0,0,0,3	0,0,0,2	0,0,0,3	0,0,0,8	0	no	0	0
ENSG00000102780	82983	ENSG00000102780	chr13	+	42795399	42795530	42793821	42793930	42803234	42803386	82983	20	120	53	24	154	78	83	78	43	171	202	138	198	99	3.64904e-05	0.0010258	0.294,0.28,0.254	0.195,0.162,0.135	0.112	44	274	131	254	280	181	DGKH	0	0	0	0	0,0,0,3	0,0,0,2	0,0,0,3	0,0,0,4	0	no	0	0
ENSG00000102796	26273	ENSG00000102796	chr13	-	52345956	52346047	52342130	52343429	52348065	52348170	26273	48	30	37	0	2	0	48	37	66	1	4	9	190	99	0.000182302	0.00388832	1.0,0.887,1.0	0.962,0.828,0.793	0.101	48	32	37	49	41	75	DHRS12	0	0	0	0	0,0,0,0	0,0,0,2	0,0,0,2	0,0,0,2	0	no	0	0
ENSG00000102897	17353	ENSG00000102897	chr16	+	20922504	20922586	20912120	20912211	20926877	20927036	17353	10	11	11	17	46	69	3	0	3	39	46	60	181	99	2.10974e-06	9.37768e-05	0.243,0.116,0.08	0.04,0.0,0.027	0.124	27	57	80	42	46	63	LYRM1	0	0	0	0	0,0,0,7	0,0,0,2	0,0,0,3	0,0,0,2	0	no	0	0
ENSG00000102901	37669	ENSG00000102901	chr16	-	67866130	67866253	67865914	67866011	67866357	67866448	37669	156	95	173	0	3	2	123	141	153	8	12	11	198	99	5.66388e-07	3.07701e-05	1.0,0.941,0.977	0.885,0.855,0.874	0.101	156	98	175	131	153	164	CENPT	0	0	0	0	0,0,0,4	0,0,0,4	0,0,0,5	0,0,0,4	0	no	0	0
ENSG00000102901	37670	ENSG00000102901	chr16	-	67866130	67866257	67865914	67866011	67866357	67866448	37670	156	96	180	0	3	2	125	145	154	8	12	11	198	99	5.5009e-07	3.0086e-05	1.0,0.941,0.978	0.887,0.858,0.875	0.1	156	99	182	133	157	165	CENPT	0	0	0	0	0,0,0,4	0,0,0,4	0,0,0,5	0,0,0,4	0	no	0	0
ENSG00000102984	10416	ENSG00000102984	chr16	-	71895678	71895845	71893582	71894575	71898040	71898145	10416	35	57	85	7	21	15	114	87	112	6	8	9	198	99	6.14072e-05	0.00159443	0.714,0.576,0.739	0.905,0.845,0.862	-0.194	42	78	100	120	95	121	ZNF821	0	0	0	0	0,0,0,3	0,0,0,3	0,0,0,2	0,0,0,3	0	no	0	0
ENSG00000102984	10424	ENSG00000102984	chr16	-	71901814	71901940	71898040	71898145	71913809	71913926	10424	49	50	76	1	7	3	43	32	55	0	0	0	198	99	4.91324e-05	0.00132508	0.961,0.781,0.927	1.0,1.0,1.0	-0.11	50	57	79	43	32	55	ZNF821	0	0	0	0	0,0,0,2	0,0,1,2	0,0,0,3	0,0,0,3	0	no	0	0
ENSG00000102984	10422	ENSG00000102984	chr16	-	71901795	71901940	71898040	71898145	71913809	71913926	10422	36	50	77	1	7	3	48	24	55	0	0	0	198	99	3.40309e-05	0.000972738	0.947,0.781,0.928	1.0,1.0,1.0	-0.115	37	57	80	48	24	55	ZNF821	0	0	0	0	0,0,0,2	0,0,1,2	0,0,0,3	0,0,0,3	0	no	0	0
ENSG00000103034	10920	ENSG00000103034	chr16	+	58534891	58534981	58528867	58528912	58537701	58537807	10920	29	22	24	24	28	40	16	16	10	57	40	55	189	99	2.68562e-05	0.00079764	0.388,0.292,0.239	0.128,0.173,0.087	0.177	53	50	64	73	56	65	NDRG4	0	0	0	0	0,0,0,0	0,0,0,1	0,0,0,1	0,0,0,3	0	no	0	0
ENSG00000103034	10917	ENSG00000103034	chr16	+	58533047	58534981	58528867	58528912	58537701	58537807	10917	26	22	19	24	28	40	15	15	8	57	40	55	198	99	6.59001e-05	0.00169001	0.351,0.282,0.192	0.116,0.158,0.068	0.161	50	50	59	72	55	63	NDRG4	0	0	0	0	0,0,0,0	0,0,0,0	0,0,0,1	0,0,0,3	0	no	0	0
ENSG00000103064	51166	ENSG00000103064	chr16	+	68307720	68307807	68300495	68300624	68308593	68308714	51166	69	82	88	11	97	77	49	37	46	80	68	100	186	99	0.00339811	0.0413004	0.77,0.31,0.378	0.246,0.225,0.197	0.263	80	179	165	129	105	146	SLC7A6	0	0	0	0	0,0,0,2	0,0,0,4	0,0,0,4	0,0,0,5	0	no	0	0
ENSG00000103126	12668	ENSG00000103126	chr16	-	341189	341297	339439	339607	343487	343718	12668	22	83	136	54	98	168	159	206	223	109	98	102	198	99	2.67832e-08	2.22615e-06	0.169,0.297,0.288	0.422,0.512,0.522	-0.234	76	181	304	268	304	325	AXIN1	0	0	0	0	0,0,0,4	0,0,0,1	0,0,0,4	0,0,0,4	0	no	0	0
ENSG00000103148	27810	ENSG00000103148	chr16	-	169124	169254	162620	162774	180520	180590	27810	175	71	49	33	5	11	66	70	58	0	0	10	198	99	0.00143428	0.0208798	0.726,0.877,0.69	1.0,1.0,0.744	-0.15	208	76	60	66	70	68	NPRL3	0	0	0	0	0,0,0,2	0,0,0,4	0,0,0,4	0,0,0,3	0	no	0	0
ENSG00000103148	27808	ENSG00000103148	chr16	-	167299	167374	162620	162774	180520	180590	27808	51	31	33	33	5	11	37	24	39	0	0	10	174	99	0.000874707	0.013944	0.468,0.779,0.631	1.0,1.0,0.689	-0.27	84	36	44	37	24	49	NPRL3	0	0	0	0	0,0,0,2	0,0,0,4	0,0,0,2	0,0,0,3	0	no	0	0
ENSG00000103148	27820	ENSG00000103148	chr16	-	180520	180590	162620	162774	188148	188333	27820	110	51	42	17	4	3	15	28	42	11	8	10	169	99	0.00260433	0.0334763	0.791,0.882,0.891	0.444,0.672,0.711	0.246	127	55	45	26	36	52	NPRL3	0	0	0	0	0,0,0,2	0,0,0,3	0,0,0,2	0,0,0,5	0	no	0	0
ENSG00000103194	10024	ENSG00000103194	chr16	+	84773914	84773975	84766743	84767109	84792321	84792413	10024	43	150	123	5	9	16	105	96	113	0	3	4	160	99	3.53627e-05	0.00100273	0.842,0.912,0.826	1.0,0.952,0.946	-0.106	48	159	139	105	99	117	USP10	0	0	0	0	0,0,0,5	0,0,0,5	0,0,0,4	0,0,0,3	0	no	0	0
ENSG00000103202	12665	ENSG00000103202	chr16	+	451946	452043	450218	450294	454955	455024	12665	18	13	35	7	17	13	14	23	18	24	32	46	196	99	0.00151614	0.021836	0.565,0.279,0.576	0.228,0.266,0.165	0.254	25	30	48	38	55	64	NME4	0	0	0	454810	0,0,0,5	0,0,0,2	0,0,0,1	0,0,0,1	1	yes	0	0
ENSG00000103222	12091	ENSG00000103222	chr16	+	16110352	16110478	16108347	16108485	16126965	16127027	12091	305	220	156	2	4	0	139	101	160	12	6	21	198	99	6.75582e-12	1.26281e-09	0.987,0.965,1.0	0.853,0.894,0.792	0.138	307	224	156	151	107	181	ABCC1	0	0	0	0	0,0,0,2	0,0,0,2	0,0,0,3	0,0,0,5	0	no	0	0
ENSG00000103248	17663	ENSG00000103248	chr16	-	86581640	86581717	86580164	86580255	86582069	86582183	17663	1	17	4	24	65	87	24	25	30	55	36	68	176	99	1.29237e-07	8.68827e-06	0.023,0.128,0.025	0.197,0.281,0.199	-0.167	25	82	91	79	61	98	MTHFSD	0	0	0	0	0,0,0,5	0,0,0,4	0,0,0,3	0,0,0,3	0	no	0	0
ENSG00000103326	89273	ENSG00000103326	chr16	+	586028	586142	583945	583998	596816	598287	89273	136	61	51	195	72	132	26	9	39	137	115	104	198	99	3.5924e-08	2.86514e-06	0.259,0.298,0.162	0.087,0.038,0.158	0.145	331	133	183	163	124	143	CAPN15	0	0	0	0	0,0,0,4	0,0,0,4	0,0,0,4	0,0,0,4	0	no	0	1
ENSG00000103415	29567	ENSG00000103415	chr16	+	4533637	4533755	4526340	4526488	4555484	4555611	29567	68	72	46	75	260	287	20	12	13	173	199	248	198	99	1.33448e-09	1.5461e-07	0.312,0.122,0.074	0.055,0.029,0.026	0.133	143	332	333	193	211	261	HMOX2	0	0	0	0	0,0,0,5	0,0,0,3	0,0,1,0	0,0,0,3	0	no	0	0
ENSG00000103495	24353	ENSG00000103495	chr16	+	29820860	29821085	29819890	29820062	29821397	29822485	24353	2294	1566	3055	901	1148	2080	2821	3712	3581	943	1186	1400	198	99	0.000270675	0.00540936	0.56,0.405,0.423	0.599,0.61,0.561	-0.127	3195	2714	5135	3764	4898	4981	MAZ	0	0	0	0	0,0,0,3	0,0,0,5	0,0,0,4	0,0,0,4	0	no	0	0
ENSG00000103540	11972	ENSG00000103540	chr16	+	19537040	19537183	19535132	19535410	19539188	19539344	11972	20	45	29	3	14	9	12	14	17	17	7	13	198	99	0.00198223	0.0269341	0.769,0.616,0.617	0.261,0.5,0.395	0.282	23	59	38	29	21	30	CCP110	0	0	0	0	0,0,0,4	0,0,0,2	0,0,0,3	0,0,0,2	0	no	0	0
ENSG00000103671	6075	ENSG00000103671	chr15	+	64706283	64706410	64701811	64702027	64710739	64710927	6075	122	106	39	0	5	0	69	98	71	4	5	9	198	99	0.000550146	0.0096587	1.0,0.914,1.0	0.896,0.907,0.798	0.104	122	111	39	73	103	80	TRIP4	0	0	0	0	0,0,0,2	0,0,0,5	0,0,0,2	0,0,0,2	0	no	0	0
ENSG00000104044	15378	ENSG00000104044	chr15	-	28277210	28277309	28273016	28273205	28326793	28327041	15378	48	31	34	0	0	0	32	30	25	4	4	0	198	99	0.000152147	0.003351	1.0,1.0,1.0	0.8,0.789,1.0	0.137	48	31	34	36	34	25	OCA2	0	0	0	0	0,0,0,3	0,0,0,1	0,0,0,2	0,0,0,1	0	no	0	0
ENSG00000104047	14466	ENSG00000104047	chr15	+	49923197	49923255	49917309	49917628	49924355	49924499	14466	8	47	30	46	130	90	31	32	60	58	51	86	157	99	0.0002893	0.00571162	0.099,0.186,0.174	0.252,0.283,0.306	-0.127	54	177	120	89	83	146	DTWD1	0	49923083	0	0	0,0,0,2	0,0,0,3	0,0,0,3	0,0,0,2	1	yes	0	0
ENSG00000104218	4942	ENSG00000104218	chr8	+	68004037	68004118	67998241	67998345	68005777	68005855	4942	38	80	70	21	43	62	31	21	23	30	31	50	180	99	0.000891029	0.014161	0.499,0.506,0.383	0.362,0.271,0.202	0.184	59	123	132	61	52	73	CSPP1	0	0	0	0	0,0,0,2	0,0,0,2	0,0,0,1	0,0,0,5	0	no	0	0
ENSG00000104231	4798	ENSG00000104231	chr8	-	82629483	82629523	82627221	82627349	82630416	82630459	4798	54	281	390	77	175	294	228	221	440	407	460	688	139	99	5.19166e-05	0.00139203	0.333,0.534,0.486	0.285,0.255,0.313	0.167	131	456	684	635	681	1128	ZFAND1	0	0	0	0	0,0,0,3	0,0,0,3	0,0,0,1	0,0,0,1	0	no	0	0
ENSG00000104290	74657	ENSG00000104290	chr8	+	28357449	28357495	28351772	28351860	28360186	28360719	74657	43	108	86	6	27	32	37	41	32	29	52	29	145	99	1.21631e-07	8.2692e-06	0.83,0.732,0.647	0.466,0.35,0.43	0.321	49	135	118	66	93	61	FZD3	0	0	0	0	0,0,0,5	0,0,0,3	0,0,0,2	0,0,0,3	0	no	0	0
ENSG00000104299	95909	ENSG00000104299	chr8	-	28704263	28704326	28695153	28695293	28707729	28707790	95909	253	111	143	16	13	22	111	111	149	30	20	26	162	99	0.00142188	0.02073	0.906,0.839,0.799	0.693,0.772,0.778	0.1	269	124	165	141	131	175	INTS9	0	0	0	0	0,0,0,3	0,0,0,3	0,0,0,4	0,0,0,2	0	no	0	0
ENSG00000104529	20381	ENSG00000104529	chr8	-	144672777	144672899	144671680	144672251	144679517	144679585	20381	33	53	79	26	74	104	101	122	108	62	58	90	198	99	0.00124855	0.0186722	0.388,0.264,0.275	0.449,0.513,0.375	-0.137	59	127	183	163	180	198	EEF1D	0	0	1.44673e+35	0	0,0,0,3	0,0,0,5	0,0,0,7	0,0,0,6	4	yes	0	0
ENSG00000104529	20389	ENSG00000104529	chr8	-	144672814	144672905	144672063	144672251	144678257	144678924	20389	18	23	24	2	4	9	59	72	61	2	0	8	190	99	0.00226037	0.030036	0.824,0.75,0.581	0.939,1.0,0.799	-0.194	20	27	33	61	72	69	EEF1D	0	0	1.44673e+35	0	0,0,0,3	0,0,0,6	0,0,0,8	0,0,0,4	4	yes	0	0
ENSG00000104529	20383	ENSG00000104529	chr8	-	144672777	144672905	144671864	144672251	144679517	144679585	20383	33	53	87	26	74	104	123	145	127	62	58	90	198	99	6.90423e-05	0.00175565	0.388,0.264,0.295	0.498,0.556,0.414	-0.174	59	127	191	185	203	217	EEF1D	0	0	1.44673e+35	0	0,0,0,3	0,0,0,5	0,0,0,8	0,0,0,6	4	yes	0	0
ENSG00000104529	20387	ENSG00000104529	chr8	-	144672777	144672908	144671160	144672251	144679517	144679585	20387	45	104	132	26	74	104	170	207	180	62	58	90	198	99	0.000147425	0.00326553	0.464,0.413,0.388	0.578,0.641,0.5	-0.151	71	178	236	232	265	270	EEF1D	0	0	1.44673e+35	0	0,0,0,3	0,0,0,5	0,0,0,8	0,0,0,6	4	yes	0	0
ENSG00000104529	20404	ENSG00000104529	chr8	-	144674816	144675112	144671999	144672251	144679517	144679585	20404	7	13	22	26	74	104	38	51	64	62	58	90	198	99	5.66081e-10	7.13936e-08	0.119,0.081,0.096	0.235,0.305,0.262	-0.169	33	87	126	100	109	154	EEF1D	0	0	0	0	0,0,0,3	0,0,0,6	0,0,0,3	0,0,0,6	0	no	0	0
ENSG00000104529	20391	ENSG00000104529	chr8	-	144672814	144672908	144671813	144672251	144679517	144679585	20391	30	74	75	26	74	104	129	158	130	62	58	90	193	99	3.09722e-05	0.000898152	0.372,0.339,0.27	0.516,0.583,0.426	-0.181	56	148	179	191	216	220	EEF1D	0	0	1.44673e+35	0	0,0,0,3	0,0,0,6	0,0,0,8	0,0,0,6	4	yes	0	0
ENSG00000104529	20390	ENSG00000104529	chr8	-	144672814	144672905	144672063	144672251	144679517	144679581	20390	18	23	30	26	74	104	81	95	78	62	58	90	190	99	8.07491e-08	5.82882e-06	0.265,0.139,0.131	0.405,0.46,0.311	-0.214	44	97	134	143	153	168	EEF1D	0	0	1.44673e+35	0	0,0,0,3	0,0,0,6	0,0,0,8	0,0,0,6	4	yes	0	0
ENSG00000104529	20400	ENSG00000104529	chr8	-	144674816	144675063	144672007	144672251	144679517	144679583	20400	8	16	22	26	74	104	52	56	79	62	58	90	198	99	3.21909e-12	6.43161e-10	0.133,0.098,0.096	0.295,0.326,0.305	-0.2	34	90	126	114	114	169	EEF1D	0	0	0	0	0,0,0,3	0,0,0,6	0,0,0,3	0,0,0,6	0	no	0	0
ENSG00000104723	7603	ENSG00000104723	chr8	+	15615299	15615364	15605883	15605974	15621711	15621968	7603	142	483	512	67	329	375	558	732	841	216	274	294	164	99	1.01112e-05	0.0003534	0.561,0.47,0.452	0.609,0.617,0.633	-0.125	209	812	887	774	1006	1135	TUSC3	0	0	0	0	0,0,0,3	0,0,0,3	0,0,0,5	0,0,0,4	0	no	0	0
ENSG00000104728	95438	ENSG00000104728	chr8	+	1828213	1828330	1824736	1824900	1830800	1830915	95438	59	66	49	101	101	76	81	72	77	70	62	57	198	99	2.77105e-05	0.000818667	0.226,0.246,0.244	0.367,0.367,0.403	-0.14	160	167	125	151	134	134	ARHGEF10	0	0	0	0	0,0,0,4	0,0,0,2	0,0,0,2	0,0,0,4	0	no	0	0
ENSG00000104863	63563	ENSG00000104863	chr19	+	49619519	49619729	49618482	49618588	49621111	49621272	63563	49	82	104	3	5	12	99	89	123	0	0	2	198	99	1.1994e-07	8.16841e-06	0.891,0.891,0.813	1.0,1.0,0.969	-0.125	52	87	116	99	89	125	LIN7B	0	0	0	0	0,0,0,3	0,0,0,3	0,0,0,2	0,0,0,2	0	no	0	0
ENSG00000105186	62055	ENSG00000105186	chr19	-	33137364	33137521	33135230	33135385	33140587	33140698	62055	160	689	533	33	47	28	457	521	557	20	13	19	198	99	5.23559e-05	0.00140115	0.708,0.88,0.905	0.92,0.952,0.936	-0.105	193	736	561	477	534	576	ANKRD27	0	0	0	0	0,0,0,1	0,0,0,2	0,0,0,2	0,0,0,1	0	no	0	0
ENSG00000105221	56566	ENSG00000105221	chr19	-	40774490	40774592	40771128	40771258	40775329	40775447	56566	102	85	93	2	19	21	60	33	70	32	14	24	198	99	0.0003752	0.0070654	0.962,0.691,0.689	0.484,0.541,0.593	0.241	104	104	114	92	47	94	AKT2	0	0	0	0	0,0,0,4	0,0,0,3	0,0,0,3	0,0,0,6	0	no	0	0
ENSG00000105221	56568	ENSG00000105221	chr19	-	40774490	40774592	40771128	40771258	40785013	40785546	56568	94	63	65	125	146	118	34	25	47	146	129	147	198	99	3.90164e-07	2.2451e-05	0.273,0.177,0.216	0.104,0.088,0.138	0.112	219	209	183	180	154	194	AKT2	0	0	0	0	0,0,0,4	0,0,0,3	0,0,0,3	0,0,0,4	0	no	0	0
ENSG00000105223	62820	ENSG00000105223	chr19	+	40871459	40871492	40854610	40854675	40872325	40872417	62820	46	72	85	1	37	37	36	19	39	25	41	48	132	99	0.000264264	0.00530893	0.972,0.593,0.633	0.519,0.258,0.379	0.347	47	109	122	61	60	87	PLD3	0	0	0	0	0,0,0,5	0,0,0,2	0,0,0,5	0,0,0,3	0	no	0	0
ENSG00000105223	62830	ENSG00000105223	chr19	+	40871624	40871837	40871459	40871492	40872325	40872371	62830	234	498	462	45	61	88	376	443	486	32	21	39	198	99	7.27461e-08	5.33972e-06	0.722,0.803,0.724	0.855,0.913,0.862	-0.127	279	559	550	408	464	525	PLD3	0	0	0	0	0,0,0,5	0,0,0,6	0,0,0,5	0,0,0,3	0	no	0	0
ENSG00000105323	62913	ENSG00000105323	chr19	+	41811736	41811772	41809876	41810166	41812353	41812934	62913	57	162	193	15	17	13	125	136	170	1	1	5	135	99	1.5179e-08	1.33649e-06	0.736,0.875,0.916	0.989,0.99,0.961	-0.138	72	179	206	126	137	175	HNRNPUL1	0	0	0	0	0,0,0,3	0,0,0,5	0,0,0,4	0,0,0,3	0	no	0	0
ENSG00000105339	3936	ENSG00000105339	chr8	+	142173431	142173528	142170730	142170886	142175284	142175388	3936	28	84	65	6	0	5	84	99	95	2	1	1	196	99	0.00292123	0.0366124	0.702,1.0,0.868	0.955,0.98,0.98	-0.115	34	84	70	86	100	96	DENND3	0	0	0	0	0,0,0,2	0,0,0,1	0,0,0,1	0,0,0,2	0	no	0	0
ENSG00000105341	62934	ENSG00000105341	chr19	-	41939176	41939339	41937223	41938313	41939441	41939578	62934	175	279	397	55	157	200	301	318	331	85	80	80	198	99	0.000281371	0.00558791	0.614,0.47,0.498	0.639,0.665,0.674	-0.132	230	436	597	386	398	411	DMAC2	0	0	0	0	0,0,1,3	0,0,0,1	0,0,0,5	0,0,0,5	0	no	0	0
ENSG00000105419	48328	ENSG00000105419	chr19	-	47918307	47918358	47912692	47912804	47919908	47919959	48328	67	29	38	12	6	7	44	34	45	2	0	3	150	99	7.16635e-05	0.00181347	0.787,0.761,0.782	0.936,1.0,0.908	-0.171	79	35	45	46	34	48	MEIS3	0	0	0	0	0,0,0,0	0,0,0,4	0,0,0,4	0,0,0,2	0	no	0	0
ENSG00000105426	5709	ENSG00000105426	chr19	-	5218797	5218809	5218430	5218543	5219320	5219478	5709	42	102	103	71	86	79	158	112	159	32	70	45	111	99	4.25355e-05	0.00116932	0.345,0.514,0.538	0.815,0.588,0.759	-0.255	113	188	182	190	182	204	PTPRS	0	0	0	0	0,0,0,3	0,0,0,3	0,0,0,3	0,0,0,2	0	no	0	0
ENSG00000105429	39953	ENSG00000105429	chr19	+	42875501	42875634	42874852	42874983	42879658	42881938	39953	409	339	456	32	28	16	173	111	199	70	49	77	198	99	0	0	0.865,0.858,0.934	0.553,0.531,0.564	0.336	441	367	472	243	160	276	MEGF8	0	0	0	0	0,0,0,2	0,0,0,0	0,0,0,3	0,0,0,1	0	no	0	0
ENSG00000105429	39950	ENSG00000105429	chr19	+	42862938	42863106	42862295	42862459	42863249	42863394	39950	84	92	93	361	176	235	102	68	95	79	80	132	198	99	2.01397e-08	1.72576e-06	0.104,0.207,0.165	0.392,0.298,0.265	-0.16	445	268	328	181	148	227	MEGF8	0	0	0	0	0,0,0,3	0,0,0,3	0,0,0,7	0,0,0,6	0	no	0	0
ENSG00000105429	39948	ENSG00000105429	chr19	+	42853650	42853851	42852423	42852624	42854299	42854536	39948	631	284	304	138	40	38	197	169	198	13	0	12	198	99	3.00168e-09	3.20288e-07	0.696,0.78,0.8	0.883,1.0,0.892	-0.166	769	324	342	210	169	210	MEGF8	42852856	0	0	0	0,0,0,3	0,0,0,3	0,0,0,2	0,0,0,3	1	yes	0	0
ENSG00000105483	63441	ENSG00000105483	chr19	-	48752779	48752890	48744218	48744320	48753007	48753067	63441	77	109	148	12	13	15	135	170	156	1	4	3	198	99	3.00598e-09	3.2031e-07	0.762,0.807,0.831	0.985,0.955,0.963	-0.168	89	122	163	136	174	159	CARD8	0	0	4875303348753070	48753033	0,0,0,3	0,0,0,2	0,0,0,5	0,0,0,4	2	yes	0	0
ENSG00000105640	7974	ENSG00000105640	chr19	+	17972101	17972116	17970740	17970783	17972902	17973032	7974	10	27	10	20	11	26	30	34	46	17	7	9	114	99	0.00173593	0.0242695	0.303,0.681,0.25	0.605,0.808,0.816	-0.332	30	38	36	47	41	55	RPL18A	0	0	0	0	0,0,0,5	0,0,0,2	0,0,0,2	0,0,0,5	0	no	0	0
ENSG00000105655	52205	ENSG00000105655	chr19	-	18547782	18547915	18547139	18547289	18548408	18548570	52205	1019	391	724	93	28	82	966	986	1006	33	22	15	198	99	0	0	0.846,0.875,0.815	0.936,0.957,0.971	-0.109	1112	419	806	999	1008	1021	ISYNA1	0	0	0	0	0,0,0,2	0,0,0,1	0,0,0,1	0,0,0,3	0	no	0	0
ENSG00000105655	52206	ENSG00000105655	chr19	-	18547782	18547915	18547139	18547289	18548669	18548798	52206	96	39	75	127	51	88	50	44	42	24	37	14	198	99	0.000470832	0.00851039	0.274,0.277,0.299	0.51,0.373,0.6	-0.211	223	90	163	74	81	56	ISYNA1	0	0	0	0	0,0,0,2	0,0,0,1	0,0,0,1	0,0,0,2	0	no	0	0
ENSG00000105655	52209	ENSG00000105655	chr19	-	18548408	18548570	18547139	18547289	18548669	18548798	52209	1412	557	1147	127	51	88	1356	1264	1407	24	37	14	198	99	0	0	0.848,0.845,0.867	0.966,0.945,0.98	-0.11	1539	608	1235	1380	1301	1421	ISYNA1	0	0	0	0	0,0,0,2	0,0,0,3	0,0,0,1	0,0,0,2	0	no	0	0
ENSG00000105700	11768	ENSG00000105700	chr19	+	18671229	18671360	18669982	18670095	18672845	18672967	11768	30	27	45	0	0	0	54	83	68	8	16	10	198	99	5.56164e-10	7.05977e-08	1.0,1.0,1.0	0.771,0.722,0.773	0.245	30	27	45	62	99	78	KXD1	0	1.86711e+47	0	0	0,0,0,2	0,0,0,2	0,0,0,4	0,0,1,4	6	yes	0	0
ENSG00000105700	11766	ENSG00000105700	chr19	+	18671229	18671360	18668571	18668759	18672845	18672967	11766	30	28	35	10	4	5	54	81	67	8	1	0	198	99	0.000595545	0.0102988	0.6,0.778,0.778	0.771,0.976,1.0	-0.197	40	32	40	62	82	67	KXD1	0	1.86711e+47	0	0	0,0,0,5	0,0,0,2	0,0,0,4	0,0,1,4	6	yes	0	0
ENSG00000105755	37218	ENSG00000105755	chr19	-	44030666	44030811	44015588	44015718	44031248	44031353	37218	199	154	323	41	12	6	242	242	267	2	6	3	198	99	5.45757e-07	2.99326e-05	0.708,0.865,0.964	0.984,0.953,0.978	-0.126	240	166	329	244	248	270	ETHE1	0	0	0	0	0,0,0,1	0,0,0,6	0,0,0,4	0,0,0,4	0	no	0	0
ENSG00000105755	37214	ENSG00000105755	chr19	-	44030352	44030501	44015588	44015718	44030666	44030811	37214	326	288	474	38	28	32	215	221	286	77	59	69	198	99	2.95097e-13	7.36052e-11	0.811,0.837,0.881	0.583,0.652,0.675	0.206	364	316	506	292	280	355	ETHE1	0	0	0	0	0,0,0,1	0,0,0,3	0,0,0,8	0,0,0,6	0	no	0	0
ENSG00000105755	37216	ENSG00000105755	chr19	-	44030352	44030501	44015588	44015718	44031248	44031353	37216	166	141	262	41	12	6	98	116	137	2	6	3	198	99	0.00160794	0.0228513	0.669,0.855,0.956	0.961,0.906,0.958	-0.115	207	153	268	100	122	140	ETHE1	0	0	0	0	0,0,0,1	0,0,0,3	0,0,0,8	0,0,0,4	0	no	0	0
ENSG00000105793	8446	ENSG00000105793	chr7	+	89984399	89984544	89982129	89982323	90001468	90001542	8446	72	147	131	0	1	2	109	83	130	2	17	2	198	99	3.40077e-05	0.000972429	1.0,0.987,0.97	0.965,0.709,0.97	0.104	72	148	133	111	100	132	GTPBP10	0	0	0	0	0,0,0,5	0,0,0,1	0,0,0,1	0,0,0,3	0	no	0	0
ENSG00000105865	94603	ENSG00000105865	chr7	+	107205032	107205121	107204402	107204654	107207494	107207631	94603	52	142	130	8	12	3	85	77	144	16	12	29	188	99	0.000782266	0.0127533	0.774,0.862,0.958	0.737,0.772,0.723	0.121	60	154	133	101	89	173	DUS4L	0	0	0	0	0,0,0,5	0,0,0,3	0,0,0,2	0,0,0,4	0	no	0	0
ENSG00000105865	94604	ENSG00000105865	chr7	+	107205032	107205121	107204424	107204504	107207494	107207631	94604	31	109	75	3	4	7	47	55	108	1	0	0	188	99	1.73372e-05	0.000553774	0.845,0.935,0.849	0.961,1.0,1.0	-0.111	34	113	82	48	55	108	DUS4L	0	0	0	0	0,0,0,7	0,0,0,3	0,0,0,2	0,0,0,4	0	no	0	0
ENSG00000105877	41809	ENSG00000105877	chr7	+	21781544	21781784	21779188	21779291	21784487	21784681	41809	30	33	32	0	4	3	22	22	26	0	0	0	198	99	0.00174893	0.0244164	1.0,0.805,0.842	1.0,1.0,1.0	-0.118	30	37	35	22	22	26	DNAH11	0	0	0	0	0,0,0,1	0,0,0,1	0,0,0,1	0,0,0,4	0	no	0	0
ENSG00000105983	92551	ENSG00000105983	chr7	-	156627171	156627289	156626446	156626486	156629506	156629579	92551	11	32	38	303	445	348	67	62	90	212	198	239	198	99	0	0	0.018,0.035,0.052	0.136,0.135,0.158	-0.108	314	477	386	279	260	329	LMBR1	0	0	0	0	0,0,0,1	0,0,0,1	0,0,0,1	0,0,0,2	0	no	0	0
ENSG00000105983	92550	ENSG00000105983	chr7	-	156627171	156627269	156626446	156626486	156629506	156629579	92550	12	37	42	303	445	348	71	66	101	212	198	239	197	99	0	0	0.02,0.04,0.057	0.144,0.143,0.175	-0.115	315	482	390	283	264	340	LMBR1	0	0	0	0	0,0,0,1	0,0,0,1	0,0,0,1	0,0,0,2	0	no	0	0
ENSG00000106013	52423	ENSG00000106013	chr7	+	117876843	117876980	117876094	117876201	117879962	117880041	52423	27	97	70	3	16	1	65	95	114	0	0	0	198	99	1.77274e-08	1.53415e-06	0.818,0.752,0.972	1.0,1.0,1.0	-0.153	30	113	71	65	95	114	ANKRD7	0	0	0	0	0,0,0,0	0,0,0,0	0,0,0,0	0,0,0,0	0	no	0	0
ENSG00000106070	93389	ENSG00000106070	chr7	-	50778571	50778687	50772836	50773020	50823583	50823753	93389	31	28	16	5	0	6	20	23	49	0	1	1	198	99	0.000184214	0.00392163	0.756,1.0,0.571	1.0,0.92,0.961	-0.185	36	28	22	20	24	50	GRB10	0	0	0	0	0,0,0,0	0,0,0,0	0,0,0,0	0,0,0,3	0	no	0	0
ENSG00000106070	93417	ENSG00000106070	chr7	-	50823583	50823753	50742132	50742355	50860920	50861159	93417	72	24	57	7	0	0	73	53	76	10	15	6	198	99	0.00120759	0.0181638	0.837,1.0,1.0	0.785,0.639,0.864	0.183	79	24	57	83	68	82	GRB10	0	0	0	0	0,0,1,2	0,0,0,3	0,0,0,2	0,0,0,1	0	no	0	0
ENSG00000106077	6415	ENSG00000106077	chr7	-	73152205	73152402	73151897	73152065	73152657	73152793	6415	17	6	11	172	60	139	26	13	39	43	39	65	198	99	1.95621e-13	4.99057e-11	0.047,0.048,0.038	0.232,0.143,0.231	-0.158	189	66	150	69	52	104	ABHD11	0	0	0	0	0,0,0,6	0,0,0,4	0,0,0,7	0,0,0,7	0	no	0	0
ENSG00000106077	6416	ENSG00000106077	chr7	-	73152205	73152472	73151975	73152065	73152657	73152713	6416	23	12	13	172	60	139	24	17	50	43	39	65	198	99	2.20524e-12	4.53318e-10	0.063,0.091,0.045	0.218,0.179,0.278	-0.159	195	72	152	67	56	115	ABHD11	0	0	0	0	0,0,0,6	0,0,0,4	0,0,0,7	0,0,0,7	0	no	0	0
ENSG00000106078	93440	ENSG00000106078	chr7	-	51251798	51251896	51203854	51204028	51258546	51258640	93440	26	112	70	0	0	3	63	50	31	4	4	6	197	99	4.12646e-05	0.00113878	1.0,1.0,0.921	0.888,0.863,0.722	0.149	26	112	73	67	54	37	COBL	0	0	0	0	0,0,0,0	0,0,0,0	0,0,0,0	0,0,0,0	0	no	0	0
ENSG00000106133	20469	ENSG00000106133	chr7	-	72422690	72422834	72420596	72420735	72423864	72423969	20469	48	23	31	0	0	0	53	56	77	8	4	13	198	99	1.99884e-08	1.71467e-06	1.0,1.0,1.0	0.768,0.875,0.748	0.203	48	23	31	61	60	90	NSUN5P2	0	0	0	0	0,0,0,1	0,0,0,1	0,0,0,0	0,0,0,0	0	no	0	0
ENSG00000106144	13945	ENSG00000106144	chr7	+	142997472	142997533	142997296	142997387	143000876	143001026	13945	17	23	18	200	222	217	37	19	54	135	107	120	160	99	3.0903e-09	3.27071e-07	0.05,0.06,0.049	0.145,0.099,0.218	-0.101	217	245	235	172	126	174	CASP2	0	0	0	0	0,0,0,5	0,0,0,4	0,0,0,4	0,0,0,4	0	no	0	0
ENSG00000106443	27164	ENSG00000106443	chr7	+	11101417	11101468	11091238	11091407	11101590	11101712	27164	110	364	263	8	62	50	268	255	298	5	6	3	150	99	0	0	0.901,0.795,0.776	0.973,0.966,0.985	-0.151	118	426	313	273	261	301	PHF14	0	0	0	0	0,0,0,3	0,0,0,2	0,0,0,1	0,0,0,1	0	no	0	0
ENSG00000106462	90531	ENSG00000106462	chr7	-	148516069	148516151	148513775	148515209	148516687	148516779	90531	39	16	20	182	209	226	65	46	51	128	142	172	181	99	7.31887e-11	1.09692e-08	0.105,0.04,0.046	0.217,0.151,0.14	-0.106	221	225	246	193	188	223	EZH2	0	0	0	0	0,0,0,1	0,0,0,4	0,0,0,3	0,0,0,2	0	no	0	0
ENSG00000106462	90538	ENSG00000106462	chr7	-	148533913	148534092	148529725	148529842	148543588	148543690	90538	10	13	14	54	37	61	39	49	40	71	62	52	198	99	1.30794e-06	6.23481e-05	0.085,0.149,0.103	0.215,0.283,0.278	-0.146	64	50	75	110	111	92	EZH2	0	0	0	0	0,0,0,4	0,0,0,1	0,0,0,2	0,0,0,3	0	no	0	0
ENSG00000106462	90537	ENSG00000106462	chr7	-	148533913	148534092	148529725	148529842	148543561	148543690	90537	20	19	19	176	131	155	41	57	41	113	107	148	198	99	2.50194e-09	2.72155e-07	0.054,0.068,0.058	0.154,0.21,0.122	-0.102	196	150	174	154	164	189	EZH2	0	0	0	0	0,0,0,4	0,0,0,1	0,0,0,2	0,0,0,4	0	no	0	0
ENSG00000106603	57693	ENSG00000106603	chr7	-	43690210	43690311	43686826	43688251	43705256	43705321	57693	30	44	73	28	45	84	73	79	102	21	30	50	198	99	3.90428e-07	2.2451e-05	0.349,0.328,0.303	0.635,0.568,0.505	-0.243	58	89	157	94	109	152	COA1	0	0	0	0	0,0,0,4	0,0,0,1	0,0,0,4	0,0,0,3	0	no	0	0
ENSG00000106692	16649	ENSG00000106692	chr9	+	108382214	108382342	108370099	108370232	108397331	108397429	16649	20	100	55	6	10	6	64	62	93	4	0	2	198	99	0.000161048	0.00350855	0.625,0.833,0.821	0.889,1.0,0.959	-0.19	26	110	61	68	62	95	FKTN	0	0	0	0	0,0,0,3	0,0,0,3	0,0,0,3	0,0,0,3	0	no	0	0
ENSG00000106714	3126	ENSG00000106714	chr9	-	39140515	39140635	39132928	39133129	39149802	39149974	3126	28	27	33	1	0	0	24	40	32	4	2	1	198	99	0.00269473	0.0343731	0.933,1.0,1.0	0.75,0.909,0.941	0.111	29	27	33	28	42	33	CNTNAP3	0	0	0	0	0,0,0,0	0,0,0,0	0,0,0,0	0,0,0,0	0	no	0	0
ENSG00000106785	2586	ENSG00000106785	chr9	-	100872350	100872516	100872170	100872266	100881263	100881418	2586	0	21	8	77	44	64	27	26	16	36	43	57	198	99	4.80385e-05	0.00129908	0.0,0.193,0.059	0.273,0.232,0.123	-0.125	77	65	72	63	69	73	TRIM14	0	0	0	0	0,0,0,5	0,0,0,4	0,0,0,0	0,0,0,3	0	no	0	0
ENSG00000107077	3622	ENSG00000107077	chr9	+	7105401	7105500	7103684	7103870	7128065	7128236	3622	0	3	8	31	74	77	14	9	15	22	32	24	198	99	9.98469e-10	1.19389e-07	0.0,0.02,0.049	0.241,0.123,0.238	-0.178	31	77	85	36	41	39	KDM4C	0	0	0	0	0,0,0,3	0,0,0,1	0,0,0,3	0,0,0,2	0	no	0	0
ENSG00000107099	12303	ENSG00000107099	chr9	+	304580	304704	289509	289581	311953	312166	12303	38	46	29	0	0	0	23	20	43	1	7	0	198	99	0.000457319	0.00830449	1.0,1.0,1.0	0.92,0.588,1.0	0.164	38	46	29	24	27	43	DOCK8	0	0	0	0	0,0,0,0	0,0,0,0	0,0,0,1	0,0,0,1	0	no	0	0
ENSG00000107164	1935	ENSG00000107164	chr9	+	133510053	133510125	133507588	133507665	133511385	133511513	1935	541	531	591	100	70	79	489	522	575	38	33	31	171	99	3.68411e-09	3.83371e-07	0.758,0.815,0.812	0.882,0.902,0.915	-0.105	641	601	670	527	555	606	FUBP3	0	0	0	0	0,0,0,3	0,0,0,6	0,0,0,5	0,0,0,4	0	no	0	0
ENSG00000107669	50055	ENSG00000107669	chr10	-	123658355	123658484	123629520	123629553	123659380	123659509	50055	91	204	170	55	101	83	97	62	123	130	91	133	198	99	1.15535e-10	1.69134e-08	0.453,0.502,0.506	0.272,0.254,0.316	0.206	146	305	253	227	153	256	ATE1	0	0	0	0	0,0,0,7	0,0,0,4	0,0,0,5	0,0,0,3	0	no	0	0
ENSG00000107669	50060	ENSG00000107669	chr10	-	123659380	123659509	123658355	123658484	123661905	123662135	50060	103	181	162	79	165	135	174	165	205	40	53	76	198	99	1.87181e-11	3.17005e-09	0.395,0.354,0.375	0.685,0.609,0.574	-0.248	182	346	297	214	218	281	ATE1	0	0	0	0	0,0,0,5	0,0,0,3	0,0,0,3	0,0,0,3	0	no	0	0
ENSG00000107679	50083	ENSG00000107679	chr10	+	124151818	124151888	124134219	124134322	124152696	124152857	50083	33	116	223	6	25	53	126	157	140	76	104	76	169	99	1.4359e-09	1.64655e-07	0.763,0.731,0.711	0.493,0.469,0.519	0.241	39	141	276	202	261	216	PLEKHA1	0	0	0	0	0,0,0,4	0,0,0,3	0,0,0,3	0,0,0,5	0	no	0	0
ENSG00000107679	50091	ENSG00000107679	chr10	+	124187791	124187832	124186457	124186547	124189139	124191861	50091	60	169	197	79	92	122	109	115	113	131	168	210	140	99	0.00119772	0.0180426	0.349,0.565,0.533	0.37,0.326,0.276	0.158	139	261	319	240	283	323	PLEKHA1	0	0	0	0	0,0,0,1	0,0,0,5	0,0,0,4	0,0,0,4	0	no	0	0
ENSG00000107679	50092	ENSG00000107679	chr10	+	124187791	124187936	124186457	124186547	124189139	124189638	50092	63	111	129	79	92	122	82	72	69	131	168	210	198	99	3.67696e-08	2.92718e-06	0.285,0.376,0.346	0.238,0.176,0.141	0.151	142	203	251	213	240	279	PLEKHA1	0	0	0	0	0,0,0,1	0,0,0,5	0,0,0,2	0,0,0,4	0	no	0	0
ENSG00000107771	46078	ENSG00000107771	chr10	+	86259630	86259715	86237330	86237420	86273204	86273323	46078	16	29	28	14	74	39	9	9	21	50	59	52	184	99	0.000772025	0.0126153	0.381,0.174,0.279	0.088,0.076,0.179	0.164	30	103	67	59	68	73	CCSER2	0	0	0	0	0,0,0,3	0,0,0,4	0,0,0,2	0,0,0,2	0	no	0	0
ENSG00000108001	50392	ENSG00000108001	chr10	-	131639107	131639296	131638508	131638598	131640379	131640435	50392	95	179	248	33	44	72	256	232	288	12	14	20	198	99	0	0	0.59,0.67,0.633	0.914,0.892,0.878	-0.264	128	223	320	268	246	308	EBF3	0	0	0	0	0,0,0,0	0,0,0,0	0,0,0,0	0,0,0,0	0	no	0	0
ENSG00000108001	50391	ENSG00000108001	chr10	-	131637346	131637459	131635963	131636224	131638508	131638706	50391	102	97	112	50	132	185	198	199	189	96	73	105	198	99	0.00147082	0.0213244	0.505,0.269,0.232	0.508,0.577,0.474	-0.184	152	229	297	294	272	294	EBF3	0	0	0	0	0,0,0,0	0,0,0,0	0,0,0,0	0,0,0,0	0	no	0	0
ENSG00000108272	71512	ENSG00000108272	chr17	+	34951456	34951610	34948316	34948586	34954591	34954686	71512	122	96	114	36	5	22	141	113	127	9	3	4	198	99	3.03473e-05	0.000884227	0.629,0.906,0.722	0.887,0.95,0.941	-0.174	158	101	136	150	116	131		0	0	0	0	0,0,1,4	0,0,0,4	0,0,0,4	0,0,0,6	0	no	0	0
ENSG00000108272	71508	ENSG00000108272	chr17	+	34951400	34951610	34948227	34948586	34954591	34954686	71508	182	148	246	36	5	22	228	208	237	9	3	4	198	99	1.89332e-06	8.53681e-05	0.717,0.937,0.848	0.927,0.972,0.967	-0.121	218	153	268	237	211	241		0	0	0	0	0,0,1,4	0,0,0,3	0,0,0,4	0,0,0,6	0	no	0	0
ENSG00000108296	30412	ENSG00000108296	chr17	-	36966528	36966653	36965954	36966018	36966720	36966848	30412	25	13	26	15	66	72	31	54	36	13	33	17	198	99	0.000115721	0.00267275	0.455,0.09,0.153	0.544,0.45,0.514	-0.27	40	79	98	44	87	53		0	0	0	0	0,0,0,2	0,0,0,5	0,0,0,2	0,0,0,3	0	no	0	0
ENSG00000108312	56249	ENSG00000108312	chr17	-	42289711	42289822	42289240	42289374	42290186	42290307	56249	312	453	456	159	291	276	263	227	240	225	225	269	198	99	1.8235e-06	8.26486e-05	0.495,0.438,0.452	0.369,0.335,0.308	0.124	471	744	732	488	452	509	UBTF	0	0	0	0	0,0,0,3	0,0,0,2	0,0,0,2	0,0,0,2	0	no	0	0
ENSG00000108423	26313	ENSG00000108423	chr17	-	57943969	57944110	57941024	57941208	57963443	57963591	26313	85	90	81	0	0	0	76	61	61	4	3	6	198	99	3.71069e-06	0.000153281	1.0,1.0,1.0	0.905,0.91,0.836	0.116	85	90	81	80	64	67	TUBD1	0	0	0	0	0,0,0,3	0,0,0,3	0,0,0,2	0,0,0,2	0	no	0	0
ENSG00000108423	26326	ENSG00000108423	chr17	-	57958254	57958471	57955463	57955695	57963443	57963591	26326	46	130	102	1	1	4	74	69	99	5	8	12	198	99	3.17584e-05	0.0009175	0.958,0.985,0.927	0.881,0.812,0.805	0.124	47	131	106	79	77	111	TUBD1	0	0	0	0	0,0,0,2	0,0,0,2	0,0,0,3	0,0,0,2	0	no	0	0
ENSG00000108423	26336	ENSG00000108423	chr17	-	57968191	57968402	57963443	57963591	57970057	57970076	26336	22	178	161	2	3	3	78	94	125	14	7	15	198	99	1.8743e-06	8.47057e-05	0.846,0.967,0.964	0.736,0.87,0.806	0.122	24	181	164	92	101	140	TUBD1	0	0	0	0	0,0,0,2	0,0,0,2	0,0,0,3	0,0,0,5	0	no	0	0
ENSG00000108433	24823	ENSG00000108433	chr17	+	45012394	45012535	45009432	45009565	45015964	45016070	24823	250	705	558	5	11	16	356	313	447	37	27	26	198	99	1.52349e-10	2.18936e-08	0.962,0.97,0.946	0.828,0.853,0.896	0.1	255	716	574	393	340	473	GOSR2	0	0	0	0	0,0,0,4	0,0,0,2	0,0,0,3	0,0,0,3	0	no	0	0
ENSG00000108639	38319	ENSG00000108639	chr17	+	76167590	76167730	76166897	76167135	76167819	76168023	38319	1778	776	756	240	43	108	534	512	518	19	17	21	198	99	7.08273e-10	8.68105e-08	0.787,0.9,0.778	0.934,0.938,0.925	-0.111	2018	819	864	553	529	539	SYNGR2	0	0	0	0	0,0,0,5	0,0,0,6	0,0,0,3	0,0,0,3	0	no	0	0
ENSG00000108799	21418	ENSG00000108799	chr17	-	40876322	40876442	40874812	40874933	40879652	40879781	21418	79	374	196	9	13	9	269	225	252	32	43	29	198	99	7.08375e-06	0.000261945	0.814,0.935,0.916	0.808,0.723,0.813	0.107	88	387	205	301	268	281	EZH1	0	0	0	0	0,0,0,2	0,0,0,2	0,0,0,1	0,0,0,3	0	no	0	0
ENSG00000108799	21408	ENSG00000108799	chr17	-	40856619	40856701	40855210	40855838	40858024	40858131	21408	40	121	83	0	0	0	111	99	70	0	6	10	181	99	5.70431e-06	0.000218786	1.0,1.0,1.0	1.0,0.9,0.793	0.102	40	121	83	111	105	80	EZH1	0	0	0	0	0,0,0,1	0,0,0,2	0,0,0,5	0,0,0,2	0	no	0	0
ENSG00000109083	23473	ENSG00000109083	chr17	-	26659171	26659408	26658427	26659013	26662365	26662461	23473	213	260	425	168	92	201	261	294	313	202	271	307	198	99	0.00167696	0.023618	0.388,0.586,0.514	0.392,0.352,0.338	0.135	381	352	626	463	565	620	IFT20	0	0	0	0	0,0,0,6	0,0,0,6	0,0,0,0	0,0,0,1	0	no	0	0
ENSG00000109184	90440	ENSG00000109184	chr4	+	52753288	52753410	52752733	52752804	52757925	52758017	90440	11	18	67	36	154	179	108	144	109	113	116	144	198	99	2.13163e-14	6.34788e-12	0.133,0.055,0.158	0.323,0.383,0.275	-0.212	47	172	246	221	260	253	DCUN1D4	0	5275332352753320	5.27534e+31	0	0,0,0,4	0,0,0,4	0,0,0,1	0,0,0,2	6	yes	0	0
ENSG00000109381	47287	ENSG00000109381	chr4	-	140037802	140037961	139994607	139994721	140046317	140046483	47287	12	63	58	35	103	78	81	54	93	75	63	88	198	99	0.00426736	0.0493824	0.146,0.234,0.271	0.351,0.3,0.346	-0.115	47	166	136	156	117	181	ELF2	0	0	0	0	0,0,0,3	0,0,0,5	0,0,0,5	0,0,0,1	0	no	0	0
ENSG00000109685	25000	ENSG00000109685	chr4	+	1944065	1944292	1941380	1941505	1952798	1952930	25000	102	73	84	629	445	335	143	161	139	275	264	291	198	99	0	0	0.075,0.076,0.111	0.206,0.234,0.193	-0.124	731	518	419	418	425	430	NSD2	0	0	0	0	0,0,0,3	0,0,0,8	0,0,0,5	0,0,0,2	0	no	0	0
ENSG00000109685	24999	ENSG00000109685	chr4	+	1944065	1944159	1941380	1941505	1952798	1952930	24999	102	73	80	629	445	335	146	156	138	275	264	291	193	99	0	0	0.077,0.078,0.109	0.214,0.233,0.196	-0.126	731	518	415	421	420	429	NSD2	0	0	0	0	0,0,0,3	0,0,0,8	0,0,0,3	0,0,0,2	0	no	0	0
ENSG00000109689	6826	ENSG00000109689	chr4	+	27009604	27009628	27009154	27009322	27010049	27010150	6826	14	7	3	33	58	55	20	17	27	20	26	27	123	99	1.42541e-07	9.43685e-06	0.255,0.089,0.042	0.446,0.345,0.446	-0.284	47	65	58	40	43	54	STIM2	0	0	0	0	0,0,0,3	0,0,0,3	0,0,0,2	0,0,0,4	0	no	0	0
ENSG00000109881	52627	ENSG00000109881	chr11	-	27371878	27371986	27362938	27363097	27378949	27379088	52627	31	265	156	2	7	9	107	139	172	12	18	19	198	99	7.04947e-05	0.00178967	0.886,0.95,0.897	0.817,0.794,0.819	0.101	33	272	165	119	157	191	CCDC34	0	0	0	0	0,0,0,5	0,0,0,3	0,0,0,2	0,0,0,2	0	no	1	2
ENSG00000109920	60777	ENSG00000109920	chr11	-	47747288	47747388	47746023	47746330	47752925	47753113	60777	16	66	39	83	105	101	8	6	18	108	84	99	198	99	4.05524e-08	3.17606e-06	0.088,0.239,0.162	0.036,0.034,0.083	0.112	99	171	140	116	90	117	FNBP4	0	0	0	0	0,0,0,5	0,0,0,4	0,0,0,4	0,0,0,5	0	no	0	0
ENSG00000110046	54458	ENSG00000110046	chr11	-	64671061	64671132	64670759	64670836	64673034	64673127	54458	42	68	54	0	2	0	26	35	36	1	13	2	170	99	9.59915e-06	0.00033789	1.0,0.952,1.0	0.938,0.611,0.913	0.163	42	70	54	27	48	38	ATG2A	0	0	0	0	0,0,0,4	0,0,0,3	0,0,0,4	0,0,0,3	0	no	0	0
ENSG00000110075	55029	ENSG00000110075	chr11	+	68289961	68290157	68286968	68287119	68312305	68312492	55029	7	7	6	15	35	19	11	29	19	25	15	24	198	99	0.00229054	0.0303083	0.189,0.091,0.136	0.18,0.492,0.284	-0.18	22	42	25	36	44	43	PPP6R3	0	0	0	0	0,0,0,3	0,0,0,2	0,0,0,1	0,0,0,3	0	no	0	0
ENSG00000110200	35304	ENSG00000110200	chr11	-	71822487	71822542	71822202	71822332	71823695	71823820	35304	43	87	85	7	11	21	41	61	56	3	2	1	154	99	1.02563e-05	0.000357825	0.798,0.836,0.722	0.898,0.951,0.973	-0.155	50	98	106	44	63	57	ANAPC15	0	0	0	0	0,0,0,5	0,0,0,5	0,0,0,2	0,0,0,1	0	no	0	0
ENSG00000110274	59632	ENSG00000110274	chr11	+	117253511	117253658	117252416	117252584	117257918	117258128	59632	14	20	25	76	49	86	67	29	58	33	25	43	198	99	5.12923e-14	1.44504e-11	0.084,0.169,0.127	0.504,0.367,0.403	-0.298	90	69	111	100	54	101	CEP164	0	0	0	0	0,0,0,3	0,0,0,3	0,0,0,2	0,0,0,3	0	no	0	0
ENSG00000110497	39055	ENSG00000110497	chr11	-	46534276	46534363	46529740	46529920	46563494	46564531	39055	108	114	118	63	63	88	74	68	106	65	87	93	186	99	0.00315718	0.0389894	0.477,0.491,0.416	0.377,0.294,0.378	0.112	171	177	206	139	155	199	AMBRA1	0	0	0	0	0,0,0,7	0,0,0,3	0,0,0,4	0,0,0,4	0	no	0	0
ENSG00000110536	24459	ENSG00000110536	chr11	+	47591251	47591443	47587009	47587538	47593022	47593321	24459	440	672	1092	194	120	110	775	742	892	56	63	90	198	99	0.000811475	0.0131311	0.531,0.737,0.832	0.874,0.855,0.832	-0.154	634	792	1202	831	805	982	PTPMT1	0	0	0	0	0,0,0,3	0,0,0,3	0,0,0,4	0,0,0,2	0	no	0	0
ENSG00000110719	57849	ENSG00000110719	chr11	+	67812424	67812569	67811255	67811374	67814899	67815039	57849	30	21	27	8	0	1	24	30	27	0	0	0	198	99	7.569e-05	0.00189758	0.652,1.0,0.931	1.0,1.0,1.0	-0.139	38	21	28	24	30	27	TCIRG1	0	0	0	0	0,0,0,5	0,0,0,3	0,0,0,3	0,0,0,4	0	no	0	0
ENSG00000110756	52261	ENSG00000110756	chr11	-	18314445	18314523	18309439	18309560	18316566	18316716	52261	32	84	59	2	8	4	72	78	71	0	0	0	177	99	1.27647e-06	6.10336e-05	0.899,0.855,0.892	1.0,1.0,1.0	-0.118	34	92	63	72	78	71	HPS5	0	0	0	0	0,0,0,2	0,0,0,4	0,0,0,3	0,0,0,3	0	no	0	0
ENSG00000110841	30565	ENSG00000110841	chr12	+	27829996	27830029	27829360	27829532	27832421	27832572	30565	43	67	54	78	116	61	15	13	15	85	55	90	132	99	2.23375e-09	2.45024e-07	0.293,0.302,0.399	0.117,0.151,0.111	0.205	121	183	115	100	68	105	PPFIBP1	0	0	0	0	0,0,0,4	0,0,0,1	0,0,0,4	0,0,0,2	0	no	0	0
ENSG00000111196	31254	ENSG00000111196	chr12	-	10761696	10761982	10760452	10760535	10762429	10762540	31254	77	113	57	95	778	453	121	128	297	149	214	330	198	99	1.66475e-07	1.08112e-05	0.288,0.068,0.059	0.289,0.23,0.31	-0.138	172	891	510	270	342	627	MAGOHB	0	0	0	0	0,0,0,5	0,0,0,1	0,0,0,2	0,0,0,3	0	no	0	0
ENSG00000111215	26209	ENSG00000111215	chr12	-	11126253	11126320	11000970	11001006	11199618	11199640	26209	21	82	29	0	4	6	51	47	49	0	0	0	166	99	7.29191e-05	0.00184167	1.0,0.924,0.742	1.0,1.0,1.0	-0.111	21	86	35	51	47	49	PRR4	0	0	0	0	0,0,0,3	0,0,0,4	0,0,0,4	0,0,0,2	0	no	0	0
ENSG00000111237	13646	ENSG00000111237	chr12	-	110937261	110937351	110933816	110934008	110939853	110939916	13646	26	65	144	39	308	236	11	31	78	159	248	298	189	99	1.72147e-06	7.87533e-05	0.259,0.1,0.242	0.035,0.061,0.121	0.128	65	373	380	170	279	376	VPS29	0	0	0	0	0,0,0,2	0,0,0,1	0,0,0,2	0,0,0,3	0	no	0	0
ENSG00000111237	13641	ENSG00000111237	chr12	-	110936624	110936664	110933816	110934008	110937339	110937351	13641	10	106	68	81	374	247	45	48	77	102	106	160	139	99	0.000150881	0.00332842	0.081,0.168,0.164	0.239,0.244,0.255	-0.108	91	480	315	147	154	237	VPS29	0	0	0	0	0,0,0,2	0,0,0,3	0,0,0,3	0,0,0,1	0	no	0	0
ENSG00000111237	13651	ENSG00000111237	chr12	-	110937339	110937351	110933816	110934008	110939853	110939904	13651	71	361	240	39	308	236	99	104	147	159	248	298	111	99	1.57023e-08	1.3787e-06	0.619,0.511,0.476	0.357,0.272,0.306	0.224	110	669	476	258	352	445	VPS29	0	0	0	0	0,0,0,2	0,0,0,1	0,0,0,2	0,0,0,3	0	no	0	0
ENSG00000111247	57424	ENSG00000111247	chr12	+	4654384	4654478	4652928	4653070	4654947	4654998	57424	6	16	6	19	101	30	20	12	27	22	27	24	193	99	1.41904e-06	6.671e-05	0.139,0.075,0.093	0.318,0.186,0.366	-0.188	25	117	36	42	39	51	RAD51AP1	0	0	0	0	0,0,0,1	0,0,0,4	0,0,0,6	0,0,0,5	0	no	0	0
ENSG00000111271	22012	ENSG00000111271	chr12	+	112139965	112140114	112130500	112130700	112147329	112147488	22012	45	114	73	0	0	0	77	71	79	6	7	10	198	99	1.24047e-09	1.44789e-07	1.0,1.0,1.0	0.865,0.835,0.798	0.167	45	114	73	83	78	89	ACAD10	0	0	0	0	0,0,0,3	0,0,0,5	0,0,0,2	0,0,0,3	0	no	0	0
ENSG00000111271	22037	ENSG00000111271	chr12	+	112186814	112186907	112186120	112186279	112186976	112187573	22037	15	15	14	24	31	49	2	7	5	30	30	43	192	99	0.000229848	0.00474103	0.244,0.2,0.128	0.033,0.107,0.057	0.125	39	46	63	32	37	48	ACAD10	0	0	0	0	0,0,0,2	0,0,0,2	0,0,0,7	0,0,0,6	0	no	0	0
ENSG00000111364	21264	ENSG00000111364	chr12	+	124103215	124103384	124101057	124101150	124103994	124104263	21264	31	64	72	0	13	15	74	65	78	3	2	2	198	99	0.000584877	0.0101524	1.0,0.711,0.706	0.925,0.942,0.951	-0.134	31	77	87	77	67	80	DDX55	0	0	0	0	0,0,0,4	0,0,0,2	0,0,0,4	0,0,0,2	0	no	0	0
ENSG00000111371	31209	ENSG00000111371	chr12	-	46636982	46637097	46623346	46623422	46662308	46662795	31209	47	179	159	0	4	4	156	156	210	14	10	21	198	99	5.37631e-06	0.000208658	1.0,0.957,0.952	0.848,0.886,0.833	0.114	47	183	163	170	166	231	SLC38A1	0	0	0	0	0,0,0,3	0,0,0,2	0,0,0,1	0,0,0,4	0	no	0	0
ENSG00000111445	21774	ENSG00000111445	chr12	+	118455494	118455858	118454526	118454697	118456876	118456941	21774	57	23	36	361	584	442	123	133	201	309	336	366	198	99	0	0	0.073,0.019,0.039	0.166,0.165,0.215	-0.138	418	607	478	432	469	567	RFC5	0	0	0	0	0,0,0,6	0,0,0,1	0,0,0,2	0,0,0,2	0	no	0	0
ENSG00000111445	21773	ENSG00000111445	chr12	+	118455494	118455657	118454533	118454697	118456876	118456941	21773	58	13	24	361	584	442	98	111	169	309	336	366	198	99	0	0	0.074,0.011,0.026	0.137,0.142,0.188	-0.119	419	597	466	407	447	535	RFC5	0	0	0	0	0,0,0,6	0,0,0,1	0,0,0,4	0,0,0,2	0	no	0	0
ENSG00000111445	21771	ENSG00000111445	chr12	+	118455494	118455620	118454505	118454697	118456876	118456941	21771	65	30	33	361	584	442	137	191	243	309	336	366	198	99	0	0	0.083,0.025,0.036	0.181,0.221,0.249	-0.169	426	614	475	446	527	609	RFC5	0	0	0	0	0,0,0,6	0,0,0,1	0,0,0,5	0,0,0,2	0	no	0	0
ENSG00000111450	21078	ENSG00000111450	chr12	-	131280539	131280665	131275378	131276522	131283069	131283180	21078	131	254	221	38	65	61	194	197	201	36	19	33	198	99	0.000464535	0.00841406	0.633,0.661,0.644	0.729,0.838,0.753	-0.127	169	319	282	230	216	234	STX2	0	0	0	0	0,0,0,3	0,0,0,2	0,0,0,4	0,0,0,3	0	no	0	0
ENSG00000111596	31460	ENSG00000111596	chr12	+	70726546	70726626	70713077	70713144	70729217	70729246	31460	105	210	178	12	43	40	86	107	144	33	41	54	179	99	0.000173637	0.00373709	0.829,0.73,0.711	0.59,0.591,0.596	0.164	117	253	218	119	148	198	CNOT2	0	0	0	0	0,0,0,2	0,0,0,3	0,0,0,3	0,0,0,1	0	no	0	0
ENSG00000111731	72272	ENSG00000111731	chr12	-	22611417	22611489	22609904	22610095	22612425	22612476	72272	48	96	57	18	11	4	88	103	94	0	1	4	171	99	1.91038e-07	1.20588e-05	0.607,0.835,0.892	1.0,0.984,0.932	-0.194	66	107	61	88	104	98	C2CD5	0	0	0	0	0,0,0,5	0,0,0,2	0,0,0,5	0,0,0,4	0	no	0	0
ENSG00000111731	72273	ENSG00000111731	chr12	-	22611417	22611519	22609904	22610095	22612425	22612476	72273	134	160	93	18	11	4	230	220	186	0	1	4	198	99	3.56626e-10	4.71806e-08	0.788,0.879,0.921	1.0,0.991,0.959	-0.121	152	171	97	230	221	190	C2CD5	0	0	0	0	0,0,0,5	0,0,0,2	0,0,0,4	0,0,0,4	0	no	0	0
ENSG00000111752	93634	ENSG00000111752	chr12	+	9085802	9085946	9085158	9085427	9086460	9086596	93634	51	80	111	2	8	6	103	87	109	0	0	2	198	99	5.55974e-06	0.00021387	0.927,0.833,0.902	1.0,1.0,0.965	-0.101	53	88	117	103	87	111	PHC1	0	0	0	0	0,0,1,0	0,0,1,0	0,0,0,4	0,0,0,4	0	no	0	0
ENSG00000111788	55451	ENSG00000111788	chr12	+	9465212	9465291	9464326	9464427	9465470	9465625	55451	132	62	140	7	15	0	121	149	123	0	0	1	178	99	7.02417e-07	3.67736e-05	0.913,0.697,1.0	1.0,1.0,0.986	-0.125	139	77	140	121	149	124		0	0	0	0	0,0,0,2	0,0,0,1	0,0,0,4	0,0,0,3	0	no	0	0
ENSG00000111790	58475	ENSG00000111790	chr12	+	27113447	27113561	27110533	27110676	27116274	27116388	58475	139	394	322	17	72	65	142	166	316	67	134	72	198	99	0.000467719	0.00845998	0.803,0.732,0.712	0.514,0.382,0.687	0.221	156	466	387	209	300	388	FGFR1OP2	0	0	0	0	0,0,0,4	0,0,0,3	0,0,0,4	0,0,0,3	0	no	0	0
ENSG00000111817	75037	ENSG00000111817	chr6	+	116754505	116754713	116752116	116752356	116756749	116758984	75037	79	238	250	0	2	3	163	203	227	11	17	11	198	99	1.20235e-08	1.0899e-06	1.0,0.983,0.977	0.881,0.857,0.912	0.103	79	240	253	174	220	238	DSE	0	0	0	0	0,0,0,3	0,0,0,3	0,0,0,3	0,0,0,4	0	no	0	0
ENSG00000111907	82742	ENSG00000111907	chr6	+	125578243	125578304	125574862	125574901	125583979	125584190	82742	56	82	98	24	31	23	113	50	125	3	4	11	160	99	5.51388e-10	7.01051e-08	0.591,0.621,0.725	0.959,0.886,0.875	-0.261	80	113	121	116	54	136	TPD52L1	0	0	0	0	0,0,0,3	0,0,0,3	0,0,0,3	0,0,0,4	0	no	0	0
ENSG00000111907	82739	ENSG00000111907	chr6	+	125574862	125574901	125569427	125569529	125578243	125578304	82739	31	90	120	2	3	2	67	48	122	8	14	4	138	99	0.00042411	0.00781561	0.917,0.956,0.977	0.857,0.711,0.956	0.109	33	93	122	75	62	126	TPD52L1	0	0	0	0	0,0,0,4	0,0,0,1	0,0,0,3	0,0,0,3	0	no	0	0
ENSG00000111961	90588	ENSG00000111961	chr6	+	148808749	148808851	148795245	148795358	148835459	148835592	90588	57	125	100	0	20	20	130	96	121	0	1	3	198	99	7.24607e-08	5.32375e-06	1.0,0.758,0.714	1.0,0.98,0.953	-0.154	57	145	120	130	97	124	SASH1	0	0	0	0	0,0,0,2	0,0,0,3	0,0,0,2	0,0,0,3	0	no	0	0
ENSG00000112033	84725	ENSG00000112033	chr6	+	35314843	35314927	35310334	35310458	35378763	35378994	84725	30	74	37	0	0	0	48	44	41	8	3	9	183	99	4.95655e-09	5.009e-07	1.0,1.0,1.0	0.764,0.888,0.711	0.212	30	74	37	56	47	50	PPARD	0	0	0	0	0,0,0,3	0,0,0,4	0,0,0,2	0,0,0,2	0	no	0	0
ENSG00000112118	84209	ENSG00000112118	chr6	-	52130032	52130183	52129418	52129584	52130872	52130942	84209	155	204	195	503	1188	1175	963	976	970	1115	1046	1373	198	99	0	0	0.134,0.079,0.077	0.302,0.318,0.261	-0.197	658	1392	1370	2078	2022	2343	MCM3	0	0	0	0	0,0,0,2	0,0,0,4	0,0,0,2	0,0,0,1	0	no	0	0
ENSG00000112218	81699	ENSG00000112218	chr6	-	97279656	97279774	97245887	97247757	97285143	97285353	81699	22	16	11	7	19	36	10	0	5	40	64	55	198	99	1.78055e-06	8.10773e-05	0.611,0.296,0.133	0.111,0.0,0.043	0.295	29	35	47	50	64	60	GPR63	0	0	0	0	0,0,0,1	0,0,0,1	0,0,0,1	0,0,0,5	0	no	0	0
ENSG00000112234	20352	ENSG00000112234	chr6	-	99375580	99375698	99353301	99353546	99395681	99395849	20352	23	33	79	4	4	9	36	63	62	17	22	14	198	99	0.00149341	0.0215684	0.742,0.805,0.814	0.514,0.589,0.689	0.19	27	37	88	53	85	76	FBXL4	0	0	0	0	0,0,0,5	0,0,0,1	0,0,0,3	0,0,0,3	0	no	0	0
ENSG00000112234	20354	ENSG00000112234	chr6	-	99375580	99375698	99365249	99365595	99395681	99395849	20354	23	32	80	0	0	2	36	63	61	0	12	5	198	99	5.05437e-05	0.00135707	1.0,1.0,0.952	1.0,0.724,0.859	0.123	23	32	82	36	75	66	FBXL4	0	0	0	0	0,0,0,3	0,0,0,1	0,0,0,3	0,0,0,3	0	no	0	0
ENSG00000112237	89779	ENSG00000112237	chr6	-	99992054	99992149	99990377	99991485	99992987	99993106	89779	59	245	171	174	851	498	299	353	350	390	516	681	194	99	4.30778e-11	6.81586e-09	0.148,0.128,0.149	0.281,0.259,0.208	-0.108	233	1096	669	689	869	1031	CCNC	0	0	0	0	0,0,0,2	0,0,0,3	0,0,0,2	0,0,0,2	0	no	0	0
ENSG00000112290	57729	ENSG00000112290	chr6	-	110499800	110499945	110481837	110481935	110500641	110500852	57729	33	37	37	5	15	15	45	26	40	34	33	26	198	99	0.00183845	0.0253555	0.767,0.552,0.552	0.398,0.283,0.435	0.252	38	52	52	79	59	66	WASF1	0	0	0	0	0,0,0,5	0,0,0,3	0,0,0,4	0,0,0,4	0	no	0	0
ENSG00000112290	57728	ENSG00000112290	chr6	-	110499800	110499945	110448671	110448832	110500641	110500852	57728	37	40	41	42	57	50	40	26	41	92	106	75	198	99	0.000299009	0.005859	0.306,0.26,0.291	0.179,0.109,0.215	0.118	79	97	91	132	132	116	WASF1	0	0	0	0	0,0,0,6	0,0,0,3	0,0,0,4	0,0,0,4	0	no	0	0
ENSG00000112290	57724	ENSG00000112290	chr6	-	110481837	110481935	110448671	110448832	110499800	110499945	57724	42	70	31	5	19	11	99	70	56	8	5	6	197	99	0.00203883	0.0275598	0.808,0.649,0.586	0.861,0.876,0.824	-0.173	47	89	42	107	75	62	WASF1	0	0	0	0	0,0,0,6	0,0,0,3	0,0,0,5	0,0,0,3	0	no	0	0
ENSG00000112305	74582	ENSG00000112305	chr6	+	71501391	71501472	71482631	71483128	71508359	71508440	74582	8	35	18	14	81	19	14	6	8	54	30	58	180	99	0.000195669	0.004124	0.239,0.192,0.343	0.125,0.099,0.071	0.16	22	116	37	68	36	66	SMAP1	0	0	0	0	0,0,0,2	0,0,0,2	0,0,0,1	0,0,0,3	0	no	0	0
ENSG00000112357	92253	ENSG00000112357	chr6	+	137193335	137193391	137147456	137147607	137219279	137219379	92253	38	72	108	3	0	0	41	56	89	5	11	8	155	99	2.37339e-07	1.45906e-05	0.89,1.0,1.0	0.84,0.765,0.877	0.136	41	72	108	46	67	97	PEX7	0	0	0	0	0,0,0,2	0,0,0,2	0,0,0,2	0,0,0,1	0	no	0	0
ENSG00000112739	12856	ENSG00000112739	chr6	+	4056760	4056922	4056554	4056669	4057269	4057421	12856	20	36	21	238	483	201	87	145	72	202	226	266	198	99	0	0	0.04,0.036,0.05	0.177,0.243,0.119	-0.138	258	519	222	289	371	338	PRPF4B	0	0	0	0	0,0,0,5	0,0,0,4	0,0,0,4	0,0,0,3	0	no	0	0
ENSG00000112759	88955	ENSG00000112759	chr6	+	44193797	44193904	44187392	44187519	44194999	44195079	88955	116	38	32	61	29	29	32	17	39	31	52	55	198	99	0.000745002	0.0122581	0.487,0.396,0.356	0.34,0.14,0.262	0.166	177	67	61	63	69	94	SLC29A1	0	0	0	0	0,0,0,0	0,0,0,1	0,0,0,1	0,0,0,3	0	no	0	0
ENSG00000112759	88958	ENSG00000112759	chr6	+	44193797	44193904	44191301	44191378	44194999	44195079	88958	251	80	90	188	183	186	60	48	78	216	202	300	198	99	1.53436e-05	0.000502388	0.4,0.179,0.195	0.122,0.106,0.115	0.144	439	263	276	276	250	378	SLC29A1	0	0	0	0	0,0,0,4	0,0,0,1	0,0,0,1	0,0,0,3	0	no	0	0
ENSG00000112759	88957	ENSG00000112759	chr6	+	44193797	44193904	44191301	44191378	44194996	44195079	88957	217	79	89	52	23	46	43	37	72	35	33	65	198	99	8.96185e-06	0.000318607	0.676,0.632,0.492	0.381,0.359,0.356	0.235	269	102	135	78	70	137	SLC29A1	0	0	0	0	0,0,0,4	0,0,0,1	0,0,0,1	0,0,0,3	0	no	0	0
ENSG00000112981	86536	ENSG00000112981	chr5	-	137454506	137454625	137450865	137451453	137464167	137464268	86536	46	110	112	8	2	4	24	30	64	0	0	1	198	99	0.000261668	0.00526969	0.742,0.965,0.933	1.0,1.0,0.97	-0.11	54	112	116	24	30	65	NME5	0	0	0	0	0,0,0,0	0,0,0,0	0,0,0,0	0,0,0,1	0	no	0	0
ENSG00000113163	85354	ENSG00000113163	chr5	-	74695134	74695212	74685416	74685512	74696029	74696122	85354	24	43	39	29	71	70	14	20	9	106	112	85	177	99	1.84763e-12	3.84858e-10	0.316,0.253,0.238	0.069,0.091,0.056	0.197	53	114	109	120	132	94	CERT1	0	0	0	0	0,0,0,3	0,0,0,5	0,0,0,3	0,0,0,2	0	no	0	0
ENSG00000113240	87591	ENSG00000113240	chr5	-	178046838	178046897	178043882	178045779	178050256	178050417	87591	29	35	38	16	110	54	12	6	22	79	115	113	158	99	9.20728e-07	4.61957e-05	0.532,0.166,0.306	0.087,0.032,0.109	0.259	45	145	92	91	121	135	CLK4	0	0	0	0	0,0,0,3	0,0,0,3	0,0,0,1	0,0,0,2	0	no	0	0
ENSG00000113300	28945	ENSG00000113300	chr5	+	179922651	179922755	179921411	179921763	179956274	179956388	28945	0	17	11	36	73	38	20	18	12	42	32	31	198	99	0.000818654	0.0132336	0.0,0.104,0.126	0.192,0.22,0.162	-0.115	36	90	49	62	50	43	CNOT6	0	0	0	0	0,0,0,5	0,0,0,6	0,0,0,3	0,0,0,3	0	no	0	0
ENSG00000113552	72361	ENSG00000113552	chr5	-	141391852	141391904	141391476	141391606	141392559	141392595	72361	17	52	44	28	161	94	7	6	11	40	62	50	151	99	6.24978e-05	0.00161759	0.285,0.175,0.235	0.103,0.06,0.126	0.135	45	213	138	47	68	61	GNPDA1	0	0	0	0	0,0,0,4	0,0,0,4	0,0,0,4	0,0,0,2	0	no	0	0
ENSG00000113593	84926	ENSG00000113593	chr5	+	64867665	64868113	64865704	64865825	64872705	64872753	84926	127	635	493	0	35	50	436	435	592	43	65	63	198	99	0.00104034	0.0160787	1.0,0.901,0.831	0.835,0.77,0.825	0.101	127	670	543	479	500	655	PPWD1	0	0	0	0	0,0,0,1	0,0,0,6	0,0,0,4	0,0,0,3	0	no	0	0
ENSG00000113648	86452	ENSG00000113648	chr5	-	134686512	134686603	134681657	134681747	134696186	134696297	86452	241	336	258	6	6	15	100	92	83	27	17	12	190	99	1.1654e-12	2.50066e-10	0.954,0.967,0.9	0.659,0.738,0.783	0.214	247	342	273	127	109	95	MACROH2A1	0	0	0	0	0,0,0,1	0,0,0,4	0,0,0,6	0,0,0,3	0	no	0	0
ENSG00000113649	86847	ENSG00000113649	chr5	+	145847903	145847966	145843113	145843356	145849106	145849307	86847	76	188	210	253	458	402	276	281	285	339	409	373	162	99	1.15301e-07	7.87989e-06	0.155,0.201,0.242	0.332,0.296,0.318	-0.116	329	646	612	615	690	658	TCERG1	0	0	0	0	0,0,0,2	0,0,0,4	0,0,0,2	0,0,0,4	0	no	0	0
ENSG00000113658	86501	ENSG00000113658	chr5	+	135488363	135488447	135468535	135468651	135489280	135489418	86501	19	38	33	30	197	184	5	11	17	225	329	223	183	99	4.39349e-12	8.47532e-10	0.255,0.094,0.088	0.012,0.018,0.04	0.122	49	235	217	230	340	240	SMAD5	0	0	0	0	0,0,0,5	0,0,0,1	0,0,0,2	0,0,0,3	0	no	0	0
ENSG00000113658	86499	ENSG00000113658	chr5	+	135483520	135483595	135468533	135468651	135489280	135489452	86499	120	470	390	30	197	184	333	451	441	225	329	223	174	99	0.00241785	0.0316085	0.695,0.576,0.547	0.457,0.438,0.529	0.131	150	667	574	558	780	664	SMAD5	0	0	0	0	0,0,0,5	0,0,0,1	0,0,0,3	0,0,0,3	0	no	0	0
ENSG00000113761	87442	ENSG00000113761	chr5	+	176471389	176471534	176468778	176468871	176489058	176489152	87442	60	255	181	16	38	17	257	168	210	9	11	10	198	99	1.3689e-05	0.000455447	0.652,0.77,0.842	0.935,0.884,0.913	-0.156	76	293	198	266	179	220	ZNF346	0	0	0	0	0,0,0,4	0,0,0,4	0,0,0,6	0,0,0,4	0	no	0	0
ENSG00000114026	80640	ENSG00000114026	chr3	+	9798154	9798305	9796387	9796569	9823196	9823284	80640	144	137	166	1	2	6	146	125	222	19	15	11	198	99	1.28727e-06	6.14748e-05	0.986,0.972,0.933	0.793,0.806,0.91	0.127	145	139	172	165	140	233	OGG1	0	9797968	0	0	0,0,0,4	0,0,0,1	0,0,0,4	0,0,0,0	1	yes	0	0
ENSG00000114062	29979	ENSG00000114062	chr15	-	25652213	25652284	25650607	25650649	25654234	25654354	29979	29	85	78	170	247	176	125	135	139	91	80	120	170	99	0	0	0.09,0.167,0.205	0.444,0.496,0.403	-0.294	199	332	254	216	215	259	UBE3A	0	0	0	0	0,0,0,1	0,0,0,5	0,0,0,4	0,0,0,4	0	no	0	0
ENSG00000114062	29983	ENSG00000114062	chr15	-	25653718	25653831	25650607	25650649	25654234	25654354	29983	52	71	106	170	247	176	116	114	128	91	80	120	198	99	1.17684e-14	3.80867e-12	0.133,0.126,0.231	0.389,0.416,0.348	-0.221	222	318	282	207	194	248	UBE3A	0	0	0	0	0,0,0,1	1,0,0,1	0,0,0,4	0,0,0,4	0	no	0	0
ENSG00000114062	29987	ENSG00000114062	chr15	-	25654234	25654354	25650607	25650649	25683635	25683688	29987	172	249	180	25	104	131	94	84	120	119	130	100	198	99	0.000194023	0.00409593	0.775,0.545,0.407	0.283,0.244,0.375	0.275	197	353	311	213	214	220	UBE3A	0	0	0	0	0,0,0,1	0,0,0,4	0,0,0,3	0,0,0,6	0	no	0	0
ENSG00000114062	29982	ENSG00000114062	chr15	-	25652213	25652409	25650607	25650649	25654234	25654354	29982	65	122	95	170	247	176	176	186	181	91	80	120	198	99	0	0	0.16,0.198,0.213	0.492,0.538,0.43	-0.296	235	369	271	267	266	301	UBE3A	0	0	0	0	0,0,0,1	0,0,0,5	0,0,0,2	0,0,0,4	0	no	0	0
ENSG00000114098	15729	ENSG00000114098	chr3	+	137928658	137928735	137906125	137906441	137940767	137940839	15729	28	129	77	6	21	17	89	71	102	27	33	37	176	99	0.00183098	0.0252667	0.724,0.776,0.718	0.65,0.548,0.608	0.137	34	150	94	116	104	139	ARMC8	0	0	0	0	0,0,0,3	0,0,0,4	0,0,0,1	0,0,0,5	0	no	0	0
ENSG00000114107	79762	ENSG00000114107	chr3	-	138291700	138291774	138290107	138290198	138310695	138310798	79762	24	160	117	0	5	1	84	123	124	4	21	12	173	99	1.97387e-06	8.83896e-05	1.0,0.948,0.985	0.923,0.77,0.855	0.128	24	165	118	88	144	136	CEP70	0	0	138291871	0	0,0,0,2	0,0,0,2	0,0,0,3	0,0,0,3	1	yes	0	0
ENSG00000114107	79764	ENSG00000114107	chr3	-	138291700	138291826	138290107	138290198	138310695	138310798	79764	32	171	160	0	5	1	105	156	159	4	21	12	198	99	2.81025e-06	0.0001214	1.0,0.945,0.988	0.929,0.788,0.869	0.116	32	176	161	109	177	171	CEP70	0	0	138291871	0	0,0,0,2	0,0,0,2	0,0,0,3	0,0,0,3	1	yes	0	0
ENSG00000114120	79587	ENSG00000114120	chr3	+	140685841	140685878	140681968	140682069	140689768	140689835	79587	27	33	19	47	75	50	54	44	39	59	51	45	136	99	0.000723561	0.011991	0.295,0.243,0.217	0.4,0.386,0.387	-0.139	74	108	69	113	95	84	SLC25A36	0	0	0	0	0,0,0,3	0,0,0,3	0,0,0,4	0,0,0,4	0	no	0	0
ENSG00000114127	79855	ENSG00000114127	chr3	-	142037631	142037745	142037433	142037536	142048275	142048457	79855	37	191	168	4	26	47	174	171	201	6	8	8	198	99	6.17022e-08	4.63329e-06	0.822,0.786,0.641	0.935,0.914,0.926	-0.175	41	217	215	180	179	209	XRN1	0	0	0	0	0,0,0,7	0,0,0,5	0,0,0,6	0,0,0,4	0	no	0	0
ENSG00000114209	80291	ENSG00000114209	chr3	-	167443188	167443261	167437849	167438061	167452219	167452305	80291	27	52	68	0	1	2	22	30	32	3	7	1	172	99	0.000304626	0.00594525	1.0,0.968,0.951	0.808,0.712,0.949	0.15	27	53	70	25	37	33	PDCD10	0	1.67443e+17	0	0	0,0,0,3	0,0,0,1	0,0,0,5	0,0,0,4	2	yes	0	0
ENSG00000114209	80290	ENSG00000114209	chr3	-	167443188	167443261	167437849	167438061	167452001	167452133	80290	30	52	71	8	32	20	22	33	35	14	31	43	172	99	0.00160945	0.0228686	0.683,0.483,0.671	0.475,0.38,0.319	0.221	38	84	91	36	64	78	PDCD10	0	1.67443e+17	0	0	0,0,0,3	0,0,0,1	0,0,0,5	0,0,0,4	2	yes	0	0
ENSG00000114316	77936	ENSG00000114316	chr3	-	49348946	49349087	49348052	49348170	49362134	49362196	77936	65	31	45	32	8	25	36	28	29	4	4	3	198	99	8.67445e-05	0.00210988	0.504,0.66,0.474	0.818,0.778,0.829	-0.262	97	39	70	40	32	32	USP4	0	0	0	0	0,0,0,4	0,0,0,3	0,0,0,3	0,0,0,2	0	no	0	0
ENSG00000114316	77931	ENSG00000114316	chr3	-	49316246	49316335	49315263	49315884	49318176	49318280	77931	42	74	32	12	1	1	72	53	33	0	1	0	188	99	4.25632e-05	0.00116967	0.648,0.975,0.944	1.0,0.965,1.0	-0.133	54	75	33	72	54	33	USP4	0	0	0	0	0,0,1,3	0,0,0,2	0,0,0,7	0,0,0,3	0	no	0	0
ENSG00000114544	58149	ENSG00000114544	chr3	-	125769740	125769893	125752449	125752521	125786789	125787089	58149	104	152	266	25	26	49	201	175	258	20	24	26	198	99	0.00252331	0.0326384	0.675,0.745,0.731	0.834,0.785,0.832	-0.1	129	178	315	221	199	284	SLC41A3	0	0	0	0	0,0,0,4	0,0,0,2	0,0,0,2	0,0,0,2	0	no	0	0
ENSG00000114812	84257	ENSG00000114812	chr3	+	42555240	42555346	42544114	42544305	42560714	42560806	84257	47	40	60	2	0	1	51	36	41	3	4	4	198	99	0.00194805	0.0265619	0.922,1.0,0.968	0.895,0.818,0.837	0.113	49	40	61	54	40	45	VIPR1	0	0	0	0	0,0,0,3	0,0,0,3	0,0,0,5	0,0,0,0	0	no	0	0
ENSG00000114857	77561	ENSG00000114857	chr3	+	42668691	42668719	42662496	42663008	42672037	42672067	77561	6	15	9	34	44	37	13	11	22	21	22	25	127	99	0.00121446	0.0182425	0.121,0.21,0.159	0.325,0.28,0.407	-0.174	40	59	46	34	33	47	NKTR	0	0	0	0	0,0,0,2	0,0,0,3	0,0,0,5	0,0,0,1	0	no	0	0
ENSG00000114948	51659	ENSG00000114948	chr2	+	207426926	207427017	207425851	207425936	207429743	207429792	51659	197	278	183	3	5	2	153	96	114	22	18	3	190	99	9.2339e-09	8.59927e-07	0.972,0.967,0.979	0.784,0.735,0.952	0.149	200	283	185	175	114	117	ADAM23	0	0	0	0	0,0,0,0	0,0,0,0	0,0,0,0	0,0,0,0	0	no	0	0
ENSG00000114948	51662	ENSG00000114948	chr2	+	207474633	207474724	207460774	207460886	207482302	207485851	51662	123	130	140	3	14	21	107	64	91	0	2	0	190	99	2.14768e-08	1.82239e-06	0.955,0.829,0.776	1.0,0.943,1.0	-0.128	126	144	161	107	66	91	ADAM23	0	0	0	0	0,0,0,0	0,0,0,0	0,0,0,0	0,0,0,0	0	no	0	0
ENSG00000114988	78057	ENSG00000114988	chr2	-	97399255	97399338	97377600	97377762	97400145	97400263	78057	27	156	141	7	4	8	81	95	148	25	29	40	182	99	6.66363e-06	0.000248996	0.677,0.955,0.906	0.638,0.641,0.668	0.197	34	160	149	106	124	188	LMAN2L	0	0	0	0	0,0,0,2	0,0,0,2	0,0,0,1	0,0,0,2	0	no	0	0
ENSG00000114988	78061	ENSG00000114988	chr2	-	97403685	97403804	97400145	97400263	97405590	97405778	78061	39	138	179	0	0	0	110	113	212	15	3	11	198	99	4.00958e-09	4.11573e-07	1.0,1.0,1.0	0.786,0.95,0.906	0.119	39	138	179	125	116	223	LMAN2L	0	0	0	0	0,0,0,1	0,0,0,6	0,0,0,5	0,0,0,9	0	no	0	0
ENSG00000115020	69912	ENSG00000115020	chr2	+	209138307	209138457	209136234	209136415	209150449	209150657	69912	71	130	129	3	13	9	75	97	75	15	18	16	198	99	0.000195372	0.00411886	0.922,0.833,0.878	0.714,0.729,0.701	0.163	74	143	138	90	115	91	PIKFYVE	0	0	0	0	0,0,0,1	0,0,0,3	0,0,0,2	0,0,0,3	0	no	0	0
ENSG00000115042	46894	ENSG00000115042	chr2	+	96071024	96071150	96068470	96068620	96071300	96071551	46894	96	119	139	80	87	146	184	192	248	75	95	72	198	99	3.09638e-07	1.84698e-05	0.375,0.406,0.323	0.551,0.503,0.633	-0.194	176	206	285	259	287	320	FAHD2A	0	0	0	0	0,0,0,6	0,0,0,0	0,0,0,3	0,0,0,3	0	no	0	0
ENSG00000115380	65989	ENSG00000115380	chr2	-	56150033	56150074	56149494	56149582	56150845	56150917	65989	16	9	23	17	46	47	43	47	73	37	55	50	140	99	0.00187692	0.025776	0.4,0.122,0.257	0.451,0.377,0.508	-0.186	33	55	70	80	102	123	EFEMP1	0	0	0	0	0,0,0,0	0,0,0,0	0,0,0,0	0,0,0,0	0	no	0	0
ENSG00000115380	65980	ENSG00000115380	chr2	-	56103757	56103877	56102080	56102200	56108746	56108869	65980	27	104	79	6	16	18	98	132	113	7	9	10	198	99	0.000718087	0.0119204	0.692,0.765,0.687	0.875,0.88,0.85	-0.154	33	120	97	105	141	123	EFEMP1	0	0	0	0	0,0,0,0	0,0,0,0	0,0,0,0	0,0,0,0	0	no	0	0
ENSG00000115414	70041	ENSG00000115414	chr2	-	216245533	216245803	216243852	216244040	216246934	216247048	70041	454	510	362	24	49	37	297	262	302	51	42	54	198	99	3.75184e-06	0.000154682	0.904,0.839,0.83	0.744,0.757,0.737	0.112	478	559	399	348	304	356	FN1	0	0	0	0	0,0,1,4	0,0,0,5	0,0,0,4	0,0,0,3	0	no	0	0
ENSG00000115459	28407	ENSG00000115459	chr2	+	85598562	85598685	85598208	85598332	85604466	85604597	28407	93	67	103	18	12	19	103	88	187	11	5	15	198	99	0.000982107	0.0153776	0.721,0.736,0.73	0.824,0.898,0.862	-0.132	111	79	122	114	93	202	ELMOD3	0	0	0	0	0,0,0,5	0,0,0,5	0,0,0,7	0,0,0,2	0	no	0	0
ENSG00000115504	92196	ENSG00000115504	chr2	+	63215065	63215173	63206322	63206470	63217850	63217975	92196	53	222	151	10	27	16	127	151	131	8	4	4	198	99	2.30665e-05	0.000703887	0.726,0.804,0.825	0.888,0.95,0.942	-0.142	63	249	167	135	155	135	EHBP1	0	0	0	0	0,0,0,1	0,0,0,2	0,0,0,3	0,0,0,2	0	no	0	0
ENSG00000115657	35458	ENSG00000115657	chr2	-	220082391	220082529	220081373	220081554	220082846	220082912	35458	93	162	196	2	1	1	96	89	97	14	7	6	198	99	4.39192e-09	4.46721e-07	0.959,0.988,0.99	0.774,0.864,0.89	0.136	95	163	197	110	96	103	ABCB6	0	0	0	0	0,0,0,3	0,0,0,2	0,0,0,6	0,0,0,5	0	no	0	0
ENSG00000115993	19082	ENSG00000115993	chr2	-	202265740	202265817	202264099	202264216	202272125	202272320	19082	142	231	187	20	1	8	92	68	76	37	32	28	176	99	5.55112e-16	2.18474e-13	0.8,0.992,0.929	0.583,0.544,0.604	0.33	162	232	195	129	100	104	TRAK2	0	0	0	0	0,0,0,2	0,0,0,4	0,0,0,4	0,0,0,2	0	no	0	0
ENSG00000116001	66404	ENSG00000116001	chr2	-	70452459	70452525	70451685	70451761	70454866	70454954	66404	13	19	16	55	153	120	24	22	32	42	63	58	165	99	1.09926e-07	7.57204e-06	0.124,0.069,0.074	0.255,0.173,0.249	-0.137	68	172	136	66	85	90	TIA1	0	0	0	0	0,0,0,3	0,0,0,5	0,0,0,5	0,0,0,4	0	no	0	0
ENSG00000116191	56823	ENSG00000116191	chr1	+	178861364	178861442	178858776	178858831	178863053	178863159	56823	46	41	53	152	185	221	110	110	145	82	114	101	177	99	0	0	0.145,0.11,0.118	0.429,0.351,0.445	-0.284	198	226	274	192	224	246	RALGPS2	0	0	0	0	0,0,0,3	0,0,0,1	0,0,0,1	0,0,0,2	0	no	0	0
ENSG00000116198	38524	ENSG00000116198	chr1	-	3753058	3753256	3751488	3751656	3753855	3753909	38524	43	162	128	7	23	7	175	99	199	5	7	2	198	99	5.65749e-05	0.0014904	0.754,0.779,0.901	0.946,0.876,0.98	-0.123	50	185	135	180	106	201	CEP104	0	0	0	0	0,0,0,3	0,0,0,1	0,0,0,3	0,0,0,1	0	no	0	0
ENSG00000116209	41216	ENSG00000116209	chr1	-	54512939	54513045	54509045	54509198	54519028	54519177	41216	67	284	217	0	4	10	119	116	128	19	16	5	198	99	3.80993e-06	0.000156916	1.0,0.973,0.916	0.758,0.784,0.928	0.14	67	288	227	138	132	133	TMEM59	0	0	0	0	0,0,0,3	0,0,0,0	0,0,0,3	0,0,0,7	0	no	0	0
ENSG00000116237	38912	ENSG00000116237	chr1	-	6293533	6293703	6291961	6292179	6294945	6295034	38912	1383	1220	1815	42	82	116	1225	1124	1513	155	158	155	198	99	8.07687e-13	1.80737e-10	0.943,0.882,0.887	0.798,0.781,0.83	0.101	1425	1302	1931	1380	1282	1668	ICMT	0	0	0	0	0,0,0,4	0,0,0,3	0,0,0,4	0,0,0,2	0	no	0	0
ENSG00000116237	38915	ENSG00000116237	chr1	-	6294464	6294571	6291961	6292179	6294945	6295034	38915	120	104	139	42	82	116	72	53	83	155	158	155	198	99	5.59391e-09	5.53875e-07	0.588,0.388,0.375	0.188,0.144,0.211	0.269	162	186	255	227	211	238	ICMT	0	0	0	0	0,0,0,4	0,0,0,2	0,0,0,4	0,0,0,2	0	no	0	0
ENSG00000116350	18780	ENSG00000116350	chr1	-	29492401	29492576	29486886	29487029	29493240	29493424	18780	32	48	29	0	12	2	83	74	54	0	0	0	198	99	1.01852e-06	5.05194e-05	1.0,0.667,0.879	1.0,1.0,1.0	-0.151	32	60	31	83	74	54	SRSF4	0	0	0	0	0,0,0,2	0,0,0,5	0,0,0,3	0,0,0,3	0	no	0	0
ENSG00000116396	29127	ENSG00000116396	chr1	+	110774842	110775219	110768596	110768800	110775532	110776666	29127	35	38	35	8	3	3	47	65	48	1	1	2	198	99	0.000458356	0.00832137	0.686,0.864,0.854	0.959,0.97,0.923	-0.149	43	41	38	48	66	50	KCNC4	0	0	0	0	0,0,0,4	0,0,0,1	0,0,0,2	0,0,0,2	0	no	0	0
ENSG00000116747	75651	ENSG00000116747	chr1	+	193029003	193029352	193028788	193028906	193045630	193045777	75651	47	41	67	6	10	10	76	119	115	4	7	4	198	99	0.00027221	0.00543449	0.797,0.672,0.77	0.905,0.895,0.935	-0.165	53	51	77	80	126	119	RO60	0	0	0	0	0,0,0,6	0,0,0,6	0,0,0,1	0,0,0,4	0	no	0	0
ENSG00000116750	33116	ENSG00000116750	chr1	-	192989436	192989511	192987534	192987950	192990226	192990325	33116	44	121	75	9	49	25	34	28	55	24	16	36	174	99	0.00398221	0.0467316	0.736,0.584,0.631	0.446,0.499,0.465	0.18	53	170	100	58	44	91	UCHL5	0	0	0	0	0,0,0,2	0,0,0,1	0,0,0,3	0,0,0,3	0	no	0	0
ENSG00000116750	33115	ENSG00000116750	chr1	-	192989436	192989511	192984888	192985525	192990226	192990325	33115	94	206	111	135	430	264	62	49	80	362	265	321	174	99	6.10789e-12	1.1527e-09	0.284,0.214,0.193	0.089,0.095,0.124	0.128	229	636	375	424	314	401	UCHL5	0	0	0	0	0,0,0,1	0,0,0,1	0,0,0,3	0,0,0,3	0	no	0	0
ENSG00000116754	44691	ENSG00000116754	chr1	+	70697541	70697658	70694104	70694238	70697950	70698058	44691	150	159	217	562	480	672	404	316	351	391	451	457	198	99	0	0	0.118,0.142,0.139	0.341,0.259,0.277	-0.159	712	639	889	795	767	808	SRSF11	0	0	0	0	0,0,0,4	0,0,0,4	0,0,0,3	0,0,0,3	0	no	0	0
ENSG00000117016	34718	ENSG00000117016	chr1	-	41101587	41101729	41094942	41095044	41107380	41107628	34718	69	65	126	6	4	11	224	184	278	0	6	0	198	99	6.00455e-08	4.52624e-06	0.852,0.89,0.851	1.0,0.939,1.0	-0.115	75	69	137	224	190	278	RIMS3	0	0	0	0	0,0,0,0	0,0,0,1	0,0,0,3	0,0,0,2	0	no	0	0
ENSG00000117016	34726	ENSG00000117016	chr1	-	41113339	41113514	41101587	41101729	41131065	41131329	34726	45	71	75	7	2	4	108	78	126	3	0	0	198	99	7.21521e-05	0.00182348	0.763,0.947,0.904	0.947,1.0,1.0	-0.111	52	73	79	111	78	126	RIMS3	0	0	0	0	0,0,0,3	0,0,0,2	0,0,0,0	0,0,0,2	0	no	0	0
ENSG00000117016	34717	ENSG00000117016	chr1	-	41098740	41098853	41094942	41095044	41107380	41107628	34717	35	99	133	6	4	11	201	154	256	0	6	0	198	99	7.39777e-07	3.8519e-05	0.745,0.925,0.858	1.0,0.928,1.0	-0.133	41	103	144	201	160	256	RIMS3	0	0	0	0	0,0,0,0	0,0,0,0	0,0,0,1	0,0,0,2	0	no	0	0
ENSG00000117054	29573	ENSG00000117054	chr1	+	76194073	76194173	76190464	76190502	76198328	76198426	29573	182	493	446	17	35	52	207	224	274	45	60	54	198	99	1.30921e-08	1.1732e-06	0.843,0.876,0.811	0.697,0.651,0.717	0.155	199	528	498	252	284	328	ACADM	0	0	0	0	0,0,0,3	0,0,0,2	0,0,0,1	0,0,0,2	0	no	0	0
ENSG00000117114	43439	ENSG00000117114	chr1	+	82418670	82418709	82417640	82417826	82421560	82421744	43439	67	202	204	137	434	335	228	202	194	259	240	212	138	99	5.40749e-06	0.000209557	0.26,0.25,0.304	0.387,0.376,0.396	-0.115	204	636	539	487	442	406	ADGRL2	0	0	0	0	0,0,0,6	0,0,0,3	0,0,0,4	0,0,0,3	0	no	0	0
ENSG00000117139	35535	ENSG00000117139	chr1	-	202735524	202735632	202733176	202733273	202736053	202736188	35535	25	30	29	39	220	154	12	6	5	143	167	152	198	99	1.00765e-08	9.2846e-07	0.243,0.064,0.086	0.04,0.018,0.016	0.106	64	250	183	155	173	157	KDM5B	0	0	0	0	0,0,0,2	0,0,0,0	0,0,0,3	0,0,0,3	0	no	0	0
ENSG00000117308	34069	ENSG00000117308	chr1	-	24125376	24125502	24124606	24125220	24125855	24125926	34069	376	310	598	112	67	102	329	356	495	41	26	50	198	99	1.98438e-07	1.24732e-05	0.627,0.698,0.746	0.8,0.873,0.832	-0.145	488	377	700	370	382	545	GALE	0	0	0	0	0,0,0,4	0,0,0,4	0,0,0,5	0,0,0,3	0	no	0	0
ENSG00000117322	26858	ENSG00000117322	chr1	+	207646889	207647066	207646116	207646524	207647145	207647230	26858	6	10	4	27	43	23	21	18	11	22	5	26	198	99	0.00048002	0.00864712	0.1,0.104,0.08	0.323,0.643,0.175	-0.286	33	53	27	43	23	37	CR2	0	0	0	0	0,0,0,0	0,0,0,0	0,0,0,0	0,0,0,0	0	no	0	0
ENSG00000117410	21988	ENSG00000117410	chr1	+	44441336	44441520	44440631	44440779	44441761	44441845	21988	257	513	527	131	62	104	198	210	325	21	25	31	198	99	0.00394995	0.0464087	0.495,0.805,0.717	0.825,0.808,0.84	-0.152	388	575	631	219	235	356	ATP6V0B	0	0	0	0	0,0,0,5	0,0,0,6	0,0,0,2	0,0,0,2	0	no	0	0
ENSG00000117419	69193	ENSG00000117419	chr1	-	44804716	44804988	44785299	44785416	44820563	44820921	69193	619	693	712	95	43	65	544	623	626	16	15	20	198	99	9.47753e-12	1.69478e-09	0.765,0.89,0.846	0.944,0.954,0.94	-0.112	714	736	777	560	638	646	ERI3	0	0	0	0	0,0,0,2	0,0,0,3	0,0,0,4	0,0,0,4	0	no	0	0
ENSG00000117419	69196	ENSG00000117419	chr1	-	44804716	44804994	44785299	44785416	44820563	44820910	69196	637	709	743	95	43	65	557	626	638	16	15	20	198	99	1.30452e-11	2.27045e-09	0.77,0.892,0.851	0.946,0.954,0.941	-0.109	732	752	808	573	641	658	ERI3	0	0	0	0	0,0,0,2	0,0,0,3	0,0,0,4	0,0,0,4	0	no	0	0
ENSG00000117480	26456	ENSG00000117480	chr1	+	46871915	46872040	46871259	46871466	46874130	46874256	26456	63	67	102	3	4	3	62	70	100	13	15	17	198	99	1.24811e-06	6.00072e-05	0.913,0.893,0.944	0.705,0.7,0.746	0.2	66	71	105	75	85	117	FAAH	0	0	0	0	0,0,0,4	0,0,0,6	0,0,0,2	0,0,0,3	0	no	0	0
ENSG00000117523	73341	ENSG00000117523	chr1	+	171560290	171560339	171557517	171557644	171560725	171561362	73341	210	389	189	115	321	187	289	198	328	77	82	82	148	99	2.75512e-08	2.27483e-06	0.55,0.448,0.403	0.715,0.618,0.728	-0.22	325	710	376	366	280	410	PRRC2C	0	0	0	0	0,0,0,4	0,0,0,4	0,0,0,3	0,0,0,3	0	no	0	0
ENSG00000117523	73340	ENSG00000117523	chr1	+	171558507	171558744	171557517	171557644	171560725	171560986	73340	29	78	29	115	321	187	32	40	56	77	82	82	198	99	1.75448e-07	1.1254e-05	0.112,0.108,0.072	0.172,0.196,0.255	-0.11	144	399	216	109	122	138	PRRC2C	0	0	0	0	0,0,0,4	0,0,0,4	0,0,0,3	0,0,0,3	0	no	0	0
ENSG00000117569	42483	ENSG00000117569	chr1	+	97271974	97272008	97270340	97270495	97272421	97272514	42483	53	87	80	10	61	70	21	29	19	49	48	54	133	99	1.68686e-05	0.000541675	0.798,0.515,0.46	0.242,0.31,0.208	0.338	63	148	150	70	77	73	PTBP2	0	0	0	0	0,0,0,1	0,0,0,5	1,0,0,4	1,0,0,1	0	no	0	0
ENSG00000117620	51597	ENSG00000117620	chr1	+	100440526	100440625	100435534	100435718	100459092	100459297	51597	128	89	137	52	98	181	12	40	58	145	189	187	198	99	5.7289e-11	8.83242e-09	0.552,0.312,0.275	0.04,0.096,0.134	0.29	180	187	318	157	229	245	SLC35A3	0	0	0	0	0,0,0,5	0,0,0,1	0,0,0,3	0,0,0,4	0	no	0	0
ENSG00000117859	33946	ENSG00000117859	chr1	+	52221991	52222030	52215816	52215867	52226361	52226436	33946	334	471	416	498	558	445	464	496	518	205	227	305	138	99	0	0	0.325,0.377,0.401	0.619,0.611,0.549	-0.225	832	1029	861	669	723	823	OSBPL9	0	0	0	0	0,0,0,2	0,0,0,2	0,0,0,2	0,0,0,1	0	no	0	0
ENSG00000118412	38122	ENSG00000118412	chr6	+	90571844	90574090	90566802	90566918	90581007	90581107	38122	40	101	59	0	10	15	60	49	65	24	17	19	198	99	0.00122621	0.0183873	1.0,0.835,0.663	0.556,0.59,0.631	0.24	40	111	74	84	66	84	CASP8AP2	90567157	0	9.05743e+23	0	0,0,0,4	0,0,0,3	0,0,0,2	0,0,0,2	4	yes	0	0
ENSG00000118960	7819	ENSG00000118960	chr2	-	20840732	20840940	20834475	20838412	20850791	20850842	7819	33	102	154	0	1	3	51	51	71	5	1	7	198	99	0.000385392	0.00722103	1.0,0.981,0.963	0.836,0.962,0.835	0.104	33	103	157	56	52	78	HS1BP3	0	0	0	0	0,0,0,3	0,0,0,1	0,0,0,3	0,0,0,2	0	no	0	0
ENSG00000118961	64985	ENSG00000118961	chr2	-	20939730	20939965	20901329	20901412	20974569	20974739	64985	96	314	332	4	17	33	175	237	260	40	40	75	198	99	1.87909e-09	2.09346e-07	0.923,0.902,0.834	0.686,0.748,0.634	0.197	100	331	365	215	277	335	LDAH	0	0	0	0	0,0,0,2	0,0,0,2	0,0,0,4	0,0,0,2	0	no	0	0
ENSG00000119004	69741	ENSG00000119004	chr2	+	204137392	204137471	204131236	204131404	204143295	204143411	69741	22	102	107	0	8	6	73	79	106	11	17	18	178	99	0.000252437	0.00512198	1.0,0.876,0.908	0.787,0.721,0.766	0.17	22	110	113	84	96	124	CYP20A1	0	0	0	0	0,0,0,1	0,0,0,1	0,0,0,2	0,0,0,2	0	no	0	0
ENSG00000119139	85337	ENSG00000119139	chr9	+	71865950	71866280	71862927	71863140	71867730	71867816	85337	63	213	206	1	9	17	141	159	184	20	22	14	198	99	0.00310776	0.0384821	0.969,0.922,0.858	0.779,0.783,0.868	0.106	64	222	223	161	181	198	TJP2	0	0	0	0	0,0,0,3	0,0,0,2	0,0,0,5	0,0,0,3	0	no	0	0
ENSG00000119185	89571	ENSG00000119185	chr2	-	9560118	9560229	9558754	9558861	9562607	9562695	89571	40	85	63	22	57	47	46	46	56	10	20	11	198	99	0.000502569	0.00895183	0.476,0.427,0.401	0.697,0.535,0.718	-0.215	62	142	110	56	66	67	ITGB1BP1	95590409559087	0	0	0	0,0,0,2	0,0,0,2	0,0,0,5	0,0,0,5	2	yes	0	0
ENSG00000119403	2307	ENSG00000119403	chr9	-	123624195	123624283	123623366	123623452	123624865	123625027	2307	44	128	112	7	13	6	174	120	134	2	6	4	187	99	0.000614554	0.0105622	0.769,0.839,0.908	0.979,0.914,0.947	-0.108	51	141	118	176	126	138	PHF19	0	0	0	0	0,0,0,3	0,0,0,2	0,0,0,1	0,0,0,1	0	no	0	0
ENSG00000119411	2383	ENSG00000119411	chr9	+	116130538	116130663	116124648	116124674	116131895	116133513	2383	58	111	88	4	1	1	61	89	84	10	5	12	198	99	3.08591e-05	0.000895474	0.879,0.982,0.978	0.753,0.899,0.778	0.136	62	112	89	71	94	96	BSPRY	0	0	0	0	0,0,0,0	0,0,0,0	0,0,0,0	0,0,0,0	0	no	0	0
ENSG00000119487	2206	ENSG00000119487	chr9	-	128434678	128434922	128432096	128432186	128469249	128469477	2206	41	273	381	10	9	14	152	250	233	0	3	4	198	99	2.44326e-05	0.000738257	0.672,0.938,0.932	1.0,0.977,0.967	-0.134	51	282	395	152	253	237	MAPKAP1	0	0	0	0	0,0,0,3	0,0,0,3	0,0,0,3	0,0,0,3	0	no	0	0
ENSG00000119487	2195	ENSG00000119487	chr9	-	128268588	128268696	128230250	128230388	128305337	128305447	2195	141	235	170	0	8	2	85	91	110	13	7	10	198	99	2.74038e-07	1.65225e-05	1.0,0.936,0.977	0.766,0.867,0.846	0.145	141	243	172	98	98	120	MAPKAP1	0	0	0	0	0,0,0,3	0,0,0,4	0,0,0,4	0,0,0,3	0	no	0	0
ENSG00000119684	24026	ENSG00000119684	chr14	-	75506613	75506718	75505042	75505115	75508317	75508403	24026	129	243	188	13	19	27	121	134	164	29	17	38	198	99	0.00341793	0.0414705	0.832,0.865,0.777	0.676,0.798,0.683	0.106	142	262	215	150	151	202	MLH3	0	0	0	0	0,0,0,3	0,0,0,4	0,0,0,3	0,0,0,2	0	no	0	0
ENSG00000119698	34686	ENSG00000119698	chr14	+	94710971	94711049	94708625	94708745	94711923	94712007	34686	32	114	65	0	0	0	63	66	73	3	8	3	177	99	3.28856e-06	0.000138921	1.0,1.0,1.0	0.922,0.822,0.932	0.108	32	114	65	66	74	76	PPP4R4	0	0	0	0	0,0,0,1	0,0,0,0	0,0,0,0	0,0,0,0	0	no	0	0
ENSG00000119707	31889	ENSG00000119707	chr14	+	73567008	73567070	73566374	73566458	73569899	73570186	31889	5	13	31	16	183	140	33	44	50	30	56	68	161	99	7.43849e-15	2.45816e-12	0.161,0.042,0.12	0.403,0.326,0.311	-0.239	21	196	171	63	100	118	RBM25	0	0	0	0	0,0,0,4	0,0,0,3	0,0,0,4	0,0,0,3	0	no	0	0
ENSG00000119723	54879	ENSG00000119723	chr14	+	74422153	74422212	74420137	74420272	74422507	74422631	54879	90	170	238	0	2	7	77	84	136	21	14	5	158	99	2.92488e-08	2.3962e-06	1.0,0.982,0.955	0.697,0.79,0.945	0.168	90	172	245	98	98	141	COQ6	0	74421930	0	0	0,0,0,5	0,0,0,5	0,0,0,4	0,0,0,4	1	yes	0	0
ENSG00000119725	16858	ENSG00000119725	chr14	+	74388768	74388909	74386848	74387808	74390097	74390225	16858	155	328	461	45	119	123	522	391	563	86	80	94	198	99	1.67351e-05	0.00053783	0.633,0.58,0.652	0.752,0.71,0.75	-0.116	200	447	584	608	471	657	ZNF410	0	0	0	0	0,0,0,5	0,0,0,5	0,0,0,4	0,0,0,4	0	no	0	0
ENSG00000119782	60997	ENSG00000119782	chr2	+	24276973	24277062	24276771	24276819	24283683	24283796	60997	9	17	26	38	82	102	36	40	42	41	73	66	188	99	5.48017e-07	3.00145e-05	0.111,0.098,0.118	0.316,0.224,0.251	-0.155	47	99	128	77	113	108	FKBP1B	0	0	0	0	0,0,0,4	0,0,0,4	0,0,0,4	0,0,0,4	0	no	0	0
ENSG00000119801	87067	ENSG00000119801	chr2	+	30371110	30371407	30369806	30369928	30379493	30379658	87067	12	42	60	74	95	149	120	149	92	58	80	142	198	99	3.63593e-07	2.11564e-05	0.075,0.181,0.168	0.508,0.482,0.245	-0.27	86	137	209	178	229	234	YPEL5	0	0	0	0	0,0,0,1	0,0,0,3	0,0,0,3	0,0,0,2	0	no	0	0
ENSG00000119801	87065	ENSG00000119801	chr2	+	30371110	30371171	30369872	30369928	30379493	30379658	87065	1	10	19	74	95	149	54	60	45	58	80	142	160	99	2.36811e-13	6.02175e-11	0.008,0.061,0.073	0.366,0.317,0.164	-0.235	75	105	168	112	140	187	YPEL5	0	0	0	0	0,0,0,1	0,0,0,3	0,0,0,4	0,0,0,2	0	no	0	0
ENSG00000119979	39283	ENSG00000119979	chr10	+	120864275	120864534	120863603	120863709	120864822	120865007	39283	130	99	212	12	8	12	105	144	108	30	38	34	198	99	1.28264e-10	1.86376e-08	0.844,0.861,0.898	0.636,0.655,0.614	0.233	142	107	224	135	182	142	DENND10	0	0	0	120864858	0,0,0,2	0,0,0,3	0,0,0,3	0,0,0,3	1	yes	0	0
ENSG00000119979	39287	ENSG00000119979	chr10	+	120864822	120865007	120863603	120863709	120867479	120867676	39287	17	22	17	60	136	241	35	66	45	89	88	126	198	99	4.09935e-10	5.35102e-08	0.124,0.075,0.034	0.164,0.273,0.152	-0.119	77	158	258	124	154	171	DENND10	0	120864858	0	0	0,0,0,2	0,0,0,3	0,0,0,0	0,0,0,5	1	yes	0	0
ENSG00000119979	39286	ENSG00000119979	chr10	+	120864822	120865007	120863603	120863709	120867459	120867608	39286	13	30	16	59	52	83	49	56	59	35	48	75	198	99	6.31123e-08	4.71207e-06	0.099,0.224,0.088	0.412,0.368,0.282	-0.217	72	82	99	84	104	134	DENND10	0	120864858	0	0	0,0,0,2	0,0,0,3	0,0,0,0	0,0,0,5	1	yes	0	0
ENSG00000120647	37404	ENSG00000120647	chr12	+	514676	514730	498527	498693	520912	521144	37404	29	40	39	6	3	0	47	39	46	0	0	0	153	99	0.000206528	0.0043153	0.758,0.896,1.0	1.0,1.0,1.0	-0.115	35	43	39	47	39	46	CCDC77	0	0	0	0	0,0,0,1	0,0,0,3	0,0,0,2	0,0,0,3	0	no	0	0
ENSG00000120647	37403	ENSG00000120647	chr12	+	514676	514730	498515	498652	520912	521144	37403	33	41	43	2	3	4	57	41	49	12	15	9	153	99	0.000713596	0.0118635	0.914,0.898,0.874	0.755,0.639,0.779	0.171	35	44	47	69	56	58	CCDC77	0	0	0	0	0,0,0,1	0,0,0,3	0,0,0,2	0,0,0,3	0	no	0	0
ENSG00000120685	20316	ENSG00000120685	chr13	-	39586827	39588613	39586219	39586370	39591636	39591681	20316	321	249	144	48	29	85	349	192	270	15	9	15	198	99	5.51518e-06	0.000212678	0.77,0.811,0.459	0.921,0.914,0.9	-0.232	369	278	229	364	201	285	PROSER1	0	0	0	0	0,0,0,1	0,0,0,2	0,1,0,4	0,0,0,2	0	no	0	0
ENSG00000121064	38449	ENSG00000121064	chr17	+	55075734	55075859	55074322	55074416	55078215	55078353	38449	61	295	324	0	20	9	136	119	184	18	16	11	198	99	0.000803151	0.0130207	1.0,0.881,0.947	0.791,0.788,0.893	0.119	61	315	333	154	135	195	SCPEP1	0	0	0	0	0,0,0,2	0,0,0,2	0,0,0,1	0,0,0,2	0	no	0	0
ENSG00000121417	64460	ENSG00000121417	chr19	+	58145080	58145273	58144583	58144804	58145390	58145429	64460	21	22	24	13	24	16	24	40	48	8	8	17	198	99	0.000932099	0.0147241	0.447,0.314,0.429	0.6,0.714,0.585	-0.236	34	46	40	32	48	65	ZNF211	0	0	0	0	0,0,0,4	0,0,0,5	0,0,0,6	0,0,0,6	0	no	0	0
ENSG00000121440	56523	ENSG00000121440	chr3	-	73657748	73657835	73651504	73651612	73673253	73673991	56523	29	78	63	4	0	6	91	92	54	0	1	1	186	99	0.000624022	0.0106753	0.794,1.0,0.848	1.0,0.98,0.966	-0.101	33	78	69	91	93	55	PDZRN3	0	0	0	0	0,0,0,0	0,0,0,0	0,0,0,0	0,0,0,0	0	no	0	0
ENSG00000121621	52644	ENSG00000121621	chr11	-	28112163	28112274	28110070	28110268	28112955	28113060	52644	98	316	259	0	3	3	171	208	185	22	24	6	198	99	1.20772e-11	2.12083e-09	1.0,0.981,0.977	0.795,0.813,0.939	0.137	98	319	262	193	232	191	KIF18A	0	0	0	0	0,0,0,6	0,0,0,1	0,0,0,1	0,0,0,3	0	no	0	0
ENSG00000121753	75113	ENSG00000121753	chr1	-	32193625	32193682	32192717	32193206	32193782	32193878	75113	248	89	114	56	23	16	174	127	113	6	5	9	156	99	2.66748e-09	2.88161e-07	0.738,0.711,0.819	0.948,0.942,0.888	-0.17	304	112	130	180	132	122	ADGRB2	0	0	0	0	0,0,0,0	0,0,0,0	0,0,0,1	0,0,0,0	0	no	0	0
ENSG00000121988	68086	ENSG00000121988	chr2	-	136261898	136262066	136110890	136111198	136288696	136288806	68086	22	86	36	0	7	10	35	31	70	2	0	1	198	99	0.000373631	0.00704109	1.0,0.86,0.643	0.897,1.0,0.972	-0.122	22	93	46	37	31	71	ZRANB3	0	0	0	0	0,0,0,3	0,0,0,1	0,0,0,4	0,0,0,3	0	no	0	0
ENSG00000122085	95020	ENSG00000122085	chr2	-	242038810	242039309	242036601	242036842	242041667	242041702	95020	86	180	125	11	28	23	144	123	158	8	6	4	198	99	3.13146e-07	1.86506e-05	0.796,0.763,0.731	0.9,0.911,0.952	-0.158	97	208	148	152	129	162	MTERF4	0	0	0	0	0,0,0,3	0,0,0,3	0,0,0,3	0,0,0,2	0	no	0	0
ENSG00000122203	87371	ENSG00000122203	chr5	-	175782573	175782752	175775252	175775359	175786483	175786570	87371	177	441	526	39	94	103	416	424	435	42	59	28	198	99	1.36088e-06	6.44011e-05	0.694,0.701,0.719	0.832,0.782,0.886	-0.129	216	535	629	458	483	463	KIAA1191	0	0	0	0	0,0,0,2	0,0,0,3	0,0,0,4	0,0,0,2	0	no	0	0
ENSG00000122299	37373	ENSG00000122299	chr16	-	11855323	11855367	11852286	11852395	11855765	11855899	37373	20	94	60	6	7	0	63	73	65	4	0	0	143	99	0.00387868	0.0457566	0.698,0.903,1.0	0.916,1.0,1.0	-0.105	26	101	60	67	73	65	ZC3H7A	0	0	0	0	0,0,0,2	0,0,0,3	0,0,0,3	0,0,0,4	0	no	0	0
ENSG00000122376	65188	ENSG00000122376	chr10	+	88935645	88935852	88930596	88930731	88939831	88940060	65188	237	575	559	22	115	104	359	371	420	93	117	144	198	99	4.56215e-05	0.00124108	0.843,0.714,0.729	0.659,0.613,0.593	0.14	259	690	663	452	488	564	SHLD2	0	0	0	0	0,0,0,0	0,0,0,1	0,0,0,2	0,0,0,5	0	no	0	0
ENSG00000122417	13376	ENSG00000122417	chr1	-	86851140	86851273	86850358	86850484	86852597	86852762	13376	43	152	133	10	32	7	88	100	153	11	3	2	198	99	0.00137035	0.0201673	0.683,0.704,0.905	0.8,0.943,0.975	-0.142	53	184	140	99	103	155	ODF2L	0	0	0	0	0,0,0,2	0,0,0,3	0,0,0,4	0,0,0,3	0	no	0	0
ENSG00000122481	25381	ENSG00000122481	chr1	+	95709766	95710271	95699766	95699871	95712097	95712213	25381	31	83	117	18	30	23	60	68	157	5	1	12	198	99	2.31741e-07	1.42913e-05	0.463,0.58,0.718	0.857,0.971,0.867	-0.311	49	113	140	65	69	169	RWDD3	0	0	0	0	0,0,0,3	0,0,0,2	0,0,0,3	0,0,0,2	0	no	0	0
ENSG00000122481	25378	ENSG00000122481	chr1	+	95709766	95710254	95699710	95699871	95712097	95712213	25378	40	153	157	18	30	23	69	81	183	5	1	12	198	99	7.06458e-06	0.000261606	0.526,0.718,0.773	0.873,0.976,0.884	-0.239	58	183	180	74	82	195	RWDD3	0	0	0	0	0,0,0,3	0,0,0,2	0,0,0,3	0,0,0,2	0	no	0	0
ENSG00000122481	25376	ENSG00000122481	chr1	+	95705332	95705465	95699758	95699871	95709766	95709967	25376	43	89	81	25	81	112	15	35	69	56	60	150	198	99	0.000106933	0.00251049	0.462,0.355,0.266	0.118,0.226,0.187	0.184	68	170	193	71	95	219	RWDD3	0	0	0	0	0,0,0,3	0,0,0,4	0,0,0,2	0,0,0,2	0	no	0	0
ENSG00000122482	40953	ENSG00000122482	chr1	-	91403041	91403647	91383608	91383711	91447866	91447927	40953	112	238	314	12	25	64	195	239	261	59	83	76	198	99	8.00695e-06	0.00029127	0.824,0.826,0.71	0.623,0.59,0.632	0.172	124	263	378	254	322	337	ZNF644	0	0	0	0	0,0,0,3	0,0,0,5	0,0,0,1	0,0,0,1	0	no	0	0
ENSG00000122483	49113	ENSG00000122483	chr1	+	93671066	93671188	93667448	93667545	93672663	93672955	49113	30	267	152	5	19	9	65	83	97	14	21	19	198	99	5.82757e-05	0.00152815	0.75,0.875,0.894	0.699,0.664,0.719	0.146	35	286	161	79	104	116	CCDC18	0	0	0	0	0,0,0,6	0,0,0,4	0,0,0,1	0,0,0,4	0	no	0	0
ENSG00000122557	75011	ENSG00000122557	chr7	-	35709824	35709938	35707043	35707198	35733793	35734176	75011	62	100	86	16	6	9	71	77	75	1	2	3	198	99	6.81488e-05	0.00173744	0.66,0.893,0.827	0.973,0.951,0.926	-0.157	78	106	95	72	79	78	HERPUD2	0	0	0	0	0,0,0,2	0,0,0,3	0,0,0,4	0,0,0,5	0	no	0	0
ENSG00000122643	16662	ENSG00000122643	chr7	-	33075545	33075600	33066428	33066527	33102179	33102408	16662	6	53	90	52	184	154	133	124	219	76	99	101	154	99	3.77476e-13	9.18134e-11	0.069,0.156,0.273	0.529,0.446,0.582	-0.353	58	237	244	209	223	320	NT5C3A	0	0	0	0	0,0,0,6	0,0,0,3	0,0,0,2	0,0,0,6	0	no	0	0
ENSG00000122707	92561	ENSG00000122707	chr9	+	36060115	36060152	36058823	36058898	36063791	36063877	92561	18	61	76	18	1	0	47	42	46	0	0	0	136	99	0.00101001	0.0157264	0.421,0.978,1.0	1.0,1.0,1.0	-0.2	36	62	76	47	42	46	RECK	0	0	0	0	0,0,0,2	0,0,0,2	0,0,0,2	0,0,0,5	0	no	0	0
ENSG00000122786	84605	ENSG00000122786	chr7	+	134620438	134620516	134617738	134618141	134625842	134625988	84605	8	59	35	13	194	176	4	2	12	58	85	132	177	99	9.66822e-08	6.81562e-06	0.256,0.145,0.1	0.037,0.013,0.048	0.134	21	253	211	62	87	144	CALD1	0	0	0	0	0,0,0,1	0,0,0,1	0,0,0,3	0,0,0,2	0	no	0	0
ENSG00000122884	43998	ENSG00000122884	chr10	-	74803644	74803715	74790024	74790128	74804738	74804809	43998	29	202	174	39	115	60	251	295	286	59	63	83	170	99	0.00101602	0.0157917	0.302,0.506,0.628	0.712,0.732,0.667	-0.225	68	317	234	310	358	369	P4HA1	0	0	0	0	0,0,0,3	0,0,0,2	0,0,0,2	0,0,0,5	0	no	0	0
ENSG00000122884	44001	ENSG00000122884	chr10	-	74804738	74804809	74803644	74803715	74806682	74806859	44001	74	118	60	125	317	234	47	57	84	349	589	437	170	99	5.35197e-11	8.30033e-09	0.256,0.178,0.13	0.073,0.053,0.101	0.112	199	435	294	396	646	521	P4HA1	0	0	0	0	0,0,0,2	0,0,0,5	0,0,0,5	0,0,0,1	0	no	0	0
ENSG00000123106	58529	ENSG00000123106	chr12	+	28408513	28408595	28378727	28378794	28410134	28410178	58529	45	69	64	6	6	10	63	62	108	2	0	0	181	99	1.61982e-08	1.41907e-06	0.804,0.863,0.778	0.945,1.0,1.0	-0.167	51	75	74	65	62	108	CCDC91	0	0	0	0	0,0,0,4	0,0,0,1	0,0,0,3	0,0,0,3	0	no	0	0
ENSG00000123106	58528	ENSG00000123106	chr12	+	28408513	28408595	28343378	28343574	28410134	28410178	58528	38	62	53	24	37	79	67	61	105	28	27	35	181	99	0.00159811	0.0227405	0.464,0.478,0.268	0.567,0.553,0.621	-0.177	62	99	132	95	88	140	CCDC91	0	0	0	0	0,0,0,6	0,0,0,1	0,0,0,3	0,0,0,3	0	no	0	0
ENSG00000123124	4730	ENSG00000123124	chr8	+	87410800	87410867	87393733	87393858	87414247	87414432	4730	43	102	65	6	12	5	82	58	48	2	3	0	166	99	0.000206563	0.0043153	0.81,0.835,0.886	0.961,0.92,1.0	-0.117	49	114	70	84	61	48	WWP1	0	0	0	0	0,0,0,1	0,0,0,5	0,0,0,1	0,0,0,2	0	no	0	0
ENSG00000123130	1351	ENSG00000123130	chrX	-	23752457	23752484	23751288	23751334	23754035	23754133	1351	180	352	365	35	101	148	163	202	301	228	298	216	126	99	2.0747e-11	3.46461e-09	0.802,0.733,0.66	0.36,0.348,0.523	0.321	215	453	513	391	500	517	ACOT9	0	23752488	23752488	0	0,0,0,2	0,0,0,3	0,0,0,2	0,0,0,3	1	yes	0	0
ENSG00000123146	68182	ENSG00000123146	chr19	+	14507153	14507285	14501735	14501891	14508469	14508616	68182	97	112	136	54	88	93	56	48	86	104	102	127	198	99	1.36729e-10	1.98308e-08	0.473,0.389,0.422	0.212,0.19,0.253	0.21	151	200	229	160	150	213	ADGRE5	0	0	0	0	0,0,0,1	0,0,0,1	0,0,0,2	0,0,0,0	0	no	0	0
ENSG00000123179	20056	ENSG00000123179	chr13	-	50243912	50243982	50237192	50237331	50265389	50265599	20056	269	539	694	75	29	47	349	381	483	96	112	106	169	99	5.94953e-05	0.00155322	0.678,0.916,0.896	0.68,0.666,0.727	0.139	344	568	741	445	493	589	EBPL	0	0	0	0	0,0,0,3	0,0,0,4	0,0,0,3	0,0,0,4	0	no	0	0
ENSG00000123219	65140	ENSG00000123219	chr5	-	64846932	64847069	64838628	64838675	64847390	64847463	65140	13	35	38	182	372	312	70	82	79	177	197	315	198	99	7.77156e-16	2.99837e-13	0.034,0.045,0.057	0.165,0.172,0.111	-0.104	195	407	350	247	279	394	CENPK	64838905	0	64847031	0	0,0,0,2	0,0,0,4	0,0,0,4	0,0,0,3	2	yes	0	0
ENSG00000123240	32905	ENSG00000123240	chr10	+	13150137	13150289	13142172	13142302	13151111	13151288	32905	34	67	101	159	151	260	146	172	182	223	188	295	198	99	1.0863e-07	7.50254e-06	0.097,0.182,0.163	0.247,0.314,0.236	-0.118	193	218	361	369	360	477	OPTN	0	0	0	0	0,0,0,2	0,0,0,1	0,0,0,2	0,0,0,4	0	no	0	0
ENSG00000123473	36108	ENSG00000123473	chr1	-	47778619	47778828	47775947	47776034	47779707	47779819	36108	34	22	8	47	136	120	3	4	4	132	132	100	198	99	3.81971e-09	3.95714e-07	0.266,0.075,0.032	0.011,0.015,0.02	0.109	81	158	128	135	136	104	STIL	0	0	0	0	0,0,0,2	0,0,0,5	0,0,0,1	0,0,0,2	0	no	0	0
ENSG00000123473	36107	ENSG00000123473	chr1	-	47778619	47778693	47775947	47776034	47779707	47779819	36107	34	19	8	47	136	120	3	6	8	132	132	100	173	99	6.17044e-06	0.000233576	0.293,0.074,0.037	0.013,0.025,0.044	0.107	81	155	128	135	138	108	STIL	0	0	0	0	0,0,0,2	0,0,0,5	0,0,0,2	0,0,0,2	0	no	0	0
ENSG00000123552	89765	ENSG00000123552	chr6	-	99893672	99894339	99891440	99891538	99912479	99912623	89765	42	96	67	17	26	28	136	134	145	19	16	23	198	99	3.0063e-05	0.000877248	0.553,0.649,0.545	0.782,0.807,0.759	-0.2	59	122	95	155	150	168	USP45	0	0	0	0	0,0,0,4	0,0,0,3	0,0,0,2	0,0,0,1	0	no	0	0
ENSG00000123595	1502	ENSG00000123595	chrX	+	13721932	13722021	13707243	13707407	13726839	13728625	1502	161	403	550	26	79	158	248	252	337	102	150	128	188	99	6.33316e-06	0.000238468	0.765,0.729,0.647	0.561,0.469,0.581	0.177	187	482	708	350	402	465	RAB9A	0	0	0	0	0,0,0,5	0,0,0,4	0,0,0,4	0,0,0,5	0	no	0	0
ENSG00000123600	68860	ENSG00000123600	chr2	-	172271112	172271236	172216931	172217023	172291183	172291290	68860	67	47	61	11	32	28	26	29	44	35	71	57	198	99	8.1467e-06	0.000295393	0.753,0.423,0.521	0.271,0.17,0.278	0.326	78	79	89	61	100	101	METTL8	0	0	0	0	0,0,0,4	0,0,0,1	0,0,0,0	0,0,0,0	0	no	0	4
ENSG00000123600	68859	ENSG00000123600	chr2	-	172271112	172271236	172216931	172217023	172290392	172290597	68859	49	39	59	6	10	37	33	33	69	42	50	59	198	99	0.00010745	0.00252036	0.803,0.661,0.444	0.282,0.248,0.369	0.336	55	49	96	75	83	128	METTL8	0	0	0	0	0,0,0,4	0,0,0,1	0,0,0,0	0,0,0,3	0	no	0	4
ENSG00000123600	68855	ENSG00000123600	chr2	-	172248552	172248707	172216931	172217023	172290392	172290528	68855	70	150	150	6	10	37	99	115	108	42	50	59	198	99	2.42313e-07	1.48265e-05	0.854,0.882,0.67	0.541,0.535,0.478	0.284	76	160	187	141	165	167	METTL8	0	0	0	0	0,0,0,4	0,0,0,2	0,0,0,0	0,0,0,3	0	no	0	0
ENSG00000123600	68856	ENSG00000123600	chr2	-	172248552	172248707	172216931	172217023	172291183	172291290	68856	51	162	159	11	32	28	89	103	106	35	71	57	198	99	1.5908e-07	1.03653e-05	0.699,0.717,0.74	0.56,0.42,0.482	0.231	62	194	187	124	174	163	METTL8	0	0	0	0	0,0,0,4	0,0,0,2	0,0,0,0	0,0,0,0	0	no	0	0
ENSG00000123983	70390	ENSG00000123983	chr2	+	223765391	223765498	223725651	223725976	223773450	223773754	70390	167	236	248	16	8	15	74	85	107	17	14	13	198	99	9.55823e-05	0.0022872	0.839,0.937,0.892	0.685,0.752,0.805	0.142	183	244	263	91	99	120	ACSL3	0	0	0	0	0,0,0,6	0,0,0,4	0,0,0,1	0,0,0,3	0	no	0	0
ENSG00000124160	72545	ENSG00000124160	chr20	-	44708025	44708092	44698848	44699175	44718455	44718591	72545	38	171	138	4	6	8	41	48	64	28	19	41	166	99	0	0	0.85,0.944,0.911	0.466,0.601,0.482	0.385	42	177	146	69	67	105	NCOA5	0	0	0	0	0,0,0,3	0,0,0,4	0,0,0,2	0,0,0,4	0	no	0	0
ENSG00000124193	72334	ENSG00000124193	chr20	+	42087792	42088060	42087000	42087149	42088410	42088535	72334	161	222	328	358	323	333	481	435	644	107	79	118	198	99	0	0	0.184,0.256,0.33	0.692,0.734,0.732	-0.463	519	545	661	588	514	762	SRSF6	0	0	0	0	0,0,0,2	0,0,0,5	0,0,0,7	0,0,0,3	0	no	0	0
ENSG00000124198	72616	ENSG00000124198	chr20	+	47591302	47591411	47589681	47589821	47592552	47592736	72616	163	392	383	0	4	15	209	175	225	18	24	8	198	99	5.05427e-07	2.79753e-05	1.0,0.98,0.927	0.853,0.785,0.934	0.112	163	396	398	227	199	233	ARFGEF2	0	0	0	0	0,0,0,2	0,0,0,3	0,0,0,5	0,0,0,4	0	no	0	0
ENSG00000124214	74331	ENSG00000124214	chr20	-	47775475	47775683	47770469	47770608	47782533	47782822	74331	19	12	11	71	18	53	0	1	1	27	32	25	198	99	2.22096e-08	1.87644e-06	0.118,0.25,0.094	0.0,0.015,0.02	0.142	90	30	64	27	33	26	STAU1	0	0	0	0	0,0,0,2	0,0,0,1	0,0,0,3	0,0,0,4	0	no	0	0
ENSG00000124214	74336	ENSG00000124214	chr20	-	47782533	47782822	47770469	47770608	47804652	47804904	74336	72	18	53	30	13	23	28	34	26	28	44	30	198	99	0.000212712	0.00443193	0.545,0.409,0.535	0.333,0.279,0.302	0.192	102	31	76	56	78	56	STAU1	0	0	0	0	0,0,0,2	0,0,0,4	0,0,0,4	0,0,0,5	0	no	0	0
ENSG00000124214	74342	ENSG00000124214	chr20	-	47795658	47795781	47790731	47790806	47804652	47804904	74342	90	65	77	83	184	254	45	59	47	177	224	200	198	99	0.00357559	0.0429444	0.352,0.15,0.132	0.113,0.116,0.105	0.1	173	249	331	222	283	247	STAU1	0	0	0	0	0,0,0,4	0,0,0,3	0,0,0,1	0,0,0,5	0	no	0	0
ENSG00000124222	72873	ENSG00000124222	chr20	+	57244357	57244509	57243042	57243183	57245567	57245659	72873	185	244	232	64	133	80	364	341	328	95	68	85	198	99	0.0004193	0.00774518	0.591,0.478,0.592	0.657,0.715,0.659	-0.123	249	377	312	459	409	413	STX16	0	0	0	0	0,0,0,5	0,0,0,6	0,0,0,2	0,0,0,2	0	no	0	0
ENSG00000124222	72868	ENSG00000124222	chr20	+	57242256	57242374	57234678	57234690	57242545	57242653	72868	19	34	14	59	84	99	4	5	2	151	119	143	198	99	3.33067e-16	1.33773e-13	0.139,0.168,0.066	0.013,0.021,0.007	0.111	78	118	113	155	124	145	STX16	0	0	0	0	0,0,0,1	0,0,0,3	0,0,0,2	0,0,0,3	0	no	0	0
ENSG00000124222	37585	ENSG00000124222	chr20	+	57244346	57244509	57243042	57243183	57245567	57245659	37585	341	429	423	64	133	80	705	574	584	95	68	85	198	99	0.000260134	0.00524555	0.727,0.617,0.726	0.788,0.808,0.775	-0.1	405	562	503	800	642	669	STX16	0	0	0	0	0,0,0,5	0,0,0,6	0,0,0,2	0,0,0,2	0	no	0	0
ENSG00000124222	72867	ENSG00000124222	chr20	+	57242256	57242374	57227152	57227194	57242545	57242653	72867	17	29	12	18	39	51	4	5	2	83	64	66	198	99	4.96225e-12	9.50229e-10	0.321,0.271,0.105	0.024,0.038,0.015	0.207	35	68	63	87	69	68	STX16	0	0	0	0	0,0,0,3	0,0,0,3	0,0,0,2	0,0,0,3	0	no	0	0
ENSG00000124275	71390	ENSG00000124275	chr5	+	7873485	7873625	7870882	7871036	7875370	7875488	71390	102	261	215	39	161	157	156	139	199	198	177	226	198	99	7.36481e-06	0.000270677	0.567,0.448,0.406	0.283,0.282,0.306	0.183	141	422	372	354	316	425	MTRR	0	0	0	0	0,0,0,1	0,0,0,4	0,0,0,1	0,0,0,3	0	no	0	0
ENSG00000124275	71391	ENSG00000124275	chr5	+	7873485	7873639	7870882	7871036	7875370	7875423	71391	196	492	410	39	161	157	264	255	376	198	177	226	198	99	2.20703e-07	1.37295e-05	0.715,0.604,0.566	0.4,0.419,0.454	0.204	235	653	567	462	432	602	MTRR	0	0	0	0	0,0,0,1	0,0,0,4	0,0,0,1	0,0,0,3	0	no	0	0
ENSG00000124574	88919	ENSG00000124574	chr6	+	43398485	43398604	43395705	43395877	43399879	43399914	88919	8	5	2	64	20	67	16	29	19	39	32	39	198	99	7.15e-09	6.89238e-07	0.059,0.111,0.015	0.17,0.312,0.196	-0.164	72	25	69	55	61	58	ABCC10	0	0	43398561	0	0,0,0,7	0,0,0,4	0,0,0,3	0,0,0,1	1	yes	0	0
ENSG00000124615	88826	ENSG00000124615	chr6	-	39894922	39895194	39893460	39893589	39902033	39902198	88826	157	57	85	15	5	12	137	92	172	4	4	9	198	99	0.0021133	0.0283803	0.84,0.851,0.78	0.945,0.92,0.905	-0.1	172	62	97	141	96	181	MOCS1	0	0	0	0	0,0,0,3	0,0,0,2	0,0,0,2	0,0,0,2	0	no	0	0
ENSG00000124641	82132	ENSG00000124641	chr6	-	41877082	41877260	41874541	41875025	41884522	41884677	82132	92	160	181	4	8	10	169	127	159	17	24	26	198	99	1.85242e-05	0.000585716	0.92,0.909,0.9	0.833,0.726,0.754	0.139	96	168	191	186	151	185	MED20	0	0	0	0	0,0,0,4	0,0,0,5	0,0,0,2	0,0,0,5	0	no	0	0
ENSG00000124786	74892	ENSG00000124786	chr6	-	8419812	8419910	8417634	8417727	8420953	8421061	74892	38	127	93	0	1	2	80	95	171	13	4	16	197	99	2.14692e-07	1.33662e-05	1.0,0.985,0.959	0.756,0.923,0.843	0.141	38	128	95	93	99	187	SLC35B3	0	0	0	0	0,0,0,2	0,0,0,1	0,0,0,3	0,0,0,2	0	no	0	0
ENSG00000124831	18191	ENSG00000124831	chr2	+	238617186	238617273	238600787	238601164	238657006	238657042	18191	149	175	131	0	0	6	197	289	206	38	14	11	186	99	5.82218e-08	4.40999e-06	1.0,1.0,0.921	0.734,0.917,0.909	0.12	149	175	137	235	303	217	LRRFIP1	0	0	0	0	0,0,0,4	0,0,0,4	0,0,0,5	0,0,0,6	0	no	0	0
ENSG00000125107	52723	ENSG00000125107	chr16	-	58658576	58658698	58633139	58633415	58663631	58663729	52723	17	27	53	9	210	137	10	18	11	143	222	202	198	99	7.50401e-06	0.000274761	0.486,0.06,0.162	0.034,0.039,0.027	0.203	26	237	190	153	240	213	CNOT1	0	0	58658701	0	0,0,0,3	0,0,0,1	0,0,0,6	0,0,0,3	1	yes	0	0
ENSG00000125354	445	ENSG00000125354	chrX	-	118759297	118759342	118749686	118750705	118763280	118763471	445	7	15	14	23	51	31	9	3	4	50	48	42	144	99	0.000411164	0.00761465	0.173,0.168,0.237	0.11,0.041,0.061	0.122	30	66	45	59	51	46	SEPTIN6	0	0	0	0	0,0,0,4	0,0,0,2	0,0,0,1	0,0,0,5	0	no	0	0
ENSG00000125485	91409	ENSG00000125485	chr9	-	135493716	135493828	135487473	135487642	135505650	135505790	91409	61	150	105	12	12	21	167	165	169	3	2	19	198	99	0.000160108	0.00349196	0.718,0.862,0.714	0.965,0.976,0.816	-0.154	73	162	126	170	167	188	DDX31	0	0	0	0	0,0,0,4	0,0,0,4	0,0,0,4	0,0,0,4	0	no	0	0
ENSG00000125814	71568	ENSG00000125814	chr20	-	23377708	23377825	23375775	23375822	23383629	23383709	71568	39	23	68	0	2	8	67	75	84	0	0	0	198	99	2.41738e-05	0.000731849	1.0,0.852,0.81	1.0,1.0,1.0	-0.113	39	25	76	67	75	84	NAPB	0	0	0	0	0,0,0,4	0,0,0,3	0,0,0,2	0,0,0,2	0	no	0	0
ENSG00000125826	70942	ENSG00000125826	chr20	+	397863	397986	389334	389423	398169	398263	70942	19	18	28	19	12	27	20	19	36	7	10	9	198	99	0.00332365	0.0405907	0.333,0.429,0.341	0.588,0.487,0.667	-0.213	38	30	55	27	29	45	RBCK1	0	0	0	0	0,0,0,3	0,0,0,3	0,0,0,5	0,0,0,4	0	no	0	0
ENSG00000125841	70935	ENSG00000125841	chr20	+	333853	333950	330281	330476	335969	335993	70935	24	232	246	14	3	1	238	116	237	0	1	0	196	99	0.000412273	0.00763297	0.464,0.975,0.992	1.0,0.983,1.0	-0.184	38	235	247	238	117	237	NRSN2	0	0	0	0	0,0,0,3	0,0,0,2	0,0,0,2	0,0,0,3	0	no	0	0
ENSG00000125844	15409	ENSG00000125844	chr20	-	17660643	17660720	17639240	17641173	17662672	17662705	15409	47	85	105	80	90	148	49	33	32	126	166	111	176	99	4.0955e-09	4.19747e-07	0.248,0.347,0.285	0.179,0.101,0.14	0.153	127	175	253	175	199	143	RRBP1	0	0	0	0	0,0,0,3	0,0,0,3	0,0,0,5	0,0,0,3	0	no	0	0
ENSG00000125877	53270	ENSG00000125877	chr20	+	3193964	3194072	3193814	3193872	3194630	3194704	53270	63	332	364	6	12	24	177	161	228	29	24	96	198	99	1.30421e-07	8.7467e-06	0.84,0.933,0.883	0.753,0.77,0.543	0.197	69	344	388	206	185	324	ITPA	0	0	0	0	0,0,0,2	0,0,0,3	0,0,0,2	0,0,0,3	0	no	0	0
ENSG00000125877	53269	ENSG00000125877	chr20	+	3193964	3194029	3193814	3193872	3194630	3194704	53269	190	754	810	6	12	24	360	361	569	29	24	96	164	99	1.25455e-13	3.31948e-11	0.95,0.974,0.953	0.882,0.901,0.782	0.104	196	766	834	389	385	665	ITPA	0	0	0	0	0,0,0,2	0,0,0,3	0,0,0,2	0,0,0,3	0	no	0	0
ENSG00000125952	40377	ENSG00000125952	chr14	-	65544061	65544146	65541844	65543381	65544630	65544754	40377	0	1	24	152	253	310	74	50	103	96	97	196	184	99	0	0	0.0,0.002,0.04	0.293,0.217,0.22	-0.229	152	254	334	170	147	299	MAX	0	0	0	0	0,0,0,6	0,0,0,2	0,0,0,4	0,0,0,4	0	no	0	0
ENSG00000125952	40376	ENSG00000125952	chr14	-	65544045	65544146	65543175	65543381	65544630	65544754	40376	2	3	13	152	253	310	57	39	86	96	97	196	198	99	0	0	0.007,0.006,0.021	0.229,0.167,0.18	-0.181	154	256	323	153	136	282	MAX	0	0	0	0	0,0,0,6	0,0,0,2	0,0,0,4	0,0,0,4	0	no	0	0
ENSG00000125954	17148	ENSG00000125954	chr14	+	65398855	65399010	65390753	65390844	65470966	65471031	17148	36	72	53	0	6	1	29	38	34	10	1	7	198	99	0.00394431	0.0463633	1.0,0.857,0.964	0.592,0.95,0.708	0.19	36	78	54	39	39	41	CHURC1-FNTB	0	0	0	0	0,0,0,2	0,0,0,3	0,0,0,3	0,0,0,3	0	no	0	0
ENSG00000126214	44310	ENSG00000126214	chr14	+	104151322	104151373	104145720	104145882	104153417	104153548	44310	8	57	47	18	67	70	14	13	28	61	49	64	150	99	0.000466194	0.0084363	0.227,0.36,0.307	0.132,0.149,0.224	0.13	26	124	117	75	62	92	KLC1	0	0	0	0	0,0,0,4	0,0,0,5	0,0,0,6	0,0,0,5	0	no	0	0
ENSG00000126214	44313	ENSG00000126214	chr14	+	104153417	104153548	104145645	104145882	104166991	104167064	44313	66	144	119	35	91	62	111	102	106	17	7	25	198	99	7.15462e-09	6.89238e-07	0.485,0.442,0.49	0.766,0.879,0.679	-0.302	101	235	181	128	109	131	KLC1	0	0	0	0	0,0,0,4	0,0,0,5	0,0,0,5	0,0,0,4	0	no	0	0
ENSG00000126246	46668	ENSG00000126246	chr19	-	36230610	36230989	36230152	36230527	36231280	36231465	46668	303	129	265	92	44	91	219	194	235	29	42	50	198	99	0.000318686	0.00617809	0.622,0.594,0.593	0.791,0.698,0.701	-0.127	395	173	356	248	236	285	IGFLR1	0	0	0	0	0,0,0,2	0,0,0,1	0,0,0,1	0,0,0,1	0	no	0	0
ENSG00000126246	46667	ENSG00000126246	chr19	-	36230610	36230987	36230157	36230527	36231280	36231465	46667	134	100	161	92	44	91	135	121	126	29	42	50	198	99	0.00194906	0.026571	0.421,0.532,0.469	0.699,0.59,0.558	-0.142	226	144	252	164	163	176	IGFLR1	0	0	0	0	0,0,0,2	0,0,0,1	0,0,0,1	0,0,0,1	0	no	0	0
ENSG00000126246	46665	ENSG00000126246	chr19	-	36230610	36230670	36230115	36230527	36231280	36231450	46665	84	75	123	92	44	91	101	95	100	29	42	50	159	99	0.00110911	0.0169626	0.362,0.515,0.457	0.684,0.585,0.555	-0.163	176	119	214	130	137	150	IGFLR1	0	0	0	0	0,0,0,2	0,0,0,1	0,0,0,1	0,0,0,1	0	no	0	0
ENSG00000126261	62170	ENSG00000126261	chr19	+	34920997	34921091	34919256	34919475	34922765	34922836	62170	218	245	451	6	24	40	281	303	314	50	89	61	193	99	5.932e-09	5.83759e-07	0.949,0.84,0.853	0.742,0.636,0.725	0.18	224	269	491	331	392	375	UBA2	0	3492089634920890	0	0	0,0,0,3	0,0,0,4	0,0,0,1	0,0,0,3	2	yes	0	0
ENSG00000126391	60109	ENSG00000126391	chr11	+	65161043	65161145	65156831	65156999	65161511	65161570	60109	130	67	102	30	5	28	73	39	59	1	5	3	198	99	0.000309264	0.00602227	0.684,0.87,0.646	0.973,0.796,0.908	-0.159	160	72	130	74	44	62	FRMD8	0	0	0	0	0,0,0,3	0,0,0,4	0,0,0,7	0,0,0,5	0	no	0	0
ENSG00000126858	38188	ENSG00000126858	chr17	+	30538134	30538257	30536368	30536464	30551634	30552132	38188	65	116	150	17	59	44	165	130	254	24	35	26	198	99	0.00119188	0.0179723	0.657,0.496,0.63	0.775,0.65,0.83	-0.157	82	175	194	189	165	280	RHOT1	0	0	0	0	0,0,0,1	0,0,0,3	0,0,0,2	0,0,0,1	0	no	0	0
ENSG00000127603	25583	ENSG00000127603	chr1	+	39946591	39946702	39945469	39945681	39950272	39950402	25583	169	151	145	137	455	360	25	27	18	306	245	315	198	99	1.66533e-15	6.18147e-13	0.381,0.142,0.168	0.039,0.052,0.028	0.191	306	606	505	331	272	333	MACF1	0	0	0	0	0,0,1,4	0,0,0,3	0,0,0,2	0,0,0,2	0	no	0	0
ENSG00000127957	41551	ENSG00000127957	chr7	-	75141632	75141745	75140252	75140436	75141912	75141999	41551	60	76	93	9	24	12	89	78	132	5	5	8	198	99	0.000159748	0.00348509	0.769,0.613,0.795	0.899,0.886,0.892	-0.167	69	100	105	94	83	140	PMS2P3	0	0	0	0	0,0,0,2	0,0,0,1	0,0,0,2	0,0,0,2	0	no	0	0
ENSG00000127957	41552	ENSG00000127957	chr7	-	75141632	75141747	75140252	75140436	75141912	75141999	41552	37	39	54	9	24	12	63	56	78	5	5	8	198	99	0.00014737	0.00326553	0.673,0.448,0.692	0.863,0.848,0.83	-0.243	46	63	66	68	61	86	PMS2P3	0	0	0	0	0,0,0,2	0,0,0,1	0,0,0,2	0,0,0,2	0	no	0	0
ENSG00000128309	75625	ENSG00000128309	chr22	+	37419792	37419968	37415736	37415815	37420232	37420851	75625	105	40	73	82	11	153	37	40	35	137	180	125	198	99	2.76456e-05	0.000817674	0.39,0.645,0.193	0.119,0.1,0.123	0.295	187	51	226	174	220	160	MPST	0	0	0	37420231	0,0,0,3	0,0,0,2	0,0,0,4	0,0,0,4	1	yes	0	0
ENSG00000128487	41730	ENSG00000128487	chr17	+	19921299	19921415	19913175	19913530	19999943	20000028	41730	29	41	48	0	0	0	17	32	23	8	5	10	198	99	6.46827e-12	1.21195e-09	1.0,1.0,1.0	0.515,0.762,0.535	0.396	29	41	48	25	37	33	SPECC1	0	0	0	0	0,0,0,0	0,0,0,0	0,0,0,0	0,0,0,0	0	no	0	0
ENSG00000128487	41742	ENSG00000128487	chr17	+	20107645	20109225	20059301	20059549	20130725	20130933	41742	102	191	177	12	29	25	139	131	133	35	64	38	198	99	3.61696e-05	0.00101863	0.81,0.767,0.78	0.665,0.506,0.636	0.183	114	220	202	174	195	171	SPECC1	0	0	0	0	0,0,0,4	0,0,0,5	0,0,0,3	0,0,0,5	0	no	0	0
ENSG00000128487	41728	ENSG00000128487	chr17	+	19921299	19921415	19912678	19912737	19999943	20000028	41728	34	54	86	33	49	52	16	38	28	55	38	39	198	99	0.0035726	0.0429216	0.34,0.355,0.453	0.127,0.333,0.264	0.141	67	103	138	71	76	67	SPECC1	0	0	0	0	0,0,0,0	0,0,0,0	0,0,0,0	0,0,0,0	0	no	0	0
ENSG00000128487	41746	ENSG00000128487	chr17	+	20200273	20200390	20163504	20163607	20209335	20209395	41746	127	208	221	23	16	20	242	152	250	7	4	7	198	99	6.12249e-07	3.28209e-05	0.734,0.867,0.847	0.945,0.95,0.947	-0.131	150	224	241	249	156	257	SPECC1	0	0	0	0	0,0,0,4	0,0,0,4	0,0,0,3	0,0,0,3	0	no	0	0
ENSG00000128487	41741	ENSG00000128487	chr17	+	20107645	20109225	20013739	20013875	20130725	20130933	41741	145	268	228	0	12	0	157	157	161	11	11	13	198	99	9.68372e-06	0.000340255	1.0,0.918,1.0	0.877,0.877,0.861	0.101	145	280	228	168	168	174	SPECC1	0	0	0	0	0,0,0,0	0,0,0,5	0,0,0,3	0,0,0,5	0	no	0	0
ENSG00000128573	94677	ENSG00000128573	chr7	+	114269646	114269697	114268594	114268732	114269859	114270060	94677	25	18	11	181	43	52	18	24	28	42	20	41	150	99	3.78828e-05	0.00105964	0.084,0.216,0.123	0.22,0.442,0.311	-0.183	206	61	63	60	44	69	FOXP2	0	0	0	0	0,0,0,0	0,0,0,0	0,0,0,0	0,0,0,0	0	no	0	0
ENSG00000128591	68598	ENSG00000128591	chr7	+	128490029	128490128	128489384	128489632	128490437	128490537	68598	54	39	27	6	2	4	42	21	50	11	20	20	198	99	7.12019e-05	0.00180295	0.818,0.907,0.771	0.656,0.344,0.556	0.313	60	41	31	53	41	70	FLNC	0	0	0	0	0,0,1,7	0,0,0,6	0,0,0,3	0,0,0,4	0	no	0	0
ENSG00000128595	82732	ENSG00000128595	chr7	+	128388626	128388858	128379345	128379486	128398924	128399091	82732	271	788	831	0	2	6	546	721	761	35	75	22	198	99	0	0	1.0,0.995,0.986	0.886,0.828,0.945	0.107	271	790	837	581	796	783	CALU	0	0	0	0	0,0,0,2	0,0,0,4	0,0,0,2	0,0,0,4	0	no	0	0
ENSG00000128596	78718	ENSG00000128596	chr7	+	128449503	128449698	128447413	128447599	128450192	128450420	78718	65	93	61	6	10	7	62	29	60	2	0	0	198	99	1.62501e-06	7.50417e-05	0.844,0.823,0.813	0.939,1.0,1.0	-0.153	71	103	68	64	29	60	CCDC136	0	0	0	0	0,0,0,3	0,0,0,2	0,0,0,5	0,0,0,5	0	no	0	0
ENSG00000128641	69390	ENSG00000128641	chr2	+	192265474	192265561	192265107	192265194	192272840	192272915	69390	46	191	151	49	128	64	42	49	103	150	167	143	186	99	3.07184e-08	2.49312e-06	0.333,0.443,0.557	0.13,0.135,0.277	0.264	95	319	215	192	216	246	MYO1B	0	0	0	0	0,0,0,5	0,0,0,6	0,0,0,2	0,0,0,3	0	no	0	0
ENSG00000128641	69391	ENSG00000128641	chr2	+	192267357	192267444	192265107	192265194	192272840	192272915	69391	49	199	222	49	128	64	66	59	76	150	167	143	186	99	8.60165e-08	6.15234e-06	0.347,0.453,0.649	0.19,0.158,0.221	0.293	98	327	286	216	226	219	MYO1B	0	0	0	0	0,0,0,5	0,0,0,4	0,0,0,1	0,0,0,3	0	no	0	0
ENSG00000128656	68945	ENSG00000128656	chr2	-	175742567	175742856	175689161	175689246	175779785	175779899	68945	71	213	221	0	0	0	150	145	120	11	4	9	198	99	2.51573e-09	2.73276e-07	1.0,1.0,1.0	0.872,0.948,0.87	0.103	71	213	221	161	149	129	CHN1	0	0	0	0	0,0,0,1	0,0,0,2	0,0,0,0	0,0,0,0	0	no	0	0
ENSG00000128683	74020	ENSG00000128683	chr2	+	171699078	171699158	171693302	171693393	171700554	171700667	74020	28	52	42	0	5	2	42	38	42	22	24	16	179	99	4.12974e-10	5.38172e-08	1.0,0.852,0.921	0.514,0.467,0.592	0.4	28	57	44	64	62	58	GAD1	0	0	0	0	0,0,0,0	0,0,0,0	0,0,0,0	0,0,0,0	0	no	0	0
ENSG00000128805	38953	ENSG00000128805	chr10	-	49687678	49687807	49663044	49663177	49732097	49732281	38953	78	26	77	13	5	13	74	83	102	4	6	5	198	99	0.000582302	0.0101189	0.75,0.722,0.748	0.902,0.874,0.911	-0.156	91	31	90	78	89	107	ARHGAP22	0	0	0	0	0,0,0,0	0,0,0,0	0,0,0,0	0,0,0,0	0	no	0	0
ENSG00000128973	13885	ENSG00000128973	chr15	-	68503986	68504201	68503600	68503656	68506627	68506726	13885	227	177	186	11	13	16	161	137	206	0	0	2	198	99	1.09824e-10	1.61681e-08	0.912,0.872,0.853	1.0,1.0,0.981	-0.115	238	190	202	161	137	208	CLN6	0	0	0	0	0,0,0,4	0,0,0,6	0,0,0,5	0,0,0,5	0	no	0	0
ENSG00000128973	13884	ENSG00000128973	chr15	-	68503893	68504201	68503600	68503656	68506627	68506705	13884	235	219	228	11	13	16	219	178	280	0	0	2	198	99	2.47202e-11	4.07597e-09	0.914,0.894,0.877	1.0,1.0,0.986	-0.1	246	232	244	219	178	282	CLN6	0	0	0	0	0,0,0,4	0,0,0,4	0,0,0,5	0,0,0,5	0	no	0	0
ENSG00000129197	49047	ENSG00000129197	chr17	+	5329290	5329402	5326088	5326149	5329555	5329619	49047	444	444	708	150	172	150	649	622	808	63	70	94	198	99	7.94376e-12	1.46389e-09	0.597,0.563,0.702	0.837,0.816,0.811	-0.201	594	616	858	712	692	902	RPAIN	0	0	0	0	0,0,0,3	0,0,0,5	0,0,0,4	0,0,0,4	0	no	0	0
ENSG00000129197	49054	ENSG00000129197	chr17	+	5329555	5329619	5326088	5326149	5335861	5336196	49054	151	193	151	123	156	225	84	90	101	190	300	234	163	99	3.06716e-09	3.25061e-07	0.427,0.429,0.29	0.212,0.154,0.208	0.191	274	349	376	274	390	335	RPAIN	0	0	0	0	0,0,0,3	0,0,0,4	0,0,0,3	0,0,0,4	0	no	0	0
ENSG00000130066	1342	ENSG00000130066	chrX	+	23802410	23802520	23801916	23802000	23803444	23803546	1342	424	721	1031	1312	3457	3602	3329	1747	9558	4408	8436	4946	198	99	0.00233443	0.0307903	0.139,0.094,0.125	0.274,0.094,0.491	-0.167	1736	4178	4633	7737	10183	14504	SAT1	0	0	0	0	0,0,0,1	0,0,0,2	0,0,0,3	0,0,0,2	0	no	0	0
ENSG00000130338	82827	ENSG00000130338	chr6	+	158922709	158925210	158919700	158919844	158927609	158932860	82827	92	71	63	0	0	0	65	39	35	5	6	2	198	99	3.18072e-07	1.88723e-05	1.0,1.0,1.0	0.867,0.765,0.897	0.157	92	71	63	70	45	37	TULP4	0	0	0	0	0,0,0,5	0,0,0,2	0,0,0,3	0,0,0,2	0	no	0	0
ENSG00000130338	82826	ENSG00000130338	chr6	+	158910619	158910764	158902086	158902321	158914604	158914749	82826	116	83	69	0	1	0	45	45	25	1	4	2	198	99	0.00240799	0.0315216	1.0,0.976,1.0	0.957,0.849,0.862	0.103	116	84	69	46	49	27	TULP4	0	0	0	0	0,0,0,6	0,0,0,4	0,0,0,4	0,0,0,2	0	no	0	0
ENSG00000130382	5665	ENSG00000130382	chr19	-	6226987	6227113	6222131	6222695	6230580	6230724	5665	252	194	207	71	22	20	82	83	120	56	50	57	198	99	5.933e-09	5.83759e-07	0.64,0.815,0.838	0.423,0.454,0.513	0.301	323	216	227	138	133	177	MLLT1	0	0	0	0	0,0,0,4	0,0,0,4	0,0,0,3	0,0,0,1	0	no	0	0
ENSG00000130396	90914	ENSG00000130396	chr6	+	168314082	168314103	168311963	168312169	168314847	168314993	90914	110	149	154	102	200	169	62	41	84	250	233	244	120	99	0	0	0.471,0.381,0.429	0.17,0.127,0.221	0.254	212	349	323	312	274	328	AFDN	0	0	0	0	0,0,0,4	0,0,0,2	0,0,0,3	0,0,0,2	0	no	0	0
ENSG00000130508	27274	ENSG00000130508	chr2	-	1691403	1691475	1687851	1687923	1695699	1695771	27274	121	213	131	49	62	55	173	151	166	42	33	11	171	99	0.000531579	0.00937686	0.588,0.665,0.58	0.705,0.726,0.897	-0.165	170	275	186	215	184	177	PXDN	0	0	0	0	0,0,0,0	0,0,0,0	0,0,0,0	0,0,0,0	0	no	0	0
ENSG00000130559	14924	ENSG00000130559	chr9	-	138773478	138773640	138758224	138758382	138798845	138799070	14924	65	141	99	13	14	6	131	144	113	4	6	4	198	99	0.000714461	0.0118753	0.714,0.834,0.892	0.942,0.923,0.934	-0.12	78	155	105	135	150	117	CAMSAP1	0	0	0	0	0,0,0,4	0,0,0,4	0,0,0,5	0,0,0,3	0	no	0	0
ENSG00000130559	14925	ENSG00000130559	chr9	-	138774661	138774924	138758301	138758382	138798845	138799070	14925	91	77	102	13	14	6	118	95	92	4	6	4	198	99	0.00240441	0.0314905	0.778,0.733,0.895	0.937,0.888,0.92	-0.113	104	91	108	122	101	96	CAMSAP1	0	0	0	0	0,0,0,4	0,0,0,4	0,0,0,3	0,0,0,3	0	no	0	0
ENSG00000130731	12650	ENSG00000130731	chr16	-	685611	685774	684718	684797	686093	686235	12650	976	162	518	610	180	355	443	463	618	39	37	39	198	99	0	0	0.444,0.31,0.422	0.85,0.862,0.888	-0.475	1586	342	873	482	500	657	METTL26	0	0	0	0	0,0,0,5	0,0,0,4	0,0,0,7	0,0,0,7	0	no	0	0
ENSG00000130731	12653	ENSG00000130731	chr16	-	685611	685774	685280	685340	686093	686235	12653	1212	249	713	779	199	587	767	760	1120	316	360	445	198	99	9.06048e-09	8.45789e-07	0.438,0.385,0.378	0.548,0.514,0.557	-0.139	1991	448	1300	1083	1120	1565	METTL26	0	0	0	0	0,0,0,4	0,0,0,4	0,0,0,7	0,0,0,7	0	no	0	0
ENSG00000130731	12636	ENSG00000130731	chr16	-	684888	685063	684718	684797	685611	685774	12636	628	274	547	41	38	64	542	617	722	6	7	15	198	99	0	0	0.885,0.783,0.81	0.978,0.978,0.96	-0.146	669	312	611	548	624	737	METTL26	0	0	0	0	0,0,0,5	0,0,0,5	0,0,0,5	0,0,0,4	0	no	0	0
ENSG00000130731	12632	ENSG00000130731	chr16	-	684888	684956	684718	684797	685611	685774	12632	540	237	495	41	38	64	519	591	707	6	7	15	167	99	0	0	0.886,0.787,0.821	0.981,0.98,0.965	-0.144	581	275	559	525	598	722	METTL26	0	0	0	0	0,0,0,5	0,0,0,5	0,0,0,6	0,0,0,4	0	no	0	0
ENSG00000130731	12647	ENSG00000130731	chr16	-	685517	685774	684736	684797	686093	686260	12647	938	131	476	610	180	355	437	459	603	39	37	39	198	99	0	0	0.435,0.267,0.401	0.849,0.861,0.885	-0.497	1548	311	831	476	496	642	METTL26	0	0	0	0	0,0,0,5	0,0,0,3	0,0,0,7	0,0,0,7	0	no	0	0
ENSG00000130731	12641	ENSG00000130731	chr16	-	685280	685340	684663	684797	686093	686278	12641	1026	252	672	610	180	355	250	272	392	39	37	39	159	99	0	0	0.512,0.466,0.541	0.8,0.821,0.862	-0.321	1636	432	1027	289	309	431	METTL26	0	0	0	0	0,0,0,5	0,0,0,5	0,0,0,4	0,0,0,7	0	no	0	0
ENSG00000130731	12633	ENSG00000130731	chr16	-	684888	684956	684718	684797	686093	686302	12633	544	232	484	610	180	355	509	579	682	39	37	39	167	99	0	0	0.346,0.433,0.447	0.886,0.903,0.912	-0.492	1154	412	839	548	616	721	METTL26	0	0	0	0	0,0,0,5	0,0,0,5	0,0,0,6	0,0,0,7	0	no	0	0
ENSG00000130731	12634	ENSG00000130731	chr16	-	684888	685063	684718	684797	685280	685340	12634	771	330	700	495	143	308	636	735	849	52	60	120	198	99	0	0	0.438,0.536,0.532	0.859,0.86,0.78	-0.331	1266	473	1008	688	795	969	METTL26	0	0	0	0	0,0,0,5	0,0,0,5	0,0,0,5	0,0,0,5	0	no	0	0
ENSG00000130731	12631	ENSG00000130731	chr16	-	684888	684956	684718	684797	685280	685340	12631	988	463	912	495	143	308	1021	1112	1306	52	60	120	167	99	0	0	0.542,0.657,0.637	0.921,0.917,0.866	-0.289	1483	606	1220	1073	1172	1426	METTL26	0	0	0	0	0,0,0,5	0,0,0,5	0,0,0,6	0,0,0,5	0	no	0	0
ENSG00000130731	12640	ENSG00000130731	chr16	-	685280	685340	684663	684797	685611	685774	12640	563	191	400	41	38	64	285	247	460	6	7	15	159	99	3.33999e-12	6.6393e-10	0.895,0.758,0.796	0.967,0.956,0.95	-0.141	604	229	464	291	254	475	METTL26	0	0	0	0	0,0,0,5	0,0,0,5	0,0,0,4	0,0,0,4	0	no	0	0
ENSG00000130731	12637	ENSG00000130731	chr16	-	684888	685063	684718	684797	686093	686239	12637	633	272	550	610	180	355	543	623	721	39	37	39	198	99	0	0	0.342,0.43,0.437	0.874,0.894,0.902	-0.487	1243	452	905	582	660	760	METTL26	0	0	0	0	0,0,0,5	0,0,0,5	0,0,0,5	0,0,0,7	0	no	0	0
ENSG00000130734	39765	ENSG00000130734	chr19	+	10657514	10657751	10655458	10655806	10657864	10657929	39765	180	134	204	3	2	3	197	170	237	21	13	11	198	99	6.38589e-07	3.38392e-05	0.968,0.971,0.971	0.824,0.867,0.915	0.101	183	136	207	218	183	248	ATG4D	0	1065729110657290	0	0	0,0,0,5	0,0,0,3	0,0,0,6	0,0,0,5	2	yes	0	0
ENSG00000130734	39766	ENSG00000130734	chr19	+	10657514	10657758	10655795	10655806	10657864	10657929	39766	185	136	203	3	2	3	200	169	240	21	13	11	198	99	5.95558e-07	3.20138e-05	0.969,0.971,0.971	0.826,0.867,0.916	0.101	188	138	206	221	182	251	ATG4D	0	1065729110657290	0	0	0,0,0,5	0,0,0,3	0,0,0,6	0,0,0,5	2	yes	0	0
ENSG00000130751	63360	ENSG00000130751	chr19	+	47544235	47544383	47543701	47543808	47546067	47546135	63360	154	100	110	25	4	8	151	128	195	1	0	1	198	99	1.6129e-11	2.78243e-09	0.755,0.926,0.873	0.987,1.0,0.99	-0.141	179	104	118	152	128	196	NPAS1	0	0	0	0	0,0,0,5	0,0,0,7	0,0,0,3	0,0,0,5	0	no	0	0
ENSG00000130751	63361	ENSG00000130751	chr19	+	47544282	47544383	47543701	47543808	47546067	47546162	63361	141	52	88	25	4	8	108	99	156	1	0	1	198	99	2.74769e-12	5.58959e-10	0.738,0.867,0.846	0.982,1.0,0.987	-0.173	166	56	96	109	99	157	NPAS1	0	0	0	0	0,0,0,5	0,0,0,6	0,0,0,3	0,0,0,5	0	no	0	0
ENSG00000130844	64159	ENSG00000130844	chr19	+	54042469	54042536	54025870	54025938	54059098	54059106	64159	24	33	52	0	4	0	51	55	42	4	6	11	166	99	0.000878912	0.0139997	1.0,0.831,1.0	0.884,0.845,0.695	0.136	24	37	52	55	61	53	ZNF331	0	0	0	0	0,0,0,2	0,0,0,2	0,0,0,5	0,0,0,5	0	no	0	0
ENSG00000130844	64164	ENSG00000130844	chr19	+	54059098	54059162	54042469	54042536	54072557	54072639	64164	53	82	94	18	3	5	79	97	101	1	4	4	163	99	0.00413382	0.0481787	0.641,0.943,0.919	0.98,0.936,0.939	-0.117	71	85	99	80	101	105	ZNF331	0	0	0	0	0,0,0,5	0,0,0,5	0,0,0,3	0,0,0,4	0	no	0	0
ENSG00000130856	91513	ENSG00000130856	chr18	+	74561481	74561624	74534562	74534618	74580640	74580819	91513	21	50	27	0	0	4	25	48	28	13	7	5	198	99	9.40738e-05	0.00225939	1.0,1.0,0.771	0.49,0.774,0.737	0.257	21	50	31	38	55	33	ZNF236	0	0	0	0	0,0,0,1	0,0,0,3	0,0,0,1	0,0,0,4	0	no	0	0
ENSG00000131018	24956	ENSG00000131018	chr6	-	152466621	152466690	152464757	152464900	152469179	152469513	24956	9	19	30	30	26	32	0	6	12	28	18	30	168	99	0.00323605	0.0397503	0.15,0.301,0.356	0.0,0.164,0.191	0.151	39	45	62	28	24	42	SYNE1	0	0	0	0	0,0,0,3	0,0,0,0	0,0,0,1	0,0,0,2	0	no	0	0
ENSG00000131051	72037	ENSG00000131051	chr20	-	34328446	34328519	34326889	34326939	34328745	34328809	72037	81	321	286	86	608	651	312	334	566	267	387	293	172	99	0.00010703	0.00251202	0.352,0.233,0.202	0.402,0.332,0.526	-0.158	167	929	937	579	721	859	RBM39	0	0	0	0	0,0,0,2	0,0,0,2	0,0,0,2	0,0,0,2	0	no	0	0
ENSG00000131089	936	ENSG00000131089	chrX	-	62923049	62923164	62917004	62917184	62926137	62926329	936	10	5	9	19	56	72	0	1	0	47	64	63	198	99	2.02152e-07	1.26965e-05	0.208,0.043,0.059	0.0,0.008,0.0	0.101	29	61	81	47	65	63	ARHGEF9	0	0	0	0	0,0,0,4	0,0,0,1	0,0,0,1	0,0,0,3	0	no	0	0
ENSG00000131323	56355	ENSG00000131323	chr14	+	103296670	103296809	103243815	103244012	103336521	103336783	56355	229	288	430	8	21	44	262	243	307	54	57	54	198	99	6.14546e-09	6.0089e-07	0.935,0.873,0.83	0.708,0.681,0.74	0.17	237	309	474	316	300	361	TRAF3	0	0	0	0	0,0,0,4	0,0,0,4	0,0,0,2	0,0,0,2	0	no	0	0
ENSG00000131374	83041	ENSG00000131374	chr3	-	17560393	17560487	17549965	17550097	17603510	17603634	83041	13	10	26	44	73	50	11	13	21	10	15	20	193	99	3.4308e-05	0.000979587	0.132,0.066,0.211	0.361,0.308,0.35	-0.203	57	83	76	21	28	41	TBC1D5	0	0	0	0	0,0,0,4	0,0,0,1	0,0,0,1	0,0,0,4	0	no	0	0
ENSG00000131374	83053	ENSG00000131374	chr3	-	17603510	17603634	17549965	17550097	17665340	17665405	83053	44	96	62	33	159	147	13	16	26	125	147	121	198	99	1.87665e-10	2.63876e-08	0.4,0.232,0.174	0.049,0.052,0.097	0.203	77	255	209	138	163	147	TBC1D5	0	0	0	0	0,0,0,4	0,0,0,4	0,0,0,2	0,0,0,4	0	no	0	0
ENSG00000131374	83083	ENSG00000131374	chr3	-	17664139	17664257	17549965	17550097	17665340	17665405	83083	37	90	113	33	159	147	22	39	50	125	147	121	198	99	1.51052e-07	9.9082e-06	0.359,0.221,0.278	0.081,0.117,0.171	0.163	70	249	260	147	186	171	TBC1D5	0	0	0	0	0,0,0,4	0,0,0,1	0,0,0,3	0,0,0,4	0	no	0	0
ENSG00000131375	35004	ENSG00000131375	chr3	+	15287032	15287178	15283684	15283760	15288238	15288301	35004	464	713	551	18	45	57	233	175	349	155	195	174	198	99	0	0	0.928,0.888,0.829	0.429,0.31,0.501	0.468	482	758	608	388	370	523	CAPN7	0	0	0	0	0,0,0,1	0,0,0,2	0,0,0,1	0,0,0,3	0	no	0	0
ENSG00000131459	87695	ENSG00000131459	chr5	-	179729422	179729584	179727689	179728608	179731771	179731939	87695	66	165	121	26	15	24	139	115	110	0	3	6	198	99	9.29861e-09	8.63901e-07	0.559,0.846,0.716	1.0,0.95,0.902	-0.244	92	180	145	139	118	116	GFPT2	0	0	0	0	0,0,1,0	0,0,0,0	0,0,0,0	0,0,0,0	0	no	0	0
ENSG00000131473	59946	ENSG00000131473	chr17	-	40052872	40052902	40049285	40049427	40054001	40054092	59946	1509	1893	2083	450	609	581	1304	1137	1186	211	199	167	129	99	6.32507e-11	9.65653e-09	0.72,0.705,0.733	0.826,0.814,0.845	-0.109	1959	2502	2664	1515	1336	1353	ACLY	0	0	0	0	0,0,0,3	0,0,0,7	0,0,0,6	0,0,0,5	0	no	0	0
[truncated: 1,020 more rows]
[truncated: 10 more columns]

## Sheet: MXE
geneSymbol	ID	GeneID	chr	strand	X1stExonStart_0base	X1stExonEnd	X2ndExonStart_0base	X2ndExonEnd	upstreamES	upstreamEE	downstreamES	downstreamEE	ID.1	IJC_S1R1	IJC_S1R2	IJC_S1R3	SJC_S1R1	SJC_S1R2	SJC_S1R3	IJC_S2R1	IJC_S2R2	IJC_S2R3	SJC_S2R1	SJC_S2R2	SJC_S2R3	IncFormLen	SkipFormLen	PValue	FDR	IncLevel1	IncLevel2	IncLevelDifference	S1R1counts	S1R2counts	S1R3counts	S2R1counts	S2R2counts	S2R3counts	external_gene_name	upstream	first1	first2	second1	second2	downstream	upstream_iclip	first1_iclip	first2_iclip	second1_iclip
[truncated: 457 more rows]
[truncated: 20 more columns]
