# Supplementary material for: ADAR1 Regulates Alternative Splicing Through an RNA Editing-Independent Mechanism
Source: Int J Mol Sci. 2026 Apr 29;27(9):3952. doi: 10.3390/ijms27093952 (PMC13164374; doi:10.3390/ijms27093952)
Supplement: Supplementary file 1 [file ijms-27-03952-s001.zip › Supplementary Table 7.xlsx]

## Sheet: Primer_list
rMATS_splicing_primers
RPS_Fw_Cons	TCCGCATTGGGGTGCTGGAT
RPS_Rv_Cons	CCAAGCCCAGCTTGAAGACCTG
SRSF3_Fw_Cons	TCACCACCCTCTGAATCTGCATT
SRSF3_Rv_Cons	AAAGCCCGTTCCAATTCCGTCTTG
MCM3_Fw_Cons	GCTCCCCAGGTGCTCTGTAA
MCM3_Rv_Cons	GTCACGATTTGACTTGCTCTTCATCAT
MK67_Fw_Cons	TTTGCTTCCGAAGCACCACTTC
MK67_Rv_Cons	TCAAAGAGAGTGTCTATCAGCCGAAG
HDAC10_FW_Cons	TTGGGATGGGAAACGCTGAC
HDAC10_Rv_Cons	ACCAGCTCAGGGTCAAACTCA
GNPTG_FW_Cons	AACAACCCGTTCTTGCCTCA
GNPTG_Rv_Cons	AAGAGATGCACGGGTCCAGA
ECT2_FW_Cons	CCATCAGCTGAGCATTCCCT
ECT2_Rv_Cons	CAAGACTTTGGGGTGTCTCCA
COL7A1_FW_Cons	CAGCACAGGGAGAGAGTGAC
COL7A1_Rv_Cons	ACTGGCTGCTCCAGAGAAAG
CENPO_FW_Cons	TACCAGGCAGACCGGCTT
CENPO_Rv_Cons	GAAGGACTGACCCCCTGGAT
RPS_Fw_Var	GATGGGTGTGAACTCACCCAGA
RPS_Rv_Var	GCAGAGGCCTTCACAAGGTGTA
SRSF3_Fw_Var	TCACCACCCTCTGAATCTGCATT
SRSF3_Rv_Var	CATGTGAAACGACACCAGCCAA
MCM3_Fw_Var	TCTTCATGAATGCTGCACTCACCA
MCM3_Rv_Var	GGTGTGGCAGGGAGATGGAA
MK67_Fw_Var	ACTAAGACCAGGTAACCCAGAGCACAT
MK67_Rv_Var	AAAAGGATTCCCTCAGCAAGCCTGA
HDAC10_Fw_Var	AAGCCCATTTTGCACAGCTC
HDAC10_Rv_Var	GGTCCTAGGCAAGGAGGAG
GNPTG_FW_Var	CCCTGCATCCTCCACCTT
GNPTG_Rv_Var	GGGTGAGCAAACCTTTCAGC
ECT2_FW_Var	TGTCCTGGAAAATCGGATGAAA
ECT2_Rv_Var	TCCGGAGAATCCAAACCTTCA
COL7A1_FW_Var	TGTAGCTAAGCTCACGGATGG
COL7A1_Rv_Var	TCTCCCCACCATCCCAAGTC
CENPO_FW_Var	ACAACTTCATGGGAAGGCCC
CENPO_Rv_Var	GCTCACTTGGGTCTCTAGCC
DEXseq related primers
SRSF1_Fw	ACTTGGACAACCTTGCCTGA
SRSF1_Rv	TGACCAGAATTGGATACAGTGGT
HNRNPC_Fw	GGACGGAGAAGGGTGTTCTG
HNRNPC_Rv	GCAGAGCCAAAAGTGACCCG
NME3_Fw	CCAGCACCGGCCACC
NME3_Rv	GCTGACCATCTTCGCTAACC
PTPRS_Fw	GCACGTAGTGGACCTGGTAG
PTPRS_Rv	CTCACCGCCACGGCCATC
ACIN1_Fw	ACCTAGAGATGAGGCGCTG
ACIN1_Rv	TTCCTGAAAACCCTAAGCTGGG
LIG1_Fw	TCGGTCTGGGTTGTGCAATA
LIG1_Rv	GAGCTGCAGGCCATATGCAA
